# Supplementary material for: The orphan ligand, activin C, signals through activin receptor-like kinase 7
Source: eLife. 2022 Jun 23;11:e78197. doi: 10.7554/eLife.78197 (PMC9224996; doi:10.7554/eLife.78197)
Supplement: Source data 1. [file elife-78197-data1.zip]

Archive with 57 entries (54 files):
- ActC_Source_Files/
- ActC_Source_Files/ActC_SFig3_C.tif
- __MACOSX/
- __MACOSX/ActC_Source_Files/
- __MACOSX/ActC_Source_Files/._ActC_SFig3_C.tif
- ActC_Source_Files/ActC_SFig4_BottomLeft_pSmad2.jpg
- __MACOSX/ActC_Source_Files/._ActC_SFig4_BottomLeft_pSmad2.jpg
- ActC_Source_Files/ActC_SFig3_B.tif
- __MACOSX/ActC_Source_Files/._ActC_SFig3_B.tif
- ActC_Source_Files/ActC_SFig3_A.tif
- __MACOSX/ActC_Source_Files/._ActC_SFig3_A.tif
- ActC_Source_Files/ActC_SFig4_BottomMiddle_Smad2.jpg
- __MACOSX/ActC_Source_Files/._ActC_SFig4_BottomMiddle_Smad2.jpg
- ActC_Source_Files/ActC_SFig1_SourceFile.xlsx
- __MACOSX/ActC_Source_Files/._ActC_SFig1_SourceFile.xlsx
- ActC_Source_Files/ActC_SFig4_BottomLeft_Smad2.jpg
- __MACOSX/ActC_Source_Files/._ActC_SFig4_BottomLeft_Smad2.jpg
- ActC_Source_Files/ActC_SFig4_TopMiddle_pSmad2.jpg
- __MACOSX/ActC_Source_Files/._ActC_SFig4_TopMiddle_pSmad2.jpg
- ActC_Source_Files/ActC_SFig4_TopMiddle_Smad2.jpg
- __MACOSX/ActC_Source_Files/._ActC_SFig4_TopMiddle_Smad2.jpg
- ActC_Source_Files/ActC_SFig4_BottomRight_Smad2.png
- __MACOSX/ActC_Source_Files/._ActC_SFig4_BottomRight_Smad2.png
- ActC_Source_Files/ActC_Figure6_SourceFile2_Raw_westerns_Labeled.png
- __MACOSX/ActC_Source_Files/._ActC_Figure6_SourceFile2_Raw_westerns_Labeled.png
- ActC_Source_Files/ActC_Figure6_SourceFile.xlsx
- __MACOSX/ActC_Source_Files/._ActC_Figure6_SourceFile.xlsx
- ActC_Source_Files/ActC_SFig4_BottomRight_pSmad2.png
- __MACOSX/ActC_Source_Files/._ActC_SFig4_BottomRight_pSmad2.png
- ActC_Source_Files/ActC_SFig4_Topleft_Smad2.jpg
- __MACOSX/ActC_Source_Files/._ActC_SFig4_Topleft_Smad2.jpg
- ActC_Source_Files/ActC_Figure1_SourceFile.xlsx
- __MACOSX/ActC_Source_Files/._ActC_Figure1_SourceFile.xlsx
- ActC_Source_Files/ActC_SFig4_MiddleRight_Smad2.png
- __MACOSX/ActC_Source_Files/._ActC_SFig4_MiddleRight_Smad2.png
- ActC_Source_Files/ActC_SFig4_TopRight_pSmad2.jpg
- __MACOSX/ActC_Source_Files/._ActC_SFig4_TopRight_pSmad2.jpg
- ActC_Source_Files/ActC_SFig4_MiddleRight_pSmad2.jpg
- __MACOSX/ActC_Source_Files/._ActC_SFig4_MiddleRight_pSmad2.jpg
- ActC_Source_Files/ActC_SFig2_SourceFile.xlsx
- __MACOSX/ActC_Source_Files/._ActC_SFig2_SourceFile.xlsx
- ActC_Source_Files/ActC_SFig4_TopRight_Smad2.jpg
- __MACOSX/ActC_Source_Files/._ActC_SFig4_TopRight_Smad2.jpg
- ActC_Source_Files/ActC_Figure4_SourceFile.xlsx
- __MACOSX/ActC_Source_Files/._ActC_Figure4_SourceFile.xlsx
- ActC_Source_Files/ActC_Figure3_SourceFile.xlsx
- __MACOSX/ActC_Source_Files/._ActC_Figure3_SourceFile.xlsx
- ActC_Source_Files/ActC_Figure2_Sourcefile.xlsx
- __MACOSX/ActC_Source_Files/._ActC_Figure2_Sourcefile.xlsx
- ActC_Source_Files/ActC_SFig4_Topleft_pSmad2.jpg
- __MACOSX/ActC_Source_Files/._ActC_SFig4_Topleft_pSmad2.jpg
- ActC_Source_Files/ActC_SFig4_Raw_Gels_Labeled.png
- __MACOSX/ActC_Source_Files/._ActC_SFig4_Raw_Gels_Labeled.png
- ActC_Source_Files/ActC_SFig4_BottomMiddle_pSmad2.jpg
- __MACOSX/ActC_Source_Files/._ActC_SFig4_BottomMiddle_pSmad2.jpg
- ActC_Source_Files/ActC_Figure5_SourceFile.xlsx
- __MACOSX/ActC_Source_Files/._ActC_Figure5_SourceFile.xlsx
