# Supplementary material for: The orphan ligand, activin C, signals through activin receptor-like kinase 7
Source: eLife. 2022 Jun 23;11:e78197. doi: 10.7554/eLife.78197 (PMC9224996; doi:10.7554/eLife.78197)
Supplement: Source data 1. [file elife-78197-data1.zip › ActC_Source_Files/ActC_SFig2_SourceFile.xlsx]

## Sheet: SFig1A
SFigure 1A-ActC, ActRIIA-Fc
	X	Y
	5.85938e-10	0.976269
	1.17188e-09	1.62598
	2.34375e-09	2.19482
	4.6875e-09	3.93126
	9.375e-09	6.91333
	1.875e-08	11.4313
	3.75e-08	16.744
	7.5e-08	21.7351
	1.5e-07	26.2113
SFigure 1A-ActC, ActRIIB-Fc
	X	Y
	1.17188e-09	0.217506
	2.34375e-09	0.793658
	4.6875e-09	1.59272
	9.375e-09	3.1732
	1.875e-08	5.74437
	3.75e-08	10.0686
	7.5e-08	14.9498
	1.5e-07	20.6708

## Sheet: SFig1B.  ActB, ActRIIA-Fc
		10nM ActB		10nM ActB, Fit		5nM ActB		5nM ActB, Fit		2.5nM ActB		2.5nM ActB, Fit		1.25nM ActB		1.25nM ActB, Fit		0.625nM ActB		0.625nM ActB, Fit		0.3125nM ActB		0.3125nM ActB, Fit		0.15625nM ActB		0.15625nM ActB, Fit		.078125nM ActB		.078125nM ActB, Fit
	Time (s)	Experiment 1	Experiment 2	Experiment 1	Experiment 2	Experiment 1	Experiment 2	Experiment 1	Experiment 2	Experiment 1	Experiment 2	Experiment 1	Experiment 2	Experiment 1	Experiment 2	Experiment 1	Experiment 2	Experiment 1	Experiment 2	Experiment 1	Experiment 2	Experiment 1	Experiment 2	Experiment 1	Experiment 2	Experiment 1	Experiment 2	Experiment 1	Experiment 2	Experiment 1	Experiment 2	Experiment 1	Experiment 2
	-60.096	-0.038503	0.00898	0	0	-0.0813497	-0.00485	0	0	-0.0333608	0.115244	0	0	-0.0827077	0.0158825	0	0	-0.107366	0.0757389	0	0	-0.0965322	0.0728168	0	0	-0.149068	0.0438519	0	0	-0.0303701	-0.0392742	0	0		Experiment 1 is shown in SFig1B
	-59.996	-0.035742	0.00898	0	0	-0.0781148	-0.00485	0	0	-0.030599	0.115244	0	0	-0.0911916	0.0158825	0	0	-0.104605	0.0757389	0	0	-0.0942442	0.0728168	0	0	-0.146306	0.0326023	0	0	-0.0351156	-0.0392742	0	0
	-59.896	-0.035061	-0.00297	0	0	-0.0658835	-0.00446	0	0	-0.0178949	0.103292	0	0	-0.090206	0.0156497	0	0	-0.103619	0.063791	0	0	-0.104504	0.0725877	0	0	-0.145321	0.0323695	0	0	-0.0341299	-0.0512221	0	0
	-59.796	-0.0461556	-0.0025	0	0	-0.0694721	0.00492	0	0	-0.0214821	0.115167	0	0	-0.0937935	0.0044	0	0	-0.107511	0.0637856	0	0	-0.0966775	0.0730515	0	0	-0.148908	0.0328386	0	0	-0.0377186	-0.0507584	0	0
	-59.696	-0.0424093	0.0146027	0	0	-0.0579122	0.00492	0	0	-0.0182088	0.113056	0	0	-0.0900472	0.0215073	0	0	-0.111272	0.0579262	0	0	-0.100438	0.0784416	0	0	-0.145162	0.0377579	0	0	-0.0339712	-0.0453682	0	0
	-59.596	-0.0424093	0.00265	0	0	-0.0657247	0.0167933	0	0	-0.0294546	0.101103	0	0	-0.0822347	0.0100231	0	0	-0.111272	0.046442	0	0	-0.100911	0.0669575	0	0	-0.144689	0.0150242	0	0	-0.0339712	-0.0456028	0	0
	-59.496	-0.0424093	-0.00844	0	0	-0.0657247	0.0164804	0	0	-0.0177358	0.0900097	0	0	-0.0900472	-0.00154	0	0	-0.111272	0.0465984	0	0	-0.104345	0.0671138	0	0	-0.133443	0.0151806	0	0	-0.0456899	-0.0566959	0	0
	-59.396	-0.0463143	-0.00485	0	0	-0.069631	0.0131233	0	0	-0.0333596	0.0936031	0	0	-0.086141	0.0142422	0	0	-0.115177	0.0501908	0	0	-0.10825	0.0711754	0	0	-0.137348	0.018774	0	0	-0.0495962	-0.0534164	0	0
	-59.296	-0.0386035	-0.00844	0	0	-0.0814502	0.022495	0	0	-0.0212695	0.0900096	0	0	-0.0749957	0.0218982	0	0	-0.115279	0.0465984	0	0	-0.116469	0.0783634	0	0	-0.137145	0.0151805	0	0	-0.0496967	-0.0645084	0	0
	-59.196	-0.0370992	-0.00891	0	0	-0.0799463	0.01859	0	0	-0.00899	0.0976658	0	0	-0.0847372	0.0217419	0	0	-0.114248	0.046442	0	0	-0.11466	0.07477	0	0	-0.128133	0.0150242	0	0	-0.0481928	-0.0646648	0	0
	-59.096	-0.038503	-0.0165691	0	0	-0.0813497	0.0200739	0	0	-0.0216421	0.0896969	0	0	-0.0864461	0.0211163	0	0	-0.126424	0.0462856	0	0	-0.116063	0.0746136	0	0	-0.129537	0.0148678	0	0	-0.0378774	-0.0570087	0	0
	-58.996	-0.038503	-0.0125065	0	0	-0.0813497	0.00906	0	0	-0.0138296	0.0937595	0	0	-0.0939535	-0.0056	0	0	-0.115178	0.0430061	0	0	-0.116536	0.0705521	0	0	-0.129537	0.0111179	0	0	-0.0378774	-0.0607586	0	0
	-58.896	-0.0272573	-0.0143032	0	0	-0.0813497	0.0146837	0	0	-0.0138296	0.0997753	0	0	-0.0939535	0.000414	0	0	-0.115651	0.0602685	0	0	-0.127782	0.0807839	0	0	-0.129537	0.0168209	0	0	-0.0378774	-0.0547447	0	0
	-58.796	-0.03803	-0.00243	0	0	-0.0813497	0.0146837	0	0	-0.0138296	0.0953999	0	0	-0.0939535	0.0158825	0	0	-0.126897	0.0640202	0	0	-0.127782	0.0845356	0	0	-0.129537	0.0247898	0	0	-0.0378774	-0.050993	0	0
	-58.696	-0.027359	-0.00274	0	0	-0.0814509	0.0146837	0	0	-0.0139313	0.0957127	0	0	-0.0940552	0.0158825	0	0	-0.126526	0.0640202	0	0	-0.127884	0.0845356	0	0	-0.137451	0.0247898	0	0	-0.0496974	-0.0397434	0	0
	-58.596	-0.0365702	-0.00251	0	0	-0.0798899	0.0143709	0	0	-0.012675	0.0959473	0	0	-0.0929667	0.0158043	0	0	-0.113719	0.0642548	0	0	-0.126322	0.0847702	0	0	-0.13589	0.0328369	0	0	-0.0364176	-0.0507584	0	0
	-58.496	-0.0214754	0.00335	0	0	-0.0760396	0.0187464	0	0	-0.016332	0.101337	0	0	-0.100362	0.014164	0	0	-0.110343	0.0701123	0	0	-0.122473	0.0906278	0	0	-0.132039	0.0386963	0	0	-0.0325674	-0.044899	0	0
	-58.396	-0.0189713	0.00898	0	0	-0.073536	0.0166368	0	0	-0.0138291	0.0961819	0	0	-0.0864449	0.0197887	0	0	-0.118611	0.0757372	0	0	-0.119969	0.0962526	0	0	-0.129537	0.0443211	0	0	-0.0300637	-0.0509947	0	0
	-58.296	-0.0151684	0.00945	0	0	-0.0697327	0.0166351	0	0	-0.0100262	0.106962	0	0	-0.0901501	0.0197887	0	0	-0.103563	0.0757389	0	0	-0.116639	0.0962543	0	0	-0.125734	0.0443211	0	0	-0.0379791	-0.0392742	0	0
	-58.196	-0.00976	0.0206966	0	0	-0.0604139	0.0103083	0	0	-0.000707	0.0957127	0	0	-0.0847372	0.0197887	0	0	-0.105962	0.0757389	0	0	-0.130285	0.0962543	0	0	-0.128133	0.0443211	0	0	-0.0408521	-0.050993	0	0
	-58.096	-0.0149638	0.020853	0	0	-0.0695292	-0.000941	0	0	0.0019	0.0958691	0	0	-0.082133	0.0199451	0	0	-0.103358	0.0754261	0	0	-0.135493	0.104223	0	0	-0.125056	0.0561962	0	0	-0.0494944	-0.0391178	0	0
	-57.996	-0.00522	0.0246029	0	0	-0.0558828	0.00507	0	0	0.0116374	0.111338	0	0	-0.0802053	0.023695	0	0	-0.101431	0.0683945	0	0	-0.133093	0.107972	0	0	-0.11141	0.0599461	0	0	-0.0470937	-0.035368	0	0
	-57.896	-0.018971	0.026556	0	0	-0.069631	0.0146837	0	0	-0.00211	0.105478	0	0	-0.0939535	0.0178356	0	0	-0.102986	0.0659751	0	0	-0.128087	0.102116	0	0	-0.113911	0.0618992	0	0	-0.0495962	-0.0412256	0	0
	-57.796	-0.018973	0.0265578	0	0	-0.0813509	0.0148413	0	0	-0.00164	0.0937613	0	0	-0.0934816	0.0178374	0	0	-0.103461	0.0655041	0	0	-0.135596	0.102114	0	0	-0.114386	0.061901	0	0	-0.0495974	-0.0412273	0	0
	-57.696	-0.0111593	0.0324154	0	0	-0.085256	0.01859	0	0	0.00523	0.0996189	0	0	-0.086141	0.023695	0	0	-0.107366	0.0605831	0	0	-0.139501	0.100161	0	0	-0.129537	0.0677586	0	0	-0.0535024	-0.0356808	0	0
	-57.596	-0.011261	0.0267906	0	0	-0.0853577	0.0127306	0	0	-0.00642	0.0935249	0	0	-0.0745239	0.0180702	0	0	-0.107468	0.0657387	0	0	-0.139603	0.102348	0	0	-0.129639	0.0621338	0	0	-0.0536041	-0.0488052	0	0
	-57.496	-0.00986	0.0324154	0	0	-0.0834808	0.0205431	0	0	-0.0125275	0.0879002	0	0	-0.0731201	0.023695	0	0	-0.106064	0.0601122	0	0	-0.138199	0.107502	0	0	-0.127762	0.0677586	0	0	-0.0522003	-0.0314617	0	0
	-57.396	-0.0137622	0.0384312	0	0	-0.0761413	0.0200739	0	0	-0.0164325	0.105322	0	0	-0.0770263	0.0297108	0	0	-0.0987231	0.0665971	0	0	-0.142104	0.102268	0	0	-0.120421	0.0737743	0	0	-0.0561065	-0.025135	0	0
	-57.296	-0.0100048	0.0421811	0	0	-0.0720763	-0.00289	0	0	-0.0123699	0.101572	0	0	-0.0729625	0.0334607	0	0	-0.117625	0.0815983	0	0	-0.138041	0.10602	0	0	-0.116359	0.0775243	0	0	-0.0520415	-0.0256023	0	0
	-57.196	-0.0176697	0.0421028	0	0	-0.0722351	-0.00289	0	0	-0.000809	0.102276	0	0	-0.0731201	0.0338516	0	0	-0.106064	0.0819893	0	0	-0.12648	0.106411	0	0	-0.116516	0.0779152	0	0	-0.0522003	-0.0252113	0	0
	-57.096	-0.0176697	0.0524158	0	0	-0.0722351	0.00101	0	0	-0.000809	0.11915	0	0	-0.0735931	0.0432262	0	0	-0.106064	0.0913639	0	0	-0.138199	0.115786	0	0	-0.108704	0.0872898	0	0	-0.0407867	-0.00443	0	0
	-56.996	-0.0176697	0.0636654	0	0	-0.0722351	0.00101	0	0	-0.000809	0.118837	0	0	-0.0848389	0.042757	0	0	-0.106064	0.0913639	0	0	-0.138199	0.115786	0	0	-0.108704	0.0872898	0	0	-0.0600128	-0.0119305	0	0
	-56.896	-0.0152251	0.0675716	0	0	-0.058071	0.00117	0	0	-0.0100829	0.115244	0	0	-0.074581	0.0354137	0	0	-0.103619	0.095269	0	0	-0.135754	0.12016	0	0	-0.113766	0.0911961	0	0	-0.0458487	-0.00803	0	0
	-56.796	-0.0189706	0.0673388	0	0	-0.0618185	0.00445	0	0	-0.0138284	0.11548	0	0	-0.0783273	0.0356501	0	0	-0.0995523	0.0955048	0	0	-0.1395	0.131645	0	0	-0.102192	0.0914325	0	0	-0.0495962	-0.00779	0	0
	-56.696	-0.0111593	0.0702286	0	0	-0.0613454	-0.00657	0	0	-0.0138296	0.121338	0	0	-0.0783285	0.0415077	0	0	-0.0995534	0.101364	0	0	-0.139196	0.137505	0	0	-0.102498	0.09729	0	0	-0.0495962	-0.00193	0	0
	-56.596	-0.0111593	0.083353	0	0	-0.0500997	-0.000785	0	0	-0.0138296	0.131025	0	0	-0.0856679	0.0433826	0	0	-0.0995534	0.103239	0	0	-0.131994	0.13938	0	0	-0.117513	0.099165	0	0	-0.0495962	-5.53e-05	0	0
	-56.496	-0.0116323	0.0866337	0	0	-0.0422872	-0.0109415	0	0	-0.0138296	0.134775	0	0	-0.0670827	0.0471325	0	0	-0.0995534	0.106988	0	0	-0.139196	0.143128	0	0	-0.110006	0.102915	0	0	-0.0495962	0.00369	0	0
	-56.396	-0.0222474	0.0753841	0	0	-0.0418243	-0.0165663	0	0	-0.0136719	0.134775	0	0	-0.0781708	0.0471325	0	0	-0.0993958	0.114801	0	0	-0.131836	0.143129	0	0	-0.109848	0.102915	0	0	-0.0494385	0.0118198	0	0
	-56.296	0.00446	0.0753842	0	0	-0.0305685	-0.00899	0	0	-0.00992	0.134775	0	0	-0.0744234	0.0471326	0	0	-0.0956484	0.106989	0	0	-0.135596	0.143129	0	0	-0.106101	0.0951024	0	0	-0.0456899	0.011507	0	0
	-56.196	0.00415	0.0756187	0	0	-0.0311912	-0.0146914	0	0	-0.0102386	0.13501	0	0	-0.0747375	0.0473671	0	0	-0.0964355	0.106754	0	0	-0.13591	0.143364	0	0	-0.106415	0.0953369	0	0	-0.0460074	0.0117416	0	0
	-56.096	-0.00303	0.0753841	0	0	-0.0458781	-0.0165663	0	0	-0.00617	0.134306	0	0	-0.0897319	0.0471325	0	0	-0.114863	0.0952702	0	0	-0.142787	0.143129	0	0	-0.113597	0.0951023	0	0	-0.0536601	0.011507	0	0
	-55.996	-0.00351	0.0755405	0	0	-0.0229136	-0.0168009	0	0	-0.00617	0.123213	0	0	-0.0784861	0.0472889	0	0	-0.103621	0.0954265	0	0	-0.112318	0.143286	0	0	-0.102351	0.0952587	0	0	-0.0536601	0.0116634	0	0
	-55.896	0.00837	0.0792904	0	0	-0.022756	-0.0226602	0	0	-0.00602	0.12665	0	0	-0.0783285	0.0510387	0	0	-0.10346	0.0991753	0	0	-0.112157	0.147034	0	0	-0.10172	0.0990086	0	0	-0.0456899	0.0154121	0	0
	-55.796	0.00774	0.0797596	0	0	-0.0229147	-0.0319549	0	0	-0.00618	0.11915	0	0	-0.0784872	0.0510387	0	0	-0.103618	0.0991764	0	0	-0.112316	0.147036	0	0	-0.0906332	0.0990086	0	0	-0.0458487	0.0154133	0	0
	-55.696	-0.00699	0.0910091	0	0	-0.0264009	-0.0263319	0	0	-0.00966	0.11915	0	0	-0.0819753	0.0510387	0	0	-0.107107	0.0987072	0	0	-0.115804	0.147036	0	0	-0.0941213	0.0990086	0	0	-0.0496401	0.0232258	0	0
	-55.596	-0.000844	0.0853844	0	0	-0.0202535	-0.0263319	0	0	-0.00351	0.105713	0	0	-0.075826	0.045414	0	0	-0.100957	0.0823021	0	0	-0.109655	0.15313	0	0	-0.0996908	0.0933838	0	0	-0.051	0.017601	0	0
	-55.496	0.00837	0.0910091	0	0	-0.022756	-0.0261755	0	0	-0.00602	0.11915	0	0	-0.0783285	0.0510387	0	0	-0.103459	0.0991747	0	0	-0.111683	0.158753	0	0	-0.102193	0.0990086	0	0	-0.0535024	0.0232258	0	0
	-55.396	0.0109754	0.0911655	0	0	-0.0198466	-0.0222669	0	0	-0.00341	0.119307	0	0	-0.0757242	0.0511951	0	0	-0.100856	0.0993328	0	0	-0.097835	0.158911	0	0	-0.0995898	0.099165	0	0	-0.0508982	0.0233821	0	0
	-55.296	0.00848	0.0949154	0	0	-0.0148402	-0.0150824	0	0	-0.00591	0.114775	0	0	-0.0894701	0.0546322	0	0	-0.103356	0.103083	0	0	-0.100334	0.162661	0	0	-0.0903704	0.102915	0	0	-0.0533991	0.027132	0	0
	-55.196	0.0213928	0.0949154	0	0	-0.00973	-0.0263319	0	0	-0.00111	0.103525	0	0	-0.0731201	0.0471325	0	0	-0.0985565	0.103083	0	0	-0.0952301	0.162661	0	0	-0.0852661	0.102915	0	0	-0.0482929	0.0268192	0	0
	-55.096	0.0251973	0.094759	0	0	-0.00593	-0.0263319	0	0	-0.00482	0.111181	0	0	-0.0693156	0.0469761	0	0	-0.0905406	0.102926	0	0	-0.0914256	0.162504	0	0	-0.0928752	0.110571	0	0	-0.0444895	0.0116634	0	0
	-54.996	0.0226957	0.0905399	0	0	-0.00843	-0.0263319	0	0	-0.00732	0.107431	0	0	-0.0715129	0.0432262	0	0	-0.0930423	0.0987083	0	0	-0.0939273	0.158286	0	0	-0.0761515	0.106821	0	0	-0.046992	0.0151005	0	0
	-54.896	0.0228998	0.0794468	0	0	-0.000416	-0.0263319	0	0	-0.00711	0.107275	0	0	-0.0638006	0.0433826	0	0	-0.0925329	0.087614	0	0	-0.0932501	0.155004	0	0	-0.0759466	0.106977	0	0	-0.046787	0.00807	0	0
	-54.796	0.0279017	0.089056	0	0	0.00459	-0.0264085	0	0	0.0057	0.109385	0	0	-0.0587987	0.0529919	0	0	-0.0917425	0.0972233	0	0	-0.0887212	0.164614	0	0	-0.0709447	0.116587	0	0	-0.0417837	0.0251789	0	0
	-54.696	0.0305074	0.089056	0	0	0.00719	-0.0285196	0	0	0.00831	0.109385	0	0	-0.0640055	0.0529919	0	0	-0.0891368	0.0969105	0	0	-0.0743968	0.164614	0	0	-0.068339	0.116587	0	0	-0.0274627	0.0251789	0	0
	-54.596	0.023997	0.0892906	0	0	0.000682	-0.0339098	0	0	0.0018	0.109619	0	0	-0.070516	0.0535393	0	0	-0.0956472	0.0896454	0	0	-0.0809072	0.164848	0	0	-0.0748495	0.109009	0	0	-0.0339712	0.0254135	0	0
	-54.496	0.023997	0.0946026	0	0	0.000682	-0.0321913	0	0	0.0018	0.114775	0	0	-0.0708211	0.0666637	0	0	-0.0959524	0.0952684	0	0	-0.0809072	0.170471	0	0	-0.0748495	0.122446	0	0	-0.0339712	0.0310383	0	0
	-54.396	0.0383191	0.0988216	0	0	0.00329	-0.028285	0	0	0.0161176	0.103994	0	0	-0.0754191	0.0666637	0	0	-0.0891376	0.0952702	0	0	-0.0783038	0.17016	0	0	-0.0722461	0.114634	0	0	-0.031367	0.0310383	0	0
	-54.296	0.0383199	0.0988216	0	0	0.0154775	-0.0321913	0	0	0.0156453	0.114775	0	0	-0.0679118	0.0663509	0	0	-0.0891368	0.0952702	0	0	-0.078303	0.162661	0	0	-0.0722453	0.114634	0	0	-0.031367	0.0388508	0	0
	-54.196	0.0500387	0.0988216	0	0	0.0306283	-0.0321913	0	0	0.00831	0.0957127	0	0	-0.0640055	0.0588512	0	0	-0.0849253	0.103083	0	0	-0.0743968	0.162661	0	0	-0.068339	0.114946	0	0	-0.0274619	0.0307255	0	0
	-54.096	0.0383199	0.0988216	0	0	0.0267232	-0.0321913	0	0	0.0044	0.0957127	0	0	-0.0796305	0.0588512	0	0	-0.0816294	0.103083	0	0	-0.0779978	0.162661	0	0	-0.0639598	0.122446	0	0	-0.031367	0.0232258	0	0
	-53.996	0.04629	0.0931969	0	0	0.0268809	-0.0319567	0	0	0.00456	0.0900879	0	0	-0.0677541	0.0532265	0	0	-0.0889791	0.0974596	0	0	-0.0703329	0.157038	0	0	-0.0525564	0.11729	0	0	-0.0312093	0.017601	0	0
	-53.896	0.0500375	0.0989792	0	0	0.038442	-0.0263319	0	0	0.0083	0.0958702	0	0	-0.0643107	0.0590088	0	0	-0.0852317	0.103238	0	0	-0.0665854	0.162816	0	0	-0.049282	0.134322	0	0	-0.0271556	0.0233816	0	0
	-53.796	0.0500387	0.102726	0	0	0.037969	-0.0263319	0	0	0.00831	0.0996171	0	0	-0.071818	0.0627557	0	0	-0.0852305	0.106989	0	0	-0.0665842	0.166567	0	0	-0.0605265	0.138069	0	0	-0.0199534	0.027132	0	0
	-53.696	0.0498352	0.0968685	0	0	0.0190132	-0.0263319	0	0	0.00888	0.0937595	0	0	-0.0831299	0.0568981	0	0	-0.0773163	0.10066	0	0	-0.0664825	0.152426	0	0	-0.0604248	0.132212	0	0	-0.0273582	0.0212727	0	0
	-53.596	0.0448303	0.0968685	0	0	0.0293274	-0.0268011	0	0	0.010437	0.0937595	0	0	-0.0614014	0.0572109	0	0	-0.0748138	0.0894108	0	0	-0.0639801	0.148989	0	0	-0.0579224	0.132212	0	0	-0.0245514	0.0212727	0	0
	-53.496	0.0565491	0.0929623	0	0	0.0293274	-0.0517225	0	0	0.01091	0.0898533	0	0	-0.0731201	0.0604916	0	0	-0.0752869	0.0859749	0	0	-0.0639801	0.145084	0	0	-0.0579224	0.128305	0	0	-0.0173492	0.0173664	0	0
	-53.396	0.0603517	0.0968686	0	0	0.0331312	-0.0517225	0	0	0.0147126	0.0937596	0	0	-0.0693164	0.0568982	0	0	-0.08273	0.101128	0	0	-0.051892	0.148988	0	0	-0.0541198	0.132212	0	0	-0.0132403	0.0212715	0	0
	-53.296	0.0573789	0.0974153	0	0	0.0303243	-0.0512533	0	0	0.0122129	0.0939935	0	0	-0.0713442	0.0566628	0	0	-0.0852297	0.100895	0	0	-0.043146	0.149223	0	0	-0.0566195	0.140258	0	0	-0.0157419	0.0218201	0	0
	-53.196	0.0462341	0.102728	0	0	0.0346382	-0.0521917	0	0	0.0123138	0.0918064	0	0	-0.0599976	0.0432262	0	0	-0.0851288	0.0874577	0	0	-0.043045	0.147036	0	0	-0.0565186	0.130259	0	0	-0.0156395	0.027132	0	0
	-53.096	0.0491079	0.106791	0	0	0.0373433	-0.0628157	0	0	0.0147146	0.0958691	0	0	-0.0575968	0.0472889	0	0	-0.0827281	0.0915203	0	0	-0.0289256	0.151098	0	0	-0.0423991	0.134321	0	0	-0.0132395	0.0308819	0	0
	-52.996	0.0573789	0.0949154	0	0	0.0423482	-0.0478163	0	0	0.0122121	0.0952435	0	0	-0.0600993	0.0471325	0	0	-0.0852298	0.091364	0	0	-0.0314273	0.150942	0	0	-0.0449015	0.134165	0	0	-0.015742	0.0232258	0	0
	-52.896	0.0576923	0.0949154	0	0	0.0457916	-0.0476587	0	0	0.0159595	0.0839939	0	0	-0.0563507	0.0588512	0	0	-0.0814831	0.0918331	0	0	-0.0276806	0.150629	0	0	-0.0411541	0.134634	0	0	-0.0119934	0.0310383	0	0
	-52.796	0.053946	0.0949154	0	0	0.0348409	-0.0326622	0	0	0.0122133	0.083994	0	0	-0.0600981	0.0588513	0	0	-0.0855345	0.103083	0	0	-0.0314269	0.143129	0	0	-0.0449004	0.145884	0	0	-0.015742	0.0232258	0	0
	-52.696	0.0541026	0.0950718	0	0	0.042507	-0.0495348	0	0	0.0123698	0.0841503	0	0	-0.0599416	0.0590076	0	0	-0.0928853	0.10277	0	0	-0.0312704	0.143286	0	0	-0.0372365	0.153383	0	0	-0.0155832	0.0311947	0	0
	-52.596	0.0578512	0.0929623	0	0	0.0462545	-0.0553942	0	0	0.0239309	0.0820408	0	0	-0.056193	0.0451794	0	0	-0.077418	0.10113	0	0	-0.0275218	0.132895	0	0	-0.0409953	0.140024	0	0	-0.0123088	0.0212727	0	0
	-52.496	0.0615986	0.0928059	0	0	0.0614166	-0.0497694	0	0	0.0198669	0.0818844	0	0	-0.0521393	0.045023	0	0	-0.0736706	0.10066	0	0	-0.0234692	0.129301	0	0	-0.0372467	0.132055	0	0	-0.0198059	0.0211163	0	0
	-52.396	0.0539484	0.0831966	0	0	0.0462557	-0.0536757	0	0	0.0122156	0.0722752	0	0	-0.0522856	0.0354137	0	0	-0.0813207	0.0835543	0	0	-0.023612	0.119695	0	0	-0.0445928	0.122446	0	0	-0.0152678	0.0193225	0	0
	-52.296	0.05785	0.083353	0	0	0.0501607	-0.053912	0	0	0.0161172	0.0724315	0	0	-0.0486869	0.0355701	0	0	-0.0774192	0.0837078	0	0	-0.0197105	0.131254	0	0	-0.0334892	0.122602	0	0	-0.000117	0.0194759	0	0
	-52.196	0.0578512	0.0753841	0	0	0.0496865	-0.059535	0	0	0.0161184	0.0722752	0	0	-0.0558879	0.0354137	0	0	-0.077418	0.0835514	0	0	-0.0197093	0.111879	0	0	-0.0409953	0.110727	0	0	-0.000118	0.0193195	0	0
	-52.096	0.0539449	0.0753841	0	0	0.0345357	-0.059535	0	0	0.0122121	0.0722752	0	0	-0.0522868	0.0354137	0	0	-0.0817973	0.0835514	0	0	-0.0236155	0.111879	0	0	-0.0449015	0.122446	0	0	-0.00402	0.0193195	0	0
	-51.996	0.0541025	0.0599937	0	0	0.0346934	-0.059535	0	0	0.0123698	0.0686035	0	0	-0.0521291	0.0317421	0	0	-0.0928854	0.0798809	0	0	-0.0234579	0.108209	0	0	-0.0447439	0.118774	0	0	-0.00434	0.0156479	0	0
	-51.896	0.0539449	0.071478	0	0	0.0345357	-0.0630485	0	0	0.0122122	0.068369	0	0	-0.0522868	0.0315076	0	0	-0.0852305	0.0877706	0	0	-0.0236155	0.108286	0	0	-0.0449015	0.11854	0	0	-0.015742	0.0271322	0	0
	-51.796	0.0466054	0.0717142	0	0	0.0423482	-0.0532064	0	0	0.0122121	0.0686052	0	0	-0.0405681	0.0317438	0	0	-0.0930431	0.0955048	0	0	-0.0236156	0.115707	0	0	-0.0449016	0.118776	0	0	-0.00793	0.0268974	0	0
	-51.696	0.0615997	0.0778065	0	0	0.0460957	-0.0307074	0	0	0.0159607	0.0742283	0	0	-0.0368195	0.0373669	0	0	-0.0814819	0.100817	0	0	-0.0198669	0.113832	0	0	-0.041153	0.132212	0	0	-0.00418	0.0212727	0	0
	-51.596	0.0578512	0.0831966	0	0	0.0423482	-0.0421915	0	0	0.0126851	0.0683689	0	0	-0.0522868	0.0315075	0	0	-0.0852305	0.0796452	0	0	-0.0236155	0.107973	0	0	-0.0331828	0.126352	0	0	-0.00793	0.0154133	0	0
	-51.496	0.0541037	0.0790558	0	0	0.0385996	-0.0612535	0	0	0.0201823	0.0642281	0	0	-0.0555623	0.0273666	0	0	-0.0775644	0.0833181	0	0	-0.0268899	0.103834	0	0	-0.0369314	0.122211	0	0	-0.0116781	0.0190849	0	0
	-51.396	0.0539449	0.073431	0	0	0.0496877	-0.0419569	0	0	0.0200247	0.0586033	0	0	-0.0444743	0.0334606	0	0	-0.0969492	0.0776937	0	0	-0.016276	0.0982092	0	0	-0.037562	0.116587	0	0	-0.000117	0.0134619	0	0
	-51.296	0.0651894	0.0734298	0	0	0.042043	-0.034145	0	0	0.0239297	0.0586021	0	0	-0.0405692	0.0334594	0	0	-0.0930442	0.077692	0	0	-0.0236167	0.0982075	0	0	-0.0444297	0.116116	0	0	0.00379	0.00565	0	0
	-51.196	0.0544179	0.0695248	0	0	0.0345357	-0.0360975	0	0	0.0234578	0.0543842	0	0	-0.040568	0.0295544	0	0	-0.0813243	0.0737858	0	0	-0.0236155	0.093832	0	0	-0.0331828	0.11268	0	0	0.00379	0.00143	0	0
	-51.096	0.0573781	0.0695248	0	0	0.0345357	-0.0358629	0	0	0.0122121	0.0550098	0	0	-0.040568	0.0295544	0	0	-0.0813243	0.0737858	0	0	-0.0236155	0.0943012	0	0	-0.0331828	0.11268	0	0	-0.00793	0.00174	0	0
	-50.996	0.0544179	0.0695248	0	0	0.0340627	-0.030551	0	0	0.0122121	0.0621967	0	0	-0.0288493	0.0295544	0	0	-0.0817973	0.0737858	0	0	-0.0236155	0.0943012	0	0	-0.0331828	0.11268	0	0	-0.00793	0.00174	0	0
	-50.896	0.0655049	0.0463219	0	0	0.0226582	-0.0416423	0	0	0.0125264	0.0432129	0	0	-0.0407268	0.0180702	0	0	-0.0932017	0.0740239	0	0	-0.0233012	0.0823514	0	0	-0.0333415	0.101196	0	0	0.00363	-0.00974	0	0
	-50.796	0.0619173	0.0514774	0	0	0.0190696	-0.02438	0	0	0.0201846	0.0488377	0	0	-0.0443143	0.023695	0	0	-0.0967893	0.0791759	0	0	-0.0156431	0.0767231	0	0	-0.0486478	0.106821	0	0	-0.0116769	-0.00412	0	0
	-50.696	0.0658213	0.0406971	0	0	0.0226706	-0.028285	0	0	0.0240885	0.0488377	0	0	-0.0404104	0.023695	0	0	-0.0928853	0.0679264	0	0	-2.04e-05	0.0767231	0	0	-0.0447439	0.106821	0	0	-0.00777	-0.00459	0	0
	-50.596	0.0812887	0.0519466	0	0	0.0189107	-0.028285	0	0	0.0278371	0.0488377	0	0	-0.024943	0.023695	0	0	-0.0891368	0.0679264	0	0	0.00326	0.0767231	0	0	-0.0292765	0.106508	0	0	0.0077	-0.0158367	0	0
	-50.496	0.0813904	0.0514774	0	0	0.0190125	-0.028285	0	0	0.0279388	0.0488377	0	0	-0.0248413	0.023695	0	0	-0.0890351	0.0676136	0	0	-0.00742	0.0767231	0	0	-0.0291748	0.106821	0	0	0.00732	-0.0158367	0	0
	-50.396	0.0837896	0.0399915	0	0	0.0214124	-0.0282851	0	0	0.0303381	0.0486013	0	0	-0.0224414	0.0234586	0	0	-0.0866358	0.0598776	0	0	0.00623	0.0764868	0	0	-0.0267756	0.106585	0	0	-0.00152	-0.0156038	0	0
	-50.296	0.0773844	0.0287455	0	0	0.022817	-0.0343019	0	0	0.0239329	0.0373553	0	0	-0.0288473	0.0122126	0	0	-0.093041	0.0486298	0	0	-0.000176	0.0535202	0	0	-0.0331808	0.0953387	0	0	-0.00793	-0.00435	0	0
	-50.196	0.0770111	0.0462437	0	0	0.0229186	-0.0375814	0	0	0.0240326	0.0431347	0	0	-0.0287476	0.017992	0	0	-0.0929413	0.0622234	0	0	-7.63e-05	0.0593014	0	0	-0.0330811	0.101118	0	0	-0.00783	-0.00982	0	0
	-50.096	0.0655619	0.0499935	0	0	0.0149027	-0.0325041	0	0	0.0241343	0.0468845	0	0	-0.028951	0.0100231	0	0	-0.0931447	0.0659733	0	0	-0.00028	0.0630512	0	0	-0.0332845	0.104868	0	0	-0.00803	-0.00607	0	0
	-49.996	0.0672807	0.0499935	0	0	0.0156759	-0.0336752	0	0	0.0328878	0.0471973	0	0	-0.0277049	0.0100231	0	0	-0.091899	0.0659733	0	0	-0.0112258	0.0630512	0	0	-0.0320384	0.104399	0	0	-0.00679	-0.00607	0	0
	-49.896	0.0785257	0.0460873	0	0	0.00443	-0.028285	0	0	0.0328866	0.0507908	0	0	-0.027706	0.0178356	0	0	-0.0918998	0.0620682	0	0	-0.0219992	0.0705521	0	0	-0.0320395	0.0892429	0	0	-0.00679	-0.00998	0	0
	-49.796	0.0747782	0.0519467	0	0	0.00849	-0.0321883	0	0	0.0291391	0.0566502	0	0	-0.0431723	0.0233823	0	0	-0.0956472	0.0679264	0	0	-0.014501	0.0689106	0	0	-0.035787	0.106821	0	0	-0.0105349	-0.00459	0	0
	-49.696	0.070872	0.0521812	0	0	-0.00322	-0.0224257	0	0	0.0252329	0.056572	0	0	-0.0470785	0.0164299	0	0	-0.0995534	0.0798798	0	0	-0.0184072	0.0691452	0	0	-0.0396932	0.0953369	0	0	-0.0144399	-0.0156021	0	0
	-49.596	0.0710297	0.0516338	0	0	-0.00307	-0.0224257	0	0	0.0253906	0.0488377	0	0	-0.0469208	0.0233822	0	0	-0.0993958	0.0791759	0	0	-0.0182495	0.0689106	0	0	-0.031723	0.106821	0	0	-0.0142822	-0.0158367	0	0
	-49.496	0.070872	0.0497589	0	0	-0.00322	-0.0263319	0	0	0.0252329	0.0544624	0	0	-0.0470785	0.0215073	0	0	-0.0878346	0.0618307	0	0	-0.0188802	0.0628149	0	0	-0.0323537	0.112446	0	0	-0.00225	-0.0105247	0	0
	-49.396	0.0707132	0.0441341	0	0	-0.00338	-0.0319549	0	0	0.0250742	0.041338	0	0	-0.0472373	0.0158825	0	0	-0.0882986	0.0562094	0	0	-0.0302847	0.0571936	0	0	-0.0437582	0.106821	0	0	0.00884	-0.015835	0	0
	-49.296	0.0669669	0.0460873	0	0	0.000682	-0.0165681	0	0	0.0213278	0.0429783	0	0	-0.0509836	0.0100231	0	0	-0.0995523	0.0503483	0	0	-0.033558	0.0513325	0	0	-0.0475046	0.100649	0	0	0.00509	-0.0291958	0	0
	-49.196	0.0664927	0.0382748	0	0	0.000682	-0.0224257	0	0	0.0213267	0.0434475	0	0	-0.0509847	0.0100231	0	0	-0.0995534	0.062067	0	0	-0.0223134	0.0513325	0	0	-0.0475057	0.0931492	0	0	0.00462	-0.0216961	0	0
	-49.096	0.055247	0.0385094	0	0	0.000376	-0.0224257	0	0	0.0210215	0.0549316	0	0	-0.0514577	-0.00115	0	0	-0.0995534	0.0623016	0	0	-0.0223134	0.0437546	0	0	-0.0475057	0.100727	0	0	0.00119	-0.0214615	0	0
	-48.996	0.0551453	0.0519466	0	0	-0.00693	-0.0224257	0	0	0.0137177	0.0605564	0	0	-0.0513916	0.0119762	0	0	-0.100128	0.0562059	0	0	-0.0224151	0.0493776	0	0	-0.0476074	0.0872898	0	0	0.00108	-0.0158367	0	0
	-48.896	0.0500402	0.0519466	0	0	-0.00453	-0.0222675	0	0	0.0044	0.0605564	0	0	-0.0640056	0.0119762	0	0	-0.116479	0.0679264	0	0	-0.0275203	0.0493793	0	0	-0.0530177	0.0951023	0	0	-0.00402	-0.0158367	0	0
	-48.796	0.0498799	0.0514774	0	0	-0.00469	-0.0126601	0	0	0.00424	0.0600872	0	0	-0.0641643	0.0119762	0	0	-0.108827	0.0679264	0	0	-0.0281536	0.0493793	0	0	-0.0606853	0.0951023	0	0	-0.00418	-0.00802	0	0
	-48.696	0.0461324	0.0406971	0	0	-0.00843	-0.0128164	0	0	0.000493	0.0493069	0	0	-0.0676066	0.0119762	0	0	-0.113047	0.0679264	0	0	-0.0431468	0.0493793	0	0	-0.0644328	0.0951023	0	0	-0.00793	-0.00834	0	0
	-48.596	0.0578512	0.0519466	0	0	-0.00843	-0.0263319	0	0	0.000493	0.0678997	0	0	-0.052592	0.0119762	0	0	-0.124293	0.0679264	0	0	-0.0431468	0.0376606	0	0	-0.052714	0.0951023	0	0	-0.00793	-0.0155239	0	0
	-48.496	0.0617562	0.0463219	0	0	-0.00453	-0.0204725	0	0	-0.00341	0.0514946	0	0	-0.0640055	0.00604	0	0	-0.120388	0.0623033	0	0	-0.0392417	0.0320375	0	0	-0.0488078	0.101196	0	0	-0.00402	-0.0214615	0	0
	-48.396	0.0578523	0.0578042	0	0	-0.00843	-0.0204725	0	0	-0.00684	0.066414	0	0	-0.0600993	0.0100213	0	0	-0.124292	0.0737805	0	0	-0.0431456	0.0552334	0	0	-0.0527128	0.112366	0	0	-0.00823	-0.00217	0	0
	-48.296	0.0578512	0.0521829	0	0	-0.00843	-0.0204725	0	0	0.0044	0.0607927	0	0	-0.0600993	0.00393	0	0	-0.112574	0.0678482	0	0	-0.0431468	0.049614	0	0	-0.052714	0.0992448	0	0	-0.015742	-0.00779	0	0
	-48.196	0.0578512	0.0575714	0	0	-0.00843	-0.00875	0	0	0.0044	0.0661812	0	0	-0.0600993	-0.00146	0	0	-0.112574	0.0540199	0	0	-0.0431468	0.0550041	0	0	-0.052714	0.104633	0	0	-0.0157432	-0.0102119	0	0
	-48.096	0.0539449	0.0521812	0	0	-0.000621	-0.0086	0	0	0.000493	0.060791	0	0	-0.0637004	0.0044	0	0	-0.116481	0.0486298	0	0	-0.047053	0.049614	0	0	-0.0570933	0.0992432	0	0	-0.0196482	-0.0156021	0	0
	-47.996	0.0421245	0.0689774	0	0	-0.000722	-0.00485	0	0	0.000392	0.0663376	0	0	-0.0565999	0.00994	0	0	-0.116582	0.0544874	0	0	-0.0471547	0.0546896	0	0	-0.0801595	0.104321	0	0	-0.01975	-0.00177	0	0
	-47.896	0.0396227	0.0558529	0	0	-0.00322	-0.00485	0	0	-0.00211	0.0644627	0	0	-0.0666097	0.00807	0	0	-0.119084	0.0601145	0	0	-0.0496564	0.0415674	0	0	-0.0826612	0.0911961	0	0	-0.0222524	0.0076	0	0
	-47.796	0.0394643	0.0558529	0	0	-0.00338	-0.00485	0	0	-0.00227	0.0722752	0	0	-0.0745799	0.00807	0	0	-0.119242	0.0598011	0	0	-0.0498149	0.0415668	0	0	-0.0828196	0.0911961	0	0	-0.0224101	0.0076	0	0
	-47.696	0.035614	0.0558529	0	0	-0.00676	-0.0111761	0	0	-0.00612	0.0722752	0	0	-0.0706177	0.00807	0	0	-0.123093	0.0640202	0	0	-0.0536652	0.0415668	0	0	-0.0749512	0.0911961	0	0	-0.0262599	0.0076	0	0
	-47.596	0.0370178	0.0636654	0	0	0.00542	-0.0165663	0	0	-0.00519	0.0722752	0	0	-0.0692139	0.00807	0	0	-0.121689	0.0640202	0	0	-0.0522614	0.0415668	0	0	-0.0735474	0.0911961	0	0	-0.0131378	-0.000212	0	0
	-47.496	0.0375925	0.0636654	0	0	-0.00573	-0.00852	0	0	-0.015859	0.0644627	0	0	-0.0695852	0.00807	0	0	-0.121587	0.0640202	0	0	-0.0521597	0.0415668	0	0	-0.0734456	0.0911961	0	0	-0.0130361	-0.000212	0	0
	-47.396	0.0508669	0.0599938	0	0	-0.00322	-0.00289	0	0	-0.0138303	0.0607911	0	0	-0.0783285	0.0044	0	0	-0.119085	0.0598805	0	0	-0.049658	0.0378964	0	0	-0.070944	0.0872117	0	0	-0.0105337	-0.00388	0	0
	-47.296	0.040095	0.0656184	0	0	-0.00322	-0.00875	0	0	-0.0138296	0.0659465	0	0	-0.0856679	0.010023	0	0	-0.118612	0.0542545	0	0	-0.0496572	0.04352	0	0	-0.0709432	0.0853366	0	0	-0.0105337	0.00174	0	0
	-47.196	0.0513407	0.0650711	0	0	-0.00323	-0.00907	0	0	-0.0138296	0.0544624	0	0	-0.0666097	0.00979	0	0	-0.107839	0.0540199	0	0	-0.0496572	0.0437546	0	0	-0.0709432	0.0851021	0	0	-0.0105349	0.00151	0	0
	-47.096	0.0473328	0.0519466	0	0	-0.00723	-0.0162535	0	0	-0.0178375	0.0488377	0	0	-0.0710907	0.00416	0	0	-0.123093	0.0483952	0	0	-0.0536652	0.0376606	0	0	-0.0752563	0.0794773	0	0	-0.0142365	-0.00412	0	0
	-46.996	0.0448311	0.0521812	0	0	-0.00974	0.00296	0	0	-0.02034	0.0495415	0	0	-0.0848389	0.0044	0	0	-0.125121	0.0481605	0	0	-0.0561668	0.0378951	0	0	-0.0852661	0.0792427	0	0	-0.00142	-0.00388	0	0
	-46.896	0.045236	0.0578061	0	0	-0.00994	-0.00907	0	0	-0.0199343	0.0664159	0	0	-0.0847384	0.0100232	0	0	-0.114249	0.0430034	0	0	-0.0560671	0.0435183	0	0	-0.0851656	0.0853368	0	0	-0.00162	0.00174	0	0
	-46.796	0.0510807	0.0580423	0	0	-0.0188051	-0.0165663	0	0	-0.0219021	0.066652	0	0	-0.0867062	0.0102594	0	0	-0.127157	0.0540199	0	0	-0.0577297	0.0437546	0	0	-0.0868282	0.0738542	0	0	-0.010489	0.00198	0	0
	-46.696	0.0448303	0.0634308	0	0	-0.00974	-0.00485	0	0	-0.0281525	0.0720406	0	0	-0.100159	0.0156479	0	0	-0.133408	0.0598793	0	0	-0.0639801	0.0491447	0	0	-0.104797	0.0792427	0	0	-0.00954	0.00737	0	0
	-46.596	0.039622	0.0695248	0	0	-0.0152486	-0.00485	0	0	-0.0333608	0.0742283	0	0	-0.0981649	0.0100231	0	0	-0.138143	0.0425358	0	0	-0.0694936	0.04352	0	0	-0.098287	0.0736179	0	0	-0.0222524	0.00174	0	0
	-46.496	0.039622	0.0695248	0	0	-0.0224508	-0.00469	0	0	-0.0333608	0.0742283	0	0	-0.105672	0.0100231	0	0	-0.126897	0.043005	0	0	-0.0770009	0.04352	0	0	-0.098287	0.0736179	0	0	-0.0219472	0.00174	0	0
	-46.396	0.0422254	0.0696823	0	0	-0.0126445	-0.000941	0	0	-0.0307574	0.0739166	0	0	-0.103068	0.0101807	0	0	-0.124294	0.0661308	0	0	-0.0743976	0.0436775	0	0	-0.0956836	0.0737755	0	0	-0.000117	0.0019	0	0
	-46.296	0.0420685	0.0734341	0	0	-0.0203094	-0.000941	0	0	-0.0312194	0.0586063	0	0	-0.103226	0.0139324	0	0	-0.124451	0.0694103	0	0	-0.0745544	0.0399265	0	0	-0.0958404	0.089246	0	0	-0.00058	0.00565	0	0
	-46.196	0.0500387	0.0834312	0	0	-0.0237529	-0.000707	0	0	-0.0343577	0.076416	0	0	-0.106974	0.0239296	0	0	-0.128199	0.068161	0	0	-0.078303	0.0574265	0	0	-0.099589	0.0992432	0	0	-0.0232493	0.0156479	0	0
	-46.096	0.0500387	0.0846806	0	0	-0.00453	0.00468	0	0	-0.0268504	0.0781345	0	0	-0.106974	0.0373669	0	0	-0.128199	0.0698795	0	0	-0.078303	0.059145	0	0	-0.099589	0.100492	0	0	-0.015742	0.0173664	0	0
	-45.996	0.0539437	0.079525	0	0	-0.000621	-0.000707	0	0	-0.0229441	0.0759468	0	0	-0.103068	0.0234604	0	0	-0.124294	0.0676925	0	0	-0.074398	0.0647704	0	0	-0.0956828	0.0870552	0	0	-0.0118357	0.0156479	0	0
	-45.896	0.053844	0.0846794	0	0	-0.000248	0.00507	0	0	-0.023045	0.0703208	0	0	-0.103169	0.0178344	0	0	-0.124394	0.0698801	0	0	-0.0744977	0.0591455	0	0	-0.0957837	0.0814292	0	0	-0.0119367	0.0212732	0	0
	-45.796	0.0539441	0.0695266	0	0	0.0110974	0.00882	0	0	-0.022945	0.0664176	0	0	-0.103542	0.0139312	0	0	-0.124294	0.0659733	0	0	-0.0743976	0.0552387	0	0	-0.0953784	0.077526	0	0	-0.0118365	0.0173664	0	0
	-45.696	0.0513407	0.0753841	0	0	0.00849	0.00882	0	0	-0.0141347	0.0722752	0	0	-0.117696	0.0197887	0	0	-0.126897	0.0718327	0	0	-0.0652822	0.0607853	0	0	-0.0907796	0.0911961	0	0	-0.0144399	0.0118198	0	0
	-45.596	0.0518138	0.0753841	0	0	0.0088	0.00296	0	0	-0.0216421	0.0722752	0	0	-0.133016	0.0197887	0	0	-0.126897	0.0715199	0	0	-0.0657552	0.0535984	0	0	-0.098287	0.0916653	0	0	-0.0139669	0.0307255	0	0
	-45.496	0.0630595	0.073431	0	0	0.0160014	0.00296	0	0	-0.0333608	0.0700092	0	0	-0.132711	0.0178356	0	0	-0.126897	0.0620676	0	0	-0.0765279	0.0588328	0	0	-0.098287	0.100492	0	0	-0.00272	0.0215855	0	0
	-45.396	0.0629018	0.073117	0	0	0.00834	0.0032	0	0	-0.0332133	0.0625083	0	0	-0.117549	0.0178344	0	0	-0.138774	0.0620658	0	0	-0.0659129	0.0438316	0	0	-0.0981394	0.089711	0	0	-0.00288	0.029084	0	0
	-45.296	0.0590519	0.0617123	0	0	-0.00723	0.00882	0	0	-0.0295559	0.0586033	0	0	-0.121399	0.0139294	0	0	-0.142624	0.0581608	0	0	-0.0810085	0.0552387	0	0	-0.0947872	0.0892429	0	0	-0.0145424	0.0134602	0	0
	-45.196	0.0564473	0.0617123	0	0	0.00219	0.00882	0	0	-0.0321605	0.0586033	0	0	-0.124003	0.0139294	0	0	-0.145228	0.0581608	0	0	-0.0836131	0.0552387	0	0	-0.104899	0.0892429	0	0	-0.00886	0.0251789	0	0
	-45.096	0.0539449	0.0619469	0	0	0.00719	0.00882	0	0	-0.0341899	0.0513382	0	0	-0.126811	0.014164	0	0	-0.147731	0.0583954	0	0	-0.078303	0.0554733	0	0	-0.107402	0.0894775	0	0	-0.00793	0.0254135	0	0
	-44.996	0.0567059	0.073431	0	0	0.00995	0.00836	0	0	-0.0206553	0.070322	0	0	-0.131251	0.0256481	0	0	-0.14497	0.0620635	0	0	-0.0833545	0.066954	0	0	-0.10464	0.100962	0	0	0.00264	0.0368977	0	0
	-44.896	0.0643592	0.0675716	0	0	0.0180817	-0.00266	0	0	-0.0242486	0.0644627	0	0	-0.116394	0.0197887	0	0	-0.125597	0.0640219	0	0	-0.0678887	0.0610999	0	0	-0.0891747	0.0951023	0	0	0.0106049	0.0310401	0	0
	-44.796	0.061757	0.0792904	0	0	0.026249	-0.00313	0	0	-0.015132	0.0644627	0	0	-0.134318	0.0197887	0	0	-0.1282	0.0562077	0	0	-0.0704909	0.0607853	0	0	-0.0917769	0.0951023	0	0	0.0155068	0.0193195	0	0
	-44.696	0.0487366	0.0792904	0	0	0.0137023	-0.00852	0	0	-0.0281525	0.0644627	0	0	-0.135315	0.0197887	0	0	-0.129501	0.0640202	0	0	-0.0796051	0.0532856	0	0	-0.0930786	0.0951023	0	0	0.0142059	0.0193195	0	0
	-44.596	0.0485789	0.0792904	0	0	0.0140177	-0.00289	0	0	-0.0165914	0.0644627	0	0	-0.12827	0.0197887	0	0	-0.129659	0.0562077	0	0	-0.0797628	0.0532856	0	0	-0.0932363	0.0951023	0	0	0.0140482	0.0193195	0	0
	-44.496	0.0446738	0.0796814	0	0	0.00964	0.00312	0	0	-0.0204976	0.0648537	0	0	-0.139684	0.0201797	0	0	-0.133564	0.0565985	0	0	-0.0836678	0.0536765	0	0	-0.0976156	0.0954933	0	0	0.010142	0.0197105	0	0
	-44.396	0.040924	0.089056	0	0	0.00542	0.00687	0	0	-0.0242463	0.0739155	0	0	-0.143434	0.0295544	0	0	-0.137314	0.0659704	0	0	-0.0874177	0.0630484	0	0	-0.11261	0.104868	0	0	0.00639	0.040801	0	0
	-44.296	0.0373242	0.089056	0	0	-0.00926	0.0107775	0	0	-0.0284564	0.0664158	0	0	-0.147338	0.0295544	0	0	-0.141219	0.0659733	0	0	-0.0913227	0.0630512	0	0	-0.116515	0.104868	0	0	0.00249	0.0408039	0	0
	-44.196	0.0453033	0.100306	0	0	0.00199	0.0107775	0	0	-0.035965	0.0664158	0	0	-0.139526	0.0295544	0	0	-0.133408	0.0659733	0	0	-0.0913239	0.07477	0	0	-0.116516	0.104868	0	0	0.00249	0.0290852	0	0
	-44.096	0.0642039	0.0831966	0	0	0.00964	0.0104647	0	0	-0.0283101	0.0683689	0	0	-0.132345	0.023695	0	0	-0.125753	0.0601139	0	0	-0.0753835	0.0689106	0	0	-0.108861	0.0990086	0	0	0.010142	0.022913	0	0
	-43.996	0.0565514	0.089056	0	0	0.00198	-0.00485	0	0	-0.035965	0.0742283	0	0	-0.151245	0.0295544	0	0	-0.133405	0.0659715	0	0	-0.0717903	0.074299	0	0	-0.116516	0.104868	0	0	0.00249	0.0329914	0	0
	-43.896	0.0565491	0.0967121	0	0	0.00198	0.00906	0	0	-0.035965	0.0740719	0	0	-0.151245	0.0176792	0	0	-0.133408	0.0736294	0	0	-0.0796051	0.0628949	0	0	-0.124329	0.104712	0	0	0.00249	0.0328351	0	0
	-43.796	0.0565491	0.0851486	0	0	0.0137024	0.0144456	0	0	-0.035965	0.0703209	0	0	-0.151245	0.0139282	0	0	-0.133408	0.0698795	0	0	-0.0796051	0.0596142	0	0	-0.116516	0.0892418	0	0	0.00249	0.0290852	0	0
	-43.696	0.0565491	0.0892124	0	0	0.0137011	0.00296	0	0	-0.035965	0.0665722	0	0	-0.151245	0.0218983	0	0	-0.133408	0.0583172	0	0	-0.0796051	0.0666447	0	0	-0.116516	0.0854931	0	0	0.00296	0.0136166	0	0
	-43.596	0.0524851	0.0928059	0	0	0.00964	-0.00289	0	0	-0.0405019	0.0701656	0	0	-0.155309	0.0254917	0	0	-0.137472	0.0697231	0	0	-0.0841421	0.0589886	0	0	-0.12058	0.0890865	0	0	0.00967	0.0289288	0	0
	-43.496	0.0487377	0.0827274	0	0	0.00589	-0.00289	0	0	-0.0550232	0.0605564	0	0	-0.159058	0.0158825	0	0	-0.141219	0.0601168	0	0	-0.0991352	0.0493823	0	0	-0.124329	0.0794773	0	0	-0.00533	0.0076	0	0
	-43.396	0.0370166	0.0716343	0	0	0.00542	0.00882	0	0	-0.0442517	0.0607128	0	0	-0.159059	0.0160389	0	0	-0.141221	0.0598011	0	0	-0.0991375	0.0492229	0	0	-0.132142	0.0791645	0	0	-0.00533	0.00807	0	0
	-43.296	0.0334191	0.0695266	0	0	-0.00926	0.00883	0	0	-0.0589271	0.0586051	0	0	-0.162489	0.0139312	0	0	-0.145124	0.046442	0	0	-0.10304	0.0396137	0	0	-0.128233	0.0658072	0	0	-0.00876	0.0134602	0	0
	-43.196	0.0485789	0.0753841	0	0	-0.00208	0.0144491	0	0	-0.0400289	0.0761814	0	0	-0.131872	0.0197887	0	0	-0.137472	0.0527706	0	0	-0.0875753	0.0454731	0	0	-0.12058	0.0716648	0	0	0.0101408	0.0190067	0	0
	-43.096	0.0447286	0.0871029	0	0	0.00579	0.00906	0	0	-0.0438792	0.0761814	0	0	-0.135722	0.0197887	0	0	-0.141322	0.0640202	0	0	-0.0914256	0.0532856	0	0	-0.12443	0.0716648	0	0	0.00629	0.011507	0	0
	-42.996	0.030667	0.0872593	0	0	-0.000463	0.00312	0	0	-0.0423177	0.0763378	0	0	-0.153692	0.0194759	0	0	-0.147571	0.0641765	0	0	-0.0976747	0.053442	0	0	-0.130681	0.0715084	0	0	-0.00777	0.0116634	0	0
	-42.896	0.0384763	0.0908504	0	0	-0.00437	0.0146825	0	0	-0.0345065	0.0799289	0	0	-0.145878	0.0118175	0	0	-0.12757	0.0677666	0	0	-0.0781466	0.057032	0	0	-0.12287	0.0793186	0	0	4.18e-05	0.0147842	0	0
	-42.796	0.0420662	0.0773373	0	0	-0.000779	0.0107775	0	0	-0.0309166	0.0664158	0	0	-0.14229	-0.0017	0	0	-0.112734	0.0542545	0	0	-0.0862755	0.04352	0	0	-0.11928	0.0658054	0	0	0.00363	-0.00998	0	0
	-42.696	0.0381622	0.0773373	0	0	-0.00469	0.0107775	0	0	-0.0348206	0.0664158	0	0	-0.146194	-0.0017	0	0	-0.128357	0.0542545	0	0	-0.0901794	0.0552387	0	0	-0.123184	0.0540867	0	0	0.00754	0.00221	0	0
	-42.596	0.0192617	0.0774937	0	0	-0.0123393	0.0109339	0	0	-0.0312297	0.0665722	0	0	-0.153544	-0.00154	0	0	-0.136012	0.0544109	0	0	-0.0978343	0.0553951	0	0	-0.130839	0.0659618	0	0	-0.00793	0.00143	0	0
	-42.496	0.030192	0.0809307	0	0	-0.0121816	0.0146837	0	0	-0.0540365	0.070322	0	0	-0.145879	0.00221	0	0	-0.135549	0.0581596	0	0	-0.0976767	0.0591438	0	0	-0.118963	0.0697117	0	0	-0.00747	0.00565	0	0
	-42.396	0.0225362	0.0812435	0	0	-0.00906	0.0207794	0	0	-0.0387279	0.070322	0	0	-0.142593	0.00221	0	0	-0.124452	0.0581608	0	0	-0.0940868	0.059145	0	0	-0.127092	0.0692425	0	0	0.00363	0.00565	0	0
	-42.296	0.0306673	0.0812435	0	0	-0.0238992	0.0260896	0	0	-0.0423155	0.070322	0	0	-0.153689	0.0139293	0	0	-0.128039	0.0581608	0	0	-0.0976743	0.059145	0	0	-0.130679	0.0579929	0	0	4.18e-05	0.00565	0	0
	-42.196	0.0227966	0.0810871	0	0	-0.0200493	0.0184336	0	0	-0.0387726	0.0701656	0	0	-0.149841	0.013773	0	0	-0.124191	0.0580044	0	0	-0.0938263	0.0589886	0	0	-0.115112	0.065649	0	0	-0.00783	0.00549	0	0
	-42.096	0.0373891	0.0773373	0	0	-0.0176494	0.0148401	0	0	-0.0438792	0.0664158	0	0	-0.147441	0.0100231	0	0	-0.121791	0.0542545	0	0	-0.0914256	0.0552387	0	0	-0.112712	0.0618992	0	0	-0.00495	0.00174	0	0
	-41.996	0.0500382	0.0773373	0	0	-0.0162455	0.0183554	0	0	-0.0421702	0.0664158	0	0	-0.145732	0.0100231	0	0	-0.120387	0.0542545	0	0	-0.0900222	0.0552387	0	0	-0.111308	0.0618992	0	0	0.0077	0.00955	0	0
	-41.896	0.0525404	0.0770238	0	0	-0.013743	0.0127307	0	0	-0.0324664	0.0665715	0	0	-0.135722	0.0101789	0	0	-0.117885	0.0544102	0	0	-0.0875201	0.0553944	0	0	-0.108806	0.0617421	0	0	0.010198	0.00971	0	0
	-41.796	0.0462368	0.0636671	0	0	-0.0278618	0.0129669	0	0	-0.0384647	0.0639952	0	0	-0.130307	0.00807	0	0	-0.124189	0.0440197	0	0	-0.0938236	0.0532856	0	0	-0.11511	0.0521353	0	0	-0.00392	-0.000212	0	0
	-41.696	0.0487366	0.0693684	0	0	-0.0253601	0.0189028	0	0	-0.035965	0.0584469	0	0	-0.139526	0.013773	0	0	-0.10997	0.0389423	0	0	-0.0913239	0.0589886	0	0	-0.11261	0.0578365	0	0	-0.00142	0.0133038	0	0
	-41.596	0.0486348	0.0657749	0	0	-0.0254619	0.0205431	0	0	-0.0360667	0.0626659	0	0	-0.139628	0.0101795	0	0	-0.110072	0.0465984	0	0	-0.0914256	0.0549259	0	0	-0.112712	0.0659618	0	0	-0.00152	0.00924	0	0
	-41.496	0.0441045	0.0617123	0	0	-0.0304667	0.0199957	0	0	-0.0410716	0.0664158	0	0	-0.132914	0.0139294	0	0	-0.115075	0.0386284	0	0	-0.096429	0.0474251	0	0	-0.117716	0.0697117	0	0	-0.00653	0.0134602	0	0
	-41.396	0.0577499	0.0695248	0	0	-0.0280648	0.00695	0	0	-0.0386704	0.0664158	0	0	-0.130817	0.0139294	0	0	-0.112676	0.0386295	0	0	-0.0940293	0.0474262	0	0	-0.115315	0.0697117	0	0	-0.00412	0.0134602	0	0
	-41.296	0.0592552	0.0636654	0	0	-0.0265597	0.00484	0	0	-0.0376381	0.0605564	0	0	-0.13682	0.00807	0	0	-0.11117	0.0327702	0	0	-0.0925239	0.0415668	0	0	-0.11381	0.0633831	0	0	-0.0143375	0.0076	0	0
	-41.196	0.0616557	0.0636654	0	0	-0.0241605	0.00296	0	0	-0.0464834	0.0605564	0	0	-0.13442	0.0158825	0	0	-0.10877	0.0327702	0	0	-0.0901235	0.0415668	0	0	-0.11141	0.0521336	0	0	-0.000219	0.0076	0	0
	-41.096	0.0669657	0.0636654	0	0	-0.0188497	0.0032	0	0	-0.0489858	0.0602436	0	0	-0.136922	0.0154133	0	0	-0.111272	0.0327702	0	0	-0.0926259	0.0415668	0	0	-0.113912	0.0521336	0	0	-0.00272	0.0190067	0	0
	-40.996	0.0630583	0.0639	0	0	-0.0149435	0.00523	0	0	-0.0450796	0.0646973	0	0	-0.132711	0.00487	0	0	-0.107367	0.0330047	0	0	-0.0887209	0.0535201	0	0	-0.110006	0.0523682	0	0	-0.0105337	0.0117416	0	0
	-40.896	0.0629007	0.063118	0	0	-0.0229148	0.0127306	0	0	-0.0452383	0.0525093	0	0	-0.125362	0.0151787	0	0	-0.107525	0.0325357	0	0	-0.0888785	0.0530511	0	0	-0.109691	0.051899	0	0	0.00103	0.0112726	0	0
	-40.796	0.0594595	0.0502298	0	0	-0.0266622	0.0127306	0	0	-0.0489847	0.0588396	0	0	-0.129109	-0.00146	0	0	-0.111271	0.0271454	0	0	-0.0926248	0.047348	0	0	-0.102192	0.0465105	0	0	-0.0144399	0.00588	0	0
	-40.696	0.0666606	0.0558529	0	0	-0.0188509	0.0127306	0	0	-0.0372671	0.0644627	0	0	-0.129415	0.00416	0	0	-0.111272	0.033083	0	0	-0.0926259	0.0454731	0	0	-0.102193	0.0521336	0	0	-0.0144411	0.011507	0	0
	-40.596	0.055247	0.0675716	0	0	-0.0305685	0.0064	0	0	-0.0411733	0.0644627	0	0	-0.140523	0.00416	0	0	-0.115178	0.0405827	0	0	-0.0965322	0.0454731	0	0	-0.106099	0.0521336	0	0	-0.018041	0.011507	0	0
	-40.496	0.0620606	0.0675716	0	0	-0.024058	-0.00485	0	0	-0.0346629	0.0527439	0	0	-0.126506	0.00416	0	0	-0.10867	0.0410519	0	0	-0.0900238	0.0454731	0	0	-0.099589	0.0521336	0	0	-0.00402	0.011507	0	0
	-40.396	0.0692647	0.0675704	0	0	-0.023585	-0.00469	0	0	-0.0346629	0.0527427	0	0	-0.126811	0.00385	0	0	-0.100856	0.051831	0	0	-0.0900218	0.0450027	0	0	-0.099589	0.0521324	0	0	-0.00402	0.0115058	0	0
	-40.296	0.0617586	0.0636655	0	0	-0.0123381	0.0107775	0	0	-0.0346617	0.0488378	0	0	-0.134317	-0.00724	0	0	-0.100854	0.0366764	0	0	-0.0978331	0.0303173	0	0	-0.0995879	0.0365087	0	0	-0.00402	0.0076	0	0
	-40.196	0.0656636	0.0640564	0	0	-0.00843	0.0109339	0	0	-0.0307567	0.0609474	0	0	-0.142131	0.000648	0	0	-0.104762	0.0370674	0	0	-0.093928	0.0497704	0	0	-0.0956828	0.0368996	0	0	-0.000117	0.0158043	0	0
	-40.096	0.0656636	0.0728054	0	0	-0.00843	0.0146837	0	0	-0.0307567	0.0584469	0	0	-0.130412	0.00955	0	0	-0.0969493	0.0350361	0	0	-0.0861155	0.0585194	0	0	-0.0956828	0.045805	0	0	-0.000422	0.0250225	0	0
	-39.996	0.0656636	0.057806	0	0	-0.00843	0.0224962	0	0	-0.0307567	0.054697	0	0	-0.130412	-0.00138	0	0	-0.0969493	0.0425369	0	0	-0.0861155	0.0435211	0	0	-0.107402	0.0345554	0	0	-0.00793	0.0212727	0	0
	-39.896	0.0656628	0.0578061	0	0	-0.00843	0.0224963	0	0	-0.0307575	0.0546971	0	0	-0.130107	0.0058	0	0	-0.0969501	0.0425358	0	0	-0.0861164	0.04352	0	0	-0.107402	0.0345555	0	0	-0.00793	0.0212727	0	0
	-39.796	0.0629016	0.0576508	0	0	-0.0229147	0.0227326	0	0	-0.0335187	0.0548546	0	0	-0.125361	-0.00154	0	0	-0.107524	0.0426922	0	0	-0.0888776	0.0436764	0	0	-0.110637	0.034713	0	0	-0.0106924	0.0214291	0	0
	-39.696	0.0593109	0.0538998	0	0	-0.0265037	0.0278864	0	0	-0.0371094	0.0586033	0	0	-0.129257	0.00221	0	0	-0.103302	0.046442	0	0	-0.0924683	0.0474262	0	0	-0.113281	0.0379925	0	0	-0.0139762	0.0247097	0	0
	-39.596	0.0619151	0.0492897	0	0	-0.0239004	0.0166368	0	0	-0.0457509	0.0544624	0	0	-0.13416	-0.00193	0	0	-0.100225	0.0423012	0	0	-0.0898641	0.0432854	0	0	-0.0994314	0.0226021	0	0	-0.00417	0.00979	0	0
	-39.496	0.0695676	0.0267906	0	0	-0.0162455	0.0127306	0	0	-0.0273234	0.0432129	0	0	-0.118388	-0.00146	0	0	-0.0813266	0.0310551	0	0	-0.0822116	0.0320393	0	0	-0.0917765	0.0113525	0	0	0.0077	0.0215073	0	0
	-39.396	0.0695699	0.0326517	0	0	-0.00453	0.0127306	0	0	-0.0385692	0.049074	0	0	-0.118998	0.0044	0	0	-0.0813243	0.0369109	0	0	-0.0700175	0.0378951	0	0	-0.0917765	0.0172136	0	0	0.0077	0.0268974	0	0
	-39.296	0.0695699	0.0382747	0	0	-0.00453	0.0244475	0	0	-0.0268504	0.054697	0	0	-0.126506	-0.0017	0	0	-0.0813243	0.0425358	0	0	-0.0587718	0.04352	0	0	-0.0917765	0.0223674	0	0	0.0077	0.0212727	0	0
	-39.196	0.0695699	0.0380402	0	0	-0.00453	0.0184336	0	0	-0.0268504	0.0544624	0	0	-0.126506	-0.0024	0	0	-0.0813243	0.0423012	0	0	-0.0587718	0.0432854	0	0	-0.0917765	0.0108833	0	0	-0.00402	0.0210381	0	0
	-39.096	0.0695699	0.0324154	0	0	-0.00453	0.00882	0	0	-0.0268504	0.0488377	0	0	-0.126506	-0.00756	0	0	-0.0810191	0.0483952	0	0	-0.0592448	0.0376606	0	0	-0.0922496	0.00526	0	0	-0.00402	0.0154133	0	0
	-38.996	0.0697175	0.0267906	0	0	-0.00468	0.00898	0	0	-0.0270081	0.0432129	0	0	-0.118851	-0.0131798	0	0	-0.0739745	0.0427721	0	0	-0.0706481	0.0320375	0	0	-0.103653	-0.000366	0	0	0.00754	0.00979	0	0
	-38.896	0.0732733	0.0321807	0	0	-0.00833	0.0207006	0	0	-0.0306543	0.0490722	0	0	-0.122498	-0.00732	0	0	-0.084823	0.0486279	0	0	-0.0860132	0.0378933	0	0	-0.107299	0.00518	0	0	-0.00783	0.0153332	0	0
	-38.796	0.0645647	0.0260834	0	0	-0.00984	0.0164782	0	0	-0.0321607	0.0654739	0	0	-0.124003	-0.00217	0	0	-0.0788221	0.0415974	0	0	-0.0753278	0.042738	0	0	-0.120524	0.00283	0	0	-0.00933	0.012991	0	0
	-38.696	0.0696716	0.0148373	0	0	-0.0122344	0.0167933	0	0	-0.0345612	0.0429783	0	0	-0.126404	-0.0134144	0	0	-0.089035	0.030817	0	0	-0.0664825	0.0239887	0	0	-0.122925	-0.00841	0	0	-0.0117308	0.00205	0	0
	-38.596	0.0799866	0.0148373	0	0	-0.00192	0.0199175	0	0	-0.0242462	0.0429783	0	0	-0.116089	-0.0134144	0	0	-0.0787201	0.0190983	0	0	-0.0561676	0.0243015	0	0	-0.11261	-0.00841	0	0	-0.00142	0.00955	0	0
	-38.496	0.0721765	0.0148373	0	0	-0.00974	0.00906	0	0	-0.0320587	0.0429783	0	0	-0.123901	-0.0056	0	0	-0.0865302	0.0190983	0	0	-0.0644507	0.0318012	0	0	-0.120422	-0.00841	0	0	-0.00923	0.00924	0	0
	-38.396	0.0785808	0.0148355	0	0	0.00449	0.0229654	0	0	-0.025652	0.0429765	0	0	-0.117493	-0.0056	0	0	-0.080431	0.0187837	0	0	-0.0692921	0.0314866	0	0	-0.102297	0.00283	0	0	-0.00282	0.00205	0	0
	-38.296	0.0760811	0.00867	0	0	0.00198	0.0224962	0	0	-0.0284569	0.0371207	0	0	-0.108276	-0.0114595	0	0	-0.0904381	0.00543	0	0	-0.0717918	0.0184422	0	0	-0.104797	-0.0142709	0	0	-0.00533	0.00338	0	0
	-38.196	0.0760803	0.00702	0	0	0.00198	0.0224962	0	0	-0.035965	0.0429783	0	0	-0.108276	-0.0056	0	0	-0.0901337	0.0112858	0	0	-0.0717926	0.0318012	0	0	-0.104797	-0.00873	0	0	-0.00533	0.00174	0	0
	-38.096	0.0763397	0.00757	0	0	0.00224	0.0224962	0	0	-0.0357056	0.0432129	0	0	-0.108017	-0.00537	0	0	-0.0823669	0.0115204	0	0	-0.0715332	0.0320358	0	0	-0.104538	-0.0159912	0	0	-0.00507	0.00198	0	0
	-37.996	0.0825888	0.0165558	0	0	0.00849	0.0226526	0	0	-0.0291494	0.0446968	0	0	-0.101461	-0.00388	0	0	-0.076423	0.0130039	0	0	-0.0652841	0.0335193	0	0	-0.098287	-0.0145073	0	0	0.00119	0.00377	0	0
	-37.896	0.0851941	-0.000864	0	0	0.022817	0.0264013	0	0	-0.0190387	0.0393084	0	0	-0.0913493	-0.00958	0	0	-0.0810199	0.00762	0	0	-0.0626788	0.0281329	0	0	-0.107402	-0.0198957	0	0	0.00332	0.00589	0	0
	-37.796	0.0851949	-0.00251	0	0	0.0110982	0.0224962	0	0	-0.0190379	0.0451642	0	0	-0.0913493	-0.0112285	0	0	-0.0735118	0.0134735	0	0	-0.062678	0.033989	0	0	-0.0956828	-0.0140399	0	0	-0.00793	0.0114288	0	0
	-37.696	0.0850932	-0.0086	0	0	0.0105239	0.0224962	0	0	-0.0191396	0.039072	0	0	-0.0917562	-0.0173206	0	0	-0.0736135	0.00738	0	0	-0.0627798	0.027895	0	0	-0.107503	-0.0201321	0	0	-0.00756	0.00565	0	0
	-37.596	0.0747782	-0.0086	0	0	0.000682	0.0381212	0	0	-0.0177358	0.039072	0	0	-0.0975545	-0.0173206	0	0	-0.0722097	0.00738	0	0	-0.0613759	0.027895	0	0	-0.106099	-0.0123196	0	0	0.00509	0.00565	0	0
	-37.496	0.086497	-0.0086	0	0	0.000682	0.0224962	0	0	-0.0177358	0.039072	0	0	-0.0900472	-0.0056	0	0	-0.0839284	0.00738	0	0	-0.0613759	0.027895	0	0	-0.0943807	-0.0123196	0	0	0.00509	0.00565	0	0
	-37.396	0.0721749	-0.00258	0	0	0.0098	0.0224962	0	0	-0.0203391	0.0450878	0	0	-0.0929565	-0.0113049	0	0	-0.0751182	0.0133935	0	0	-0.0639793	0.0343781	0	0	-0.096984	-0.0063	0	0	0.00249	0.0116616	0	0
	-37.296	0.0747223	0.00101	0	0	0.000626	0.0226538	0	0	-0.0173188	0.0483674	0	0	-0.0976105	-0.00771	0	0	-0.0917969	0.0169888	0	0	-0.0536194	0.0487537	0	0	-0.0944367	-0.00271	0	0	0.00456	0.0152569	0	0
	-37.196	0.0734762	-0.00258	0	0	0.010793	0.0264025	0	0	-0.00779	0.0372753	0	0	-0.0916545	0.000414	0	0	-0.093043	0.0133953	0	0	-0.0548655	0.03438	0	0	-0.0956828	-0.0063	0	0	-0.00793	0.0116634	0	0
	-37.096	0.0850932	-0.00454	0	0	0.00318	0.0207777	0	0	-0.0191396	0.0353222	0	0	-0.091451	-0.013258	0	0	-0.0936178	0.0114422	0	0	-0.0627798	0.0436764	0	0	-0.0957845	-0.00826	0	0	-0.00803	0.0214291	0	0
	-36.996	0.0748795	0.00507	0	0	0.00469	0.01859	0	0	-0.0176341	0.0449314	0	0	-0.0899455	0.00807	0	0	-0.103358	0.0210485	0	0	-0.0612747	0.0528135	0	0	-0.094279	0.00135	0	0	0.00519	0.0310383	0	0
	-36.896	0.0889979	0.00531	0	0	0.00709	0.0264025	0	0	-0.0152348	0.045166	0	0	-0.0875455	0.00784	0	0	-0.100959	0.0325355	0	0	-0.058875	0.0418014	0	0	-0.0918797	0.00159	0	0	0.00759	0.0312728	0	0
	-36.796	0.074779	0.010931	0	0	0.00489	0.0185899	0	0	-0.017735	0.0503216	0	0	-0.0783277	0.00221	0	0	-0.103459	0.0269108	0	0	-0.0613752	0.0474262	0	0	-0.0943799	0.00674	0	0	0.00509	0.0368977	0	0
	-36.696	0.0747782	0.010931	0	0	0.0124003	0.0183554	0	0	-0.0289815	0.039072	0	0	-0.0783285	0.00221	0	0	-0.10346	0.0269108	0	0	-0.0613759	0.0478954	0	0	-0.0943807	-0.00451	0	0	-0.00663	0.0364285	0	0
	-36.596	0.0752513	0.00312	0	0	0.0202128	0.00929	0	0	-0.0177358	0.039072	0	0	-0.0783285	0.00221	0	0	-0.10346	0.0269108	0	0	-0.0613759	0.059145	0	0	-0.0943807	-0.00451	0	0	-0.00663	0.0329914	0	0
	-36.496	0.0942054	0.00312	0	0	0.0279236	0.0203085	0	0	-0.00972	0.039072	0	0	-0.0710907	0.00221	0	0	-0.0957513	0.0269108	0	0	-0.0536675	0.059145	0	0	-0.0866699	-0.00451	0	0	0.0128021	0.0329914	0	0
	-36.396	0.0917061	0.00312	0	0	0.0254211	0.01492	0	0	-0.00471	0.0390703	0	0	-0.0726471	0.00221	0	0	-0.0982506	0.0269091	0	0	-0.0561668	0.0591433	0	0	-0.0891716	-0.00451	0	0	0.00999	0.0329897	0	0
	-36.296	0.0917053	-0.00235	0	0	0.0176086	0.00859	0	0	-0.00471	0.0336065	0	0	-0.0614014	-0.00279	0	0	-0.105591	0.0211296	0	0	-0.0561676	0.0536766	0	0	-0.0896454	-0.00997	0	0	0.00249	0.027523	0	0
	-36.196	0.0917053	0.00702	0	0	0.0254212	0.00882	0	0	0.007	0.0429783	0	0	-0.0618744	0.0178356	0	0	-0.0943451	0.0230045	0	0	-0.0556946	0.0630512	0	0	-0.100891	-0.000601	0	0	0.00249	0.0290852	0	0
	-36.096	0.0839945	0.00702	0	0	0.0259959	0.00882	0	0	-0.00461	0.0429783	0	0	-0.0725454	0.0178356	0	0	-0.0942434	0.0230045	0	0	-0.0448202	0.07477	0	0	-0.100789	-0.000601	0	0	0.00259	0.0290852	0	0
	-35.996	0.0863945	0.00702	0	0	0.0396423	-0.00852	0	0	-0.00221	0.0351658	0	0	-0.0593719	0.0100231	0	0	-0.0918434	0.0151944	0	0	-0.0536659	0.0669599	0	0	-0.0983887	-0.00841	0	0	0.00499	0.0290852	0	0
	-35.896	0.0838936	0.00702	0	0	0.0371399	0.00882	0	0	0.007	0.034853	0	0	-0.0731201	0.0100231	0	0	-0.106063	0.015192	0	0	-0.0561668	0.0669575	0	0	-0.10089	-0.00873	0	0	0.00249	0.0209599	0	0
	-35.796	0.0838928	-0.00079	0	0	0.0371399	0.00882	0	0	-0.00471	0.0276643	0	0	-0.0731201	0.00955	0	0	-0.106064	0.0269108	0	0	-0.0556946	0.0669575	0	0	-0.100891	-0.0159148	0	0	0.00983	0.0212727	0	0
	-35.696	0.0722758	-0.00665	0	0	0.0367693	0.00882	0	0	-0.00414	0.0293064	0	0	-0.0730184	-0.00756	0	0	-0.105962	0.0210514	0	0	-0.0448202	0.0689106	0	0	-0.100316	-0.0142727	0	0	-0.00132	0.0154133	0	0
	-35.596	0.0745748	-0.00665	0	0	0.0282949	0.0146837	0	0	0.00971	0.0289936	0	0	-0.0629069	-0.00756	0	0	-0.103663	0.0210514	0	0	-0.0537669	0.0689106	0	0	-0.0867717	-0.0145855	0	0	0.000982	0.0154133	0	0
	-35.496	0.0695714	-0.00305	0	0	0.0345357	0.0146837	0	0	0.0044	0.0258694	0	0	-0.0752513	-0.00349	0	0	-0.108666	0.0251128	0	0	-0.0582972	0.072972	0	0	-0.0917765	-0.0177097	0	0	-0.00402	0.0111942	0	0
	-35.396	0.0694123	-0.00274	0	0	0.0456238	0.0149183	0	0	0.0120545	0.0371189	0	0	-0.0641632	0.000257	0	0	-0.108826	0.0288628	0	0	-0.0589294	0.0762527	0	0	-0.0919342	-0.00646	0	0	-0.00418	0.00369	0	0
	-35.296	0.0656648	-0.00274	0	0	0.0311025	0.0146837	0	0	0.00831	0.0371177	0	0	-0.0679106	0.000256	0	0	-0.112573	0.0291767	0	0	-0.0626769	0.0650043	0	0	-0.0956816	-0.00646	0	0	-0.00793	0.00369	0	0
	-35.196	0.0656637	-0.0068	0	0	0.0418752	0.022027	0	0	0.00831	0.0327435	0	0	-0.0597941	-0.00381	0	0	-0.112269	0.0326138	0	0	-0.0509593	0.0609417	0	0	-0.0956828	-0.0105228	0	0	-0.00793	-0.000368	0	0
	-35.096	0.0656637	-0.010397	0	0	0.0306295	0.0112467	0	0	0.00831	0.0333691	0	0	-0.0600993	-0.0191174	0	0	-0.104762	0.0290203	0	0	-0.0506541	0.0573483	0	0	-0.0956828	-0.0141163	0	0	-0.00793	-0.00349	0	0
	-34.996	0.0656637	-0.0068	0	0	0.0193837	0.022027	0	0	0.00831	0.0255566	0	0	-0.0600993	-0.0155239	0	0	-0.112574	0.0326127	0	0	-0.0431468	0.0609406	0	0	-0.0956828	-0.0105228	0	0	-0.00823	0.0113506	0	0
	-34.896	0.0655057	-0.010397	0	0	0.0304715	0.010935	0	0	0.0198667	0.0294628	0	0	-0.0602573	-0.0191174	0	0	-0.112732	0.0173027	0	0	-0.0433047	0.0573494	0	0	-0.107559	-0.0141163	0	0	-0.0159	0.00776	0	0
	-34.796	0.0644636	-0.00696	0	0	0.0294291	0.000855	0	0	0.0188245	0.0332109	0	0	-0.0534869	-0.0153692	0	0	-0.113774	0.0207386	0	0	-0.0443468	0.0610981	0	0	-0.0968828	-0.0103682	0	0	-0.0169424	0.011507	0	0
	-34.696	0.0643616	-0.0200844	0	0	0.0410469	-0.00657	0	0	0.0187225	0.0275879	0	0	-0.0535889	-0.0209923	0	0	-0.113876	0.00761	0	0	-0.0444489	0.0554733	0	0	-0.0969849	-0.0159912	0	0	-0.0170433	0.00541	0	0
	-34.596	0.0669657	-0.0144596	0	0	0.0436503	-0.0011	0	0	0.0217997	0.0332127	0	0	-0.0505117	-0.0153675	0	0	-0.111272	0.0135517	0	0	-0.0418447	0.0610981	0	0	-0.0943807	-0.0103664	0	0	-0.0144399	-0.000212	0	0
	-34.496	0.0670217	-0.014225	0	0	0.0437063	-0.000472	0	0	0.0213826	0.0334473	0	0	-0.03921	-0.0151329	0	0	-0.111216	0.0209731	0	0	-0.0417888	0.0613326	0	0	-0.0943248	-0.0101318	0	0	-0.014384	2.29e-05	0	0
	-34.396	0.0656641	-0.0127411	0	0	0.0423482	-0.000941	0	0	0.020025	0.0346184	0	0	-0.040568	-0.013649	0	0	-0.112574	0.0266757	0	0	-0.0431464	0.0628162	0	0	-0.0956824	-0.00865	0	0	-0.015742	0.00151	0	0
	-34.296	0.0658112	-0.0181295	0	0	0.0421906	-0.00102	0	0	0.019867	0.0220431	0	0	-0.0407257	-0.0190374	0	0	-0.112732	0.021286	0	0	-0.0433044	0.0574265	0	0	-0.0958404	-0.00232	0	0	-0.0158997	-0.00388	0	0
	-34.196	0.0617574	-0.0122719	0	0	0.038442	-0.0068	0	0	0.0161183	0.0354004	0	0	-0.0444743	-0.0131798	0	0	-0.128199	0.0154266	0	0	-0.047053	0.0632858	0	0	-0.100062	0.00354	0	0	-0.0196483	0.00198	0	0
	-34.096	0.0617574	-0.00712	0	0	0.038442	-0.0068	0	0	0.0161183	0.0410252	0	0	-0.0444743	-0.00756	0	0	-0.116481	0.0327702	0	0	-0.0392405	0.0689106	0	0	-0.111308	0.00916	0	0	-0.0196483	0.0076	0	0
	-33.996	0.0622304	-0.0177402	0	0	0.0379689	-0.0107069	0	0	0.0161183	0.0408688	0	0	-0.0444743	-0.0074	0	0	-0.128504	0.0329265	0	0	-0.0392405	0.0687542	0	0	-0.111308	0.00901	0	0	-0.0193431	-0.00396	0	0
	-33.896	0.0734761	-0.00837	0	0	0.0267232	-0.0105494	0	0	0.00831	0.0432129	0	0	-0.0444743	-0.00927	0	0	-0.123988	0.030583	0	0	-0.0392405	0.0593801	0	0	-0.111308	-5.34e-05	0	0	-0.0118358	-0.00584	0	0
	-33.796	0.0734769	0.00913	0	0	0.026724	-0.0147707	0	0	0.0161192	0.0489934	0	0	-0.0444735	-0.00349	0	0	-0.116785	0.0333958	0	0	-0.0392397	0.0654736	0	0	-0.0991152	0.0132268	0	0	-0.0121401	-5.53e-05	0	0
	-33.696	0.0669657	0.00702	0	0	0.0433451	-0.0185194	0	0	0.0213267	0.0468845	0	0	-0.039266	-0.0056	0	0	-0.119085	0.0425358	0	0	-0.0340322	0.0705509	0	0	-0.082662	0.0108051	0	0	-0.0144399	-0.00263	0	0
	-33.596	0.0786845	0.0128841	0	0	0.036143	-0.0181284	0	0	0.0213267	0.0605564	0	0	-0.039266	0.000257	0	0	-0.119085	0.0483952	0	0	-0.0418447	0.0689106	0	0	-0.0943807	0.00948	0	0	-0.0222524	-0.00802	0	0
	-33.496	0.0669657	0.0187435	0	0	0.0436503	-0.00875	0	0	0.0213267	0.0586033	0	0	-0.0389608	0.00612	0	0	-0.11878	0.0537835	0	0	-0.0418447	0.074299	0	0	-0.0943807	0.0225239	0	0	-0.0222524	-0.00248	0	0
	-33.396	0.0786844	0.0187417	0	0	0.0433451	-0.00875	0	0	0.0213267	0.066414	0	0	-0.0317587	0.00658	0	0	-0.111577	0.042534	0	0	-0.0418447	0.0630494	0	0	-0.0943807	0.0153352	0	0	-0.0141348	0.00174	0	0
	-33.296	0.0785257	0.0128843	0	0	0.0359841	-0.0086	0	0	0.0214731	0.0600873	0	0	-0.0391196	0.0119764	0	0	-0.111431	0.0366764	0	0	-0.0537222	0.0576611	0	0	-0.0828208	0.0169774	0	0	-0.0149039	-0.00412	0	0
	-33.196	0.0746765	0.0132751	0	0	0.0396404	-0.0107069	0	0	0.0173187	0.0492287	0	0	-0.0354614	0.011898	0	0	-0.11528	0.0375366	0	0	-0.0575714	0.0693016	0	0	-0.0866699	0.0251808	0	0	-0.0262623	-0.00373	0	0
	-33.096	0.0683695	0.0224934	0	0	0.0216166	-0.0163317	0	0	0.0114848	0.0584469	0	0	-0.0412954	0.0103359	0	0	-0.121587	0.0580044	0	0	-0.0638784	0.0780506	0	0	-0.0934499	0.0340862	0	0	-0.0247549	0.00549	0	0
	-32.996	0.0708712	0.0188999	0	0	0.0358378	-0.00485	0	0	0.0252329	0.0548534	0	0	-0.0275472	0.017992	0	0	-0.119085	0.054412	0	0	-0.0613767	0.0636779	0	0	-0.102193	0.0229931	0	0	-0.0297597	0.0019	0	0
	-32.896	0.0708732	0.0187436	0	0	0.035839	-0.0146132	0	0	0.0330466	0.0664158	0	0	-0.027546	0.0173665	0	0	-0.119083	0.0537854	0	0	-0.0613748	0.0669576	0	0	-0.102192	0.0228367	0	0	-0.0147439	0.00127	0	0
	-32.796	0.0748787	0.0189011	0	0	0.0398458	-0.014612	0	0	0.0370522	0.0665734	0	0	-0.0235405	0.00674	0	0	-0.114773	0.0426922	0	0	-0.0573692	0.0671139	0	0	-0.0981865	0.0229943	0	0	-0.0182444	-0.00982	0	0
	-32.696	0.0776876	0.0228844	0	0	0.0420419	-0.0107069	0	0	0.0317434	0.0705566	0	0	-0.0210368	0.0215073	0	0	-0.104762	0.0466766	0	0	-0.0548655	0.0706291	0	0	-0.0956828	0.0386963	0	0	-0.0232505	-0.017868	0	0
	-32.596	0.0812886	0.0285091	0	0	0.0306295	-0.0146132	0	0	0.0278371	0.0761814	0	0	-0.0249431	0.0158825	0	0	-0.108668	0.0523014	0	0	-0.0587718	0.0654736	0	0	-0.099589	0.0443211	0	0	-0.0196483	-0.00771	0	0
	-32.496	0.0851937	0.036478	0	0	0.0345357	-0.0107069	0	0	0.0317434	0.0763378	0	0	-0.0210368	0.0160389	0	0	-0.104763	0.052927	0	0	-0.0548667	0.0764102	0	0	-0.0956828	0.0327587	0	0	-0.00793	-5.53e-05	0	0
	-32.396	0.0973855	0.0404642	0	0	0.038442	-0.0107069	0	0	0.0361214	0.0798548	0	0	-0.0171305	0.0200251	0	0	-0.100857	0.0676923	0	0	-0.0509605	0.0691457	0	0	-0.0842704	0.0367449	0	0	-0.00402	0.00362	0	0
	-32.296	0.108632	0.0400703	0	0	0.038442	-0.0221905	0	0	0.0473684	0.0682114	0	0	-0.0171305	0.0196312	0	0	-0.100856	0.06777	0	0	-0.0509593	0.0570354	0	0	-0.0917765	0.036351	0	0	-0.00402	-0.00396	0	0
	-32.196	0.100978	0.0363216	0	0	0.0385996	-0.00875	0	0	0.0478312	0.0649319	0	0	-0.0166677	0.0158825	0	0	-0.100698	0.0644894	0	0	-0.0508016	0.0532856	0	0	-0.0916189	0.0326023	0	0	-0.00339	-0.000212	0	0
	-32.096	0.10082	0.0363216	0	0	0.0267232	-0.0086	0	0	0.0551809	0.0757122	0	0	-0.00932	0.0158825	0	0	-0.0891368	0.0757389	0	0	-0.0509593	0.0532856	0	0	-0.0917765	0.0326023	0	0	0.0077	-0.000212	0	0
	-31.996	0.11238	0.0423374	0	0	0.0421906	-0.0105505	0	0	0.0589294	0.0704784	0	0	-0.00557	0.0218983	0	0	-0.0853893	0.0817529	0	0	-0.0472118	0.0592995	0	0	-0.088028	0.0386181	0	0	0.0114441	0.0058	0	0
	-31.896	0.104727	0.057806	0	0	0.0228158	-0.00696	0	0	0.0512758	0.0742283	0	0	-0.0132255	0.0256481	0	0	-0.0930419	0.0855034	0	0	-0.0548644	0.0630501	0	0	-0.0839629	0.0423679	0	0	0.00379	0.00924	0	0
	-31.796	0.100821	0.057806	0	0	0.0189107	-0.0105494	0	0	0.055182	0.0742283	0	0	-0.0171294	0.0253353	0	0	-0.0969481	0.093317	0	0	-0.0587706	0.0630512	0	0	-0.0878691	0.0423679	0	0	-0.000117	0.00174	0	0
	-31.696	0.100978	0.057806	0	0	0.0190695	-0.00696	0	0	0.0553385	0.0742283	0	0	-0.0169729	0.0178356	0	0	-0.0967916	0.093317	0	0	-0.0586141	0.0630512	0	0	-0.0877126	0.0423679	0	0	4.18e-05	0.00174	0	0
	-31.596	0.104726	0.057806	0	0	0.022817	-0.00664	0	0	0.0512746	0.0820408	0	0	-0.0127513	0.0178356	0	0	-0.09257	0.093317	0	0	-0.0548655	0.0630512	0	0	-0.083964	0.0423679	0	0	0.00379	0.00174	0	0
	-31.496	0.108631	0.0653057	0	0	0.0267232	-0.00891	0	0	0.0551809	0.0740719	0	0	0.0024	0.017992	0	0	-0.0778922	0.105192	0	0	-0.0509605	0.0632076	0	0	-0.0800578	0.0420551	0	0	0.0077	-0.00951	0	0
	-31.396	0.108632	0.0524158	0	0	0.0267232	-0.0086	0	0	0.0551809	0.0722752	0	0	0.00193	0.0158825	0	0	-0.0886637	0.0913645	0	0	-0.0509593	0.0610987	0	0	-0.0722453	0.0286961	0	0	0.0077	-0.00412	0	0
	-31.296	0.111236	0.0634344	0	0	0.0293274	-0.00875	0	0	0.0577842	0.0725133	0	0	-0.00624	0.0278394	0	0	-0.0748146	0.0915985	0	0	-0.0366371	0.0613327	0	0	-0.0696419	0.0289342	0	0	0.0102997	-0.0042	0	0
	-31.196	0.111237	0.0756187	0	0	0.0293275	-0.00532	0	0	0.057785	0.0842285	0	0	0.005	0.0278358	0	0	-0.0748138	0.103317	0	0	-0.0483551	0.0730515	0	0	-0.0696411	0.0406494	0	0	0.0102998	2.29e-05	0	0
	-31.096	0.111552	0.0753841	0	0	0.0296427	-0.0204725	0	0	0.0581004	0.0839939	0	0	0.00532	0.03932	0	0	-0.0744985	0.114801	0	0	-0.0480398	0.0728168	0	0	-0.0771383	0.0404148	0	0	0.010615	0.000101	0	0
	-30.996	0.118889	0.0756187	0	0	0.0372874	-0.0204725	0	0	0.0654399	0.0842285	0	0	0.00437	0.0395546	0	0	-0.0671613	0.103317	0	0	-0.0407025	0.0730514	0	0	-0.0697988	0.0406494	0	0	0.0179545	0.00752	0	0
	-30.896	0.109937	0.075386	0	0	0.0355326	-0.0204725	0	0	0.0564857	0.0839958	0	0	-0.0153554	0.0393219	0	0	-0.0761132	0.103085	0	0	-0.0496545	0.0728188	0	0	-0.078753	0.0404167	0	0	0.009	-0.00021	0	0
	-30.796	0.109935	0.0814798	0	0	0.0280254	-0.028285	0	0	0.056483	0.0900896	0	0	-0.0158284	0.0336969	0	0	-0.0761158	0.108707	0	0	-0.0379384	0.0706291	0	0	-0.0787556	0.0465105	0	0	0.009	0.00588	0	0
	-30.696	0.110352	0.0871029	0	0	0.0284454	-0.028285	0	0	0.0569	0.107431	0	0	-0.0154114	0.03932	0	0	-0.0753937	0.114801	0	0	-0.0492401	0.0728168	0	0	-0.0783386	0.0521336	0	0	0.00972	0.011507	0	0
	-30.596	0.120351	0.0872593	0	0	0.038442	-0.0246916	0	0	0.0668996	0.107588	0	0	-0.00541	0.0394764	0	0	-0.0581919	0.114958	0	0	-0.0387675	0.0729733	0	0	-0.068339	0.05229	0	0	0.0389455	0.0116634	0	0
	-30.496	0.120351	0.0968685	0	0	0.038442	-0.0243788	0	0	0.0747121	0.117197	0	0	-0.00541	0.0490856	0	0	-0.0653941	0.124564	0	0	-0.0275218	0.0822667	0	0	-0.0680339	0.0618992	0	0	0.0389455	0.0212727	0	0
	-30.396	0.120453	0.0912438	0	0	0.0388489	-0.0324258	0	0	0.0748138	0.111572	0	0	-0.00531	0.0434609	0	0	-0.057785	0.118944	0	0	-0.02742	0.069147	0	0	-0.0604248	0.0562745	0	0	0.0390473	0.00784	0	0
	-30.296	0.123057	0.097026	0	0	0.0489611	-0.0380506	0	0	0.077418	0.117355	0	0	-0.00271	0.0492431	0	0	-0.0554861	0.113005	0	0	-0.0135702	0.0671139	0	0	-0.0495352	0.0620567	0	0	0.0416521	0.0136166	0	0
	-30.196	0.125458	0.10054	0	0	0.0513604	-0.037816	0	0	0.0798187	0.120869	0	0	-0.000305	0.0522881	0	0	-0.0602875	0.11652	0	0	-0.0224152	0.0706291	0	0	-0.0358887	0.0655708	0	0	0.0440514	0.0171318	0	0
	-30.096	0.123057	0.09515	0	0	0.0486552	-0.0360975	0	0	0.077418	0.115479	0	0	-0.00223	0.0356483	0	0	-0.0476736	0.110817	0	0	-0.0365346	0.065239	0	0	-0.0387624	0.0598679	0	0	0.0416514	0.0195541	0	0
	-29.996	0.125559	0.100775	0	0	0.0436503	-0.0360975	0	0	0.0721079	0.121103	0	0	0.0115153	0.0529919	0	0	-0.0526792	0.120659	0	0	-0.0223142	0.0591433	0	0	-0.0475057	0.0579929	0	0	0.0438487	0.0251789	0	0
	-29.896	0.12806	0.100775	0	0	0.045679	-0.0321912	0	0	0.0824214	0.120634	0	0	0.0026	0.0529919	0	0	-0.0501775	0.120192	0	0	-0.0198125	0.059145	0	0	-0.0450048	0.0697117	0	0	0.0388431	0.0168972	0	0
	-29.796	0.125663	0.100931	0	0	0.0442258	-0.0320337	0	0	0.0722112	0.10954	0	0	0.00741	0.0526785	0	0	-0.0525752	0.109098	0	0	-0.0222102	0.0593014	0	0	-0.0474025	0.0581488	0	0	0.0364438	0.0140858	0	0
	-29.696	0.13207	0.0990562	0	0	0.0618771	-0.0281286	0	0	0.0786184	0.107353	0	0	0.0180257	0.0395546	0	0	-0.046168	0.107224	0	0	-0.015803	0.0569572	0	0	-0.0409953	0.067524	0	0	0.0428494	0.0229912	0	0
	-29.596	0.124415	0.104681	0	0	0.0425059	-0.0285978	0	0	0.0709635	0.105478	0	0	-0.00135	0.0456486	0	0	-0.0538228	0.112848	0	0	-0.0234579	0.0513325	0	0	-0.0486501	0.0618992	0	0	0.0351969	0.00955	0	0
	-29.496	0.127847	0.104681	0	0	0.0464121	-0.0358629	0	0	0.0826823	0.105478	0	0	0.00256	0.0447102	0	0	-0.0499178	0.112535	0	0	-0.0195528	0.0513325	0	0	-0.045049	0.0618992	0	0	0.0391032	0.00955	0	0
	-29.396	0.120508	0.104916	0	0	0.0498454	-0.0302382	0	0	0.0865873	0.105713	0	0	0.0181834	0.0336953	0	0	-0.0460115	0.104801	0	0	-0.0156465	0.051567	0	0	-0.0486513	0.0504151	0	0	0.0430094	0.0172882	0	0
	-29.296	0.116444	0.110698	0	0	0.0423483	-0.0302382	0	0	0.090336	0.111495	0	0	0.0219309	0.0394775	0	0	-0.0422629	0.0993328	0	0	-0.0122031	0.0570354	0	0	-0.0449026	0.0561974	0	0	0.0545706	0.0155697	0	0
	-29.196	0.116648	0.114134	0	0	0.0425532	-0.0302382	0	0	0.0905406	0.115244	0	0	0.0216624	0.0432262	0	0	-0.0303396	0.103083	0	0	-0.0195058	0.0532856	0	0	-0.0446981	0.0594769	0	0	0.0547755	0.0193195	0	0
	-29.096	0.121755	0.112494	0	0	0.0476583	-0.0307074	0	0	0.0956472	0.109385	0	0	0.0155233	0.0490856	0	0	-0.0374247	0.108942	0	0	-0.0143992	0.059145	0	0	-0.0283457	0.0540867	0	0	0.0598806	0.0251789	0	0
	-28.996	0.12806	0.11265	0	0	0.0539652	-0.0419569	0	0	0.101649	0.109541	0	0	0.0218302	0.049242	0	0	-0.0306467	0.108629	0	0	-0.00857	0.0596141	0	0	-0.0332845	0.0542431	0	0	0.0661875	0.0253353	0	0
	-28.896	0.121452	0.115774	0	0	0.0476583	-0.0419581	0	0	0.0881418	0.112665	0	0	0.0155233	0.0525227	0	0	-0.0486685	0.100972	0	0	-0.026116	0.0707063	0	0	-0.0398947	0.0575238	0	0	0.0598806	0.0289277	0	0
	-28.796	0.116603	0.10148	0	0	0.0503196	-0.0458631	0	0	0.09019	0.0979021	0	0	0.0181837	0.0415095	0	0	-0.0342912	0.0974579	0	0	-0.0234575	0.0668793	0	0	-0.0447435	0.0465105	0	0	0.0625418	0.0254135	0	0
	-28.696	0.120351	0.118509	0	0	0.0537618	-0.0457067	0	0	0.0864309	0.103682	0	0	0.0102132	0.0472889	0	0	-0.030543	0.103239	0	0	-0.0197093	0.053442	0	0	-0.0409953	0.0640087	0	0	0.0658163	0.0311947	0	0
	-28.596	0.128321	0.122259	0	0	0.0581309	-0.0421133	0	0	0.0868937	0.107431	0	0	0.0103709	0.0510387	0	0	-0.0306905	0.106989	0	0	-0.0198568	0.0571918	0	0	-0.0408376	0.0560398	0	0	0.0547282	0.0344753	0	0
	-28.496	0.124256	0.118353	0	0	0.0618795	-0.0458632	0	0	0.0981496	0.115244	0	0	0.0141195	0.0466633	0	0	-0.0344504	0.102771	0	0	-0.0236167	0.0532868	0	0	-0.037089	0.0521336	0	0	0.0584768	0.0193195	0	0
	-28.396	0.129467	0.117884	0	0	0.0592753	-0.0456268	0	0	0.0955463	0.114931	0	0	0.0115153	0.0354137	0	0	-0.0370526	0.0952702	0	0	-0.0259137	0.0528164	0	0	-0.0396924	0.0516644	0	0	0.0558726	0.0193195	0	0
	-28.296	0.129625	0.106477	0	0	0.0472424	-0.0403155	0	0	0.0957042	0.107274	0	0	0.0116741	0.0469749	0	0	-0.0368946	0.0951138	0	0	-0.0182484	0.0414104	0	0	-0.0400074	0.051976	0	0	0.0557262	0.0191631	0	0
	-28.196	0.133372	0.102728	0	0	0.051464	-0.0479727	0	0	0.0994517	0.103056	0	0	0.00761	0.0432262	0	0	-0.0331472	0.0913639	0	0	-0.0145009	0.0376606	0	0	-0.0396932	0.0482273	0	0	0.0519676	0.0151005	0	0
	-28.096	0.136907	0.102728	0	0	0.0554708	-0.0517225	0	0	0.10346	0.0918064	0	0	0.011617	0.0429134	0	0	-0.0291392	0.0916767	0	0	-0.0222117	0.0376606	0	0	-0.0434977	0.0482273	0	0	0.0555013	0.00791	0	0
	-27.996	0.123953	0.102415	0	0	0.054067	-0.0437536	0	0	0.102056	0.0918064	0	0	0.0102132	0.0354137	0	0	-0.0305426	0.0988636	0	0	-0.0236151	0.0376606	0	0	-0.0452067	0.0361958	0	0	0.0428518	0.0151005	0	0
	-27.896	0.11655	0.0950729	0	0	0.0541718	-0.0458614	0	0	0.102161	0.091964	0	0	0.0103181	0.0355713	0	0	-0.0304382	0.0915214	0	0	-0.0235107	0.0378181	0	0	-0.0526092	0.0288536	0	0	0.0424836	0.00776	0	0
	-27.796	0.126858	0.0988228	0	0	0.0522919	-0.0400037	0	0	0.112469	0.0957139	0	0	0.0206267	0.0276024	0	0	-0.0206025	0.0948009	0	0	-0.013202	0.041254	0	0	-0.0423005	0.0326035	0	0	0.0529633	0.011507	0	0
	-27.696	0.122955	0.102728	0	0	0.0371399	-0.0398474	0	0	0.108566	0.0996189	0	0	0.0167236	0.042757	0	0	-0.0357513	0.0874577	0	0	-0.0171051	0.0376606	0	0	-0.0466766	0.0365086	0	0	0.0415497	0.0266628	0	0
	-27.596	0.123113	0.0873375	0	0	0.0372976	-0.0360975	0	0	0.108724	0.0959473	0	0	0.0173543	0.0278358	0	0	-0.0355937	0.083786	0	0	-0.0172526	0.033989	0	0	-0.0572917	0.0328369	0	0	0.0495199	0.0117416	0	0
	-27.496	0.128991	0.0968685	0	0	0.0436503	-0.0364103	0	0	0.115077	0.0937595	0	0	0.0344798	0.0373669	0	0	-0.0292429	0.0933141	0	0	-0.00669	0.0435171	0	0	-0.0396932	0.0423679	0	0	0.0558726	0.0212727	0	0
	-27.396	0.118008	0.104366	0	0	0.0439116	-0.0439118	0	0	0.115338	0.101727	0	0	0.0234953	0.0336152	0	0	-0.0289797	0.0895665	0	0	-0.00643	0.0397695	0	0	-0.039432	0.0381471	0	0	0.0561339	0.0175222	0	0
	-27.296	0.124152	0.0797596	0	0	0.0500571	-0.0460189	0	0	0.121482	0.0996189	0	0	0.0296389	0.0311947	0	0	-0.0228361	0.0874577	0	0	-0.000284	0.0493793	0	0	-0.0254758	0.0247898	0	0	0.0618063	0.0154133	0	0
	-27.196	0.109934	0.102259	0	0	0.0436503	-0.0437536	0	0	0.115077	0.0993061	0	0	0.023234	0.0119762	0	0	-0.0214284	0.0874577	0	0	-0.00716	0.0493793	0	0	-0.0318807	0.0247898	0	0	0.0558726	0.0154133	0	0
	-27.096	0.109934	0.0910091	0	0	0.0436503	-0.028285	0	0	0.114772	0.0918064	0	0	0.023234	0.0119762	0	0	-0.0214284	0.0874577	0	0	-0.0184072	0.0489101	0	0	-0.0318807	0.0247898	0	0	0.0558726	0.0154133	0	0
	-26.996	0.113534	0.0910091	0	0	0.0475565	-0.0321913	0	0	0.11117	0.0913372	0	0	0.0271403	0.0232258	0	0	-0.0175234	0.0874577	0	0	-0.0145021	0.0264111	0	0	-0.0279745	0.0361958	0	0	0.0594737	0.0158825	0	0
	-26.896	0.109933	0.0910091	0	0	0.0514628	-0.031955	0	0	0.114603	0.0800877	0	0	0.0310466	0.0119762	0	0	-0.0136171	0.0871449	0	0	-0.00278	0.0489101	0	0	-0.0245424	0.0286961	0	0	0.0558726	0.027132	0	0
	-26.796	0.117374	0.0910103	0	0	0.0515629	-0.0267998	0	0	0.0917393	0.0683701	0	0	0.0311466	0.0119774	0	0	-0.0135159	0.0796452	0	0	-0.00268	0.0376606	0	0	-0.0239681	0.0286973	0	0	0.0559727	0.027132	0	0
	-26.696	0.104726	0.0831966	0	0	0.0506338	-0.0339098	0	0	0.0903371	0.0839939	0	0	0.0180257	0.0158825	0	0	-0.014918	0.0835514	0	0	-0.00456	0.0415668	0	0	-0.0248973	0.0326023	0	0	0.06191	0.0305691	0	0
	-26.596	0.0970154	0.079525	0	0	0.0502625	-0.0341444	0	0	0.0904388	0.0686035	0	0	0.0181274	0.0122108	0	0	-0.0148163	0.0798798	0	0	-0.0157013	0.037426	0	0	-0.0135498	0.0289307	0	0	0.050766	0.0156479	0	0
	-26.496	0.102847	0.0851498	0	0	0.0565694	-0.0341444	0	0	0.0967458	0.0742283	0	0	0.0244344	0.0175228	0	0	-0.00851	0.0855028	0	0	-0.0094	0.0317995	0	0	-0.00724	0.0345554	0	0	0.057073	0.0212727	0	0
	-26.396	0.0935848	0.0851516	0	0	0.0502632	-0.0380489	0	0	0.0904415	0.0859488	0	0	0.0103157	0.0103377	0	0	-0.0148136	0.0737876	0	0	-0.0156986	0.031803	0	0	-0.0135472	0.0345572	0	0	0.0507667	0.0212744	0	0
	-26.296	0.107227	0.0907729	0	0	0.0526625	-0.0381271	0	0	0.0928382	0.0915702	0	0	0.0127143	0.0231459	0	0	-0.012417	0.0906601	0	0	-0.013302	0.0371132	0	0	-0.0111505	0.0401786	0	0	0.053166	0.0264282	0	0
	-26.196	0.104986	0.0849152	0	0	0.050422	-0.0400038	0	0	0.0905965	0.0861816	0	0	0.0104726	0.0102577	0	0	-0.0146586	0.0623016	0	0	-0.0155436	0.0359421	0	0	-0.0133921	0.03479	0	0	0.0626443	0.0102577	0	0
	-26.096	0.110764	0.0790558	0	0	0.0566711	-0.0398474	0	0	0.089035	0.0915718	0	0	0.0167236	0.0156479	0	0	-0.0165253	0.0676918	0	0	-0.00929	0.0413322	0	0	-0.0193329	0.0401802	0	0	0.0688934	0.0342407	0	0
	-25.996	0.0995178	0.073431	0	0	0.0566711	-0.0400038	0	0	0.0968475	0.085947	0	0	0.0167236	-0.0017	0	0	-0.0240326	0.0620687	0	0	0.00243	0.0235212	0	0	-0.0188599	0.0345554	0	0	0.0568695	0.00955	0	0
	-25.896	0.0996754	0.0732746	0	0	0.0568288	-0.0400038	0	0	0.0887196	0.0853214	0	0	0.00516	-0.00185	0	0	-0.023875	0.0619107	0	0	-0.00944	0.0238324	0	0	-0.0187022	0.034399	0	0	0.0612386	0.0172101	0	0
	-25.796	0.103423	0.0695248	0	0	0.0605774	-0.0397674	0	0	0.0812214	0.070322	0	0	0.0206288	-0.0056	0	0	-0.0201275	0.0581608	0	0	-0.0132	0.0200825	0	0	-0.0149547	0.03018	0	0	0.0645142	0.0134602	0	0
	-25.696	0.107183	0.069212	0	0	0.0646424	-0.0260973	0	0	0.0852865	0.0586033	0	0	0.0129751	-0.0056	0	0	-0.0160624	0.0581608	0	0	0.00258	0.00836	0	0	-0.0226084	0.0189304	0	0	0.0456147	0.0134602	0	0
	-25.596	0.103266	0.0538998	0	0	0.0682322	-0.028285	0	0	0.0893504	0.0586033	0	0	0.0165659	-0.0056	0	0	-0.00466	0.057848	0	0	0.00617	0.00805	0	0	-0.0190175	0.0189304	0	0	0.0609232	0.0134602	0	0
	-25.496	0.103739	0.0538998	0	0	0.0687052	-0.0263319	0	0	0.101069	0.0582905	0	0	0.017039	-0.0056	0	0	-0.0124717	0.0503483	0	0	-0.00477	0.000551	0	0	-0.0185445	0.0189304	0	0	0.0613963	0.0134602	0	0
	-25.396	0.107328	0.0538998	0	0	0.072295	-0.0263319	0	0	0.104658	0.0511036	0	0	0.0206287	-0.0056	0	0	-0.0196556	0.0498791	0	0	0.0180489	0.000551	0	0	-0.0154289	0.0189304	0	0	0.064986	0.0131474	0	0
	-25.296	0.103424	0.0538998	0	0	0.0801075	-0.0266435	0	0	0.100754	0.0586033	0	0	0.0167236	-0.0056	0	0	-0.0127869	0.0386295	0	0	0.00212	0.000551	0	0	-0.0305786	0.0189304	0	0	0.0610797	0.00565	0	0
	-25.196	0.111237	0.0538998	0	0	0.0762035	-0.033988	0	0	0.0968475	0.0586033	0	0	0.0132904	-0.0056	0	0	-0.0279388	0.0386295	0	0	-0.00929	0.01227	0	0	-0.0227661	0.0189304	0	0	0.0571758	0.00565	0	0
	-25.096	0.114354	0.0538998	0	0	0.0797933	-0.0302382	0	0	0.0999654	0.0590725	0	0	0.027654	-0.0056	0	0	-0.0243479	0.0390987	0	0	0.00602	0.0118008	0	0	-0.0191752	0.0189304	0	0	0.0607656	0.00565	0	0
	-24.996	0.0843681	0.0580406	0	0	0.0722961	-0.0185194	0	0	0.0812225	0.0744629	0	0	0.00938	-0.00927	0	0	-0.0318428	0.0544879	0	0	-0.00148	0.00469	0	0	-0.0269775	0.0113525	0	0	0.0532684	0.00979	0	0
	-24.896	0.0956115	0.0629616	0	0	0.0605773	-0.0185194	0	0	0.0816955	0.0793839	0	0	0.0206298	-0.00388	0	0	-0.0318451	0.0598777	0	0	-0.00148	0.0100806	0	0	-0.0344849	0.0167427	0	0	0.0532684	0.015177	0	0
	-24.796	0.0955091	0.0460861	0	0	0.0604749	-0.0185212	0	0	0.0928388	0.0625083	0	0	0.0322462	-0.00217	0	0	-0.0319476	0.0537853	0	0	-0.00158	0.00446	0	0	-0.0342821	0.0225227	0	0	0.0531659	0.00955	0	0
	-24.696	0.0930074	0.0418682	0	0	0.0579744	-0.0243788	0	0	0.0903371	0.0586033	0	0	0.0180257	-0.0173206	0	0	-0.0266368	0.0386295	0	0	-0.00408	0.00836	0	0	-0.021464	0.0111179	0	0	0.0506654	0.00565	0	0
	-24.596	0.096756	0.0346031	0	0	0.0617218	-0.0185194	0	0	0.0940857	0.0588379	0	0	0.0217743	-0.017086	0	0	-0.0228882	0.0388641	0	0	-0.000336	0.0086	0	0	-0.0180206	0.0113525	0	0	0.0544128	0.00541	0	0
	-24.496	0.104097	0.0399933	0	0	0.0573425	-0.0104723	0	0	0.0901794	0.0642281	0	0	0.017868	-0.0116959	0	0	-0.0267932	0.0442527	0	0	0.0031	0.0139868	0	0	-0.0294342	0.0167427	0	0	0.0505066	-0.00826	0	0
	-24.396	0.0864989	0.0382748	0	0	0.0514628	-0.0107069	0	0	0.0838286	0.0625095	0	0	0.0115153	-0.0134144	0	0	-0.0214265	0.0425363	0	0	-0.014499	0.0119577	0	0	-0.035785	0.014555	0	0	0.0441538	-0.00216	0	0
	-24.296	0.0747782	0.0380384	0	0	0.0514628	-0.00461	0	0	0.0721079	0.0619604	0	0	0.0115153	-0.0136507	0	0	-0.0219015	0.0540199	0	0	-0.0145009	0.00422	0	0	-0.035787	0.00307	0	0	0.0438487	-0.0024	0	0
	-24.196	0.0891012	0.0324154	0	0	0.054067	0.00734	0	0	0.0747121	0.0488377	0	0	0.0136464	-0.0192738	0	0	-0.030543	0.0483952	0	0	-0.0118968	-0.0014	0	0	-0.0331828	-0.00255	0	0	0.0392507	-0.00834	0	0
	-24.096	0.0773824	0.0324154	0	0	0.054067	0.0244493	0	0	0.0747121	0.0488377	0	0	0.0024	-0.0192738	0	0	-0.0308482	0.0483952	0	0	-0.0122019	-0.0014	0	0	-0.0331828	-0.00255	0	0	0.0584768	-0.0158367	0	0
	-23.996	0.0889995	0.0324154	0	0	0.0422465	0.0322618	0	0	0.0746104	0.0488377	0	0	0.0023	-0.019743	0	0	-0.0384572	0.0483952	0	0	-0.019811	-0.00187	0	0	-0.0329793	-0.00255	0	0	0.058375	-0.0158367	0	0
	-23.896	0.0843674	0.0324154	0	0	0.0368347	0.0324182	0	0	0.0695053	0.0488377	0	0	-0.00281	-0.038805	0	0	-0.0435623	0.0483952	0	0	-0.0246109	-0.0131207	0	0	-0.030577	-0.00255	0	0	0.0529633	-0.0158367	0	0
	-23.796	0.0956116	0.0319461	0	0	0.0293274	0.0357742	0	0	0.0695038	0.0605563	0	0	-0.00281	-0.0388051	0	0	-0.0435638	0.0483952	0	0	-0.0171051	-0.0131207	0	0	-0.0305786	-0.00255	0	0	0.0454559	-0.0158367	0	0
	-23.696	0.0951385	0.020462	0	0	0.0293274	0.0381212	0	0	0.0695038	0.0603218	0	0	-0.00281	-0.0390396	0	0	-0.0435638	0.0481606	0	0	-0.0171051	-0.0133553	0	0	-0.0305786	-0.00326	0	0	0.0532684	-0.0157585	0	0
	-23.596	0.0838928	0.0148373	0	0	0.0296326	0.0381212	0	0	0.0695038	0.054697	0	0	-0.00281	-0.0368519	0	0	-0.0435638	0.0425358	0	0	-0.0171051	-0.0192928	0	0	-0.0301056	-0.0201321	0	0	0.0532684	-0.0138836	0	0
	-23.496	0.0890996	0.0153065	0	0	0.054067	0.0381212	0	0	0.0742391	0.054697	0	0	0.0024	-0.0368519	0	0	-0.0383571	0.0420666	0	0	-0.00018	-0.0267925	0	0	-0.00193	-0.0204449	0	0	0.0584768	-0.0138836	0	0
	-23.396	0.0921768	0.0263996	0	0	0.0566703	0.0381212	0	0	0.0655959	0.0545406	0	0	0.005	-0.0370083	0	0	-0.0357529	0.0306607	0	0	0.00242	-0.0269489	0	0	0.00067	-0.0163822	0	0	0.0610801	-0.00232	0	0
	-23.296	0.100823	0.022651	0	0	0.0423502	0.0381211	0	0	0.0556567	0.050792	0	0	0.0024	-0.0407569	0	0	-0.0383527	0.0269108	0	0	0.000298	-0.031168	0	0	-0.00193	-0.0201309	0	0	0.0584788	-0.00638	0	0
	-23.196	0.119207	0.026556	0	0	0.0526174	0.0374174	0	0	0.077474	0.054697	0	0	0.0134481	-0.0368519	0	0	-0.0277812	0.0386295	0	0	0.0221151	-0.0385113	0	0	0.00864	-0.0162258	0	0	0.0690511	-0.00998	0	0
	-23.096	0.119207	0.026556	0	0	0.0451101	0.0205431	0	0	0.0857595	0.054697	0	0	0.0168813	-0.0251331	0	0	-0.0277812	0.0386295	0	0	0.0221151	-0.0380421	0	0	0.00864	-0.00888	0	0	0.0685781	-0.0221653	0	0
	-22.996	0.122954	0.0286655	0	0	0.0488586	0.0205431	0	0	0.0929413	0.0568066	0	0	0.0206299	-0.0233364	0	0	-0.0162212	0.0404256	0	0	0.0258625	-0.0251528	0	0	0.0123901	-0.0180225	0	0	0.0610809	-0.0313053	0	0
	-22.896	0.115143	0.0324155	0	0	0.0488586	0.0207794	0	0	0.0929413	0.068369	0	0	0.0209351	-0.0270862	0	0	-0.0162201	0.0366753	0	0	0.0261688	-0.032653	0	0	0.0128632	-0.0142726	0	0	0.061554	-0.0275565	0	0
	-22.796	0.115143	0.0326517	0	0	0.0488586	0.0264025	0	0	0.0929413	0.0686052	0	0	0.0284424	-0.0268499	0	0	-0.0162201	0.036911	0	0	0.0336761	-0.0324173	0	0	0.0353546	-0.0143492	0	0	0.0727997	-0.0156021	0	0
	-22.696	0.119049	0.0382748	0	0	0.0527649	0.0260897	0	0	0.0968475	0.0742283	0	0	0.0401611	-0.0212269	0	0	-0.0120087	0.0425358	0	0	0.0375824	-0.0272617	0	0	0.0280151	-0.0162258	0	0	0.0884247	-0.00998	0	0
	-22.596	0.119049	0.0388222	0	0	0.0527649	0.0224962	0	0	0.0968475	0.0744629	0	0	0.0401611	-0.0209923	0	0	-0.00481	0.0540199	0	0	0.0375824	-0.0382767	0	0	0.0280151	-0.0159912	0	0	0.0887299	-0.0100555	0	0
	-22.496	0.118891	0.0558529	0	0	0.0529124	0.0303087	0	0	0.104502	0.0839939	0	0	0.0396983	-0.0114613	0	0	-0.0124715	0.0519857	0	0	0.0374248	-0.0287486	0	0	0.0278575	-0.00693	0	0	0.0840556	-0.00802	0	0
	-22.396	0.103425	0.0597592	0	0	0.0566711	0.0303087	0	0	0.0929424	0.0879002	0	0	0.0284423	-0.00802	0	0	-0.016219	0.048394	0	0	0.0336772	-0.0248405	0	0	0.02411	-0.0142726	0	0	0.0845184	-0.00412	0	0
	-22.296	0.106026	0.0599943	0	0	0.0592742	0.0298395	0	0	0.0955435	0.0876661	0	0	0.0310446	-0.0190386	0	0	-0.0136179	0.0486298	0	0	0.0362784	-0.0246048	0	0	0.0267111	-0.0140376	0	0	0.0754027	-0.00388	0	0
	-22.196	0.10613	0.0617123	0	0	0.0710965	0.01859	0	0	0.0959523	0.0898533	0	0	0.0311483	-0.0176334	0	0	-0.0135142	0.0503483	0	0	0.036382	-0.0111675	0	0	0.0268148	-0.0123196	0	0	0.0750333	-0.00216	0	0
	-22.096	0.108632	0.0614777	0	0	0.0618795	0.0187464	0	0	0.0939382	0.0896187	0	0	0.0448964	-0.0250549	0	0	-0.0110118	0.0501137	0	0	0.0463918	-0.0117149	0	0	0.0293172	-0.0203667	0	0	0.0662893	-0.0024	0	0
	-21.996	0.112639	0.0611649	0	0	0.0658875	0.0224962	0	0	0.102463	0.0896187	0	0	0.0376587	-0.017868	0	0	0.00424	0.0501137	0	0	0.0428912	-0.0192146	0	0	0.0333252	-0.0203667	0	0	0.0702972	-0.00287	0	0
	-21.896	0.115302	0.0480404	0	0	0.0802687	0.0224945	0	0	0.112632	0.0839939	0	0	0.0403211	-0.0306797	0	0	-0.00434	0.0444906	0	0	0.0455541	-0.0248377	0	0	0.0359868	-0.0259914	0	0	0.0724867	-0.0197413	0	0
	-21.796	0.122952	0.0480405	0	0	0.08792	0.0168732	0	0	0.120282	0.0836812	0	0	0.0479702	-0.0234927	0	0	0.00331	0.0440197	0	0	0.0532039	-0.0248394	0	0	0.0436367	-0.0184917	0	0	0.0688923	-0.0200558	0	0
	-21.696	0.119308	0.048275	0	0	0.0842762	0.0221834	0	0	0.104919	0.0837593	0	0	0.0438538	-0.0307579	0	0	-0.000336	0.0408173	0	0	0.0495605	-0.0172615	0	0	0.0399933	-0.0257568	0	0	0.0649433	-0.0273209	0	0
	-21.596	0.125086	0.0460873	0	0	0.102244	0.0181208	0	0	0.122584	0.08251	0	0	0.038859	-0.0212269	0	0	0.00592	0.0503483	0	0	0.0558116	-0.01898	0	0	0.0462443	-0.0162258	0	0	0.0636851	-0.018259	0	0
	-21.496	0.114156	0.0464783	0	0	0.102559	0.0129652	0	0	0.103978	0.0941505	0	0	0.0391744	-0.0213051	0	0	0.00593	0.0507392	0	0	0.0561268	-0.0189019	0	0	0.0465596	-0.0158348	0	0	0.0640004	-0.0291176	0	0
	-21.396	0.121651	0.0558529	0	0	0.109751	0.00883	0	0	0.118676	0.103525	0	0	0.0466716	-0.0227108	0	0	0.00591	0.0597983	0	0	0.0636218	-0.0170297	0	0	0.0540545	-0.0142726	0	0	0.0710246	-0.0197458	0	0
	-21.296	0.12223	0.0679656	0	0	0.102348	0.0146819	0	0	0.111274	0.115169	0	0	0.04647	-0.0110673	0	0	0.0177377	0.063942	0	0	0.0559152	-0.0171051	0	0	0.0541604	-0.0138788	0	0	0.0598825	-0.019352	0	0
	-21.196	0.139984	0.0770245	0	0	0.108857	-0.00336	0	0	0.117783	0.113447	0	0	0.0532837	-0.00201	0	0	0.0125275	0.0622234	0	0	0.0702362	-0.0188236	0	0	0.0606689	-0.00435	0	0	0.0663918	-0.0102901	0	0
	-21.096	0.142273	0.0639	0	0	0.118958	-0.0146132	0	0	0.120071	0.111572	0	0	0.0563507	-0.0151329	0	0	0.0152893	0.0603485	0	0	0.072998	-0.0206985	0	0	0.0634308	-0.00623	0	0	0.0688477	-0.0237274	0	0
	-20.996	0.137276	0.0753841	0	0	0.113963	-0.005	0	0	0.115077	0.123056	0	0	0.0698039	-0.00365	0	0	0.0215384	0.0718292	0	0	0.0795523	0.0025	0	0	0.0692088	-0.00646	0	0	0.0675913	-0.019743	0	0
	-20.896	0.133531	0.0695266	0	0	0.109909	-0.00875	0	0	0.111329	0.116886	0	0	0.058548	-0.00982	0	0	0.0173199	0.0659769	0	0	0.083009	-0.00335	0	0	0.0424969	-0.0123177	0	0	0.0633698	-0.0260679	0	0
	-20.796	0.13764	0.0603894	0	0	0.106513	-0.00875	0	0	0.115912	0.111968	0	0	0.0621853	-0.0147373	0	0	0.0101834	0.0682392	0	0	0.0796109	-0.00109	0	0	0.0463009	-0.00974	0	0	0.0562357	-0.0347424	0	0
	-20.696	0.14655	0.0872593	0	0	0.115424	-0.00828	0	0	0.135595	0.12665	0	0	0.0595449	0.000414	0	0	0.0308126	0.0754261	0	0	0.0885213	0.00657	0	0	0.0589498	0.00541	0	0	0.065146	-0.0198994	0	0
	-20.596	0.149994	0.073431	0	0	0.119171	0.00296	0	0	0.128571	0.113291	0	0	0.0557861	-0.00216	0	0	0.034256	0.062067	0	0	0.0917969	0.00446	0	0	0.0511475	0.00284	0	0	0.0688934	-0.0295086	0	0
	-20.496	0.142802	0.0735874	0	0	0.131205	0.00296	0	0	0.140132	0.12501	0	0	0.0561015	-0.0129452	0	0	0.0270639	0.0625361	0	0	0.0808664	0.00493	0	0	0.0439555	-0.00794	0	0	0.0689036	-0.0216961	0	0
	-20.396	0.147852	0.0774937	0	0	0.135784	0.00265	0	0	0.145182	0.124853	0	0	0.072399	0.00627	0	0	0.0316412	0.0739387	0	0	0.0856116	0.0158599	0	0	0.0568182	0.00346	0	0	0.0664481	-0.0215432	0	0
	-20.296	0.151127	0.0807732	0	0	0.136098	-0.00485	0	0	0.148457	0.128446	0	0	0.0648996	0.010022	0	0	0.0241433	0.0772228	0	0	0.0935708	0.00836	0	0	0.0600931	0.00721	0	0	0.0697225	-0.0177898	0	0
	-20.196	0.139882	0.0660095	0	0	0.135793	0.000699	0	0	0.148931	0.105556	0	0	0.0649007	0.0062	0	0	0.0241445	0.062458	0	0	0.093572	0.012661	0	0	0.0488485	0.0154152	0	0	0.0584768	-0.0213051	0	0
	-20.096	0.131866	0.0753841	0	0	0.128387	-0.00664	0	0	0.149033	0.114775	0	0	0.0650024	0.0197887	0	0	0.0242462	0.0715199	0	0	0.0932007	0.0220356	0	0	0.0489502	0.0243206	0	0	0.0582733	-0.0122433	0	0
	-19.996	0.134775	0.0756187	0	0	0.130992	-0.00266	0	0	0.151164	0.103447	0	0	0.0673014	0.0195541	0	0	0.0265444	0.0642547	0	0	0.0845583	0.0339889	0	0	0.0515544	0.0133057	0	0	0.0533702	-0.0199776	0	0
	-19.896	0.129624	0.0752277	0	0	0.144899	0.0064	0	0	0.142578	0.0953999	0	0	0.0619823	0.00823	0	0	0.0216983	0.0754261	0	0	0.0872196	0.033598	0	0	0.0539096	0.0129147	0	0	0.0555584	-0.0313053	0	0
	-19.796	0.132899	0.0719506	0	0	0.137401	-0.00469	0	0	0.153834	0.0883728	0	0	0.0544838	0.0124489	0	0	0.0249733	0.0566769	0	0	0.0906624	0.0303173	0	0	0.0501503	0.00964	0	0	0.048061	-0.0270863	0	0
	-19.696	0.124517	0.0750713	0	0	0.140266	-0.000941	0	0	0.14919	0.0994625	0	0	0.0568746	0.0233822	0	0	0.0165914	0.06777	0	0	0.0860189	0.0417233	0	0	0.0525411	0.02104	0	0	0.0504527	-0.0156803	0	0
	-19.596	0.131129	0.0675716	0	0	0.146571	-0.00485	0	0	0.155802	0.107431	0	0	0.0597483	0.0155697	0	0	0.0227305	0.0757389	0	0	0.092631	0.0454731	0	0	0.0479075	0.0247898	0	0	0.0455119	-0.000212	0	0
	-19.496	0.128161	0.0674934	0	0	0.155156	-0.00461	0	0	0.164083	0.107353	0	0	0.053182	0.0162735	0	0	0.0202356	0.0761298	0	0	0.100909	0.0536765	0	0	0.0563558	0.0247116	0	0	0.046758	-0.00029	0	0
	-19.396	0.132329	0.0675716	0	0	0.147604	0.00101	0	0	0.156697	0.106962	0	0	0.0568754	0.0197887	0	0	0.0244034	0.0679253	0	0	0.0938309	0.0567216	0	0	0.0525406	0.0169773	0	0	0.0504515	-0.00803	0	0
	-19.296	0.141341	0.0677293	0	0	0.145372	0.00125	0	0	0.158202	0.0955575	0	0	0.054335	0.0199464	0	0	0.0334152	0.0676136	0	0	0.102538	0.0456295	0	0	0.0503067	0.0249474	0	0	0.048219	-0.00818	0	0
	-19.196	0.145248	0.0717125	0	0	0.160693	0.00687	0	0	0.161636	0.092041	0	0	0.058548	0.0231476	0	0	0.0448303	0.0720673	0	0	0.098938	0.0613327	0	0	0.0659332	0.0289307	0	0	0.0638451	-0.0116959	0	0
	-19.096	0.1527	0.0775719	0	0	0.16094	0.0127306	0	0	0.169866	0.0979004	0	0	0.0663045	0.0102577	0	0	0.0450795	0.0779266	0	0	0.106695	0.0671921	0	0	0.061971	0.03479	0	0	0.0712941	-0.00631	0	0
	-18.996	0.143947	0.0832748	0	0	0.15922	0.0127306	0	0	0.156596	0.115635	0	0	0.0645854	0.0162735	0	0	0.0438338	0.0836278	0	0	0.104976	0.073206	0	0	0.0602519	0.0408058	0	0	0.0625407	0.000179	0	0
	-18.896	0.151227	0.0812436	0	0	0.155426	0.0125753	0	0	0.156843	0.120634	0	0	0.0610962	0.0212728	0	0	0.0511146	0.0815967	0	0	0.101484	0.0669559	0	0	0.0564552	0.0462743	0	0	0.0702972	0.00533	0	0
	-18.796	0.142486	0.0816374	0	0	0.149948	0.00882	0	0	0.170593	0.109778	0	0	0.0557854	0.010417	0	0	0.0423729	0.0898018	0	0	0.103988	0.0790672	0	0	0.0514519	0.0463553	0	0	0.0806122	-0.00177	0	0
	-18.696	0.142802	0.0906963	0	0	0.138715	0.00859	0	0	0.159358	0.118994	0	0	0.063914	0.0313511	0	0	0.042689	0.0915203	0	0	0.116023	0.0764103	0	0	0.0630137	0.0483837	0	0	0.0804567	0.0155697	0	0
	-18.596	0.149668	0.0953846	0	0	0.13885	-0.0086	0	0	0.15919	0.115244	0	0	0.0712535	0.0280704	0	0	0.0500285	0.103083	0	0	0.123362	0.0810986	0	0	0.0591075	0.0526028	0	0	0.0765483	0.0197887	0	0
	-18.496	0.134518	0.106321	0	0	0.154643	-0.0107851	0	0	0.154811	0.114931	0	0	0.067042	0.0388508	0	0	0.0461234	0.103079	0	0	0.118984	0.0923447	0	0	0.054896	0.0560398	0	0	0.0723368	0.0310383	0	0
	-18.396	0.12197	0.0929623	0	0	0.164587	-0.0131292	0	0	0.142737	0.109385	0	0	0.0587067	0.0217419	0	0	0.0452945	0.0972251	0	0	0.106604	0.0861778	0	0	0.046088	0.0575238	0	0	0.0635285	0.0247115	0	0
	-18.296	0.129305	0.0931199	0	0	0.160679	-0.0242212	0	0	0.157884	0.109073	0	0	0.0582293	0.0336182	0	0	0.0523242	0.0973797	0	0	0.105959	0.0788326	0	0	0.0421771	0.046901	0	0	0.0713389	0.0136166	0	0
	-18.196	0.122965	0.0966339	0	0	0.15434	-0.0202379	0	0	0.151377	0.101807	0	0	0.0595347	0.0376015	0	0	0.0387828	0.101051	0	0	0.088679	0.0828171	0	0	0.0358378	0.0621338	0	0	0.0648318	0.017601	0	0
	-18.096	0.122955	0.0872593	0	0	0.153854	-0.0146132	0	0	0.147629	0.103369	0	0	0.0479736	0.0394764	0	0	0.0462799	0.0876141	0	0	0.0841522	0.084692	0	0	0.0358276	0.0640087	0	0	0.0610809	0.0194759	0	0
	-17.996	0.122955	0.0871029	0	0	0.150116	-0.0146132	0	0	0.159348	0.106962	0	0	0.055481	0.0466633	0	0	0.0462799	0.0869885	0	0	0.0878906	0.0845356	0	0	0.0436401	0.0638523	0	0	0.0610809	0.0190067	0	0
	-17.896	0.123057	0.0867913	0	0	0.14271	-0.0224268	0	0	0.147425	0.0952447	0	0	0.0476023	0.0351022	0	0	0.0463816	0.0835526	0	0	0.0764414	0.0845368	0	0	0.0432688	0.0638535	0	0	0.0608775	0.0115083	0	0
	-17.796	0.125559	0.0796843	0	0	0.14474	-0.0260955	0	0	0.14242	0.0843878	0	0	0.0388583	0.0279951	0	0	0.0488833	0.0839424	0	0	0.0714358	0.0844574	0	0	0.0345248	0.063777	0	0	0.0558726	0.0114288	0	0
	-17.696	0.128164	0.0885868	0	0	0.136098	-0.0207071	0	0	0.155965	0.0934467	0	0	0.0409902	0.0373669	0	0	0.0510152	0.093317	0	0	0.0735677	0.0825825	0	0	0.0371297	0.0618992	0	0	0.0584768	0.0212727	0	0
	-17.596	0.128265	0.0714779	0	0	0.147446	-0.0261755	0	0	0.125595	0.0800877	0	0	0.029541	0.0315075	0	0	0.0398712	0.0874577	0	0	0.0628967	0.0767231	0	0	0.0372314	0.056509	0	0	0.0581055	0.0154133	0	0
	-17.496	0.127691	0.0658531	0	0	0.135793	-0.0222692	0	0	0.136739	0.0744629	0	0	0.021932	0.0254135	0	0	0.0397695	0.0818346	0	0	0.0735677	0.0828188	0	0	0.0371297	0.0616646	0	0	0.046758	0.00979	0	0
	-17.396	0.116546	0.0712451	0	0	0.136199	-0.018831	0	0	0.125594	0.0876673	0	0	0.0215599	0.0200251	0	0	0.0398704	0.0876922	0	0	0.0624229	0.0886764	0	0	0.0372306	0.0562762	0	0	0.0465538	0.0156479	0	0
	-17.296	0.11614	0.0657761	0	0	0.135625	-0.0224267	0	0	0.125493	0.0821983	0	0	0.0106863	0.0258057	0	0	0.0394643	0.0934734	0	0	0.062322	0.0949268	0	0	0.0368246	0.0620567	0	0	0.0389455	0.0211163	0	0
	-17.196	0.108632	0.069212	0	0	0.124074	-0.0258627	0	0	0.125188	0.0856342	0	0	0.021932	0.0292416	0	0	0.031957	0.0972233	0	0	0.061849	0.11727	0	0	0.0293172	0.0658054	0	0	0.0384725	0.0173664	0	0
	-17.096	0.10879	0.0617123	0	0	0.128749	-0.0263319	0	0	0.117366	0.0781345	0	0	0.0338084	0.0217419	0	0	0.0321147	0.0972233	0	0	0.0507609	0.10602	0	0	0.0294749	0.0658054	0	0	0.0278575	0.0173664	0	0
	-16.996	0.11238	0.0582752	0	0	0.127823	-0.0260191	0	0	0.109711	0.0864162	0	0	0.0369263	0.0183048	0	0	0.0360096	0.0937873	0	0	0.0621632	0.102584	0	0	0.0325928	0.0623684	0	0	0.0422211	0.0139294	0	0
	-16.896	0.109097	0.0629616	0	0	0.128445	-0.01852	0	0	0.105649	0.0915718	0	0	0.0220908	0.0234604	0	0	0.0399294	0.0989402	0	0	0.0582705	0.107737	0	0	0.0177584	0.067524	0	0	0.0273856	0.0190834	0	0
	-16.796	0.120045	0.0460861	0	0	0.131719	-0.01266	0	0	0.0978433	0.0859458	0	0	0.0258371	0.0178344	0	0	0.0436746	0.0928478	0	0	0.0545083	0.102114	0	0	0.0332223	0.061898	0	0	0.031133	0.0134602	0	0
	-16.696	0.112844	0.042181	0	0	0.120473	-0.01266	0	0	0.0903371	0.0937595	0	0	0.0258382	0.0139294	0	0	0.0436757	0.077692	0	0	0.0545095	0.0982075	0	0	0.0332235	0.0579929	0	0	0.031133	0.00955	0	0
	-16.596	0.120046	0.0424156	0	0	0.120168	-0.01266	0	0	0.0898641	0.0935249	0	0	0.0258382	0.0254135	0	0	0.0436757	0.0776138	0	0	0.0545095	0.0984421	0	0	0.0215047	0.0582275	0	0	0.0308278	0.00979	0	0
	-16.496	0.112437	0.0423374	0	0	0.112086	-0.01266	0	0	0.0785166	0.0821972	0	0	0.0257365	0.0140858	0	0	0.043574	0.070036	0	0	0.054713	0.0980511	0	0	0.0331217	0.0581493	0	0	0.0232188	0.00924	0	0
	-16.396	0.104726	0.0406971	0	0	0.109227	-0.0241425	0	0	0.0790913	0.0875874	0	0	0.0258382	0.0119762	0	0	0.0436757	0.067927	0	0	0.0737355	0.0884425	0	0	0.0332234	0.0560398	0	0	0.0228474	-0.00412	0	0
	-16.296	0.108475	0.0514774	0	0	0.108596	-0.0182831	0	0	0.0936128	0.0800877	0	0	0.0100556	0.0119762	0	0	0.0396119	0.0679264	0	0	0.0621644	0.0884418	0	0	0.0286866	0.0560398	0	0	0.00754	-0.00412	0	0
	-16.196	0.104726	0.0480404	0	0	0.112661	-0.01266	0	0	0.0786184	0.0796185	0	0	0.006	0.0197887	0	0	0.047582	0.0679264	0	0	0.0579427	0.100161	0	0	0.0136922	0.0560398	0	0	0.0116017	-0.00412	0	0
	-16.096	0.096756	0.0438995	0	0	0.112808	-0.0123472	0	0	0.0781555	0.0564156	0	0	-0.00166	0.0156479	0	0	0.0474243	0.0633163	0	0	0.0465393	0.0960197	0	0	0.0135345	0.0515862	0	0	0.0114441	-0.00826	0	0
	-15.996	0.0931662	0.0382748	0	0	0.116725	-0.00485	0	0	0.0592448	0.0507908	0	0	-0.00525	0.0100231	0	0	0.0321158	0.0464437	0	0	0.0429495	0.0903967	0	0	0.00994	0.0379925	0	0	0.00785	-0.00607	0	0
	-15.896	0.0969125	0.0304605	0	0	0.120473	0.010935	0	0	0.0708047	0.050789	0	0	-0.0012	0.00971	0	0	0.0358621	0.0464402	0	0	0.0549814	0.0903932	0	0	0.0136911	0.0267411	0	0	0.0116018	-0.00607	0	0
	-15.796	0.0969125	0.0321791	0	0	0.120472	0.0107775	0	0	0.0708047	0.0446952	0	0	-0.00151	-0.00389	0	0	0.035862	0.0403481	0	0	0.066227	0.0838318	0	0	0.013691	0.0323661	0	0	0.0116006	-0.0126343	0	0
	-15.696	0.10082	0.0267906	0	0	0.116261	-0.000707	0	0	0.0664266	0.0388374	0	0	-0.00541	-0.00927	0	0	0.031957	0.0349579	0	0	0.062322	0.0554733	0	0	0.00979	0.0266647	0	0	0.00739	-0.029274	0	0
	-15.596	0.0906067	0.0324154	0	0	0.106354	0.0166368	0	0	0.0646667	0.0410252	0	0	-0.00812	0.00807	0	0	0.0297241	0.0405827	0	0	0.0596161	0.0728168	0	0	0.00755	0.0251026	0	0	0.0092	-0.0236492	0	0
	-15.496	0.0917073	0.0324154	0	0	0.107147	0.0166368	0	0	0.0695038	0.0410252	0	0	-0.0140533	-0.00334	0	0	0.0340901	0.0405827	0	0	0.0527363	0.0728168	0	0	0.0123901	0.0322895	0	0	-0.00172	-0.0236492	0	0
	-15.396	0.0992102	0.0287437	0	0	0.106979	0.0166368	0	0	0.0655951	0.0378227	0	0	0.005	0.0122108	0	0	0.0311255	0.0369121	0	0	0.0497717	0.0691463	0	0	0.0202002	0.0211182	0	0	-0.00142	-0.0273197	0	0
	-15.296	0.0918517	0.0343685	0	0	0.0955748	0.0166368	0	0	0.0654388	0.054697	0	0	0.00485	0.0178356	0	0	0.0417419	0.0347233	0	0	0.0608611	0.07477	0	0	0.0200439	0.0267429	0	0	0.0101409	-0.0216961	0	0
	-15.196	0.103424	0.0343685	0	0	0.0918274	0.0166368	0	0	0.0616913	0.054697	0	0	0.0011	0.0178356	0	0	0.0267487	0.0351925	0	0	0.0566406	0.07477	0	0	0.0162964	0.0340862	0	0	0.00639	-0.0212269	0	0
	-15.096	0.103424	0.0282745	0	0	0.0913544	0.0244493	0	0	0.0616913	0.0486031	0	0	0.0011	0.0114288	0	0	0.0267487	0.0398788	0	0	0.0453949	0.068676	0	0	0.0241089	0.0167427	0	0	0.00639	-0.0160713	0	0
	-14.996	0.103119	0.0289783	0	0	0.0801086	0.0244493	0	0	0.0616913	0.0488377	0	0	0.0011	0.00416	0	0	0.0389404	0.029333	0	0	0.0453949	0.0685977	0	0	0.0241089	0.0169773	0	0	0.00639	-0.0158367	0	0
	-14.896	0.0879039	0.0403854	0	0	0.0841173	0.0244493	0	0	0.0535106	0.0489952	0	0	-0.00661	0.00463	0	0	0.0424784	0.0407402	0	0	0.0376872	0.0612556	0	0	0.0164012	0.0171349	0	0	-0.00179	-0.0156792	0	0
	-14.796	0.0902437	0.0441353	0	0	0.0864602	0.0166351	0	0	0.0563234	0.0527451	0	0	-0.00427	0.0155708	0	0	0.0443452	0.0440197	0	0	0.040027	0.0650043	0	0	0.018741	0.0208847	0	0	-0.0106925	-0.0119305	0	0
	-14.696	0.0863953	0.0596027	0	0	0.0826111	0.0187464	0	0	0.052475	0.0564938	0	0	-0.000305	0.0118198	0	0	0.0292511	0.03652	0	0	0.0361786	0.0687542	0	0	0.0153656	0.0246334	0	0	-0.0145416	-0.00818	0	0
	-14.596	0.086497	0.0558529	0	0	0.0827128	0.0146837	0	0	0.0525767	0.0527439	0	0	-0.000203	0.00807	0	0	0.0298258	0.0327702	0	0	0.0479991	0.0645351	0	0	0.0267131	0.0208836	0	0	-0.0144399	-0.0119305	0	0
	-14.496	0.0867005	0.0514774	0	0	0.0708923	0.00882	0	0	0.052475	0.0483685	0	0	0	0.00416	0	0	0.0409699	0.0366776	0	0	0.0478974	0.0493805	0	0	0.0266113	0.0169773	0	0	-0.0145416	-0.0158367	0	0
	-14.396	0.0918049	0.0402296	0	0	0.0767767	0.0223387	0	0	0.0578846	0.0488394	0	0	0.0129186	0.00417	0	0	0.0463795	0.0366781	0	0	0.053307	0.0493811	0	0	0.032021	0.016979	0	0	-0.00913	-0.015835	0	0
	-14.296	0.0907742	0.0363228	0	0	0.0982353	0.0182754	0	0	0.0563809	0.0332139	0	0	0.023132	0.000259	0	0	0.0448758	0.0327702	0	0	0.0514981	0.0454731	0	0	0.0305173	0.024791	0	0	-0.0106361	-0.019743	0	0
	-14.196	0.0995178	0.0406971	0	0	0.0840137	0.00507	0	0	0.0538788	0.0371189	0	0	0.0206299	0.00369	0	0	0.0423737	0.0371456	0	0	0.0414886	0.0493793	0	0	0.0280151	0.0286961	0	0	-0.013139	-0.0158367	0	0
	-14.096	0.0955098	0.051712	0	0	0.0804799	0.00492	0	0	0.0498708	0.0368843	0	0	0.0170949	-0.00779	0	0	0.0461782	0.0476913	0	0	0.0452932	0.0491447	0	0	0.0161947	0.0167427	0	0	-0.0171458	-0.0160713	0	0
	-13.996	0.100818	0.0460873	0	0	0.0970357	0.00492	0	0	0.0548757	0.0312595	0	0	0.0336507	-0.0134144	0	0	0.0514866	0.0308187	0	0	0.0506016	0.0435217	0	0	0.0293172	0.0228367	0	0	-0.0118357	-0.0216961	0	0
	-13.896	0.10082	0.0460873	0	0	0.0892232	0.00492	0	0	0.0476735	0.0312595	0	0	0.0336507	-0.0134144	0	0	0.0514882	0.0312862	0	0	0.0506032	0.04352	0	0	0.0293172	0.0228367	0	0	-0.0118357	-0.0216961	0	0
	-13.796	0.10082	0.057806	0	0	0.0892232	0.00515	0	0	0.0551809	0.0429783	0	0	0.0336507	-0.0134144	0	0	0.0514882	0.0425358	0	0	0.0506032	0.04352	0	0	0.0288442	0.0228367	0	0	-0.0118357	-0.00998	0	0
	-13.696	0.100967	0.057806	0	0	0.0893688	0.00687	0	0	0.0550232	0.0426655	0	0	0.033493	-0.0134144	0	0	0.0513306	0.0425358	0	0	0.0504456	0.0430508	0	0	0.00963	0.0228367	0	0	-0.0124683	-0.00998	0	0
	-13.596	0.10228	0.0573368	0	0	0.090683	0.00687	0	0	0.0488281	0.0429783	0	0	0.027298	-0.0134144	0	0	0.0568542	0.0420666	0	0	0.0442505	0.0318012	0	0	0.00343	0.0223675	0	0	-0.0181885	-0.00998	0	0
	-13.496	0.102066	0.0542126	0	0	0.0979767	0.00703	0	0	0.0486145	0.0350094	0	0	0.0270844	-0.0135708	0	0	0.0566407	0.0306607	0	0	0.0357514	0.0316449	0	0	0.00322	0.0109615	0	0	-0.0184021	-0.00966	0	0
	-13.396	0.10879	0.0617105	0	0	0.0815684	0.0259333	0	0	0.0475264	0.0312577	0	0	0.0377147	-0.0173224	0	0	0.0550795	0.0269101	0	0	0.03123	0.0275815	0	0	0.00213	0.00721	0	0	-0.011678	-0.0138842	0	0
	-13.296	0.112696	0.0558529	0	0	0.085781	0.0151518	0	0	0.0514322	0.0254002	0	0	0.0416208	-0.02318	0	0	0.0477396	0.0210514	0	0	0.0273234	0.0142231	0	0	0.00604	0.00104	0	0	-0.00777	-0.019743	0	0
	-13.196	0.113841	0.0480404	0	0	0.0944315	0.0222616	0	0	0.0525767	0.0254002	0	0	0.0310465	-0.0344296	0	0	0.0488841	0.0207386	0	0	0.0289408	0.0142231	0	0	0.00718	-0.00646	0	0	-0.00663	-0.019743	0	0
	-13.096	0.113683	0.0480404	0	0	0.0942739	0.0166368	0	0	0.052419	0.0254002	0	0	0.0308889	-0.0114613	0	0	0.0487264	0.0132389	0	0	0.0478414	0.0142231	0	0	0.00702	-0.00646	0	0	-0.00679	-0.0202122	0	0
	-12.996	0.109778	0.0540562	0	0	0.0903676	0.0166368	0	0	0.036794	0.0314159	0	0	0.0269826	-0.0168514	0	0	0.0448213	0.0192528	0	0	0.0439363	0.020237	0	0	0.00312	0.00737	0	0	-0.0106913	-0.0254459	0	0
	-12.896	0.106029	0.0576485	0	0	0.0866191	0.0112467	0	0	0.0330466	0.0350082	0	0	0.0349528	-0.00576	0	0	0.0415457	0.0228459	0	0	0.0401877	0.0316426	0	0	-0.00063	0.0112732	0	0	-0.0144399	-0.0218547	0	0
	-12.796	0.106027	0.0537423	0	0	0.0866179	0.022027	0	0	0.0330443	0.0314148	0	0	0.0344786	-0.00967	0	0	0.0527891	0.0306606	0	0	0.0401854	0.0277386	0	0	-0.000632	0.0148667	0	0	-0.0144411	-0.01404	0	0
	-12.696	0.102122	0.0501499	0	0	0.082714	0.0107775	0	0	0.0291392	0.0350094	0	0	0.0193278	-0.013258	0	0	0.0488841	0.0270672	0	0	0.0362803	0.0241451	0	0	-0.00406	0.0112743	0	0	-0.018345	-0.0176334	0	0
	-12.596	0.105723	0.0538998	0	0	0.0866191	0.0107775	0	0	0.0330454	0.039072	0	0	0.023234	-0.00951	0	0	0.0527903	0.030817	0	0	0.0401866	0.027895	0	0	0.010615	0.0147114	0	0	-0.0144399	-0.0256023	0	0
	-12.496	0.0982157	0.0419464	0	0	0.0866191	0.0107775	0	0	0.0327403	0.0391502	0	0	0.023234	-0.00974	0	0	0.0527903	0.0301133	0	0	0.0401866	0.0276604	0	0	-0.000631	0.00729	0	0	-0.0144399	-0.0253677	0	0
	-12.396	0.0982157	0.0361641	0	0	0.0866191	0.0166351	0	0	0.0252329	0.0408676	0	0	0.0310465	-0.0155251	0	0	0.0523173	0.0130831	0	0	0.0401866	0.0218798	0	0	-0.000631	0.00901	0	0	-0.0139669	-0.0198987	0	0
	-12.296	0.0982145	0.0324155	0	0	0.0866179	-0.000473	0	0	0.0255369	0.037119	0	0	0.0315184	-0.0192737	0	0	0.0410704	0.00933	0	0	0.0397123	0.0181293	0	0	-0.000159	-0.00255	0	0	-0.0032	-0.0236492	0	0
	-12.196	0.0943095	0.03265	0	0	0.082714	0.0064	0	0	0.028834	0.029541	0	0	0.038386	-0.0190392	0	0	0.0371653	0.00957	0	0	0.0245616	0.018364	0	0	-0.00454	-0.00185	0	0	-0.018345	-0.0234146	0	0
	-12.096	0.098114	0.042181	0	0	0.0865173	-0.00485	0	0	0.0173187	0.039072	0	0	0.0309448	-0.00951	0	0	0.0487823	0.0190983	0	0	0.0283661	0.0396137	0	0	0.0109863	0.0184612	0	0	-0.0140686	-0.0138836	0	0
	-11.996	0.0956123	0.0419464	0	0	0.0840149	0.00687	0	0	0.022934	0.0388374	0	0	0.0284424	-0.00974	0	0	0.0462807	0.0266762	0	0	0.0375832	0.0276604	0	0	0.00848	0.00745	0	0	-0.0058	-0.0138054	0	0
	-11.896	0.0954551	0.0363216	0	0	0.0835532	0.00711	0	0	0.0302848	0.0332127	0	0	0.0282858	-0.0153675	0	0	0.0461234	0.0210531	0	0	0.0374259	0.0337561	0	0	-0.00309	0.0126019	0	0	-0.0172006	-0.0119287	0	0
	-11.796	0.0954516	0.0363216	0	0	0.0763476	0.0129668	0	0	0.0299761	0.0332126	0	0	0.0400011	-0.0153676	0	0	0.0461199	0.0210514	0	0	0.0378954	0.0332851	0	0	0.00442	0.00916	0	0	-0.0172041	-0.0119305	0	0
	-11.696	0.0877991	0.036087	0	0	0.0644848	0.0183554	0	0	0.0148163	0.0329781	0	0	0.0323486	-0.0151329	0	0	0.0384674	0.0208168	0	0	0.0414886	0.021801	0	0	-0.00323	0.00112	0	0	-0.0243824	-0.0199776	0	0
	-11.596	0.0838928	0.0363216	0	0	0.0683899	0.0127306	0	0	0.0190277	0.0214939	0	0	0.0362549	-0.00365	0	0	0.0423737	0.0327702	0	0	0.0453949	0.0220356	0	0	0.000671	0.00182	0	0	-0.00923	-0.019743	0	0
	-11.496	0.0840504	0.0363216	0	0	0.0685476	0.0127306	0	0	0.0266927	0.0214939	0	0	0.0364126	-0.00365	0	0	0.0425313	0.0327702	0	0	0.0455525	0.0103168	0	0	0.000829	0.0130711	0	0	-0.00907	-0.019743	0	0
	-11.396	0.0902437	0.0246029	0	0	0.0752157	0.0127305	0	0	0.0328859	0.0219631	0	0	0.0426076	-0.00365	0	0	0.0487245	0.0327702	0	0	0.0517458	0.0220356	0	0	-0.00079	0.0130711	0	0	-0.00288	-0.0114613	0	0
	-11.296	0.0864981	0.0241336	0	0	0.0827128	0.0124943	0	0	0.0291403	0.0332126	0	0	0.0466727	-0.00365	0	0	0.044979	0.0324574	0	0	0.0480002	0.0220356	0	0	0.00328	0.0126018	0	0	0.00509	-0.00802	0	0
	-11.196	0.086024	0.0127277	0	0	0.0749011	0.00734	0	0	0.0291392	0.0325871	0	0	0.0466715	-0.00381	0	0	0.0449778	0.0130825	0	0	0.0479991	0.0218792	0	0	0.00328	0.0012	0	0	0.00509	-0.00818	0	0
	-11.096	0.0772807	0.0206966	0	0	0.0774027	0.0188246	0	0	0.0316416	0.0175877	0	0	0.0413615	-0.00756	0	0	0.0588938	0.00933	0	0	0.0505015	0.00641	0	0	0.00578	-0.00208	0	0	-0.00412	-0.0119305	0	0
	-10.996	0.0746214	0.0205402	0	0	0.0820821	0.0356989	0	0	0.0289815	0.0174313	0	0	0.0387014	-0.00771	0	0	0.0487272	0.00918	0	0	0.0478422	0.00625	0	0	0.00359	0.00854	0	0	-0.00679	-0.0120869	0	0
	-10.896	0.0591544	0.00523	0	0	0.0670878	0.0244476	0	0	0.0252341	0.0138378	0	0	0.0427653	-0.0109921	0	0	0.044979	0.00558	0	0	0.0323752	0.00266	0	0	0.0110892	-0.0063	0	0	0.00166	-0.0153664	0	0
	-10.796	0.0746194	0.0206966	0	0	0.0708364	0.01859	0	0	0.0289804	0.0175876	0	0	0.0469857	-5.54e-05	0	0	0.0487252	0.00965	0	0	0.0361215	0.00641	0	0	0.0148355	-0.00255	0	0	0.0166524	0.00369	0	0
	-10.696	0.0707703	0.00874	0	0	0.0591716	0.01859	0	0	0.0251312	0.0173531	0	0	0.0543823	-0.00779	0	0	0.0448761	0.0169106	0	0	0.0322723	0.00618	0	0	0.00317	-0.00279	0	0	0.0128002	0.00346	0	0
	-10.596	0.0526428	0.00687	0	0	0.0527649	0.01859	0	0	0.0187225	0.0154781	0	0	0.0479736	-0.00935	0	0	0.0384674	0.0150356	0	0	0.0258636	0.00399	0	0	0.00458	-0.00466	0	0	0.0067	0.00205	0	0
	-10.496	0.0721717	0.00288	0	0	0.0605774	0.0322618	0	0	0.0382538	0.0114937	0	0	0.0557861	-0.00584	0	0	0.0345588	0.0110524	0	0	0.0336738	-0.00749	0	0	0.0123901	-0.00896	0	0	0.0220184	0.00932	0	0
	-10.396	0.0566073	-0.00274	0	0	0.0567282	0.0264007	0	0	0.022687	0.00587	0	0	0.0519369	-0.0114613	0	0	0.0302401	0.0059	0	0	0.0298281	-0.0131189	0	0	0.00854	-0.0217724	0	0	0.0181692	0.0037	0	0
	-10.296	0.0576921	0.00312	0	0	0.0578145	0.0205431	0	0	0.0242448	0.0121957	0	0	0.0530229	-0.0056	0	0	0.0200791	0.0230045	0	0	0.0231004	-0.00726	0	0	0.00963	-0.00842	0	0	0.00754	0.00955	0	0
	-10.196	0.0697276	-0.00321	0	0	0.058132	0.0205431	0	0	0.047526	0.0174313	0	0	0.0533396	-0.0116177	0	0	0.0208689	0.0169888	0	0	0.0234172	-0.0132771	0	0	0.00994	-0.0144291	0	0	0.019573	0.00354	0	0
	-10.096	0.0733185	-0.00258	0	0	0.0617218	0.0200739	0	0	0.0511169	0.0138378	0	0	0.0569305	-0.0152111	0	0	0.0469513	0.0251141	0	0	0.0273132	-0.0168705	0	0	0.0135345	-0.0180225	0	0	0.0231628	-5.53e-05	0	0
	-9.99603	0.069571	0.00148	0	0	0.0579732	0.00882	0	0	0.0473684	0.0175877	0	0	0.053182	-0.0114613	0	0	0.0207124	0.0288628	0	0	0.0307679	-0.0131218	0	0	0.00979	-0.0142727	0	0	0.0194143	0.00369	0	0
	-9.89603	0.0721732	0.00898	0	0	0.0605773	0.00882	0	0	0.0502768	0.0175894	0	0	0.055786	-0.0109903	0	0	0.0345603	0.0171469	0	0	0.0258628	-0.0128061	0	0	0.0126944	-0.0142709	0	0	0.0220183	-0.00412	0	0
	-9.79602	0.0718589	0.0148384	0	0	0.0602621	0.00914	0	0	0.0574699	0.0234481	0	0	0.055471	-0.00169	0	0	0.033773	0.0230045	0	0	0.0255485	0.00102	0	0	0.0198875	-0.00841	0	0	0.0217032	0.00955	0	0
	-9.69601	0.0720723	0.00671	0	0	0.04923	0.00273	0	0	0.0459646	0.019228	0	0	0.0556844	-0.00904	0	0	0.0232137	0.0261288	0	0	0.0140432	0.0158634	0	0	0.0205739	-0.00435	0	0	0.0223898	-0.0056	0	0
	-9.59601	0.07223	0.00718	0	0	0.0718791	0.00882	0	0	0.0461222	0.00798	0	0	0.0675608	-0.00201	0	0	0.0463359	0.0158176	0	0	0.0259196	0.00461	0	0	0.0315043	-0.00435	0	0	0.0337931	0.0019	0	0
	-9.49603	0.0733182	0.00265	0	0	0.0617218	-0.00274	0	0	0.0469055	0.0154781	0	0	0.0686493	-0.00576	0	0	0.047424	0.0340954	0	0	0.0277859	0.0121113	0	0	0.0218201	0.00315	0	0	0.0348816	0.0211163	0	0
	-9.39603	0.0764962	-0.00907	0	0	0.0649003	0.00531	0	0	0.0538216	0.0112574	0	0	0.0713548	-0.00998	0	0	0.050129	0.0186286	0	0	0.0484658	0.00821	0	0	0.0352974	-0.00107	0	0	0.0378923	0.00518	0	0
	-9.29602	0.0746761	-0.0203172	0	0	0.0751029	0.0103048	0	0	0.0527797	1.13e-05	0	0	0.0700069	-0.0207559	0	0	0.0370632	0.00738	0	0	0.0166469	0.00446	0	0	0.0231777	-0.00451	0	0	0.0440513	-0.00607	0	0
	-9.19601	0.0676371	-0.0144596	0	0	0.0760436	-0.000941	0	0	0.0537211	0.00587	0	0	0.063441	-0.00365	0	0	0.0425212	0.0132389	0	0	0.010081	0.0103168	0	0	0.0278575	0.00135	0	0	0.0379576	-0.000212	0	0
	-9.09601	0.0643616	-0.0222721	0	0	0.0805817	-0.000707	0	0	0.0499725	0.00587	0	0	0.0592194	-0.0114613	0	0	0.0459747	0.0132389	0	0	0.00633	0.0103168	0	0	0.0236359	0.00135	0	0	0.0449829	0.000101	0	0
	-8.99603	0.0568175	-0.0281315	0	0	0.0955302	0.00515	0	0	0.0419566	-0.0117092	0	0	0.0521495	-0.0173206	0	0	0.0424743	0.00707	0	0	0.0103392	0.00493	0	0	0.016566	-0.0123196	0	0	0.03744	0.00174	0	0
	-8.89603	0.0630618	-0.0225067	0	0	0.0905261	0.0105416	0	0	0.037427	-0.00608	0	0	0.0579181	-0.0112267	0	0	0.0332614	0.00519	0	0	0.00503	0.0213301	0	0	0.0228091	-0.00669	0	0	0.0402484	0.00736	0	0
	-8.79602	0.0656629	-0.0281315	0	0	0.0931295	0.00437	0	0	0.0512738	-0.0117092	0	0	0.0497479	-0.00529	0	0	0.0358624	-0.000433	0	0	0.00811	-0.00336	0	0	0.0254102	-0.0123196	0	0	0.0428518	0.00174	0	0
	-8.69601	0.065506	-0.0281315	0	0	0.0851593	-0.00899	0	0	0.0514221	-0.0117092	0	0	0.0613098	0.00221	0	0	0.0357056	-0.000433	0	0	0.0191956	-0.00289	0	0	0.0255585	-0.0123196	0	0	0.0426941	0.00174	0	0
	-8.59601	0.065506	-0.0281315	0	0	0.0851593	-0.0108633	0	0	0.0594025	-0.0229588	0	0	0.0603638	0.00221	0	0	0.0278931	-0.00012	0	0	0.0195007	0.0161762	0	0	0.0447845	-0.0123196	0	0	0.0353546	0.00174	0	0
	-8.49603	0.0533713	-0.0398502	0	0	0.081309	-0.018363	0	0	0.0672709	-0.0121784	0	0	0.0574595	0.00221	0	0	0.0326346	0.015192	0	0	0.0231589	0.0161762	0	0	0.0409342	-0.0235691	0	0	0.04275	-0.0056	0	0
	-8.39603	0.0486321	-0.0405558	0	0	0.0878187	-0.0203961	0	0	0.0853295	-0.0119455	0	0	0.0752149	0.00244	0	0	0.0497765	0.00714	0	0	0.0179467	0.0086	0	0	0.047915	-0.0122431	0	0	0.0492597	0.00541	0	0
	-8.29602	0.0343604	-0.0517266	0	0	0.0852629	-0.0126601	0	0	0.0902839	-0.0118668	0	0	0.07266	0.0215843	0	0	0.0397162	-0.00403	0	0	0.0271125	0.0199261	0	0	0.0561347	-0.00466	0	0	0.0470091	0.00596	0	0
	-8.19601	0.0404612	-0.0551624	0	0	0.0916685	-0.0125818	0	0	0.0966899	-0.0279598	0	0	0.0793711	0.0176792	0	0	0.0539347	-0.0045	0	0	0.0335185	0.0160198	0	0	0.0595805	-0.0163822	0	0	0.0496763	0.0133038	0	0
	-8.09601	0.0293528	-0.0478973	0	0	0.0760447	-0.0245352	0	0	0.0932566	-0.0431938	0	0	0.0834452	0.0136948	0	0	0.0500285	-0.000668	0	0	0.0183665	0.000317	0	0	0.0672251	-0.0203667	0	0	0.057017	-0.0024	0	0
	-7.99603	0.0366617	-0.0376625	0	0	0.0761515	-0.00453	0	0	0.0967967	-0.0449905	0	0	0.0838572	0.0044	0	0	0.043101	-0.00965	0	0	0.029719	-0.00117	0	0	0.086558	-0.0218506	0	0	0.0571238	-0.00388	0	0
	-7.89603	0.0275913	-0.0359458	0	0	0.0753661	0.0201508	0	0	0.0952335	-0.0504608	0	0	0.101352	-0.0056	0	0	0.061069	-0.0116849	0	0	0.028934	7.96e-05	0	0	0.0976444	-0.0204467	0	0	0.0480528	-0.00217	0	0
	-7.79602	0.0386337	-0.0537584	0	0	0.0934431	-0.00118	0	0	0.0953354	-0.0568674	0	0	0.100844	-0.0116976	0	0	0.0682053	-0.0257454	0	0	0.0279526	-0.0167923	0	0	0.128386	-0.0337275	0	0	0.0533277	-0.00873	0	0
	-7.69601	0.0441996	-0.067194	0	0	0.110733	0.00687	0	0	0.131846	-0.0529575	0	0	0.118907	-0.0170078	0	0	0.105189	-0.0338688	0	0	0.0577342	-0.0108547	0	0	0.172862	-0.0318508	0	0	0.0226444	-0.0256023	0	0
	-7.59601	0.0239512	-0.0649281	0	0	0.109538	0.0222616	0	0	0.150492	-0.0164738	0	0	0.155528	-0.0148983	0	0	0.134608	-0.0184803	0	0	0.0834147	-0.00765	0	0	0.202754	-0.0806789	0	0	0.0597331	-0.019743	0	0
	-7.49603	-0.025364	-0.0396156	0	0	0.0802155	-0.013833	0	0	0.132111	0.0146179	0	0	0.0793304	-0.00974	0	0	0.105465	-0.0623873	0	0	0.045513	-0.00437	0	0	0.184677	-0.092556	0	0	0.033844	-0.00505	0	0
	-7.39603	-0.00751	-0.0464891	0	0	0.0672987	-0.00305	0	0	0.119198	-0.0603785	0	0	0.0356368	-0.0347399	0	0	0.0533104	-0.0292525	0	0	0.0333671	-0.0984244	0	0	0.160213	-0.0200533	0	0	0.0209273	-0.00177	0	0
	-7.29602	-0.0601597	-0.0289889	0	0	0.0563684	0.00337	0	0	0.0968532	0.0121221	0	0	0.0682888	0.00682	0	0	0.00379	-0.019104	0	0	0.00321	-0.0260887	0	0	0.0909938	-0.0502101	0	0	0.0118585	-0.00177	0	0
	-7.19601	-0.0676676	-0.0319595	0	0	0.0691774	0.0576525	0	0	0.0785726	0.00196	0	0	0.0568746	0.00417	0	0	0.0634664	0.0205841	0	0	0.0818074	-0.0287437	0	0	0.0916036	0.0211983	0	0	0.0118654	0.0463524	0	0
	-7.09601	-0.0928243	-0.0437565	0	0	0.083079	0.0828094	0	0	0.142787	0.00267	0	0	0.0592295	0.00565	0	0	0.0375315	-0.00902	0	0	0.0486704	-0.0389767	0	0	0.105677	0.0689335	0	0	0.0926463	0.0594006	0	0
	-6.99603	-0.139539	0.00726	0	0	0.0558929	0.0877304	0	0	0.0648193	-0.047411	0	0	0.0432892	-0.0256786	0	0	0.0186333	-0.0475348	0	0	0.0372796	-0.0890539	0	0	0.0202026	0.0418224	0	0	0.045929	0.0561962	0	0
	-6.89603	-0.177878	0.0557819	0	0	-0.0215049	0.0557117	0	0	0.0499201	-0.0574841	0	0	-0.0145774	-0.0235638	0	0	-0.0342474	-0.0499606	0	0	0.0261164	-0.0880389	0	0	-0.00564	0.0717464	0	0	0.0618081	0.0576825	0	0
	-6.79602	-0.198084	0.110779	0	0	-0.123436	0.0362601	0	0	0.0378319	-0.0415457	0	0	-0.0657295	0.0044	0	0	-0.0560097	-0.0498066	0	0	0.0229546	-0.0797596	0	0	-0.0113014	0.118313	0	0	0.0809859	0.0547085	0	0
	-6.69601	-0.213867	0.0519447	0	0	-0.190288	0.0226526	0	0	0.0295563	-0.0417862	0	0	-0.0740051	0.0307274	0	0	-0.0949249	-0.0501976	0	0	0.00575	-0.0721817	0	0	-0.0545959	0.149323	0	0	0.029896	0.0654144	0	0
	-6.59601	-0.182256	0.00218	0	0	-0.216817	0.0324965	0	0	-0.0164846	-0.041708	0	0	-0.0809835	0.0425243	0	0	-0.0939229	-0.0537128	0	0	0.00675	-0.0636692	0	0	-0.0653127	0.157835	0	0	0.00712	0.0576801	0	0
	-6.49603	-0.211422	-0.0177422	0	0	-0.305044	0.00718	0	0	-0.147207	-0.0411606	0	0	-0.149679	0.031353	0	0	-0.131847	-0.0412964	0	0	-0.0585137	-0.0328125	0	0	-0.102453	0.0483856	0	0	-0.0537618	0.0547905	0	0
	-6.39603	-0.238694	-0.0189913	0	0	-0.394516	-0.0318779	0	0	-0.248872	-0.0216349	0	0	-0.216018	0.0582258	0	0	-0.205384	-0.0138073	0	0	-0.144075	-0.0215703	0	0	-0.14943	0.125414	0	0	-0.127609	0.0846195	0	0
	-6.29602	-0.223216	-0.0480465	0	0	-0.358832	-0.0597625	0	0	-0.237132	0.000404	0	0	-0.168819	0.060886	0	0	-0.142696	0.00621	0	0	-0.119838	-0.0337467	0	0	-0.0867416	0.116203	0	0	-0.0825566	0.0643177	0	0
	-6.19601	-0.225428	-0.143368	0	0	-0.31953	-0.086957	0	0	-0.220286	0.0246201	0	0	-0.171504	0.0786934	0	0	-0.145381	-0.0145721	0	0	-0.146739	-0.00578	0	0	-0.105052	-0.146774	0	0	-0.0365252	0.0708809	0	0
	-6.09601	-0.259852	-0.16024	0	0	-0.474101	0.00664	0	0	-0.4219	-0.0813179	0	0	-0.204844	0.0186958	0	0	-0.195124	-0.101292	0	0	-0.167887	-0.112339	0	0	-0.146205	-0.152084	0	0	-0.0311076	0.0458794	0	0
	-5.99603	-0.307412	-0.0685215	0	0	-0.431814	-0.0514097	0	0	-0.379918	-0.0424099	0	0	-0.245199	0.053854	0	0	-0.195809	-0.0736453	0	0	-0.297784	-0.0410983	0	0	-0.167501	-0.0617695	0	0	-0.149282	0.115885	0	0
	-5.89603	-0.282887	-0.0718822	0	0	-0.423064	-0.172804	0	0	-0.293065	-0.0968647	0	0	-0.216918	0.0264302	0	0	-0.199101	-0.0548004	0	0	-0.219044	-0.0260033	0	0	-0.138936	-0.0541935	0	0	-0.0741263	0.0111214	0	0
	-5.79602	-0.317463	-0.00626	0	0	-0.411093	-0.129616	0	0	-0.280598	-0.0663944	0	0	-0.31728	0.0370563	0	0	-0.307728	-0.117931	0	0	-0.207051	0.0029	0	0	-0.220051	-0.0591923	0	0	-0.0694948	-0.0295067	0	0
	-5.69601	-0.27563	-0.00587	0	0	-0.377067	-0.117503	0	0	-0.336283	-0.0269432	0	0	-0.259989	0.0177574	0	0	-0.273402	-0.0859795	0	0	-0.262736	-0.066246	0	0	-0.174952	-0.0395851	0	0	-0.117194	-0.00287	0	0
	-5.59601	-0.272985	-0.0579739	0	0	-0.354421	-0.0979719	0	0	-0.286901	-0.104364	0	0	-0.238118	0.0204945	0	0	-0.251226	-0.0810566	0	0	-0.225072	-0.0785084	0	0	-0.164022	-0.0851307	0	0	-0.0643819	-0.0554447	0	0
	-5.49603	-0.301515	-0.0796947	0	0	-0.344844	-0.0718794	0	0	-0.296382	-0.140615	0	0	-0.266352	0.0142422	0	0	-0.261003	-0.100423	0	0	-0.222047	-0.0510033	0	0	-0.185053	-0.0607586	0	0	-0.0633952	-0.0740414	0	0
	-5.39603	-0.374747	-0.087271	0	0	-0.346979	-0.065629	0	0	-0.27555	-0.134909	0	0	-0.218653	0.0224473	0	0	-0.251426	-0.0587882	0	0	-0.19419	-0.0695227	0	0	-0.152671	-0.0202086	0	0	-0.0711615	-0.013645	0	0
	-5.29602	-0.368037	-0.106336	0	0	-0.332596	-0.0521947	0	0	-0.272578	-0.0894449	0	0	-0.216762	0.0329115	0	0	-0.237208	-0.0595741	0	0	-0.1981	-0.0585899	0	0	-0.161723	-0.0284937	0	0	-0.0310063	-0.00224	0	0
	-5.19601	-0.360636	-0.100632	0	0	-0.313337	-0.0732851	0	0	-0.253459	-0.0837402	0	0	-0.204676	0.0158043	0	0	-0.217784	-0.088089	0	0	-0.167887	-0.0761681	0	0	-0.130107	-0.0374756	0	0	-0.0240757	2.29e-05	0	0
	-5.09601	-0.376521	-0.112507	0	0	-0.310465	-0.0592222	0	0	-0.241694	-0.0723343	0	0	-0.201197	0.00799	0	0	-0.213832	-0.0765266	0	0	-0.163935	-0.0947609	0	0	-0.119593	-0.0259132	0	0	-0.0394846	-0.00763	0	0
	-4.99603	-0.382612	-0.100163	0	0	-0.337967	-0.0421915	0	0	-0.224823	-0.079834	0	0	-0.210251	0.0197105	0	0	-0.204908	-0.0799648	0	0	-0.151579	-0.0714809	0	0	-0.117706	-0.022789	0	0	-0.0535583	-0.0042	0	0
	-4.89603	-0.389966	-0.0869569	0	0	-0.295925	-0.0614098	0	0	-0.2245	-0.0580339	0	0	-0.183696	0.0144797	0	0	-0.19711	-0.0626961	0	0	-0.165021	-0.0613992	0	0	-0.121152	-0.0313005	0	0	-0.0537068	-0.00943	0	0
	-4.79602	-0.390791	-0.0865677	0	0	-0.286925	-0.0439129	0	0	-0.215178	-0.0501449	0	0	-0.178435	0.0336182	0	0	-0.191374	-0.0510578	0	0	-0.129454	-0.0539799	0	0	-0.111205	-0.00466	0	0	-0.0747061	0.0058	0	0
	-4.69601	-0.370794	-0.08321	0	0	-0.304263	-0.0419569	0	0	-0.223317	-0.023037	0	0	-0.199209	0.0369759	0	0	-0.207631	-0.047699	0	0	-0.127569	-0.0501518	0	0	-0.102147	-0.0088	0	0	-0.0728181	0.00916	0	0
	-4.59601	-0.37205	-0.0970383	0	0	-0.298014	-0.0362539	0	0	-0.195491	-0.0298347	0	0	-0.189997	0.0231476	0	0	-0.17512	-0.0612144	0	0	-0.121485	-0.040699	0	0	-0.087916	-0.0226326	0	0	-0.0862681	-0.00435	0	0
	-4.49603	-0.31881	-0.0979748	0	0	-0.303065	-0.0420351	0	0	-0.216014	-0.026865	0	0	-0.206294	0.0218983	0	0	-0.176736	-0.0627761	0	0	-0.126061	-0.0422606	0	0	-0.0579783	-0.0321636	0	0	-0.102564	-0.00591	0	0
	-4.39603	-0.336832	-0.0783714	0	0	-0.270004	-0.00915	0	0	-0.184031	-0.0314812	0	0	-0.184952	0.021814	0	0	-0.163981	-0.0436364	0	0	-0.0937751	-0.0118715	0	0	-0.079737	-0.0239662	0	0	-0.0583955	-0.0250551	0	0
	-4.29602	-0.364959	-0.0885988	0	0	-0.278749	-0.000555	0	0	-0.219191	-0.00624	0	0	-0.193374	0.0237746	0	0	-0.195067	-0.0812149	0	0	-0.113448	-0.0594482	0	0	-0.0653676	-0.0343499	0	0	-0.0662093	0.00768	0	0
	-4.19601	-0.384333	-0.0846157	0	0	-0.294059	-0.00969	0	0	-0.237788	-0.0178814	0	0	-0.189326	0.0272884	0	0	-0.21023	-0.0878544	0	0	-0.120494	-0.0556202	0	0	-0.0917765	-0.0447407	0	0	-0.0740269	-0.0119305	0	0
	-4.09601	-0.3909	-0.0611782	0	0	-0.305145	-0.0130501	0	0	-0.233246	-0.0255375	0	0	-0.197128	0.0269756	0	0	-0.21788	-0.0764484	0	0	-0.0984497	-0.0442142	0	0	-0.0920868	-0.025835	0	0	-0.0632324	-5.53e-05	0	0
	-3.99603	-0.377476	-0.0459442	0	0	-0.299377	-0.0258627	0	0	-0.207947	-0.0178032	0	0	-0.214325	0.0122108	0	0	-0.215703	-0.0729344	0	0	-0.114567	-0.0324185	0	0	-0.0892792	-0.010601	0	0	-0.0871582	0.0114288	0	0
	-3.89603	-0.388237	-0.0324277	0	0	-0.302022	-0.0198432	0	0	-0.210762	-0.0155362	0	0	-0.237279	0.0177585	0	0	-0.218193	-0.0859802	0	0	-0.11721	-0.0264023	0	0	-0.100212	0.0026	0	0	-0.0822954	0.00994	0	0
	-3.79602	-0.410997	-0.0471965	0	0	-0.334004	-0.044301	0	0	-0.222429	-0.0195246	0	0	-0.275987	0.00971	0	0	-0.238145	-0.094183	0	0	-0.109346	-0.0306988	0	0	-0.120469	-0.000604	0	0	-0.089757	0.00565	0	0
	-3.69601	-0.397827	-0.0374279	0	0	-0.369588	-0.0447683	0	0	-0.22377	-0.0178814	0	0	-0.308273	-0.00787	0	0	-0.254974	-0.0845737	0	0	-0.119446	-0.0317135	0	0	-0.16777	-0.0109921	0	0	-0.100331	0.0155697	0	0
	-3.59601	-0.455531	-0.0362568	0	0	-0.388529	-0.0453157	0	0	-0.247264	-0.026865	0	0	-0.350825	-0.0254459	0	0	-0.293452	-0.077776	0	0	-0.141688	-0.0302296	0	0	-0.195475	-0.0279446	0	0	-0.139277	-0.0017	0	0
	-3.49603	-0.476775	-0.0550842	0	0	-0.386505	-0.0278177	0	0	-0.268982	0.00306	0	0	-0.352234	-0.0259933	0	0	-0.30487	-0.0406719	0	0	-0.143874	0.00516	0	0	-0.228439	-0.00849	0	0	-0.168503	0.0285378	0	0
	-3.39603	-0.467882	-0.0725866	0	0	-0.389163	-0.0340658	0	0	-0.290865	-0.0194478	0	0	-0.355364	-0.0474019	0	0	-0.329546	-0.0695761	0	0	-0.159029	0.0214082	0	0	-0.242815	-0.0211492	0	0	-0.190997	0.00776	0	0
	-3.29602	-0.480176	-0.0708	0	0	-0.401456	-0.03757	0	0	-0.294873	-0.0850021	0	0	-0.348431	-0.0849906	0	0	-0.337628	-0.126215	0	0	-0.167111	0.00743	0	0	-0.262921	-0.00577	0	0	-0.211102	0.012991	0	0
	-3.19601	-0.508911	-0.0996933	0	0	-0.406612	0.0110903	0	0	-0.269867	-0.176708	0	0	-0.372955	-0.132633	0	0	-0.33606	-0.156059	0	0	-0.176315	0.0108643	0	0	-0.268387	-0.0648193	0	0	-0.239223	-0.0293541	0	0
	-3.09601	-0.521627	-0.0539913	0	0	-0.365255	0.0888243	0	0	-0.236013	-0.20085	0	0	-0.377858	-0.138182	0	0	-0.30924	-0.221292	0	0	-0.17278	0.0145359	0	0	-0.253759	-0.0689602	0	0	-0.23319	0.00448	0	0
	-2.99603	-0.458568	-0.0994606	0	0	-0.184992	0.10101	0	0	-0.215602	-0.209129	0	0	-0.268687	-0.1124	0	0	-0.207896	-0.23457	0	0	-0.242854	-0.00265	0	0	-0.183497	-0.0445862	0	0	-0.213084	-0.00552	0	0
	-2.89603	-0.351751	-0.115951	0	0	-0.0675713	0.0943502	0	0	-0.226598	-0.190776	0	0	-0.205648	-0.151546	0	0	-0.230459	-0.172933	0	0	-0.534002	0.000708	0	0	-0.0729423	-0.043262	0	0	-0.20458	-0.00623	0	0
	-2.79602	-0.155916	-0.118293	0	0	-0.000821	0.0877696	0	0	-0.0890521	-0.177337	0	0	-0.111833	-0.157168	0	0	-0.0857104	-0.100431	0	0	-0.436281	-0.00992	0	0	0.169462	-0.0177907	0	0	-0.097974	-0.0326328	0	0
	-2.69601	0.0922801	-0.0531311	0	0	0.0884589	0.0802317	0	0	0.0805461	-0.153275	0	0	-0.105047	-0.102009	0	0	-0.0164235	-0.0330887	0	0	-0.0962117	-0.000542	0	0	0.320307	-0.192322	0	0	0.0608405	-0.0402908	0	0
	-2.59601	0.163264	0.00945	0	0	0.13917	0.0492163	0	0	0.1981	-0.0872574	0	0	-0.0570272	-0.00177	0	0	0.0928446	0.0857391	0	0	0.0714823	0.0276604	0	0	0.296916	-0.22646	0	0	0.170146	-0.0336494	0	0
	-2.49603	0.215161	0.0633526	0	0	0.152293	0.0512466	0	0	0.220286	0.0625858	0	0	0.0578105	0.0744762	0	0	0.145825	0.119004	0	0	0.0630613	0.0584271	0	0	0.243952	-0.038805	0	0	0.222804	0.0161953	0	0
	-2.39603	0.250346	0.112654	0	0	0.176727	0.00274	0	0	0.26565	0.151576	0	0	0.103027	0.082217	0	0	0.171336	0.107062	0	0	0.119197	0.10789	0	0	0.207286	0.0286243	0	0	0.208633	0.0923602	0	0
	-2.29602	0.245507	0.0817819	0	0	0.202665	-0.0218616	0	0	0.280648	0.158358	0	0	0.0872424	0.0430589	0	0	0.148049	0.0758953	0	0	0.0651324	0.105474	0	0	0.191979	-0.0550628	0	0	0.181287	0.0932293	0	0
	-2.19601	0.252955	0.0450726	0	0	0.190569	0.0135889	0	0	0.216227	0.0699329	0	0	0.0939128	0.0636959	0	0	0.141749	-0.00895	0	0	0.0535227	0.0503178	0	0	0.182551	-0.086771	0	0	0.140138	0.0277576	0	0
	-2.09601	0.226919	-0.0148506	0	0	0.194219	0.00718	0	0	0.144872	-0.0257721	0	0	0.0495809	0.0272102	0	0	0.0650838	-0.0288696	0	0	0.0184072	0.0141449	0	0	0.116659	-0.0755997	0	0	0.064565	0.0106468	0	0
	-1.99603	0.267765	-0.0463352	0	0	0.205378	0.0618715	0	0	0.155863	-0.0685062	0	0	0.070109	0.00401	0	0	0.0301396	-0.0384711	0	0	0.0101964	-0.00155	0	0	0.0778147	-0.0695858	0	0	0.0550944	-0.0203686	0	0
	-1.89603	0.287175	-0.0903205	0	0	0.231355	0.0263269	0	0	0.174657	-0.0818671	0	0	0.0585951	-0.00888	0	0	0.0378466	-0.070114	0	0	0.0377398	-0.0225677	0	0	0.072713	-0.094509	0	0	0.0245222	-0.0374717	0	0
	-1.79602	0.317118	-0.100476	0	0	0.234127	0.00226	0	0	0.184763	-0.0492107	0	0	0.0687051	-0.00404	0	0	0.0321603	-0.0574646	0	0	0.0890908	0.0133629	0	0	0.0495248	-0.0891963	0	0	0.0583758	-0.020134	0	0
	-1.69601	0.320658	-0.127741	0	0	0.242831	0.000622	0	0	0.169871	-0.0527248	0	0	0.0272471	-0.0267735	0	0	0.0213267	-0.0801983	0	0	0.0746714	-0.00218	0	0	0.0615031	-0.101931	0	0	0.0430167	-0.034586	0	0
	-1.59601	0.340505	-0.137741	0	0	0.250005	-0.00547	0	0	0.193624	-0.0517883	0	0	0.0623983	-0.0108376	0	0	0.061025	-0.0712929	0	0	0.0976308	-0.0314026	0	0	0.103383	-0.134743	0	0	0.0664418	-0.013649	0	0
	-1.49603	0.324927	-0.160162	0	0	0.227559	-0.00875	0	0	0.19695	-0.101866	0	0	0.0469869	-0.0873203	0	0	0.0531067	-0.101204	0	0	0.074408	-0.0466274	0	0	0.0429586	-0.173258	0	0	0.0327504	-0.0263844	0	0
	-1.39603	0.330616	-0.14344	0	0	0.239951	0.0167163	0	0	0.186542	-0.122799	0	0	0.0554723	-0.074505	0	0	0.0733069	-0.0966817	0	0	0.0533637	-0.0363218	0	0	0.0586432	-0.17466	0	0	0.0534276	-0.0395071	0	0
	-1.29602	0.312795	-0.135079	0	0	0.207146	0.0103828	0	0	0.170598	-0.0967831	0	0	0.0343832	-0.0655178	0	0	0.0837759	-0.0995731	0	0	0.0513357	-0.0285892	0	0	0.0308279	-0.152394	0	0	0.070458	-0.0352116	0	0
	-1.19601	0.302745	-0.141726	0	0	0.21038	-0.0646896	0	0	0.176005	-0.110147	0	0	0.00588	-0.0563831	0	0	0.0620066	-0.0944958	0	0	0.0523783	-0.00414	0	0	0.0135905	-0.174505	0	0	0.0290137	-0.0251331	0	0
	-1.09601	0.310196	-0.130474	0	0	0.25563	-0.0143003	0	0	0.205963	-0.122646	0	0	0.0316162	-0.0501328	0	0	0.0886841	-0.153244	0	0	0.0799866	0.0177383	0	0	0.0665131	-0.214352	0	0	0.0448914	-0.00732	0	0
	-0.996033	0.288117	-0.0873508	0	0	0.246048	0.0480433	0	0	0.214203	-0.160772	0	0	0.010788	-0.0374775	0	0	0.128938	-0.173256	0	0	0.0569618	0.0181958	0	0	0.0856781	-0.29529	0	0	0.00281	0.032053	0	0
	-0.896027	0.311435	-0.0459347	0	0	0.307194	0.0961738	0	0	0.235019	-0.254202	0	0	0.0853771	-0.0410633	0	0	0.161013	-0.222928	0	0	0.100284	-0.0614748	0	0	0.0622739	-0.399187	0	0	0.0581707	0.0431547	0	0
	-0.796021	0.413095	-0.151753	0	0	0.230121	0.0374409	0	0	0.289804	-0.334862	0	0	0.015451	-0.235318	0	0	0.271417	-0.2377	0	0	-0.034781	-0.191244	0	0	0.152841	-0.353596	0	0	-0.0393793	-0.0667744	0	0
	-0.696014	0.128891	-0.171022	0	0	0.119826		0	0	0.0092	-0.270693	0	0	-0.14328	-0.083025	0	0	0.0164337	0.00668	0	0	-0.0375671	-0.0521832	0	0	-0.174332	-0.266928	0	0	-0.125139	-0.117556	0	0
	-0.596008		-0.233601	0	0			0	0		-0.332645	0	0		0.0187721	0	0		0.225662	0	0		0.119301	0	0		-0.300758	0	0		-0.19482	0	0
	-0.496033		-0.0989113	0	0			0	0		0.026886	0	0		-0.155132	0	0		0.116862	0	0		-0.00997	0	0		-0.303257	0	0		-0.0516968	0	0
	-0.396027		-0.224437	0	0			0	0		-0.0409845	0	0		0.288403	0	0		0.0188441	0	0		-0.103138	0	0		0.0857474	0	0		0.167896	0	0
	-0.296021		0.119069	0	0			0	0		0.0273641	0	0		0.462537	0	0		0.207457	0	0		0.0564098	0	0		0.22035	0	0		0.101664	0	0
	-0.196014			0	0			0	0			0	0			0	0			0	0			0	0			0	0			0	0
	-0.0960083			0	0			0	0			0	0			0	0			0	0			0	0			0	0			0	0
	0.00397			-0.1899	1.054			-0.8419	-0.4444			-1.006	0.2099			-0.9033	0.2216			-0.7447	0.3945			-0.467	0.5713			-0.2333	0.6511			-0.4317	0.6504
	0.103973			-0.0765695	1.16501			-0.785205	-0.373435			-0.977654	0.237695			-0.889121	0.235501			-0.73761	0.401452			-0.463455	0.574776			-0.231527	0.652839			-0.430814	0.651269
	0.203979			0.0365252	1.27555			-0.72857	-0.302572			-0.949314	0.265461			-0.87495	0.249395			-0.730521	0.408401			-0.45991	0.578252			-0.229754	0.654577			-0.429927	0.652138
	0.303986			0.149384	1.38559			-0.671993	-0.231831			-0.920989	0.29319			-0.860778	0.263278			-0.723433	0.415349			-0.456365	0.581727			-0.227981	0.656315			-0.429041	0.653007
	0.403992			0.262005	1.4952			-0.615493	-0.161169			-0.892679	0.320897			-0.84661	0.277157			-0.716345	0.422295			-0.452821	0.585201			-0.226208	0.658053			-0.428155	0.653876
	0.503967			0.374356	1.60434			-0.559034	-0.0906092			-0.864383	0.348575			-0.832446	0.291029			-0.709261	0.429237			-0.449278	0.588674			-0.224435	0.659791			-0.427269	0.654745
	0.603973			0.486504	1.71302			-0.502635	-0.0201511			-0.836111	0.376224			-0.818285	0.304893			-0.702176	0.436179			-0.445734	0.592148			-0.222663	0.661529			-0.426382	0.655614
	0.703979			0.598414	1.82124			-0.446295	0.0502049			-0.807845	0.403844			-0.804132	0.31875			-0.695092	0.44312			-0.44219	0.595621			-0.22089	0.663267			-0.425496	0.656482
	0.803986			0.710086	1.92896			-0.390014	0.120437			-0.779594	0.431426			-0.789979	0.332596			-0.688008	0.450058			-0.438647	0.599094			-0.219118	0.665004			-0.42461	0.657351
	0.903992			0.821521	2.03626			-0.33381	0.190588			-0.751358	0.458987			-0.77583	0.346438			-0.680926	0.456995			-0.435103	0.602566			-0.217345	0.666742			-0.423724	0.65822
	1.00397		1.8446	0.932682	2.14309		-0.761332	-0.277648	0.260637		1.51915	-0.723136	0.486519		1.28151	-0.761684	0.360273		1.34109	-0.673846	0.463928		1.46785	-0.431562	0.606037		1.46057	-0.215572	0.66848		1.08182	-0.422838	0.659089
	1.10397	0.491655	1.49559	1.04364	2.24946	0.442569	-0.515787	-0.221545	0.330582	0.0882121	0.925289	-0.694938	0.514022	-0.290662	1.02765	-0.747542	0.374101	-0.166732	1.30535	-0.666765	0.470861	-0.515593	1.08039	-0.428019	0.609508	-0.612975	0.991241	-0.2138	0.670217	-0.617718	0.818145	-0.421951	0.659957
	1.20398	0.586176	1.42089	1.15436	2.35538	0.460053	-0.469859	-0.165502	0.400423	0.198969	1.2084	-0.666747	0.541496	-0.167868	1.18326	-0.733408	0.387921	-0.196905	1.00129	-0.659686	0.477792	-0.488104	0.99305	-0.424476	0.612979	-0.595633	0.991856	-0.212028	0.671954	-0.606002	0.819241	-0.421065	0.660826
	1.30399	0.673055	1.39195	1.26484	2.4608	0.510057	-0.380004	-0.109518	0.47014	0.205709	1.07415	-0.63857	0.568932	-0.135829	1.14697	-0.719274	0.40173	-0.261424	1.12246	-0.652607	0.484721	-0.499034	0.994848	-0.420934	0.616449	-0.579219	0.993227	-0.210255	0.673691	-0.62303	0.759787	-0.420179	0.661695
	1.40399	0.710765	1.46515	1.37507	2.5658	0.537287	-0.275317	-0.0536111	0.539775	0.226847	1.11657	-0.610408	0.596347	-0.126714	0.993774	-0.705143	0.415536	-0.308416	1.00331	-0.645529	0.491648	-0.488195	0.960865	-0.417392	0.619919	-0.582769	0.938618	-0.208483	0.675428	-0.622198	0.758617	-0.419293	0.662564
	1.50397	0.787702	1.60062	1.48504	2.67033	0.542196	-0.205396	0.00225	0.609305	0.265493	1.17954	-0.582261	0.623734	-0.0993144	0.970804	-0.691016	0.429334	-0.3082	1.02551	-0.638454	0.498572	-0.482516	0.996488	-0.413851	0.623387	-0.616618	0.956743	-0.206711	0.677165	-0.621836	0.754709	-0.418407	0.663432
	1.60397	0.862852	1.65952	1.5948	2.77442	0.601255	-0.126334	0.0580588	0.67873	0.281584	1.24626	-0.554137	0.651091	-0.080569	1.00643	-0.676892	0.443125	-0.295076	1.03253	-0.631378	0.505495	-0.495958	1.07429	-0.41031	0.626856	-0.568804	0.975802	-0.204939	0.678901	-0.637469	0.771423	-0.417521	0.664301
	1.70398	0.913998	1.69585	1.70431	2.87804	0.650677	-0.0808736	0.113804	0.748051	0.289455	1.21274	-0.526019	0.678419	-0.111759	1.01869	-0.662777	0.456909	-0.265797	0.962927	-0.624303	0.512417	-0.465595	1.03313	-0.406768	0.630324	-0.588749	0.972914	-0.203167	0.680638	-0.659901	0.756193	-0.416635	0.665169
	1.80399	1.00703	1.71617	1.81359	2.98118	0.674647	-0.00672	0.16949	0.817246	0.293727	1.23681	-0.497917	0.705709	-0.0949911	1.01635	-0.648661	0.470681	-0.261526	0.988707	-0.617229	0.519337	-0.480687	1.04469	-0.403227	0.633792	-0.59229	0.993227	-0.201395	0.682374	-0.633916	0.729944	-0.415749	0.666038
	1.90399	1.08144	1.79835	1.92263	3.0839	0.723134	0.0599184	0.225099	0.886357	0.32456	1.28196	-0.469829	0.732979	-0.0563456	1.05448	-0.634549	0.48445	-0.24914	0.989801	-0.610156	0.526255	-0.449244	1.0525	-0.399687	0.63726	-0.572871	0.988852	-0.199623	0.68411	-0.645274	0.75635	-0.414863	0.666906
	2.00397	1.15998	1.8821	2.03139	3.18616	0.815577	0.143512	0.280666	0.955363	0.366999	1.30071	-0.441756	0.760219	-0.0368704	1.09135	-0.620441	0.498212	-0.229974	1.01918	-0.603086	0.53317	-0.438195	1.05	-0.396147	0.640726	-0.562292	0.979008	-0.197851	0.685847	-0.665166	0.754787	-0.413977	0.667775
	2.10397	1.24322	1.95241	2.13994	3.28797	0.817552	0.230851	0.336172	1.02426	0.364769	1.32914	-0.413707	0.787431	-0.0123883	1.11213	-0.606336	0.511966	-0.228768	1.05948	-0.596015	0.540084	-0.444191	1.03671	-0.392607	0.644192	-0.586876	0.976501	-0.196079	0.687583	-0.682722	0.751966	-0.413091	0.668643
	2.20398	1.33181	1.96733	2.24825	3.38932	0.864753	0.303277	0.391619	1.09306	0.386955	1.31547	-0.385664	0.814613	-0.0173876	1.10002	-0.592239	0.525713	-0.237831	1.05363	-0.588945	0.546996	-0.450432	1.0043	-0.389067	0.647658	-0.581246	0.932834	-0.194308	0.689319	-0.7035	0.720335	-0.412205	0.669511
	2.30399	1.43411	2.00624	2.35631	3.4902	0.884059	0.377027	0.447006	1.16172	0.420024	1.2972	-0.357636	0.841758	0.0380198	1.11893	-0.578142	0.539449	-0.204763	1.05379	-0.581875	0.553907	-0.452215	1.00352	-0.385527	0.651124	-0.586309	0.945024	-0.192536	0.691054	-0.717305	0.704397	-0.411319	0.67038
	2.40399	1.49801	2.04242	2.46414	3.59065	0.950007	0.427262	0.502316	1.2303	0.452067	1.32056	-0.329623	0.868883	0.0202128	1.11104	-0.564048	0.553181	-0.184911	1.03761	-0.574807	0.560816	-0.442357	0.988285	-0.381987	0.654589	-0.565984	0.955883	-0.190764	0.69279	-0.716512	0.685101	-0.410433	0.671248
	2.50397	1.56686	2.14742	2.57168	3.69066	0.980418	0.49859	0.557583	1.29878	0.48263	1.37509	-0.301624	0.895978	0.037974	1.16604	-0.549959	0.566906	-0.162465	1.05057	-0.567742	0.567721	-0.412572	1.01124	-0.378449	0.658053	-0.544011	0.98307	-0.188992	0.694526	-0.713766	0.728069	-0.409547	0.672116
	2.60397	1.62416	2.22093	2.67902	3.79021	1.00396	0.580386	0.61279	1.36715	0.511959	1.405	-0.273649	0.923044	0.037456	1.18846	-0.535873	0.580623	-0.163151	1.07675	-0.560675	0.574626	-0.402317	1.01523	-0.37491	0.661517	-0.544697	0.981737	-0.187221	0.696261	-0.718968	0.750485	-0.408661	0.672984
	2.70398	1.70676	2.26843	2.78612	3.88932	1.05454	0.657185	0.667938	1.4354	0.543625	1.41767	-0.245681	0.950081	0.0802151	1.18846	-0.521794	0.594334	-0.151947	1.07394	-0.553609	0.581529	-0.391114	0.996019	-0.371371	0.66498	-0.513184	0.936586	-0.18545	0.697997	-0.721526	0.754866	-0.407775	0.673852
	2.80399	1.77713	2.35038	2.89297	3.98795	1.11318	0.731324	0.723025	1.50354	0.595545	1.44962	-0.217727	0.977081	0.0901133	1.17807	-0.507716	0.608033	-0.1433	1.08464	-0.546545	0.588431	-0.374181	0.997036	-0.367832	0.668444	-0.504842	0.94479	-0.183678	0.699731	-0.686621	0.731976	-0.40689	0.674721
	2.90399	1.82514	2.40249	2.99957	4.08617	1.12948	0.808902	0.778035	1.57158	0.63029	1.49704	-0.189789	1.00406	0.136408	1.22237	-0.493641	0.621728	-0.154653	1.08613	-0.539481	0.59533	-0.361486	1.0168	-0.364294	0.671906	-0.485891	0.968616	-0.181907	0.701467	-0.698141	0.756115	-0.406004	0.675589
	3.00397	1.91759	2.44062	3.1059	4.18393	1.15178	0.881246	0.833001	1.63952	0.652425	1.48798	-0.161865	1.03101	0.158712	1.23221	-0.47957	0.635417	-0.151271	1.0777	-0.53242	0.602226	-0.331844	1.00087	-0.360757	0.675368	-0.494532	0.936586	-0.180135	0.703202	-0.695536	0.736586	-0.405118	0.676457
	3.10397	1.98765	2.50296	3.21202	4.28126	1.17434	0.936715	0.887908	1.70735	0.675605	1.5111	-0.133965	1.05793	0.182194	1.24002	-0.465503	0.649098	-0.132775	1.10878	-0.525359	0.609122	-0.312875	1.03945	-0.357219	0.678829	-0.502297	0.948463	-0.178365	0.704937	-0.714855	0.758926	-0.404232	0.677325
	3.20398	2.06359	2.5771	3.31789	4.37814	1.20793	1.03015	0.942754	1.77506	0.681536	1.54243	-0.106071	1.08482	0.195635	1.26713	-0.451443	0.662771	-0.134183	1.12433	-0.518298	0.616016	-0.315534	1.03125	-0.353681	0.682291	-0.500883	0.976042	-0.176594	0.706671	-0.713134	0.751038	-0.403346	0.678193
	3.30399	2.13545	2.64148	3.42351	4.47454	1.2601	1.11335	0.99754	1.84265	0.710434	1.56087	-0.078192	1.11168	0.227966	1.27416	-0.437383	0.676434	-0.113571	1.13824	-0.511238	0.622908	-0.313675	1.04188	-0.350144	0.685751	-0.507141	0.996664	-0.174822	0.708405	-0.711575	0.746351	-0.402461	0.679061
	3.40399	2.21545	2.68437	3.52889	4.57054	1.32903	1.16062	1.05225	1.91016	0.748108	1.59892	-0.050328	1.13851	0.246109	1.30455	-0.423327	0.690093	-0.0954285	1.15738	-0.504179	0.629798	-0.284286	1.0568	-0.346606	0.689212	-0.496674	0.989243	-0.173051	0.71014	-0.690002	0.764553	-0.401575	0.679929
	3.50397	2.2639	2.73726	3.634	4.66609	1.36589	1.23656	1.10692	1.97755	0.772781	1.60524	-0.022479	1.16532	0.26297	1.30619	-0.409275	0.703744	-0.0898113	1.1634	-0.497123	0.636684	-0.290388	1.04329	-0.343071	0.692671	-0.495575	0.991352	-0.17128	0.711874	-0.703918	0.747601	-0.400689	0.680797
	3.60397	2.33697	2.79374	3.73888	4.7612	1.41521	1.29172	1.16152	2.04483	0.798834	1.61876	0.00535	1.19209	0.277135	1.30846	-0.395226	0.717389	-0.0722144	1.1691	-0.490066	0.643571	-0.283869	1.04508	-0.339534	0.69613	-0.507975	0.996741	-0.16951	0.713609	-0.694133	0.753304	-0.399803	0.681665
	3.70398	2.40728	2.84812	3.84353	4.85587	1.4538	1.37937	1.21606	2.112	0.83382	1.63407	0.0331655	1.21884	0.296833	1.32393	-0.381185	0.731026	-0.0639304	1.17269	-0.48301	0.650456	-0.272625	1.05305	-0.335997	0.699589	-0.484844	0.992836	-0.167739	0.715343	-0.697567	0.749554	-0.398918	0.682532
	3.80399	2.45779	2.90765	3.94792	4.95008	1.47371	1.43609	1.27055	2.17904	0.853729	1.65454	0.0609696	1.24555	0.300781	1.34034	-0.367144	0.744652	-0.0405884	1.16191	-0.475954	0.657339	-0.279922	1.06524	-0.332461	0.703047	-0.492142	0.993305	-0.165968	0.717076	-0.693755	0.769241	-0.398032	0.6834
	3.90399	2.54004	2.95609	4.05207	5.04387	1.52047	1.52187	1.32496	2.246	0.880956	1.68313	0.0887587	1.27224	0.312719	1.35752	-0.353107	0.758274	-0.0367991	1.19082	-0.4689	0.66422	-0.26768	1.07461	-0.328925	0.706505	-0.469432	0.99893	-0.164197	0.71881	-0.689967	0.771116	-0.397147	0.684268
	4.00397	2.61036	3.01679	4.15594	5.13723	1.54407	1.60625	1.37932	2.31284	0.89237	1.70852	0.116533	1.2989	0.343496	1.37916	-0.339073	0.771889	-0.0292905	1.20464	-0.461849	0.671097	-0.260949	1.07672	-0.32539	0.709962	-0.472865	0.993071	-0.162427	0.720544	-0.705424	0.781038	-0.396261	0.685136
	4.10397	2.65842	3.08492	4.25959	5.23015	1.59231	1.70757	1.43362	2.37957	0.909828	1.71431	0.144283	1.32553	0.349235	1.38869	-0.325043	0.785497	-0.0232468	1.20215	-0.454796	0.677974	-0.274605	1.07454	-0.321855	0.713419	-0.46386	0.991352	-0.160656	0.722278	-0.695946	0.778382	-0.395375	0.686003
	4.20398	2.71701	3.1496	4.363	5.32264	1.62682	1.80531	1.48786	2.44619	0.944339	1.73243	0.172028	1.35214	0.364215	1.39041	-0.311021	0.799098	-0.000592	1.18902	-0.447745	0.684849	-0.259289	1.07672	-0.31832	0.716876	-0.452145	0.997135	-0.158886	0.724011	-0.692821	0.761194	-0.394489	0.686871
	4.30399	2.77177	3.20562	4.46615	5.41467	1.67016	1.89062	1.54205	2.51267	0.937068	1.76501	0.199757	1.3787	0.37678	1.40784	-0.296998	0.812687	0.00352	1.20207	-0.440694	0.691723	-0.254705	1.08196	-0.314784	0.720332	-0.440359	1.00268	-0.157115	0.725744	-0.688239	0.758459	-0.393604	0.687739
	4.40399	2.81738	3.25281	4.56906	5.50629	1.70079	1.95218	1.59615	2.57907	0.963145	1.7847	0.227471	1.40525	0.379283	1.40424	-0.28298	0.826273	0.0065	1.20269	-0.433645	0.698595	-0.240651	1.07133	-0.31125	0.723787	-0.433812	0.991587	-0.155345	0.727478	-0.68543	0.747835	-0.392718	0.688607
	4.50397	2.8827	3.32648	4.67169	5.59748	1.73751	2.04554	1.65021	2.64535	0.9891	1.80431	0.25517	1.43177	0.408808	1.4276	-0.268965	0.839851	0.0243002	1.22574	-0.426598	0.705463	-0.226112	1.09422	-0.307716	0.727241	-0.427862	1.01416	-0.153574	0.729211	-0.667928	0.759163	-0.391833	0.689474
	4.60397	2.97436	3.3857	4.7741	5.68823	1.77214	2.13937	1.70421	2.71152	1.01106	1.83571	0.282846	1.45825	0.40797	1.43901	-0.254953	0.853423	0.0351813	1.23371	-0.419551	0.712331	-0.20429	1.10188	-0.304182	0.730696	-0.425268	1.01057	-0.151805	0.730944	-0.664388	0.770726	-0.390947	0.690342
	4.70398	3.02478	3.45218	4.87627	5.77856	1.80928	2.23257	1.75815	2.77758	1.04134	1.85923	0.310515	1.48471	0.425888	1.45127	-0.24095	0.866987	0.053574	1.24941	-0.412504	0.719197	-0.20169	1.10633	-0.300648	0.73415	-0.433441	1.00706	-0.150034	0.732677	-0.654755	0.774553	-0.390062	0.691209
	4.80399	3.10347	3.52179	4.97818	5.86843	1.83814	2.28812	1.81203	2.84351	1.06955	1.87852	0.338169	1.51113	0.442724	1.47057	-0.226946	0.880539	0.0621236	1.25699	-0.405458	0.726061	-0.196574	1.12907	-0.297114	0.737604	-0.417247	1.01807	-0.148264	0.734409	-0.661055	0.763069	-0.389176	0.692077
	4.90399	3.14697	3.57859	5.07984	5.9579	1.86958	2.35781	1.86583	2.90934	1.08601	1.90001	0.365808	1.53753	0.442917	1.47987	-0.212946	0.894089	0.0623169	1.25894	-0.398413	0.732924	-0.196381	1.1193	-0.29358	0.741057	-0.421097	0.997055	-0.146494	0.736142	-0.66069	0.764553	-0.388291	0.692944
	5.00397	3.20056	3.64351	5.18123	6.04694	1.896	2.42625	1.91958	2.97506	1.11539	1.92118	0.393432	1.56391	0.461212	1.48244	-0.19895	0.907631	0.0688938	1.26886	-0.391371	0.739782	-0.201217	1.12141	-0.290048	0.744509	-0.441254	1.00698	-0.144724	0.737874	-0.654587	0.763226	-0.387405	0.693812
	5.10397	3.26513	3.71195	5.28239	6.13555	1.96027	2.49054	1.97328	3.04066	1.14935	1.92727	0.421032	1.59025	0.479217	1.49979	-0.184958	0.921166	0.086896	1.27871	-0.384329	0.746641	-0.176013	1.12735	-0.286515	0.747961	-0.416049	1.01651	-0.142954	0.739607	-0.65564	0.77307	-0.38652	0.694679
	5.20398	3.32151	3.76445	5.3833	6.22374	2.00162	2.55523	2.02691	3.10615	1.17023	1.95274	0.448626	1.61657	0.484808	1.50182	-0.170973	0.934693	0.092321	1.27996	-0.377286	0.753498	-0.185435	1.12907	-0.282982	0.751413	-0.418131	1.01854	-0.141184	0.741339	-0.646785	0.774475	-0.385634	0.695546
	5.30399	3.38629	3.82304	5.48397	6.31148	2.04266	2.60773	2.08048	3.17151	1.18847	1.98009	0.476205	1.64284	0.498805	1.51307	-0.156988	0.94821	0.114466	1.27652	-0.370245	0.760353	-0.164235	1.12907	-0.279449	0.754865	-0.415517	1.01807	-0.139414	0.743071	-0.647772	0.774788	-0.384749	0.696414
	5.40399	3.46208	3.87398	5.58438	6.39883	2.09892	2.67836	2.13398	3.23677	1.20971	1.99149	0.503769	1.6691	0.516307	1.52151	-0.143007	0.961723	0.115702	1.28839	-0.363205	0.767206	-0.173772	1.14094	-0.275917	0.758315	-0.406469	1.01823	-0.137645	0.744803	-0.639028	0.786663	-0.383864	0.697281
	5.50397	3.55066	3.94171	5.68451	6.48575	2.13672	2.74679	2.18743	3.30192	1.24721	1.99767	0.531318	1.69533	0.541616	1.53893	-0.129029	0.975228	0.129932	1.29769	-0.356168	0.774056	-0.148465	1.13883	-0.272386	0.761765	-0.391932	1.01659	-0.135875	0.746535	-0.644023	0.784084	-0.382978	0.698148
	5.60397	3.61431	3.98523	5.78442	6.57224	2.20037	2.81351	2.24082	3.36695	1.26789	2.01368	0.558843	1.72153	0.543705	1.55463	-0.115055	0.988727	0.135764	1.29449	-0.34913	0.780905	-0.15809	1.13532	-0.268854	0.765215	-0.390619	1.02057	-0.134106	0.748267	-0.642406	0.776822	-0.382093	0.699015
	5.70398	3.6616	4.04179	5.88408	6.65832	2.24736	2.88726	2.29415	3.43187	1.28706	2.03837	0.586362	1.7477	0.562877	1.56432	-0.10109	1.00222	0.154766	1.31168	-0.342093	0.787753	-0.135014	1.1486	-0.265322	0.768664	-0.386937	1.01854	-0.132336	0.749998	-0.631047	0.786507	-0.381207	0.699882
	5.80399	3.72988	4.10468	5.98349	6.74396	2.29641	2.95203	2.34742	3.49666	1.30581	2.06251	0.613865	1.77384	0.581151	1.58377	-0.0871234	1.0157	0.168996	1.31941	-0.335056	0.794599	-0.128932	1.14899	-0.261791	0.772113	-0.372706	1.02987	-0.130566	0.751729	-0.620587	0.786898	-0.380322	0.70075
	5.90399	3.78994	4.18038	6.08265	6.8292	2.32913	3.04351	2.40061	3.56134	1.31852	2.08696	0.641354	1.79995	0.597605	1.58963	-0.0731609	1.02917	0.17451	1.32527	-0.328021	0.801443	-0.134969	1.16641	-0.25826	0.775562	-0.387197	1.02432	-0.128797	0.753461	-0.627096	0.804007	-0.379437	0.701617
	6.00397	3.83744	4.23468	6.18152	6.91402	2.3649	3.10164	2.45375	3.62591	1.34211	2.09142	0.668827	1.82604	0.598089	1.60534	-0.0592021	1.04264	0.178261	1.32972	-0.320989	0.808283	-0.122933	1.17008	-0.25473	0.779009	-0.386409	1.03221	-0.127027	0.755192	-0.627253	0.807522	-0.378551	0.702484
	6.10397	3.91237	4.27046	6.28018	6.99843	2.40859	3.16117	2.50684	3.69037	1.36673	2.1186	0.696277	1.85209	0.615209	1.60909	-0.0452471	1.05611	0.191334	1.34848	-0.313955	0.815123	-0.0986137	1.16634	-0.251199	0.782456	-0.362255	1.03581	-0.125259	0.756923	-0.621683	0.803931	-0.377666	0.703351
	6.20398	3.98255	4.34429	6.37858	7.08242	2.43953	3.27155	2.55986	3.7547	1.39003	2.13446	0.72372	1.87812	0.637866	1.62494	-0.0313001	1.06956	0.218203	1.34105	-0.306922	0.821962	-0.0839208	1.17016	-0.247669	0.785904	-0.358182	1.0401	-0.123489	0.758655	-0.610272	0.800257	-0.376781	0.704218
	6.30399	4.03681	4.40476	6.47672	7.16597	2.47023	3.3189	2.61282	3.81891	1.40086	2.16337	0.751149	1.90411	0.637309	1.63479	-0.0173526	1.083	0.217951	1.34699	-0.299891	0.828798	-0.103551	1.16875	-0.244138	0.78935	-0.347494	1.03791	-0.12172	0.760385	-0.607394	0.806194	-0.375895	0.705085
	6.40399	4.10394	4.46195	6.57462	7.24914	2.52203	3.39164	2.6657	3.88301	1.43768	2.16978	0.778562	1.93008	0.657862	1.65244	-0.00341	1.09644	0.246012	1.35683	-0.29286	0.835633	-0.0947164	1.18594	-0.240608	0.792796	-0.32694	1.02854	-0.119951	0.762116	-0.598089	0.80385	-0.37501	0.705952
	6.50397	4.16396	4.53757	6.67223	7.33189	2.53938	3.46125	2.71854	3.947	1.46988	2.19509	0.80596	1.95602	0.667099	1.67729	0.0105311	1.10988	0.255249	1.37433	-0.285832	0.842464	-0.0854801	1.19172	-0.23708	0.796241	-0.325516	1.04604	-0.118182	0.763847	-0.585587	0.810101	-0.374125	0.706819
	6.60397	4.22363	4.60257	6.76962	7.41423	2.61845	3.51992	2.77132	4.01086	1.49096	2.22009	0.833334	1.98194	0.67599	1.68369	0.0244673	1.1233	0.256802	1.38808	-0.278804	0.849295	-0.0765877	1.20938	-0.23355	0.799686	-0.327869	1.05198	-0.116413	0.765577	-0.599492	0.823536	-0.37324	0.707686
	6.70398	4.26253	4.64124	6.86675	7.49617	2.64985	3.57914	2.82403	4.07461	1.52939	2.22798	0.860702	2.00782	0.695836	1.70283	0.0383955	1.13672	0.2757	1.39972	-0.271776	0.856124	-0.076274	1.2093	-0.230021	0.803131	-0.308971	1.05924	-0.114644	0.767308	-0.580119	0.827209	-0.372355	0.708553
	6.80399	4.32786	4.68999	6.96363	7.57767	2.71063	3.64289	2.87669	4.13823	1.53643	2.24938	0.888054	2.03367	0.713648	1.7008	0.0523242	1.15013	0.282435	1.40519	-0.264749	0.862951	-0.0700125	1.20696	-0.226492	0.806575	-0.309743	1.04518	-0.112875	0.769037	-0.581671	0.825335	-0.371469	0.709419
	6.90399	4.40004	4.74507	7.06026	7.65878	2.73579	3.71336	2.92926	4.20174	1.56503	2.2654	0.915392	2.0595	0.719284	1.71635	0.0662492	1.16353	0.291641	1.41339	-0.257723	0.869777	-0.0569	1.20375	-0.222963	0.810019	-0.292862	1.0301	-0.111106	0.770768	-0.571991	0.82135	-0.370584	0.710286
	7.00397	4.46181	4.78554	7.15661	7.73949	2.78224	3.7857	2.98179	4.26514	1.58023	2.29462	0.942714	2.0853	0.746674	1.71479	0.0801703	1.17693	0.291549	1.41105	-0.2507	0.876598	-0.0571606	1.20922	-0.219436	0.813461	-0.285477	1.03229	-0.109337	0.772498	-0.568817	0.815569	-0.369699	0.711153
	7.10397	4.51823	4.81702	7.25273	7.8198	2.79569	3.85632	3.03426	4.32841	1.59789	2.31813	0.970013	2.11107	0.763387	1.7383	0.0940878	1.19032	0.304663	1.41535	-0.243676	0.88342	-0.0512177	1.21321	-0.215907	0.816904	-0.279535	1.0358	-0.107569	0.774228	-0.570689	0.823771	-0.368814	0.71202
	7.20398	4.5815	4.86625	7.34859	7.8997	2.82771	3.92202	3.08667	4.39157	1.6257	2.33533	0.997305	2.13681	0.772309	1.74815	0.107997	1.2037	0.313416	1.42472	-0.236653	0.89024	-0.038864	1.21133	-0.212379	0.820347	-0.271087	1.03018	-0.1058	0.775958	-0.57022	0.829241	-0.367929	0.712886
	7.30399	4.63941	4.92038	7.4442	7.97918	2.86562	3.9714	3.13902	4.45459	1.64425	2.35524	1.02458	2.16252	0.794423	1.77932	0.121907	1.21707	0.320241	1.42511	-0.229631	0.897058	-0.0279948	1.22297	-0.208851	0.823788	-0.268504	1.03432	-0.104032	0.777687	-0.575114	0.829319	-0.367044	0.713753
	7.40399	4.70833	4.96562	7.53956	8.05827	2.90376	4.03789	3.19129	4.51751	1.6669	2.38407	1.05184	2.1882	0.801315	1.77674	0.135813	1.23044	0.318985	1.43472	-0.222609	0.903875	-0.0298615	1.23305	-0.205324	0.82723	-0.26178	1.04346	-0.102263	0.779417	-0.571991	0.830959	-0.366159	0.71462
	7.50397	4.78238	5.02601	7.63463	8.13697	2.95047	4.11562	3.24351	4.58031	1.7094	2.39821	1.07909	2.21386	0.828964	1.78682	0.149716	1.2438	0.33087	1.44464	-0.215591	0.910687	-0.0251782	1.24641	-0.201797	0.83067	-0.261612	1.03432	-0.100495	0.781146	-0.560272	0.829319	-0.365274	0.715486
	7.60397	4.83343	5.07062	7.72948	8.21526	2.9895	4.18601	3.29567	4.64299	1.71717	2.41954	1.10631	2.23949	0.847819	1.80065	0.163614	1.25715	0.346126	1.45769	-0.208572	0.9175	-0.00632	1.24821	-0.19827	0.83411	-0.257604	1.03612	-0.0987266	0.782875	-0.560475	0.823146	-0.364389	0.716353
	7.70398	4.89301	5.11054	7.82407	8.29316	3.04187	4.26664	3.34777	4.70554	1.74955	2.439	1.13353	2.26509	0.857091	1.81229	0.177505	1.27049	0.343983	1.45433	-0.201553	0.92431	-0.00456	1.25641	-0.194743	0.83755	-0.237255	1.04432	-0.0969582	0.784605	-0.547465	0.823694	-0.363504	0.717219
	7.80399	4.96603	5.17445	7.91841	8.37064	3.07943	4.32867	3.3998	4.76796	1.78024	2.46462	1.16073	2.29065	0.86761	1.82619	0.191396	1.28383	0.362177	1.46418	-0.194536	0.931119	0.00222	1.26204	-0.191217	0.84099	-0.230306	1.06135	-0.0951898	0.786333	-0.537251	0.829632	-0.362619	0.718086
	7.90399	5.01457	5.23296	8.01249	8.44774	3.13891	4.39531	3.45176	4.83028	1.80847	2.49563	1.18792	2.31619	0.888804	1.83768	0.205283	1.29716	0.367106	1.47597	-0.187519	0.937926	0.0229441	1.26602	-0.18769	0.844429	-0.225377	1.05784	-0.0934216	0.788062	-0.5398	0.833147	-0.361734	0.718952
	8.00397	5.09399	5.29374	8.10629	8.52445	3.14099	4.4846	3.50368	4.89247	1.83304	2.50891	1.21509	2.34171	0.909164	1.84362	0.219167	1.31048	0.376388	1.48941	-0.180506	0.944729	0.0351864	1.26727	-0.184165	0.847867	-0.227509	1.05956	-0.0916533	0.789791	-0.534286	0.835335	-0.360849	0.719819
	8.10397	5.16509	5.36163	8.19986	8.60076	3.18053	4.54007	3.55553	4.95454	1.86992	2.53087	1.24224	2.36719	0.926213	1.87244	0.233046	1.3238	0.397005	1.50698	-0.173491	0.951533	0.0369126	1.26578	-0.180639	0.851305	-0.20703	1.06932	-0.0898857	0.79152	-0.517406	0.844626	-0.359964	0.720685
	8.20398	5.23301	5.41078	8.29317	8.67668	3.20172	4.63328	3.60732	5.0165	1.90222	2.54079	1.26938	2.39265	0.939112	1.87112	0.246918	1.33711	0.406169	1.5091	-0.166478	0.958334	0.0380961	1.25618	-0.177114	0.854742	-0.194127	1.06753	-0.0881176	0.793248	-0.504811	0.842991	-0.359079	0.721551
	8.30399	5.31145	5.48124	8.38623	8.75219	3.23315	4.70171	3.65904	5.07831	1.93722	2.56798	1.2965	2.41807	0.951314	1.8983	0.26079	1.35041	0.418065	1.528	-0.159465	0.965134	0.050298	1.26383	-0.173588	0.85818	-0.189738	1.07471	-0.0863496	0.794976	-0.504327	0.843147	-0.358194	0.722418
	8.40399	5.37337	5.55296	8.47903	8.82733	3.28021	4.75625	3.71069	5.14001	1.96835	2.58907	1.32361	2.44347	0.974335	1.91158	0.274659	1.3637	0.425598	1.52613	-0.152453	0.971932	0.0653381	1.26571	-0.170063	0.861616	-0.178604	1.06534	-0.0845817	0.796705	-0.488815	0.864084	-0.357309	0.723284
	8.50397	5.40885	5.58648	8.57155	8.90208	3.32677	4.81921	3.76229	5.2016	1.9843	2.61102	1.35071	2.46885	0.974325	1.90963	0.288524	1.37699	0.430136	1.52855	-0.145444	0.978725	0.0581574	1.27563	-0.166539	0.865051	-0.182185	1.07526	-0.0828138	0.798433	-0.48553	0.850725	-0.356424	0.72415
	8.60397	5.47363	5.65109	8.66383	8.97645	3.37579	4.89133	3.81383	5.26306	2.01049	2.63235	1.37778	2.49419	0.985057	1.91237	0.302385	1.39027	0.451807	1.53863	-0.138435	0.98552	0.0798285	1.27789	-0.163015	0.868487	-0.179907	1.07721	-0.0810465	0.800161	-0.490117	0.85674	-0.355539	0.725016
	8.70398	5.53275	5.71578	8.75587	9.05042	3.41959	4.95953	3.86531	5.3244	2.03742	2.65407	1.40484	2.51951	1.01606	1.93721	0.316238	1.40354	0.463413	1.54425	-0.131426	0.992312	0.0840951	1.28352	-0.15949	0.871922	-0.179684	1.07565	-0.0792787	0.801889	-0.490063	0.858929	-0.354654	0.725883
	8.80399	5.60801	5.78976	8.84764	9.12399	3.47563	5.02195	3.91673	5.38559	2.06658	2.67759	1.43189	2.54479	1.02505	1.94494	0.330091	1.41681	0.461024	1.55949	-0.124418	0.999102	0.0927836	1.29579	-0.155966	0.875357	-0.17069	1.08713	-0.077511	0.803617	-0.481205	0.874319	-0.353769	0.726749
	8.90399	5.67431	5.86546	8.93916	9.19719	3.51006	5.08671	3.96807	5.44668	2.09758	2.71048	1.45892	2.57005	1.04854	1.94315	0.34394	1.43006	0.47701	1.55769	-0.11741	1.00589	0.104726	1.30868	-0.152442	0.878792	-0.166255	1.08846	-0.0757433	0.805344	-0.476939	0.86799	-0.352885	0.727615
	9.00397	5.75144	5.90351	9.03039	9.27002	3.54016	5.16656	4.01936	5.50765	2.10768	2.73196	1.48594	2.59528	1.04335	1.9651	0.357786	1.44332	0.48289	1.57183	-0.110407	1.01268	0.103099	1.3111	-0.148919	0.882224	-0.159902	1.0951	-0.0739757	0.807072	-0.467153	0.866976	-0.352	0.728481
	9.10397	5.80989	5.97124	9.1214	9.34246	3.56392	5.23718	4.07059	5.56849	2.14347	2.74548	1.51294	2.62048	1.05162	1.98237	0.371628	1.45656	0.491031	1.58488	-0.103401	1.01946	0.0998257	1.31664	-0.145396	0.885658	-0.152234	1.10065	-0.0722087	0.8088	-0.474333	0.88377	-0.351115	0.729347
	9.20398	5.88394	6.03804	9.21215	9.41452	3.61844	5.29203	4.12176	5.62921	2.18613	2.7654	1.53993	2.64565	1.0863	1.98588	0.385462	1.4698	0.494767	1.58527	-0.0963971	1.02624	0.111542	1.32407	-0.141873	0.889091	-0.148025	1.09682	-0.0704413	0.810527	-0.4709	0.8801	-0.35023	0.730213
	9.30399	5.94968	6.09031	9.30264	9.48617	3.64481	5.36984	4.17286	5.68979	2.22778	2.79423	1.5669	2.67079	1.08923	1.9958	0.399297	1.48302	0.509247	1.60629	-0.0893939	1.03302	0.141342	1.32258	-0.13835	0.892523	-0.121826	1.10659	-0.0686739	0.812254	-0.46376	0.889709	-0.349346	0.731079
	9.40399	6.00764	6.1357	9.39287	9.55747	3.66792	5.45171	4.22389	5.75026	2.24372	2.79243	1.59386	2.69591	1.10453	1.99807	0.413128	1.49624	0.509257	1.60089	-0.0823915	1.0398	0.141017	1.32032	-0.134827	0.895955	-0.110265	1.10463	-0.0669066	0.813981	-0.444692	0.887913	-0.348461	0.731945
	9.50397	6.08593	6.18609	9.48282	9.6284	3.71136	5.52375	4.27487	5.8106	2.28248	2.81188	1.6208	2.721	1.12814	2.01768	0.426955	1.50946	0.528313	1.61222	-0.0753923	1.04658	0.148995	1.31289	-0.131305	0.899386	-0.0951132	1.10424	-0.0651393	0.815708	-0.444387	0.888304	-0.347576	0.732811
	9.60397	6.1603	6.25281	9.57254	9.69895	3.76558	5.60211	4.32579	5.87082	2.3095	2.83985	1.64772	2.74606	1.13562	2.03299	0.440778	1.52267	0.53284	1.61675	-0.0683919	1.05336	0.152575	1.32086	-0.127783	0.902817	-0.0908938	1.10096	-0.0633726	0.817435	-0.429394	0.896271	-0.346692	0.733677
	9.70398	6.21868	6.31148	9.662	9.76912	3.80474	5.66656	4.37664	5.93091	2.33367	2.86665	1.67463	2.77109	1.14027	2.04104	0.454593	1.53587	0.540443	1.63605	-0.0613924	1.06013	0.149406	1.33625	-0.124261	0.906247	-0.0828177	1.10854	-0.0616055	0.819162	-0.436777	0.9151	-0.345807	0.734543
	9.80399	6.27109	6.35437	9.7512	9.8389	3.85715	5.73734	4.42744	5.99086	2.35809	2.89376	1.70153	2.79609	1.16516	2.05237	0.468409	1.54906	0.553787	1.63957	-0.0543938	1.0669	0.162109	1.35133	-0.120739	0.909677	-0.0696411	1.1119	-0.0598384	0.820888	-0.42767	0.915178	-0.344922	0.735409
	9.90399	6.34405	6.42038	9.84014	9.90832	3.91011	5.82281	4.47815	6.05071	2.39576	2.90602	1.72841	2.82107	1.19454	2.0601	0.482221	1.56224	0.575495	1.65558	-0.0473962	1.07367	0.17274	1.34407	-0.117218	0.913107	-0.0480703	1.10463	-0.0580714	0.822614	-0.420949	0.911194	-0.344038	0.736275
	10.004	6.40515	6.45374	9.9288	9.97738	3.93214	5.90062	4.52882	6.11042	2.40982	2.9236	1.75528	2.84602	1.20079	2.05471	0.496029	1.57542	0.574564	1.65316	-0.0404017	1.08044	0.182749	1.34211	-0.113697	0.916535	-0.0457357	1.10268	-0.0563044	0.824341	-0.407033	0.90971	-0.343153	0.73714
	10.104	6.46639	6.47531	10.0172	10.0461	3.95839	5.95781	4.57942	6.17001	2.42045	2.95282	1.78212	2.87094	1.20704	2.0644	0.509833	1.58859	0.584249	1.65941	-0.033406	1.0872	0.185232	1.3404	-0.110176	0.919964	-0.0465186	1.10143	-0.054538	0.826067	-0.408457	0.91893	-0.342268	0.738006
	10.204	6.52717	6.52624	10.1054	10.1144	4.00386	6.02789	4.62997	6.22947	2.44247	2.97579	1.80896	2.89583	1.21047	2.08736	0.523629	1.60176	0.587687	1.67504	-0.0264113	1.09397	0.188059	1.3518	-0.106655	0.923392	-0.0365194	1.12409	-0.0527712	0.827793	-0.405324	0.918928	-0.341384	0.738872
	10.304	6.59665	6.5614	10.1933	10.1823	4.0535	6.09054	4.68045	6.28879	2.46508	2.98048	1.83578	2.92069	1.23183	2.08424	0.537426	1.61491	0.601537	1.67879	-0.0194175	1.10073	0.190969	1.35961	-0.103135	0.92682	-0.0334422	1.12831	-0.0510044	0.829519	-0.395213	0.915491	-0.340499	0.739737
	10.404	6.66478	6.59788	10.281	10.2499	4.0824	6.15851	4.73085	6.34799	2.48242	2.99759	1.86258	2.94552	1.22995	2.09744	0.551219	1.62806	0.595612	1.68433	-0.0124246	1.10749	0.208313	1.3575	-0.0996145	0.930247	-0.0242157	1.12588	-0.0492377	0.831245	-0.393661	0.920725	-0.339615	0.740603
	10.504	6.73973	6.65546	10.3683	10.3171	4.13469	6.21586	4.7812	6.40707	2.51441	3.01517	1.88937	2.97033	1.251	2.10721	0.565008	1.64121	0.612581	1.68269	-0.00543	1.11425	0.220598	1.35602	-0.0960954	0.933673	-0.0111491	1.12393	-0.0474711	0.83297	-0.392619	0.907679	-0.33873	0.741469
	10.604	6.79518	6.71507	10.4555	10.384	4.20125	6.26617	4.8315	6.46602	2.54251	3.03274	1.91614	2.99511	1.27459	2.1251	0.578793	1.65434	0.636477	1.69277	0.00156	1.12101	0.225603	1.37344	-0.0925755	0.937099	0.0054	1.12229	-0.045705	0.834696	-0.379803	0.909785	-0.337845	0.742334
	10.704	6.84562	6.74335	10.5424	10.4505	4.20073	6.3425	4.88173	6.52485	2.54216	3.04103	1.9429	3.01986	1.27033	2.12885	0.592571	1.66747	0.624104	1.69683	0.00855	1.12776	0.217274	1.36969	-0.0890559	0.940525	0.00411	1.11901	-0.0439385	0.836422	-0.395948	0.917288	-0.336961	0.7432
	10.804	6.9379	6.79906	10.629	10.5166	4.25022	6.40289	4.93189	6.58352	2.57148	3.07767	1.96964	3.04458	1.29213	2.13846	0.606349	1.68059	0.649816	1.71363	0.0155352	1.13452	0.238775	1.37508	-0.0855365	0.94395	0.00281	1.13565	-0.0421721	0.838147	-0.374445	0.911116	-0.336076	0.744065
	10.904	7.00624	6.83093	10.7153	10.5823	4.2962	6.44976	4.98198	6.64209	2.60139	3.08157	1.99637	3.06927	1.30235	2.15409	0.620123	1.6937	0.660197	1.71441	0.0225233	1.14127	0.248988	1.37118	-0.0820173	0.947375	0.00942	1.13221	-0.0404057	0.839872	-0.375783	0.907522	-0.335192	0.744931
	11.004	7.05234	6.8857	10.8014	10.6478	4.34933	6.5025	5.03202	6.70053	2.60857	3.11274	2.02308	3.09394	1.30548	2.16573	0.633893	1.70681	0.655183	1.73323	0.0295083	1.14802	0.232591	1.37141	-0.0784995	0.950799	0.00458	1.1437	-0.0386393	0.841597	-0.376892	0.919163	-0.334308	0.745796
	11.104	7.11228	6.93445	10.8873	10.7128	4.40928	6.55343	5.082	6.75884	2.64867	3.12274	2.04977	3.11858	1.32589	2.16401	0.647659	1.71991	0.664033	1.71996	0.0364945	1.15476	0.245179	1.36938	-0.0749808	0.954223	0.0129559	1.12994	-0.0368736	0.843322	-0.371777	0.909162	-0.333423	0.746661
	11.204	7.17218	6.96359	10.9728	10.7775	4.43714	6.62531	5.13192	6.81702	2.66513	3.14017	2.07646	3.14319	1.33126	2.17362	0.661418	1.733	0.657695	1.72957	0.0434798	1.16151	0.238841	1.36743	-0.0714624	0.957646	0.00692	1.12784	-0.0351074	0.845047	-0.370168	0.903616	-0.332539	0.747527
	11.304	7.23254	7.0146	11.0582	10.8418	4.46	6.68656	5.18177	6.87505	2.68737	3.17165	2.10312	3.16777	1.34584	2.19338	0.675177	1.74608	0.676173	1.73761	0.0504641	1.16825	0.2456	1.38313	-0.0679442	0.961069	0.0208842	1.12854	-0.0333413	0.846771	-0.360282	0.915257	-0.331654	0.748392
	11.404	7.26749	7.09031	11.1432	10.9058	4.4937	6.74875	5.23154	6.93297	2.69403	3.18907	2.12977	3.19232	1.36	2.20299	0.688932	1.75916	0.690338	1.74691	0.0574475	1.175	0.248047	1.38055	-0.0644262	0.964492	0.0162964	1.13768	-0.0315752	0.848496	-0.365173	0.916897	-0.33077	0.749258
	11.504	7.34545	7.15695	11.228	10.9695	4.52058	6.81679	5.28127	6.99076	2.72169	3.22431	2.15641	3.21685	1.37954	2.21479	0.702683	1.77223	0.694252	1.74371	0.0644278	1.18173	0.256172	1.3736	-0.0609096	0.967913	0.0351969	1.13026	-0.0298092	0.850221	-0.369069	0.916975	-0.329886	0.750123
	11.604	7.40743	7.20202	11.3126	11.0328	4.55256	6.87211	5.33093	7.04842	2.74087	3.2422	2.18302	3.24135	1.39105	2.23221	0.716431	1.78529	0.70576	1.75691	0.0714092	1.18847	0.255824	1.38727	-0.0573921	0.971334	0.0356241	1.13659	-0.0280437	0.851945	-0.365377	0.915802	-0.329001	0.750988
	11.704	7.46655	7.25679	11.3969	11.0957	4.58355	6.94179	5.38053	7.10594	2.75637	3.27274	2.20963	3.26582	1.40328	2.22432	0.73017	1.79835	0.717691	1.76074	0.0783898	1.19521	0.271799	1.39094	-0.0538749	0.974756	0.0470824	1.15151	-0.0262778	0.853669	-0.365163	0.926506	-0.328117	0.751853
	11.804	7.53677	7.29531	11.4809	11.1583	4.62657	6.98867	5.43007	7.16333	2.76457	3.28438	2.23622	3.29026	1.42225	2.2358	0.74391	1.81139	0.721644	1.76097	0.0853693	1.20195	0.283259	1.39086	-0.0503579	0.978176	0.0510355	1.14362	-0.024512	0.855393	-0.361209	0.907679	-0.327232	0.752718
	11.904	7.59873	7.32929	11.5647	11.2205	4.63448	7.05531	5.47953	7.22059	2.78403	3.30243	2.2628	3.31467	1.44219	2.23854	0.757646	1.82444	0.729253	1.77449	0.092348	1.20868	0.286962	1.39282	-0.0468412	0.981596	0.0550435	1.14588	-0.0227462	0.857117	-0.357508	0.921194	-0.326348	0.753584
	12.004	7.64874	7.39695	11.6482	11.2824	4.69526	7.12781	5.52894	7.27773	2.81747	3.32399	2.28936	3.33906	1.46391	2.2676	0.771379	1.83747	0.731745	1.78417	0.0993235	1.21541	0.281641	1.40609	-0.0433257	0.985015	0.0572306	1.15541	-0.0209805	0.858841	-0.35111	0.926975	-0.325464	0.754449
	12.104	7.71915	7.44398	11.7314	11.344	4.71506	7.1939	5.57829	7.33473	2.82538	3.35477	2.31589	3.36342	1.46027	2.2676	0.785107	1.8505	0.73232	1.78402	0.1063	1.22214	0.290028	1.39485	-0.0398095	0.988434	0.0578049	1.15541	-0.0192154	0.860565	-0.363032	0.930725	-0.32458	0.755314
	12.204	7.79176	7.49116	11.8144	11.4052	4.74875	7.24922	5.62757	7.39161	2.84769	3.36665	2.34242	3.38775	1.46709	2.29057	0.798828	1.86352	0.753984	1.78839	0.113276	1.22887	0.292162	1.39875	-0.0362935	0.991853	0.0601059	1.15932	-0.0174499	0.862289	-0.359647	0.923382	-0.323695	0.756179
	12.304	7.85853	7.53585	11.8971	11.466	4.79194	7.33406	5.67679	7.44833	2.86367	3.37259	2.36894	3.41205	1.49011	2.2851	0.812549	1.87653	0.746394	1.7898	0.120251	1.23559	0.29629	1.40094	-0.0327777	0.995271	0.0643717	1.1537	-0.0156843	0.864012	-0.356159	0.917444	-0.322811	0.757044
	12.404	7.94264	7.56937	11.9796	11.5265	4.82948	7.38757	5.72594	7.50494	2.90872	3.37876	2.39544	3.43633	1.50485	2.30284	0.826266	1.88953	0.764872	1.78847	0.127225	1.24232	0.314768	1.41836	-0.0292621	0.998689	0.0825449	1.14799	-0.0139189	0.865735	-0.349538	0.92346	-0.321927	0.757909
	12.504	8.00416	7.6432	12.0618	11.5867	4.85163	7.43007	5.77503	7.56141	2.91915	3.42165	2.42192	3.46058	1.53825	2.32573	0.839979	1.90253	0.775141	1.79964	0.134196	1.24904	0.316751	1.42219	-0.0257479	1.00211	0.0923411	1.15932	-0.0121535	0.867458	-0.347249	0.938538	-0.321043	0.758774
	12.604	8.07087	7.70609	12.1438	11.6466	4.87912	7.50296	5.82407	7.61776	2.9393	3.44095	2.44838	3.4848	1.5462	2.32206	0.853689	1.91552	0.782789	1.79988	0.141168	1.25576	0.30972	1.42227	-0.0222329	1.00552	0.0889105	1.1594	-0.0103887	0.869182	-0.342869	0.938774	-0.320158	0.759638
	12.704	8.1456	7.7464	12.2255	11.7061	4.91152	7.55344	5.87304	7.67397	2.97106	3.45423	2.47483	3.50899	1.55907	2.33971	0.867391	1.92851	0.795658	1.80582	0.148139	1.26248	0.326023	1.42352	-0.0187181	1.00894	0.086292	1.16112	-0.00862	0.870905	-0.345957	0.940804	-0.319274	0.760503
	12.804	8.18796	7.78015	12.3069	11.7652	4.96933	7.62765	5.92194	7.73003	2.99358	3.45673	2.50127	3.53315	1.56563	2.3533	0.881093	1.94148	0.790497	1.80769	0.155109	1.26919	0.332581	1.41461	-0.0152035	1.01235	0.100357	1.15565	-0.00686	0.872627	-0.342667	0.934866	-0.31839	0.761368
	12.904	8.24619	7.82124	12.3881	11.8241	5.01568	7.68609	5.97077	7.78597	3.00507	3.48173	2.52769	3.55728	1.57386	2.3594	0.894791	1.95445	0.798421	1.81769	0.162078	1.27591	0.328786	1.43555	-0.0116891	1.01577	0.0890554	1.16518	-0.00509	0.87435	-0.343028	0.952366	-0.317506	0.762233
	13.004	8.31118	7.86968	12.469	11.8826	5.08474	7.72164	6.01955	7.84178	3.03555	3.48813	2.5541	3.58139	1.60339	2.36893	0.908485	1.96741	0.812629	1.8155	0.169044	1.28262	0.342994	1.42618	-0.00818	1.01918	0.107035	1.16331	-0.00333	0.876073	-0.321004	0.942522	-0.316622	0.763098
	13.104	8.37899	7.91116	12.5497	11.9408	5.12443	7.78788	6.06826	7.89746	3.0557	3.50915	2.58048	3.60548	1.62011	2.38244	0.922176	1.98037	0.821847	1.81777	0.176011	1.28933	0.340493	1.42766	-0.00466	1.0226	0.111703	1.15744	-0.00156	0.877795	-0.331626	0.944473	-0.315738	0.763962
	13.204	8.43245	7.98257	12.6301	11.9986	5.13178	7.85992	6.11691	7.953	3.06242	3.52681	2.60685	3.62953	1.63073	2.39229	0.935859	1.99332	0.828259	1.83089	0.182977	1.29604	0.347073	1.43	-0.00115	1.02601	0.103436	1.15932	0.000201	0.879518	-0.336629	0.9426	-0.314854	0.764827
	13.304	8.49519	8.02812	12.7102	12.0561	5.18282	7.92867	6.1655	8.0084	3.08189	3.54845	2.63321	3.65355	1.62694	2.39049	0.949542	2.00626	0.824463	1.83285	0.189943	1.30275	0.339035	1.44321	0.00236	1.02943	0.103378	1.16502	0.00197	0.88124	-0.336682	0.952053	-0.313969	0.765692
	13.404	8.58602	8.09663	12.7901	12.1133	5.23068	7.9964	6.21401	8.06367	3.11087	3.57352	2.65956	3.67755	1.64823	2.40776	0.963221	2.01919	0.844981	1.8348	0.196907	1.30945	0.344874	1.43391	0.00588	1.03284	0.123896	1.16323	0.00373	0.882962	-0.319433	0.938694	-0.313086	0.766557
	13.504	8.6253	8.13546	12.8697	12.1702	5.28137	8.01882	6.26248	8.11881	3.12263	3.58173	2.68589	3.70152	1.66703	2.41627	0.976896	2.03212	0.837687	1.83113	0.203868	1.31615	0.35586	1.43414	0.00939	1.03625	0.119898	1.15174	0.0055	0.884684	-0.315481	0.943148	-0.312202	0.767421
	13.604	8.68375	8.19398	12.9491	12.2267	5.31308	8.09961	6.31087	8.17382	3.14966	3.60524	2.71219	3.72546	1.67938	2.42729	0.990568	2.04504	0.845185	1.83136	0.210831	1.32286	0.352281	1.44516	0.0129023	1.03966	0.123796	1.15151	0.00726	0.886406	-0.308287	0.949942	-0.311317	0.768286
	13.704	8.73462	8.24703	13.0282	12.2829	5.35927	8.13187	6.35921	8.22869	3.16524	3.62235	2.73849	3.74938	1.7062	2.43331	1.00423	2.05795	0.860761	1.84863	0.217792	1.32956	0.364088	1.43977	0.0164147	1.04308	0.131559	1.14924	0.00902	0.888128	-0.308197	0.940491	-0.310433	0.76915
	13.804	8.79306	8.29156	13.1071	12.3388	5.3874	8.20171	6.40748	8.2834	3.1893	3.64798	2.76477	3.77326	1.71807	2.45127	1.0179	2.07085	0.864817	1.84707	0.224753	1.33626	0.375651	1.44571	0.0199268	1.04649	0.123896	1.14799	0.0107892	0.889849	-0.319431	0.942991	-0.309549	0.770015
	13.904	8.84931	8.33835	13.1857	12.3944	5.44271	8.24882	6.45567	8.338	3.21336	3.65931	2.79104	3.79712	1.71934	2.46229	1.03156	2.08375	0.877802	1.85808	0.231713	1.34295	0.376917	1.45719	0.0234388	1.0499	0.125468	1.16666	0.0125537	0.891571	-0.314596	0.941975	-0.308666	0.770879
	14.004	8.91446	8.39359	13.264	12.4496	5.48069	8.31867	6.50382	8.39247	3.22008	3.67954	2.81729	3.82095	1.72963	2.47049	1.04521	2.09664	0.880758	1.85457	0.238669	1.34964	0.3794	1.45711	0.0269494	1.05331	0.124212	1.15971	0.0143182	0.893292	-0.315852	0.935179	-0.307782	0.771744
	14.104	8.98884	8.44796	13.342	12.5045	5.52755	8.37546	6.5519	8.4468	3.24742	3.68329	2.84352	3.84475	1.74542	2.47878	1.05886	2.10952	0.892161	1.85457	0.245627	1.35634	0.380031	1.45368	0.0304608	1.05672	0.139689	1.16346	0.016082	0.895014	-0.323337	0.938775	-0.306898	0.772608
	14.204	9.04452	8.51851	13.4199	12.5592	5.58011	8.43234	6.59992	8.50099	3.27263	3.71806	2.86974	3.86853	1.74719	2.49807	1.07251	2.1224	0.897368	1.8623	0.252584	1.36303	0.384932	1.46469	0.033972	1.06013	0.144728	1.16323	0.0178464	0.896735	-0.318298	0.949944	-0.306014	0.773472
	14.304	9.08983	8.55491	13.4974	12.6134	5.61356	8.4671	6.64787	8.55503	3.302	3.72446	2.89595	3.89227	1.76892	2.50744	1.08615	2.13527	0.908157	1.86418	0.259539	1.36972	0.398987	1.45157	0.0374829	1.06353	0.135681	1.16135	0.0196106	0.898455	-0.315627	0.936819	-0.30513	0.774337
	14.404	9.13436	8.5964	13.5747	12.6674	5.63057	8.52054	6.69574	8.60894	3.3267	3.74516	2.92214	3.916	1.78594	2.51737	1.0998	2.14813	0.932378	1.86238	0.266494	1.37641	0.404455	1.46493	0.0409937	1.06694	0.144414	1.16268	0.0213748	0.900176	-0.306895	0.942678	-0.304246	0.775201
	14.504	9.18889	8.63546	13.6518	12.7211	5.64604	8.58812	6.74357	8.66273	3.34607	3.7422	2.94831	3.93969	1.80141	2.51752	1.11343	2.16098	0.932527	1.86254	0.273446	1.38309	0.41211	1.45368	0.0445031	1.07035	0.136917	1.14393	0.0231389	0.901897	-0.314224	0.93096	-0.303362	0.776065
	14.604	9.23333	8.66312	13.7285	12.7744	5.67126	8.64343	6.79133	8.71637	3.35987	3.78079	2.97446	3.96336	1.80678	2.53674	1.12707	2.17383	0.933995	1.86222	0.280399	1.38977	0.405766	1.46102	0.0480133	1.07376	0.142293	1.15159	0.0249025	0.903618	-0.305276	0.938769	-0.302478	0.776929
	14.704	9.28816	8.71749	13.8051	12.8275	5.69423	8.71164	6.83903	8.76988	3.39439	3.78111	3.00061	3.987	1.82208	2.52893	1.14069	2.18667	0.949293	1.85879	0.287351	1.39645	0.421537	1.45743	0.0515233	1.07716	0.146345	1.14721	0.0266665	0.905339	-0.305269	0.93471	-0.301594	0.777794
	14.804	9.339	8.77976	13.8814	12.8802	5.72584	8.78	6.88667	8.82323	3.40243	3.8079	3.02674	4.0106	1.83042	2.53682	1.15432	2.1995	0.9378	1.87386	0.294302	1.40313	0.429408	1.47688	0.055033	1.08057	0.157649	1.1437	0.0284304	0.907059	-0.301473	0.930725	-0.30071	0.778658
	14.904	9.38978	8.80531	13.9574	12.9326	5.75662	8.85453	6.93422	8.87647	3.4257	3.81392	3.05285	4.03419	1.84965	2.54643	1.16794	2.21233	0.949351	1.87207	0.301252	1.40981	0.42863	1.47446	0.0585425	1.08398	0.157344	1.14174	0.0301943	0.908779	-0.313192	0.937054	-0.299827	0.779522
	15.004	9.45305	8.86202	14.0331	12.9848	5.78928	8.94367	6.98173	8.92956	3.45055	3.83157	3.07895	4.05774	1.85901	2.56049	1.18156	2.22515	0.966388	1.878	0.308199	1.41649	0.426746	1.48102	0.0620507	1.08738	0.143743	1.14737	0.0319581	0.910499	-0.311778	0.942835	-0.298943	0.780386
	15.104	9.51437	8.89351	14.1086	13.0366	5.81511	8.99711	7.02917	8.98252	3.47247	3.83149	3.10502	4.08127	1.88063	2.56838	1.19517	2.23796	0.980498	1.87042	0.315148	1.42316	0.437117	1.49203	0.0655597	1.09079	0.153807	1.13979	0.0337214	0.91222	-0.305481	0.950255	-0.298059	0.78125
	15.204	9.57983	8.9439	14.1838	13.0881	5.8451	9.09109	7.07655	9.03534	3.48294	3.84688	3.13109	4.10477	1.89157	2.58737	1.20878	2.25077	0.979716	1.88175	0.322095	1.42983	0.451014	1.48071	0.0690685	1.09419	0.160197	1.13971	0.0354851	0.91394	-0.29485	0.946428	-0.297175	0.782114
	15.304	9.6367	8.98163	14.2588	13.1393	5.87168	9.155	7.12387	9.088	3.49358	3.85743	3.15714	4.12824	1.90157	2.58619	1.22239	2.26356	0.98941	1.87652	0.329041	1.43651	0.458054	1.49438	0.072577	1.0976	0.155212	1.14198	0.0372487	0.915659	-0.303602	0.952444	-0.296292	0.782978
	15.404	9.69441	9.0239	14.3336	13.1902	5.9286	9.21734	7.17111	9.14055	3.51939	3.88017	3.18317	4.15169	1.916	2.61299	1.23599	2.27635	0.996643	1.88754	0.335987	1.44317	0.464203	1.49836	0.0760853	1.101	0.165405	1.15737	0.0390123	0.917379	-0.278091	0.944553	-0.295408	0.783842
	15.504	9.76342	9.05757	14.408	13.2408	5.95808	9.26218	7.21829	9.19295	3.53779	3.89009	3.20919	4.17511	1.91453	2.60698	1.24959	2.28913	1.00268	1.88215	0.342929	1.44984	0.474452	1.49251	0.0795923	1.1044	0.16067	1.15151	0.0407758	0.919098	-0.291417	0.938538	-0.294524	0.784706
	15.604	9.82187	9.10202	14.4822	13.2911	5.95073	9.33843	7.26542	9.24522	3.56122	3.91954	3.23519	4.1985	1.92688	2.62065	1.26318	2.30191	1.00301	1.89925	0.349872	1.4565	0.463061	1.50945	0.0831001	1.1078	0.172076	1.14549	0.0425387	0.920818	-0.290479	0.944395	-0.293641	0.78557
	15.704	9.87222	9.13937	14.5562	13.3411	5.97798	9.38922	7.31248	9.29734	3.58487	3.93314	3.26118	4.22187	1.95366	2.6194	1.27677	2.31468	1.01429	1.89363	0.356815	1.46317	0.474347	1.49243	0.0866077	1.11121	0.168072	1.15174	0.044302	0.922537	-0.283708	0.942209	-0.292757	0.786434
	15.804	9.91592	9.17109	14.6299	13.3908	6.00589	9.45187	7.35947	9.34931	3.61169	3.9372	3.28715	4.2452	1.96156	2.64237	1.29036	2.32744	1.01894	1.898	0.363756	1.46983	0.46727	1.49618	0.090115	1.11461	0.164261	1.14393	0.0460654	0.924256	-0.294387	0.931116	-0.291873	0.787298
	15.904	10.0091	9.22663	14.7033	13.4402	6.04828	9.5264	7.40639	9.40116	3.628	3.95446	3.31311	4.26851	1.98147	2.65541	1.30394	2.34019	1.04149	1.91074	0.370697	1.47649	0.482015	1.49016	0.0936221	1.11801	0.168233	1.14885	0.0478286	0.925975	-0.283244	0.92885	-0.29099	0.788162
	16.004	10.0823	9.25117	14.7765	13.4894	6.10975	9.59648	7.45326	9.45287	3.64993	3.96243	3.33905	4.29179	1.99559	2.64448	1.31752	2.35294	1.03326	1.9034	0.377635	1.48315	0.473779	1.49048	0.0971279	1.12141	0.18249	1.13026	0.0495918	0.927694	-0.28037	0.936819	-0.290106	0.789025
	16.104	10.1671	9.3075	14.8494	13.5382	6.14328	9.64117	7.50006	9.50443	3.67174	3.97626	3.36497	4.31504	2.00958	2.65018	1.3311	2.36568	1.05476	1.90582	0.384573	1.4898	0.475753	1.50055	0.100635	1.12481	0.17369	1.14784	0.0513544	0.929413	-0.285904	0.931116	-0.289222	0.789889
	16.204	10.2219	9.35968	14.9221	13.5867	6.17469	9.70562	7.54681	9.55586	3.68752	4.00891	3.39088	4.33827	2.02193	2.66752	1.34467	2.37842	1.059	1.93425	0.391511	1.49646	0.487798	1.51727	0.104141	1.12821	0.189168	1.15721	0.0531175	0.931132	-0.281671	0.94471	-0.288339	0.790753
	16.304	10.2838	9.38351	14.9945	13.635	6.20986	9.74484	7.59348	9.60713	3.71878	4.01321	3.41678	4.36147	2.03709	2.67541	1.35824	2.39114	1.0743	1.93074	0.398448	1.50311	0.495758	1.50235	0.107647	1.13161	0.192749	1.15354	0.0548805	0.93285	-0.278091	0.948381	-0.287455	0.791616
	16.404	10.3528	9.42304	15.0667	13.6829	6.25167	9.79914	7.64008	9.65828	3.74106	4.02102	3.44266	4.38464	2.06281	2.67213	1.3718	2.40386	1.07721	1.93074	0.405384	1.50976	0.50945	1.51766	0.111153	1.13501	0.195195	1.14979	0.0566434	0.934569	-0.275172	0.945101	-0.286572	0.79248
	16.504	10.3976	9.4907	15.1386	13.7306	6.30349	9.85211	7.68663	9.70929	3.77336	4.03884	3.46852	4.40779	2.06089	2.70041	1.38536	2.41657	1.09796	1.93652	0.412316	1.51641	0.507532	1.51594	0.114657	1.13841	0.18516	1.15885	0.0584063	0.936287	-0.266149	0.966038	-0.285688	0.793344
	16.604	10.4687	9.52827	15.2102	13.778	6.35574	9.89523	7.73311	9.76015	3.79436	4.05594	3.49436	4.4309	2.08125	2.69143	1.39892	2.42928	1.11081	1.93832	0.41925	1.52305	0.50853	1.52571	0.118163	1.1418	0.186768	1.14533	0.0601686	0.938005	-0.261107	0.963927	-0.284805	0.794207
	16.704	10.5247	9.56125	15.2816	13.8251	6.39969	9.93461	7.77953	9.81088	3.81096	4.05814	3.5202	4.454	2.08647	2.69346	1.41247	2.44197	1.12414	1.9291	0.426183	1.5297	0.517317	1.52743	0.121668	1.1452	0.203062	1.13206	0.0619313	0.939724	-0.267304	0.946585	-0.283921	0.795071
	16.804	10.5826	9.61202	15.3528	13.8719	6.43818	10.0022	7.82589	9.86145	3.8182	4.08157	3.54602	4.47705	2.09698	2.72065	1.42602	2.45466	1.14233	1.94879	0.433115	1.53634	0.512843	1.52789	0.125173	1.1486	0.19047	1.14002	0.063694	0.941441	-0.261007	0.958303	-0.283038	0.795934
	16.904	10.6445	9.66304	15.4236	13.9185	6.47684	10.0479	7.87216	9.91189	3.84904	4.09743	3.57182	4.50009	2.10486	2.72416	1.43957	2.46735	1.14597	1.95605	0.440047	1.54298	0.512436	1.53891	0.128678	1.15199	0.182861	1.13932	0.0654566	0.943159	-0.260941	0.954163	-0.282154	0.796798
	17.004	10.6799	9.71148	15.4943	13.9647	6.50771	10.098	7.91839	9.96219	3.87601	4.11852	3.5976	4.5231	2.1162	2.72213	1.45311	2.48002	1.16154	1.96996	0.446975	1.54962	0.523771	1.53735	0.132181	1.15539	0.209518	1.13823	0.0672192	0.944877	-0.25351	0.944475	-0.281271	0.797661
	17.104	10.7271	9.76437	15.5646	14.0107	6.53146	10.1357	7.96456	10.0124	3.89242	4.13282	3.62337	4.54608	2.12089	2.73237	1.46665	2.49269	1.15779	1.97957	0.453904	1.55626	0.50894	1.54712	0.135685	1.15879	0.194685	1.13956	0.0689811	0.946595	-0.256931	0.946587	-0.280387	0.798525
	17.204	10.7958	9.80195	15.6348	14.0564	6.59313	10.2037	8.01065	10.0624	3.92189	4.16165	3.64912	4.56904	2.15006	2.74198	1.48018	2.50535	1.16867	1.97808	0.460832	1.5629	0.527162	1.54938	0.139189	1.16218	0.216509	1.14589	0.0707436	0.948312	-0.254496	0.9526	-0.279504	0.799388
	17.304	10.8584	9.85835	15.7046	14.1018	6.65116	10.2569	8.05669	10.1122	3.92962	4.17556	3.67486	4.59196	2.15058	2.75557	1.49371	2.51801	1.18747	2.00277	0.467759	1.56953	0.538152	1.56625	0.142693	1.16558	0.216085	1.15151	0.072506	0.950029	-0.246776	0.961975	-0.278621	0.800251
	17.404	10.9272	9.90874	15.7742	14.147	6.67386	10.3132	8.10265	10.162	3.95184	4.19485	3.70059	4.61486	2.16876	2.75987	1.50723	2.53065	1.1866	2.01082	0.474686	1.57616	0.525558	1.56258	0.146196	1.16897	0.21521	1.15127	0.0742683	0.951746	-0.255798	0.958303	-0.277737	0.801115
	17.504	10.9731	9.9457	15.8436	14.1918	6.73052	10.3636	8.14855	10.2116	3.96648	4.20806	3.7263	4.63774	2.18667	2.78057	1.52076	2.54329	1.2045	2.00496	0.481609	1.58279	0.54346	1.55625	0.149698	1.17236	0.213582	1.15666	0.0760305	0.953463	-0.260997	0.963694	-0.276854	0.801978
	17.604	11.0431	9.99335	15.9127	14.2364	6.74647	10.4329	8.19439	10.261	3.99789	4.20868	3.75198	4.66058	2.19511	2.76948	1.53428	2.55593	1.19311	2.00887	0.488533	1.58942	0.543788	1.55688	0.153201	1.17576	0.221552	1.13807	0.0777922	0.955181	-0.249288	0.956041	-0.275971	0.802841
	17.704	11.0941	10.0733	15.9816	14.2808	6.77339	10.4964	8.24017	10.3103	4.02076	4.22985	3.77766	4.6834	2.21781	2.78284	1.54779	2.56856	1.20878	2.01472	0.495457	1.59605	0.54774	1.55899	0.156704	1.17915	0.213649	1.14768	0.0795543	0.956898	-0.256885	0.95471	-0.275087	0.803704
	17.804	11.1474	10.1235	16.0502	14.3248	6.80407	10.5337	8.28589	10.3595	4.04737	4.24977	3.80332	4.70619	2.22085	2.79057	1.5613	2.58117	1.21898	2.01886	0.502379	1.60267	0.55013	1.57016	0.160207	1.18254	0.216817	1.1476	0.0813164	0.958614	-0.242776	0.965881	-0.274204	0.804568
	17.904	11.2139	10.1512	16.1185	14.3686	6.8586	10.5987	8.33152	10.4085	4.07065	4.26876	3.82897	4.72896	2.23615	2.79096	1.57481	2.59378	1.23462	2.03816	0.509301	1.6093	0.554352	1.55868	0.163709	1.18593	0.231812	1.14752	0.0830784	0.960331	-0.25058	0.954554	-0.273321	0.805431
	18.004	11.2722	10.2073	16.1866	14.4121	6.90923	10.6568	8.37711	10.4574	4.10987	4.28673	3.8546	4.7517	2.24459	2.80799	1.58831	2.60639	1.23461	2.03206	0.516219	1.61591	0.554509	1.56071	0.16721	1.18932	0.232137	1.14549	0.0848403	0.962047	-0.25059	0.959866	-0.272437	0.806294
	18.104	11.3307	10.2551	16.2544	14.4554	6.94005	10.7019	8.42263	10.5061	4.12867	4.30618	3.88021	4.77441	2.25574	2.80494	1.60181	2.61899	1.24233	2.04402	0.523139	1.62253	0.573477	1.5725	0.170712	1.19271	0.232184	1.14541	0.0866016	0.963764	-0.250681	0.949007	-0.271554	0.807157
	18.204	11.3834	10.2975	16.322	14.4984	6.96913	10.7444	8.46808	10.5547	4.13821	4.32595	3.90581	4.79709	2.26886	2.82784	1.6153	2.63158	1.24763	2.04425	0.530058	1.62915	0.57487	1.56399	0.174213	1.19611	0.233272	1.13393	0.0883634	0.96548	-0.245381	0.960178	-0.270671	0.80802
	18.304	11.4217	10.3189	16.3894	14.5411	6.99995	10.7857	8.51347	10.6031	4.15731	4.35501	3.93139	4.81974	2.27267	2.83018	1.62879	2.64416	1.25175	2.04629	0.536975	1.63577	0.582423	1.55508	0.177714	1.1995	0.241297	1.14377	0.0901252	0.967196	-0.241263	0.962053	-0.269788	0.808883
	18.404	11.4586	10.3605	16.4564	14.5835	7.03667	10.8248	8.55879	10.6514	4.16325	4.36915	3.95696	4.84237	2.27406	2.85135	1.64228	2.65674	1.26065	2.06761	0.543892	1.64238	0.580246	1.55672	0.181215	1.20289	0.245987	1.1576	0.0918869	0.968912	-0.243912	0.964319	-0.268905	0.809746
	18.504	11.5097	10.4048	16.5233	14.6257	7.0759	10.8562	8.60405	10.6996	4.18639	4.40563	3.98251	4.86498	2.28188	2.85752	1.65577	2.66931	1.26863	2.06535	0.550806	1.64899	0.572739	1.56258	0.184715	1.20627	0.227234	1.16284	0.0936485	0.970628	-0.240479	0.962053	-0.268021	0.810609
	18.604	11.5691	10.4496	16.5899	14.6677	7.11657	10.9068	8.64925	10.7476	4.20705	4.41946	4.00804	4.88755	2.29897	2.88229	1.66925	2.68187	1.28148	2.07917	0.557721	1.6556	0.589192	1.57187	0.188216	1.20966	0.247761	1.15713	0.0954095	0.972343	-0.250588	0.96369	-0.267138	0.811472
	18.704	11.6347	10.4934	16.6562	14.7094	7.17339	10.96	8.69438	10.7955	4.22185	4.42743	4.03356	4.9101	2.30969	2.8826	1.68272	2.69443	1.28425	2.07918	0.564635	1.66221	0.58415	1.54938	0.191716	1.21305	0.24629	1.15729	0.097171	0.974059	-0.247513	0.9526	-0.266255	0.812335
	18.804	11.7046	10.5376	16.7223	14.7508	7.2008	10.9903	8.73945	10.8432	4.2408	4.44517	4.05907	4.93262	2.31693	2.88877	1.69619	2.70697	1.28837	2.08113	0.571548	1.66882	0.588262	1.56289	0.195216	1.21644	0.242284	1.15549	0.0989324	0.975774	-0.236367	0.950335	-0.265372	0.813198
	18.904	11.7603	10.5651	16.7881	14.7919	7.2375	11.0417	8.78445	10.8908	4.26596	4.47587	4.08456	4.95512	2.33006	2.89619	1.70966	2.71951	1.30086	2.0848	0.57846	1.67542	0.601227	1.5625	0.198716	1.21982	0.24791	1.16323	0.100694	0.97749	-0.242767	0.950413	-0.264489	0.81406
	19.004	11.8022	10.6027	16.8537	14.8329	7.27885	11.065	8.82939	10.9382	4.28795	4.47853	4.11003	4.97759	2.34875	2.90213	1.72313	2.73205	1.30379	2.07574	0.585368	1.68203	0.603515	1.56063	0.202214	1.22321	0.250366	1.1576	0.102455	0.979205	-0.228455	0.944632	-0.263606	0.814923
	19.104	11.852	10.6507	16.919	14.8735	7.31278	11.1041	8.87426	10.9855	4.30247	4.50696	4.13549	5.00003	2.3586	2.91197	1.73659	2.74457	1.30612	2.09651	0.592279	1.68863	0.594772	1.56656	0.205714	1.2266	0.253174	1.16651	0.104216	0.98092	-0.237503	0.954158	-0.262722	0.815786
	19.204	11.9039	10.673	16.9841	14.9139	7.35355	11.1494	8.91908	11.0327	4.33466	4.50978	4.16093	5.02244	2.36829	2.92526	1.75005	2.7571	1.308	2.10261	0.599188	1.69523	0.607591	1.57235	0.209213	1.22998	0.265825	1.14948	0.105977	0.982635	-0.244078	0.940725	-0.261839	0.816649
	19.304	11.9544	10.7212	17.0489	14.9541	7.41151	11.188	8.96382	11.0797	4.3506	4.54618	4.18636	5.04483	2.39517	2.91932	1.7635	2.7696	1.33471	2.10464	0.606096	1.70182	0.615077	1.56625	0.212712	1.23337	0.262232	1.15916	0.107738	0.98435	-0.239858	0.942444	-0.260956	0.817511
	19.404	12.0317	10.749	17.1135	14.994	7.43808	11.2194	9.00849	11.1265	4.35686	4.55446	4.21177	5.06719	2.39766	2.91604	1.77695	2.78211	1.33316	2.11183	0.613003	1.70842	0.613998	1.56282	0.21621	1.23675	0.2724	1.15541	0.109499	0.986065	-0.229691	0.942444	-0.260073	0.818374
	19.504	12.1058	10.7974	17.1778	15.0336	7.49267	11.2509	9.05311	11.1733	4.38424	4.57165	4.23717	5.08952	2.40975	2.93338	1.7904	2.79461	1.32633	2.11043	0.619907	1.71501	0.610126	1.57219	0.219708	1.24014	0.276342	1.15307	0.11126	0.98778	-0.221842	0.92885	-0.25919	0.819237
	19.604	12.1347	10.8469	17.2419	15.073	7.54012	11.3169	9.09767	11.2198	4.39763	4.59345	4.26254	5.11183	2.42641	2.94705	1.80384	2.8071	1.34285	2.1241	0.626813	1.7216	0.611802	1.56305	0.223206	1.24352	0.270203	1.15174	0.113021	0.989494	-0.22064	0.927522	-0.258307	0.820099
	19.704	12.1991	10.9108	17.3058	15.1122	7.55486	11.3736	9.14216	11.2663	4.42346	4.61063	4.2879	5.13411	2.44052	2.96096	1.81727	2.81959	1.34899	2.12941	0.633717	1.72819	0.629351	1.58039	0.226704	1.2469	0.28792	1.15706	0.114781	0.991209	-0.225887	0.944553	-0.257424	0.820962
	19.804	12.2564	10.9555	17.3693	15.1511	7.585	11.4011	9.18658	11.3125	4.44128	4.62087	4.31325	5.15636	2.43928	2.97463	1.83071	2.83206	1.34774	2.12043	0.64062	1.73478	0.616389	1.58985	0.230201	1.25029	0.278529	1.15151	0.116542	0.992922	-0.223089	0.950256	-0.256541	0.821824
	19.904	12.2987	10.9769	17.4327	15.1898	7.6226	11.4578	9.23093	11.3587	4.45232	4.63407	4.33859	5.17859	2.45032	2.98783	1.84414	2.84453	1.34706	2.13738	0.647523	1.74137	0.619141	1.57633	0.233699	1.25367	0.274109	1.15674	0.118303	0.994637	-0.217041	0.940491	-0.255658	0.822687
	20.004	12.3608	11.0181	17.4958	15.2282	7.64651	11.522	9.27522	11.4047	4.47919	4.64767	4.36391	5.20079	2.46516	3.00143	1.85757	2.857	1.37393	2.14691	0.654422	1.74795	0.619307	1.58961	0.237195	1.25705	0.277542	1.14752	0.120064	0.996351	-0.220169	0.946272	-0.254775	0.823549
	20.104	12.4263	11.0637	17.5586	15.2664	7.7035	11.5808	9.31945	11.4505	4.49398	4.66993	4.3892	5.22296	2.47245	3.00416	1.87099	2.86945	1.37701	2.13824	0.661323	1.75454	0.617838	1.58032	0.240692	1.26043	0.28422	1.1576	0.121824	0.998065	-0.214131	0.937288	-0.253893	0.824412
	20.204	12.5143	11.1137	17.6212	15.3043	7.72927	11.6233	9.36362	11.4962	4.51962	4.68891	4.41449	5.24511	2.4862	3.02346	1.8844	2.8819	1.39483	2.14941	0.668222	1.76112	0.632532	1.57993	0.244189	1.26381	0.283121	1.15737	0.123584	0.999779	-0.21146	0.944084	-0.25301	0.825274
	20.304	12.5729	11.1512	17.6836	15.342	7.76474	11.6819	9.40772	11.5418	4.5432	4.69876	4.43976	5.26723	2.49012	3.04096	1.89782	2.89434	1.39841	2.14754	0.675121	1.7677	0.635976	1.56696	0.247685	1.26719	0.29421	1.16737	0.125345	1.00149	-0.203975	0.923616	-0.252127	0.826136
	20.404	12.6331	11.2076	17.7457	15.3795	7.7899	11.7429	9.45175	11.5872	4.56398	4.72399	4.46501	5.28932	2.49948	3.04994	1.91123	2.90678	1.39622	2.16027	0.682019	1.77427	0.638	1.58344	0.251181	1.27057	0.280472	1.17213	0.127105	1.00321	-0.217407	0.9401	-0.251244	0.826999
	20.504	12.6946	11.2312	17.8075	15.4167	7.83111	11.8169	9.49572	11.6324	4.58986	4.74024	4.49025	5.31139	2.51803	3.03104	1.92464	2.9192	1.41446	2.13777	0.688913	1.78085	0.647783	1.55688	0.254676	1.27395	0.294942	1.14557	0.128866	1.00492	-0.207453	0.92135	-0.250361	0.827861
	20.604	12.7473	11.2941	17.8692	15.4537	7.84495	11.8565	9.53963	11.6776	4.59263	4.77071	4.51547	5.33343	2.53954	3.05073	1.93804	2.93163	1.42096	2.14964	0.695809	1.78742	0.646337	1.56844	0.258172	1.27733	0.296758	1.14979	0.130625	1.00663	-0.193613	0.936816	-0.249478	0.828723
	20.704	12.7974	11.3444	17.9305	15.4905	7.8713	11.9087	9.58347	11.7225	4.61868	4.78689	4.54068	5.35544	2.55011	3.05862	1.95144	2.94404	1.42732	2.15363	0.702704	1.79399	0.637843	1.57227	0.261667	1.28071	0.295939	1.16128	0.132386	1.00835	-0.206319	0.937054	-0.248595	0.829585
	20.804	12.8712	11.4027	17.9917	15.527	7.90663	11.94	9.62725	11.7673	4.63851	4.79774	4.56587	5.37742	2.5623	3.08198	1.96484	2.95644	1.43139	2.16871	0.709598	1.80056	0.652995	1.5686	0.265163	1.28409	0.299678	1.17635	0.134146	1.01006	-0.202244	0.952288	-0.247712	0.830448
	20.904	12.9128	11.4387	18.0526	15.5633	7.92812	11.9992	9.67095	11.812	4.6597	4.80618	4.59105	5.39938	2.57615	3.08573	1.97823	2.96884	1.43335	2.16089	0.716491	1.80713	0.643407	1.57282	0.268658	1.28747	0.290563	1.16151	0.135906	1.01177	-0.199809	0.940725	-0.24683	0.83131
	21.004	12.9677	11.4892	18.1132	15.5994	7.94439	12.0469	9.7146	11.8566	4.67237	4.82595	4.61621	5.42132	2.58396	3.1094	1.99162	2.98124	1.41868	2.17316	0.723381	1.8137	0.64826	1.59555	0.272151	1.29084	0.306356	1.17268	0.137666	1.01348	-0.192301	0.959709	-0.245947	0.832172
	21.104	13.0337	11.5534	18.1736	15.6352	7.97964	12.0751	9.75819	11.9009	4.70702	4.8397	4.64135	5.44323	2.59564	3.11112	2.005	2.99362	1.43379	2.1791	0.730272	1.82026	0.651656	1.57852	0.275646	1.29422	0.302077	1.1594	0.139425	1.0152	-0.199539	0.934868	-0.245064	0.833034
	21.204	13.0735	11.5847	18.2337	15.6708	8.01844	12.1412	9.80171	11.9452	4.73049	4.85907	4.66648	5.46511	2.59615	3.12284	2.01838	3.006	1.44555	2.18675	0.737162	1.82683	0.656073	1.59008	0.27914	1.2976	0.302283	1.17081	0.141185	1.01691	-0.199808	0.946585	-0.244181	0.833896
	21.304	13.1357	11.6333	18.2936	15.7062	8.05407	12.1804	9.84516	11.9893	4.75049	4.89188	4.69159	5.48696	2.6113	3.14065	2.03176	3.01837	1.44571	2.20004	0.744051	1.83339	0.659505	1.59993	0.282634	1.30097	0.30245	1.1769	0.142945	1.01862	-0.196207	0.944397	-0.243299	0.834758
	21.404	13.1901	11.6555	18.3533	15.7413	8.08496	12.2386	9.88854	12.0332	4.77778	4.89454	4.71669	5.50878	2.62313	3.14643	2.04513	3.03074	1.4533	2.20191	0.750939	1.83995	0.659617	1.59383	0.286128	1.30435	0.310511	1.17127	0.144705	1.02033	-0.203298	0.938929	-0.242416	0.83562
	21.504	13.2454	11.7156	18.4127	15.7763	8.12396	12.2663	9.93187	12.077	4.80884	4.92313	4.74177	5.53059	2.6387	3.16784	2.0585	3.04309	1.45732	2.20378	0.757824	1.8465	0.667845	1.59195	0.28962	1.30772	0.314056	1.18034	0.146465	1.02205	-0.187866	0.948616	-0.241533	0.836482
	21.604	13.3074	11.7506	18.4719	15.811	8.15563	12.3091	9.97513	12.1207	4.83596	4.94267	4.76683	5.55236	2.65054	3.17534	2.07187	3.05544	1.45743	2.19629	0.76471	1.85306	0.679038	1.59962	0.293114	1.3111	0.314475	1.18034	0.148224	1.02376	-0.191994	0.955805	-0.240651	0.837344
	21.704	13.3742	11.7915	18.5308	15.8454	8.20162	12.3482	10.0183	12.1642	4.8632	4.95681	4.79188	5.57411	2.66245	3.1812	2.08522	3.06779	1.46888	2.19808	0.771595	1.85961	0.687217	1.5975	0.296607	1.31447	0.333595	1.17495	0.149983	1.02547	-0.184591	0.942913	-0.239768	0.838206
	21.804	13.4298	11.8368	18.5895	15.8797	8.21927	12.3835	10.0615	12.2075	4.87664	4.97415	4.81692	5.59583	2.67885	3.19557	2.09858	3.08012	1.46248	2.21214	0.77848	1.86616	0.692067	1.59235	0.300099	1.31784	0.322957	1.18104	0.151743	1.02718	-0.198663	0.960257	-0.238885	0.839068
	21.904	13.4963	11.8721	18.648	15.9137	8.24255	12.4439	10.1045	12.2507	4.91133	5.0054	4.84194	5.61752	2.69041	3.21854	2.11194	3.09245	1.46997	2.22714	0.785363	1.87271	0.699554	1.60735	0.303592	1.32122	0.31546	1.18448	0.153502	1.02889	-0.194748	0.964163	-0.238003	0.83993
	22.004	13.573	11.9068	18.7062	15.9476	8.28797	12.4909	10.1475	12.2938	4.91846	5.02477	4.86694	5.63919	2.69381	3.22666	2.12529	3.10477	1.47306	2.21574	0.792243	1.87926	0.695136	1.59188	0.307083	1.32459	0.321981	1.18432	0.155262	1.03061	-0.199336	0.9601	-0.23712	0.840791
	22.104	13.6372	11.9348	18.7642	15.9812	8.31278	12.542	10.1905	12.3367	4.94263	5.02899	4.89192	5.66084	2.71814	3.24588	2.13863	3.11709	1.478	2.22027	0.799125	1.88581	0.70758	1.60016	0.310575	1.32796	0.326919	1.18104	0.157021	1.03232	-0.194701	0.968224	-0.236238	0.841653
	22.204	13.693	11.9928	18.8219	16.0146	8.36136	12.6138	10.2333	12.3795	4.96764	5.05985	4.91689	5.68245	2.735	3.24971	2.15197	3.1294	1.48331	2.2391	0.806005	1.89235	0.713058	1.61868	0.314067	1.33133	0.320983	1.19596	0.15878	1.03403	-0.189223	0.975647	-0.235355	0.842515
	22.304	13.7475	12.0064	18.8794	16.0477	8.41167	12.653	10.2761	12.4221	4.99529	5.06235	4.94185	5.70404	2.73938	3.25596	2.16531	3.14169	1.48738	2.22957	0.812885	1.8989	0.716797	1.59414	0.317559	1.3347	0.324585	1.19034	0.160539	1.03574	-0.185485	0.958147	-0.234473	0.843376
	22.404	13.8169	12.0363	18.9367	16.0807	8.4534	12.7034	10.3189	12.4646	5.02513	5.0954	4.96679	5.7256	2.77283	3.26932	2.17864	3.15399	1.49019	2.2359	0.819763	1.90544	0.708054	1.6036	0.32105	1.33808	0.330826	1.18448	0.162298	1.03745	-0.182983	0.960413	-0.23359	0.844238
	22.504	13.8674	12.0842	18.9937	16.1134	8.47677	12.7376	10.3615	12.5069	5.05601	5.11235	4.99171	5.74714	2.78495	3.28299	2.19198	3.16628	1.50123	2.26035	0.826639	1.91197	0.719569	1.60914	0.32454	1.34144	0.327494	1.19002	0.164057	1.03916	-0.187093	0.965647	-0.232708	0.8451
	22.604	13.9335	12.1081	19.0505	16.146	8.52006	12.8067	10.4042	12.5491	5.07976	5.11704	5.01662	5.76865	2.79604	3.29862	2.2053	3.17856	1.49404	2.25722	0.833516	1.91851	0.715337	1.59758	0.328031	1.34481	0.330769	1.18674	0.165816	1.04087	-0.190683	0.962211	-0.231825	0.845961
	22.704	13.9952	12.1533	19.107	16.1783	8.5497	12.8347	10.4467	12.5912	5.1094	5.1497	5.04151	5.79013	2.79912	3.31205	2.21862	3.19083	1.50789	2.2666	0.840391	1.92505	0.714507	1.59993	0.331522	1.34818	0.333846	1.20034	0.167575	1.04258	-0.184341	0.967834	-0.230943	0.846823
	22.804	14.0649	12.19	19.1634	16.2104	8.58485	12.8834	10.4892	12.633	5.12111	5.15579	5.06639	5.81159	2.8185	3.31846	2.23194	3.20309	1.50383	2.26894	0.847266	1.93158	0.726079	1.60586	0.335012	1.35155	0.3337	1.2058	0.169334	1.04429	-0.187921	0.954397	-0.23006	0.847684
	22.904	14.1202	12.2197	19.2194	16.2423	8.60475	12.9304	10.5316	12.6748	5.14462	5.1697	5.09125	5.83302	2.82214	3.33205	2.24526	3.21535	1.50061	2.27816	0.85414	1.93811	0.730189	1.61914	0.338502	1.35492	0.337336	1.19643	0.171093	1.046	-0.180379	0.956116	-0.229178	0.848546
	23.004	14.1824	12.2643	19.2753	16.274	8.6397	12.9769	10.574	12.7164	5.16065	5.20681	5.1161	5.85443	2.82662	3.35713	2.25857	3.2276	1.52384	2.28449	0.861011	1.94464	0.745441	1.62485	0.341991	1.35829	0.341817	1.2137	0.172851	1.04771	-0.18011	0.961975	-0.228295	0.849407
	23.104	14.2215	12.2937	19.3309	16.3055	8.67062	13.0244	10.6162	12.7578	5.17955	5.22024	5.14092	5.87581	2.84599	3.36307	2.27188	3.23985	1.52742	2.28637	0.867882	1.95117	0.733735	1.61922	0.345481	1.36166	0.341356	1.2001	0.17461	1.04942	-0.176528	0.952602	-0.227413	0.850269
	23.204	14.2674	12.3252	19.3862	16.3368	8.7011	13.0752	10.6585	12.7991	5.19002	5.2436	5.16573	5.89716	2.86007	3.36721	2.28518	3.25209	1.52617	2.29379	0.874753	1.9577	0.740132	1.61914	0.34897	1.36502	0.344319	1.20034	0.176368	1.05113	-0.177775	0.960022	-0.22653	0.85113
	23.304	14.3383	12.3678	19.4414	16.3679	8.73376	13.1373	10.7006	12.8403	5.22284	5.25923	5.19053	5.91848	2.87302	3.38987	2.29848	3.26432	1.53556	2.29347	0.881623	1.96422	0.738103	1.62696	0.352459	1.36839	0.34525	1.21534	0.178127	1.05284	-0.187921	0.959866	-0.225648	0.851992
	23.404	14.3999	12.4051	19.4962	16.3988	8.76677	13.169	10.7427	12.8813	5.23664	5.26517	5.21532	5.93978	2.86402	3.37299	2.31177	3.27654	1.54201	2.2805	0.888492	1.97074	0.751592	1.62508	0.355948	1.37176	0.347966	1.19424	0.179885	1.05455	-0.181468	0.938772	-0.224766	0.852853
	23.504	14.4302	12.446	19.5509	16.4294	8.79335	13.2077	10.7847	12.9221	5.24368	5.2829	5.24008	5.96106	2.88214	3.38651	2.32507	3.28876	1.54841	2.29449	0.895358	1.97726	0.746913	1.63141	0.359436	1.37512	0.34672	1.2001	0.181644	1.05626	-0.175069	0.948694	-0.223883	0.853714
	23.604	14.4856	12.4737	19.6053	16.4599	8.82995	13.2601	10.8267	12.9628	5.27247	5.29431	5.26483	5.98231	2.89547	3.39432	2.33835	3.30097	1.56535	2.30168	0.902225	1.98378	0.744453	1.64266	0.362924	1.37848	0.355507	1.20042	0.183402	1.05797	-0.170325	0.948383	-0.223001	0.854575
	23.704	14.5095	12.5219	19.6595	16.4902	8.86854	13.2816	10.8686	13.0034	5.28762	5.30813	5.28956	6.00353	2.90298	3.40361	2.35164	3.31317	1.56128	2.31519	0.909091	1.9903	0.751796	1.64805	0.366413	1.38185	0.348171	1.20565	0.18516	1.05968	-0.18157	0.954084	-0.222119	0.855437
	23.804	14.5587	12.5461	19.7135	16.5203	8.89511	13.3034	10.9104	13.0438	5.29436	5.33204	5.31428	6.02472	2.91376	3.39284	2.36492	3.32536	1.5605	2.30035	0.915957	1.99682	0.746811	1.64118	0.369901	1.38521	0.346451	1.20252	0.186918	1.06139	-0.182982	0.958303	-0.221236	0.856298
	23.904	14.6147	12.5969	19.7672	16.5502	8.9509	13.3521	10.9522	13.0841	5.31169	5.36251	5.33899	6.04589	2.92641	3.42377	2.37819	3.33755	1.57285	2.33113	0.922821	2.00333	0.756332	1.65289	0.373388	1.38858	0.340515	1.21377	0.188677	1.0631	-0.177505	0.970022	-0.220354	0.857159
	24.004	14.6606	12.6273	19.8207	16.5799	8.9888	13.3796	10.9939	13.1242	5.3371	5.37423	5.36367	6.06703	2.93293	3.42721	2.39147	3.34973	1.57186	2.33097	0.929682	2.00984	0.781436	1.65961	0.376875	1.39194	0.358281	1.20971	0.190435	1.06481	-0.171321	0.96596	-0.219472	0.85802
	24.104	14.7265	12.6533	19.874	16.6094	9.01568	13.4029	11.0356	13.1642	5.3532	5.38032	5.38834	6.08815	2.94105	3.43362	2.40474	3.36191	1.57998	2.33285	0.936544	2.01635	0.758308	1.65071	0.380362	1.3953	0.35421	1.19987	0.192192	1.06652	-0.175531	0.956118	-0.21859	0.858881
	24.204	14.77	12.6958	19.927	16.6387	9.03574	13.4424	11.0771	13.204	5.37639	5.39579	5.413	6.10924	2.96406	3.45674	2.418	3.37408	1.59128	2.33332	0.943406	2.02286	0.770552	1.66164	0.383849	1.39867	0.346617	1.20424	0.19395	1.06823	-0.182984	0.960178	-0.217707	0.859742
	24.304	14.8165	12.7272	19.9798	16.6678	9.06662	13.4844	11.1186	13.2437	5.40008	5.40376	5.43764	6.1303	2.96448	3.46096	2.43126	3.38623	1.59122	2.34425	0.950266	2.02937	0.781911	1.65461	0.387336	1.40203	0.350774	1.21174	0.195708	1.06994	-0.182872	0.960491	-0.216825	0.860603
	24.404	14.8598	12.7532	20.0324	16.6967	9.09818	13.501	11.1601	13.2832	5.42695	5.42149	5.46226	6.15134	2.98371	3.46276	2.44452	3.39839	1.59139	2.32777	0.957125	2.03587	0.781743	1.66032	0.390822	1.40539	0.350774	1.1987	0.197466	1.07165	-0.171321	0.966194	-0.215943	0.861464
	24.504	14.892	12.7976	20.0847	16.7254	9.14995	13.5518	11.2015	13.3226	5.42888	5.43524	5.48687	6.17236	2.98547	3.47682	2.45777	3.41054	1.59315	2.34527	0.963982	2.04237	0.783676	1.66235	0.394308	1.40875	0.351761	1.20401	0.199224	1.07335	-0.181412	0.967756	-0.215061	0.862325
	24.604	14.9543	12.8268	20.1368	16.7539	9.18131	13.5964	11.2428	13.3618	5.45148	5.45634	5.51146	6.19335	3.00808	3.50932	2.47102	3.42268	1.60794	2.36183	0.970839	2.04887	0.794559	1.67562	0.397794	1.41211	0.343753	1.20229	0.200981	1.07506	-0.174129	0.970252	-0.214179	0.863186
	24.704	15.0027	12.8762	20.1887	16.7823	9.21813	13.6197	11.284	13.4009	5.46924	5.4629	5.53603	6.21431	3.006	3.50385	2.48426	3.43481	1.60197	2.35308	0.977696	2.05537	0.792487	1.67047	0.401279	1.41547	0.333533	1.21229	0.202739	1.07677	-0.180277	0.968225	-0.213297	0.864047
	24.804	15.0756	12.9126	20.2404	16.8104	9.27088	13.6711	11.3252	13.4399	5.49092	5.48774	5.56059	6.23524	3.01266	3.52151	2.4975	3.44693	1.60815	2.37824	0.984551	2.06187	0.79867	1.69532	0.404765	1.41883	0.332545	1.21745	0.204497	1.07848	-0.177664	0.985413	-0.212414	0.864908
	24.904	15.1134	12.9519	20.2918	16.8384	9.28974	13.7167	11.3663	13.4787	5.5018	5.49938	5.58514	6.25615	3.03057	3.54065	2.51074	3.45905	1.60357	2.38957	0.991406	2.06837	0.794093	1.69914	0.40825	1.42219	0.343119	1.20596	0.206254	1.08019	-0.178975	0.973772	-0.211533	0.865769
	25.004	15.1642	12.9953	20.343	16.8662	9.34006	13.7373	11.4074	13.5173	5.53211	5.50345	5.60967	6.27703	3.0387	3.54487	2.52398	3.47116	1.62654	2.38988	0.998257	2.07486	0.805345	1.69164	0.411734	1.42555	0.353902	1.21034	0.208012	1.0819	-0.167247	0.985804	-0.21065	0.86663
	25.104	15.2225	13.0437	20.394	16.8938	9.36761	13.7878	11.4484	13.5558	5.52888	5.52899	5.63418	6.29789	3.04594	3.56229	2.53721	3.48327	1.63409	2.38824	1.00511	2.08135	0.805553	1.69735	0.415219	1.4289	0.34286	1.2162	0.209769	1.0836	-0.171423	0.983692	-0.209768	0.86749
	25.204	15.2473	13.0598	20.4447	16.9212	9.41537	13.8249	11.4893	13.5942	5.54586	5.54837	5.65868	6.31873	3.05137	3.56245	2.55043	3.49537	1.63154	2.39949	1.01196	2.08784	0.810345	1.70907	0.418704	1.43226	0.347653	1.22792	0.211526	1.08531	-0.173802	0.98385	-0.208886	0.868351
	25.304	15.2867	13.1159	20.4952	16.9485	9.43558	13.8598	11.5302	13.6324	5.56512	5.55446	5.68316	6.33953	3.0636	3.5801	2.56365	3.50745	1.62801	2.40136	1.01881	2.09433	0.810715	1.70344	0.422188	1.43562	0.348022	1.23307	0.213284	1.08702	-0.170164	0.989319	-0.208004	0.869212
	25.404	15.3376	13.1476	20.5455	16.9755	9.48199	13.8877	11.571	13.6704	5.59248	5.58173	5.70762	6.36031	3.0825	3.5994	2.57687	3.51954	1.63987	2.40535	1.02566	2.10082	0.810389	1.71118	0.425672	1.43897	0.34817	1.22956	0.215041	1.08873	-0.173925	0.98971	-0.207122	0.870072
	25.504	15.3956	13.1823	20.5956	17.0024	9.49386	13.9382	11.6117	13.7083	5.60387	5.60157	5.73207	6.38106	3.09032	3.59987	2.59009	3.53162	1.64705	2.41722	1.03251	2.1073	0.818044	1.71883	0.429155	1.44233	0.355352	1.22549	0.216798	1.09043	-0.173609	0.997366	-0.20624	0.870933
	25.604	15.4416	13.2333	20.6454	17.0291	9.50792	13.9734	11.6524	13.7461	5.60716	5.63204	5.7565	6.40179	3.08516	3.62252	2.6033	3.54369	1.64223	2.42066	1.03936	2.11378	0.801806	1.71867	0.432638	1.44569	0.350832	1.22955	0.218555	1.09214	-0.171264	0.996738	-0.205358	0.871794
	25.704	15.4951	13.2822	20.6951	17.0556	9.54137	14.0301	11.693	13.7837	5.64044	5.63032	5.78092	6.42249	3.08813	3.6208	2.6165	3.55575	1.64456	2.41925	1.0462	2.12026	0.823531	1.72102	0.436122	1.44904	0.353026	1.22737	0.220312	1.09385	-0.168595	0.976116	-0.204476	0.872654
	25.804	15.544	13.3304	20.7445	17.082	9.54854	14.0552	11.7335	13.8212	5.64701	5.65149	5.80532	6.44317	3.10595	3.62244	2.62971	3.5678	1.64362	2.42808	1.05305	2.12674	0.825857	1.71844	0.439605	1.4524	0.351919	1.21729	0.222069	1.09555	-0.177517	0.985256	-0.203594	0.873515
	25.904	15.5797	13.3544	20.7936	17.1081	9.5762	14.1002	11.774	13.8585	5.66716	5.65579	5.82971	6.46382	3.10609	3.62721	2.64291	3.57985	1.65878	2.41363	1.0599	2.13322	0.818527	1.72321	0.443088	1.45575	0.347855	1.21424	0.223826	1.09726	-0.18158	0.977991	-0.202712	0.874375
	26.004	15.6341	13.3833	20.8426	17.1341	9.61907	14.1338	11.8144	13.8957	5.6905	5.66938	5.85408	6.48444	3.11771	3.64034	2.6561	3.59189	1.64383	2.4305	1.06674	2.13969	0.814823	1.74024	0.446569	1.4591	0.352132	1.22737	0.225583	1.09897	-0.181513	0.975647	-0.20183	0.875236
	26.104	15.6926	13.4094	20.8913	17.1599	9.6498	14.1724	11.8547	13.9327	5.72106	5.68751	5.87843	6.50504	3.11376	3.64284	2.66929	3.60393	1.66285	2.42504	1.07358	2.14617	0.826329	1.73836	0.450052	1.46246	0.351613	1.21768	0.227339	1.10067	-0.169703	0.974398	-0.200949	0.876096
	26.204	15.7383	13.4479	20.9398	17.1856	9.68417	14.2116	11.895	13.9696	5.73186	5.71024	5.90277	6.52562	3.12813	3.66166	2.68248	3.61596	1.6694	2.42855	1.08042	2.15264	0.83696	1.73829	0.453534	1.46581	0.354264	1.21792	0.229096	1.10238	-0.155638	0.981194	-0.200067	0.876956
	26.304	15.789	13.4951	20.9881	17.2111	9.72661	14.2469	11.9352	14.0064	5.75554	5.7222	5.92709	6.54616	3.13215	3.67393	2.69566	3.62798	1.66935	2.44082	1.08726	2.15911	0.840032	1.74211	0.457016	1.46916	0.346868	1.22143	0.230852	1.10409	-0.163812	0.978148	-0.199185	0.877817
	26.404	15.8312	13.5359	21.0362	17.2364	9.72975	14.2916	11.9754	14.043	5.77726	5.73587	5.9514	6.56669	3.14683	3.68776	2.70884	3.63999	1.67248	2.45433	1.0941	2.16558	0.835185	1.74422	0.460497	1.47251	0.361247	1.21979	0.232609	1.10579	-0.168187	0.979944	-0.198303	0.878677
	26.504	15.8935	13.5848	21.084	17.2615	9.77234	14.3194	12.0155	14.0794	5.79346	5.76142	5.97569	6.58718	3.1699	3.71705	2.72202	3.652	1.68399	2.46394	1.10094	2.17204	0.835758	1.75055	0.463978	1.47586	0.36495	1.23377	0.234366	1.1075	-0.157145	0.989553	-0.197421	0.879538
	26.604	15.9504	13.6164	21.1317	17.2865	9.8023	14.3679	12.0555	14.1157	5.81514	5.77689	5.99996	6.60765	3.18032	3.72456	2.73519	3.664	1.69018	2.46441	1.10778	2.17851	0.849925	1.76196	0.467459	1.47922	0.359416	1.23331	0.236122	1.10921	-0.162205	0.989556	-0.196539	0.880398
	26.704	16.0012	13.6685	21.1791	17.3113	9.84147	14.4046	12.0955	14.1519	5.8382	5.79446	6.02422	6.6281	3.18824	3.73791	2.74836	3.67599	1.69405	2.49277	1.11462	2.18497	0.86504	1.77141	0.47094	1.48257	0.351871	1.23916	0.237878	1.11091	-0.162242	0.9876	-0.195657	0.881258
	26.804	16.041	13.7038	21.2263	17.3359	9.87662	14.4307	12.1353	14.1879	5.84304	5.80274	6.04847	6.64852	3.20385	3.73073	2.76152	3.68797	1.69091	2.47027	1.12145	2.19143	0.86143	1.76782	0.474421	1.48592	0.360148	1.23963	0.239635	1.11262	-0.173662	0.98807	-0.194776	0.882118
	26.904	16.1093	13.7373	21.2732	17.3604	9.91424	14.4697	12.1752	14.2237	5.87629	5.82743	6.07269	6.66891	3.21053	3.74807	2.77468	3.69995	1.71227	2.49496	1.12829	2.19789	0.860296	1.77766	0.477901	1.48927	0.377599	1.24479	0.241391	1.11432	-0.163386	1.00104	-0.193894	0.882978
	27.004	16.1591	13.7799	21.32	17.3847	9.93688	14.4986	12.2149	14.2595	5.89455	5.83915	6.09691	6.68928	3.23209	3.77119	2.78784	3.71193	1.70774	2.49511	1.13512	2.20435	0.878255	1.78891	0.48138	1.49261	0.36495	1.23713	0.243147	1.11603	-0.172465	0.993382	-0.193012	0.883839
	27.104	16.2146	13.811	21.3665	17.4088	9.96864	14.522	12.2546	14.295	5.90773	5.85884	6.1211	6.70962	3.22557	3.77494	2.80099	3.72389	1.72404	2.49886	1.14195	2.2108	0.871593	1.78907	0.48486	1.49596	0.37405	1.24088	0.244903	1.11773	-0.171313	0.997131	-0.19213	0.884699
	27.204	16.2462	13.8484	21.4129	17.4328	9.99287	14.5495	12.2943	14.3305	5.9232	5.85681	6.14528	6.72994	3.22606	3.76963	2.81414	3.73585	1.71638	2.50496	1.14879	2.21726	0.868316	1.78703	0.48834	1.49931	0.373901	1.23557	0.246659	1.11944	-0.174594	0.991819	-0.191249	0.885559
	27.304	16.3048	13.8792	21.459	17.4566	10.0315	14.5928	12.3338	14.3657	5.9506	5.87626	6.16944	6.75023	3.24891	3.78065	2.82728	3.7478	1.72815	2.49722	1.15562	2.22371	0.886953	1.77555	0.491819	1.50266	0.373647	1.24706	0.248415	1.12114	-0.15205	0.991272	-0.190367	0.886419
	27.404	16.3578	13.9074	21.5049	17.4802	10.0774	14.6314	12.3733	14.4009	5.95712	5.89649	6.19359	6.7705	3.24449	3.77338	2.84043	3.75974	1.73468	2.51277	1.16245	2.23016	0.882533	1.78329	0.495299	1.50601	0.372965	1.24323	0.250171	1.12285	-0.160848	0.991507	-0.189485	0.887279
	27.504	16.4063	13.9344	21.5505	17.5037	10.133	14.6589	12.4128	14.4359	5.97382	5.91556	6.21772	6.79074	3.26886	3.7776	2.85356	3.77168	1.73966	2.51293	1.16928	2.23661	0.887378	1.77985	0.498777	1.50935	0.385457	1.23526	0.251927	1.12455	-0.155528	0.98807	-0.188604	0.888139
	27.604	16.4757	13.987	21.596	17.527	10.1628	14.7016	12.4521	14.4707	5.99222	5.93329	6.24183	6.81095	3.2713	3.80643	2.8667	3.78361	1.73836	2.53425	1.17611	2.24305	0.886381	1.80102	0.502255	1.5127	0.384321	1.24112	0.253682	1.12626	-0.157	1.00877	-0.187722	0.888999
	27.704	16.5377	14.001	21.6413	17.5502	10.2024	14.7373	12.4914	14.5054	6.01211	5.95055	6.26593	6.83115	3.26762	3.8126	2.87982	3.79554	1.73468	2.52824	1.18293	2.2495	0.898159	1.80657	0.505734	1.51605	0.384686	1.23526	0.255438	1.12796	-0.168491	1.00354	-0.18684	0.889859
	27.804	16.5782	14.0475	21.6863	17.5732	10.2466	14.7762	12.5307	14.54	6.03632	5.96579	6.29002	6.8513	3.28432	3.82784	2.89295	3.80745	1.74357	2.53222	1.18976	2.25594	0.914556	1.79102	0.509212	1.51939	0.389364	1.23502	0.257194	1.12967	-0.159602	1.01049	-0.185959	0.890718
	27.904	16.6196	14.0903	21.7311	17.5961	10.2762	14.8148	12.5699	14.5744	6.0432	5.96657	6.31409	6.87144	3.2909	3.82815	2.90607	3.81936	1.73873	2.53597	1.19659	2.26238	0.909719	1.79524	0.51269	1.52274	0.38796	1.22346	0.25895	1.13137	-0.172557	1.00346	-0.185077	0.891578
	28.004	16.6749	14.1201	21.7757	17.6188	10.3039	14.8252	12.609	14.6086	6.06253	5.98759	6.33814	6.89156	3.29131	3.84135	2.91919	3.83126	1.74634	2.54589	1.20341	2.26882	0.90561	1.79672	0.516167	1.52608	0.372604	1.22526	0.260705	1.13308	-0.176529	1.01244	-0.184196	0.892438
	28.104	16.7086	14.1452	21.8201	17.6414	10.3374	14.8716	12.648	14.6428	6.08466	6.00165	6.36217	6.91165	3.31313	3.84401	2.93231	3.84316	1.74893	2.54059	1.21023	2.27526	0.912582	1.79157	0.519644	1.52942	0.379578	1.2201	0.26246	1.13478	-0.173598	0.999792	-0.183314	0.893298
	28.204	16.7656	14.1784	21.8643	17.6638	10.3712	14.899	12.687	14.6767	6.09904	6.01938	6.38619	6.93171	3.32735	3.86893	2.94541	3.85505	1.75581	2.55754	1.21706	2.2817	0.92633	1.80477	0.523122	1.53277	0.385512	1.23362	0.264216	1.13648	-0.17517	1.01283	-0.182432	0.894158
	28.304	16.8059	14.2119	21.9083	17.686	10.4116	14.9361	12.7259	14.7106	6.11618	6.0404	6.4102	6.95174	3.32872	3.87463	2.95852	3.86693	1.76843	2.55574	1.22388	2.28813	0.91598	1.81094	0.526599	1.53611	0.382975	1.24698	0.265971	1.13819	-0.177405	1.01494	-0.181551	0.895017
	28.404	16.843	14.2485	21.9521	17.7081	10.433	14.9756	12.7648	14.7443	6.14065	6.05415	6.43419	6.97176	3.32615	3.88869	2.97162	3.87881	1.76586	2.56574	1.2307	2.29456	0.917791	1.82407	0.530075	1.53945	0.373067	1.24479	0.267727	1.13989	-0.168864	1.02057	-0.18067	0.895877
	28.504	16.9076	14.2707	21.9956	17.73	10.4667	15.0202	12.8036	14.7778	6.14747	6.07181	6.45816	6.99175	3.34048	3.89057	2.98472	3.89067	1.77268	2.57137	1.23752	2.30099	0.923669	1.81891	0.533551	1.54279	0.390666	1.23916	0.269482	1.14159	-0.181264	1.01541	-0.179788	0.896737
	28.604	16.957	14.3114	22.039	17.7518	10.504	15.0513	12.8423	14.8112	6.17304	6.09767	6.48211	7.01171	3.3512	3.90409	2.99782	3.90254	1.78653	2.57738	1.24434	2.30742	0.918933	1.82836	0.537027	1.54614	0.393436	1.24518	0.271237	1.1433	-0.155696	1.02471	-0.178907	0.897596
	28.704	16.9963	14.3421	22.0822	17.7735	10.5238	15.0909	12.881	14.8445	6.18148	6.11602	6.50605	7.03165	3.37042	3.89244	3.0109	3.91439	1.78686	2.58074	1.25115	2.31385	0.926905	1.83953	0.540503	1.54948	0.385615	1.23729	0.272992	1.145	-0.167089	1.02448	-0.178025	0.898456
	28.804	17.0303	14.3447	22.1251	17.795	10.5456	15.1218	12.9196	14.8776	6.21487	6.10329	6.52998	7.05155	3.37334	3.9058	3.02399	3.92623	1.7818	2.57113	1.25797	2.32027	0.941071	1.82258	0.543979	1.55282	0.388535	1.24284	0.274747	1.1467	-0.160903	1.01862	-0.177144	0.899315
	28.904	17.0833	14.3837	22.1678	17.8163	10.58	15.1646	12.9581	14.9105	6.2295	6.13478	6.55389	7.07144	3.38345	3.90651	3.03707	3.93808	1.79174	2.57152	1.26479	2.3267	0.951014	1.82235	0.547455	1.55616	0.398173	1.23932	0.276502	1.14841	-0.162038	1.00729	-0.176262	0.900175
	29.004	17.1446	14.425	22.2104	17.8375	10.6213	15.198	12.9966	14.9434	6.25116	6.14767	6.57778	7.0913	3.3976	3.93159	3.05015	3.94991	1.79482	2.57769	1.2716	2.33311	0.942067	1.82836	0.550929	1.5595	0.381551	1.23721	0.278257	1.15011	-0.167414	1.0169	-0.175381	0.901034
	29.104	17.1952	14.4678	22.2527	17.8586	10.6523	15.2236	13.035	14.9761	6.2594	6.1522	6.60165	7.11114	3.39803	3.93565	3.06323	3.96174	1.814	2.59269	1.27841	2.33953	0.946233	1.83242	0.554404	1.56284	0.381978	1.24143	0.280012	1.15181	-0.167293	1.0169	-0.174499	0.901894
	29.204	17.2646	14.4907	22.2948	17.8795	10.6791	15.2603	13.0733	15.0086	6.28925	6.17899	6.62551	7.13095	3.41599	3.94338	3.0763	3.97356	1.81664	2.59699	1.28523	2.34595	0.944663	1.82797	0.557879	1.56618	0.392295	1.24448	0.281767	1.15352	-0.17637	1.00494	-0.173618	0.902753
	29.304	17.3228	14.5145	22.3367	17.9003	10.7375	15.2802	13.1116	15.041	6.30893	6.1911	6.64936	7.15073	3.42381	3.96659	3.08936	3.98537	1.82086	2.61254	1.29204	2.35237	0.952789	1.83258	0.561354	1.56951	0.400253	1.22987	0.283521	1.15522	-0.172149	1.00955	-0.172737	0.903613
	29.404	17.3716	14.5637	22.3784	17.9209	10.7775	15.3191	13.1498	15.0733	6.32935	6.20118	6.67319	7.17049	3.43672	3.96869	3.10243	3.99717	1.83363	2.61871	1.29885	2.35878	0.961655	1.84594	0.564828	1.57285	0.401138	1.24713	0.285276	1.15692	-0.159073	1.02291	-0.171855	0.904472
	29.504	17.4332	14.6005	22.4199	17.9414	10.7971	15.3541	13.1879	15.1054	6.33758	6.22587	6.697	7.19022	3.43293	3.99026	3.11549	4.00897	1.83388	2.64339	1.30566	2.36519	0.954091	1.8436	0.568301	1.57619	0.401555	1.26432	0.287031	1.15862	-0.159602	1.02057	-0.170974	0.905331
	29.604	17.4575	14.6255	22.4613	17.9617	10.8243	15.3736	13.226	15.1373	6.35295	6.24368	6.72079	7.20993	3.4411	3.99573	3.12854	4.02076	1.84128	2.64199	1.31247	2.3716	0.96196	1.84219	0.571775	1.57953	0.405213	1.2512	0.288785	1.16033	-0.166886	1.01916	-0.170093	0.90619
	29.704	17.509	14.6451	22.5024	17.9819	10.8336	15.4011	13.264	15.1692	6.37747	6.25571	6.74457	7.22962	3.45359	4.00401	3.14159	4.03255	1.83879	2.64949	1.31928	2.37801	0.970546	1.84219	0.575249	1.58286	0.410198	1.27026	0.29054	1.16203	-0.154225	1.01838	-0.169211	0.90705
	29.804	17.5862	14.6866	22.5433	18.002	10.8637	15.4131	13.302	15.2009	6.39216	6.26532	6.76834	7.24927	3.46047	4.01768	3.15464	4.04433	1.84893	2.6555	1.32609	2.38442	0.965403	1.86368	0.578722	1.5862	0.40536	1.26096	0.292294	1.16373	-0.155798	1.00971	-0.16833	0.907909
	29.904	17.633	14.7138	22.584	18.0219	10.9103	15.4522	13.3399	15.2324	6.41919	6.29274	6.79209	7.26891	3.47626	4.02541	3.16769	4.0561	1.84566	2.65902	1.33289	2.39083	0.965866	1.87141	0.582195	1.58953	0.421143	1.27995	0.294048	1.16543	-0.170792	1.02838	-0.167449	0.908768
	30.004	17.6926	14.7451	22.6245	18.0417	10.9276	15.4947	13.3777	15.2638	6.42842	6.31204	6.81582	7.28852	3.48532	4.03674	3.18073	4.06786	1.85424	2.65925	1.3397	2.39723	0.966639	1.87102	0.585667	1.59287	0.429896	1.26846	0.295803	1.16713	-0.150319	1.0169	-0.166568	0.909627
	30.104	17.7465	14.772	22.6648	18.0614	10.9732	15.5144	13.4155	15.2951	6.4431	6.32017	6.83953	7.3081	3.5072	4.04112	3.19376	4.07962	1.86488	2.66738	1.3465	2.40363	0.965864	1.86727	0.58914	1.5962	0.424574	1.26831	0.297557	1.16884	-0.15564	1.02502	-0.165686	0.910486
	30.204	17.7973	14.8056	22.7049	18.0809	11.012	15.5377	13.4532	15.3262	6.46263	6.35673	6.86324	7.32766	3.51141	4.06596	3.20679	4.09137	1.86862	2.68441	1.3533	2.41003	0.977585	1.87727	0.592612	1.59954	0.424744	1.26283	0.299311	1.17054	-0.167191	1.03033	-0.164805	0.911345
	30.304	17.8399	14.8192	22.7448	18.1003	11.0474	15.5571	13.4908	15.3572	6.48601	6.35892	6.88692	7.34719	3.53432	4.0608	3.21982	4.10311	1.86092	2.68675	1.36011	2.41643	0.992681	1.87899	0.596084	1.60287	0.432805	1.26471	0.301065	1.17224	-0.151788	1.01315	-0.163924	0.912204
	30.404	17.8754	14.8525	22.7845	18.1195	11.0899	15.5886	13.5284	15.388	6.50898	6.37642	6.91059	7.3667	3.54621	4.08955	3.23285	4.11485	1.87638	2.69613	1.36691	2.42282	0.992849	1.8768	0.599556	1.6062	0.444051	1.27846	0.302819	1.17394	-0.159907	1.0269	-0.163043	0.913064
	30.504	17.9295	14.8916	22.824	18.1387	11.1058	15.6006	13.5659	15.4187	6.51289	6.38892	6.93425	7.38619	3.5537	4.09034	3.24587	4.12658	1.86888	2.69707	1.37371	2.42922	0.981279	1.87743	0.603027	1.60954	0.44046	1.29018	0.304573	1.17564	-0.171478	1.03471	-0.162162	0.913923
	30.604	17.9688	14.9207	22.8633	18.1576	11.1452	15.6314	13.6033	15.4493	6.52914	6.41712	6.95788	7.40565	3.55448	4.12291	3.25888	4.1383	1.88061	2.71761	1.38051	2.43561	0.993311	1.88688	0.606499	1.61287	0.448115	1.29557	0.306327	1.17734	-0.174901	1.03228	-0.161281	0.914781
	30.704	18.0005	14.9384	22.9024	18.1765	11.1803	15.6494	13.6407	15.4797	6.55247	6.41603	6.9815	7.42508	3.57782	4.1326	3.27189	4.15002	1.88815	2.70855	1.38731	2.442	0.997115	1.87704	0.60997	1.6162	0.440368	1.28995	0.308081	1.17904	-0.167358	1.02666	-0.160399	0.91564
	30.804	18.0561	14.9851	22.9414	18.1952	11.2245	15.6804	13.678	15.51	6.57721	6.45829	7.0051	7.44449	3.59475	4.14018	3.2849	4.16173	1.88962	2.73894	1.3941	2.44839	1.00185	1.88852	0.613441	1.61953	0.43807	1.29784	0.309835	1.18074	-0.1737	1.03408	-0.159518	0.916499
	30.904	18.1034	15.0148	22.9801	18.2138	11.2598	15.7178	13.7152	15.5401	6.60028	6.46095	7.02869	7.46387	3.61781	4.14284	3.29791	4.17343	1.89737	2.71832	1.4009	2.45477	1.00212	1.87164	0.616912	1.62286	0.453323	1.28799	0.311588	1.18244	-0.165955	1.02518	-0.158637	0.917358
	31.004	18.1384	15.0673	23.0186	18.2323	11.3023	15.7564	13.7524	15.5701	6.63185	6.50556	7.05227	7.48323	3.61813	4.16838	3.31091	4.18513	1.89768	2.75136	1.40769	2.46116	0.998361	1.89281	0.620381	1.62619	0.445521	1.30198	0.313342	1.18414	-0.165944	1.03869	-0.157756	0.918217
	31.104	18.1837	15.0906	23.057	18.2506	11.3327	15.78	13.7895	15.6	6.65804	6.5172	7.07582	7.50257	3.64402	4.1908	3.32391	4.19681	1.9156	2.75847	1.41449	2.46754	1.01675	1.88493	0.623851	1.62952	0.452493	1.30518	0.315095	1.18585	-0.155064	1.04158	-0.156875	0.919076
	31.204	18.2255	15.1318	23.0951	18.2688	11.3744	15.815	13.8266	15.6297	6.67988	6.539	7.09936	7.52188	3.65084	4.20135	3.3369	4.2085	1.92618	2.75761	1.42128	2.47392	1.02669	1.89891	0.627321	1.63285	0.466346	1.2962	0.316849	1.18755	-0.145119	1.03713	-0.155994	0.919934
	31.304	18.2844	15.1574	23.1331	18.2869	11.4134	15.835	13.8636	15.6593	6.69971	6.55665	7.12289	7.54116	3.67818	4.21901	3.34989	4.22017	1.9343	2.78621	1.42808	2.4803	1.02295	1.90438	0.630791	1.63618	0.462911	1.30604	0.318603	1.18925	-0.137613	1.04229	-0.155113	0.920793
	31.404	18.3254	15.1918	23.1709	18.3049	11.4545	15.8658	13.9005	15.6887	6.73294	6.58306	7.1464	7.56042	3.69969	4.24541	3.36288	4.23184	1.94799	2.7898	1.43487	2.48668	1.02961	1.9	0.63426	1.63951	0.472865	1.31338	0.320356	1.19095	-0.146108	1.0501	-0.154232	0.921652
	31.504	18.3676	15.2097	23.2084	18.3227	11.4771	15.8877	13.9373	15.718	6.74383	6.57782	7.16989	7.57966	3.71058	4.24049	3.37586	4.2435	1.95858	2.78863	1.44166	2.49306	1.03174	1.89508	0.637729	1.64284	0.467489	1.31534	0.322109	1.19265	-0.132258	1.05221	-0.153351	0.922511
	31.604	18.4279	15.2296	23.2458	18.3404	11.5026	15.9185	13.9741	15.7472	6.77367	6.59009	7.19336	7.59887	3.72059	4.25995	3.38884	4.25515	1.96091	2.79621	1.44845	2.49943	1.01909	1.90673	0.641198	1.64617	0.466085	1.31573	0.323862	1.19435	-0.1374	1.04448	-0.15247	0.923369
	31.704	18.4563	15.2646	23.283	18.358	11.5228	15.9521	14.0109	15.7763	6.80488	6.6204	7.21682	7.61805	3.72115	4.28275	3.40181	4.2668	1.95774	2.80793	1.45524	2.5058	1.01935	1.91829	0.644667	1.64949	0.466512	1.31901	0.325616	1.19605	-0.133403	1.06354	-0.151589	0.924228
	31.804	18.4992	15.2862	23.32	18.3755	11.5537	15.9851	14.0475	15.8051	6.8168	6.63415	7.24027	7.63721	3.74011	4.27698	3.41478	4.27844	1.96905	2.80964	1.46203	2.51218	1.02706	1.91203	0.648135	1.65282	0.466715	1.3137	0.327369	1.19774	-0.145054	1.04619	-0.150708	0.925086
	31.904	18.5417	15.3249	23.3568	18.3928	11.589	16.0223	14.0841	15.8339	6.84742	6.64227	7.2637	7.65635	3.74433	4.27369	3.42774	4.29007	1.97263	2.81355	1.46881	2.51854	1.04223	1.90063	0.651603	1.65615	0.469991	1.3212	0.329122	1.19944	-0.137568	1.0501	-0.149828	0.925945
	32.004	18.6056	15.3508	23.3935	18.41	11.6213	16.0572	14.1207	15.8625	6.86898	6.66017	7.28711	7.67546	3.76542	4.29096	3.44071	4.3017	1.97419	2.82738	1.4756	2.52491	1.048	1.91071	0.65507	1.65947	0.47172	1.31549	0.330875	1.20114	-0.13944	1.05221	-0.148947	0.926803
	32.104	18.6516	15.3816	23.4299	18.4271	11.6439	16.0652	14.1571	15.891	6.89502	6.67931	7.3105	7.69455	3.79116	4.30213	3.45366	4.31332	1.98868	2.81902	1.48238	2.53128	1.05404	1.91766	0.658538	1.6628	0.478535	1.31932	0.332628	1.20284	-0.121515	1.05557	-0.148066	0.927662
	32.204	18.7044	15.4035	23.4662	18.4441	11.6816	16.1084	14.1936	15.9194	6.92096	6.70462	7.33388	7.71361	3.8013	4.29714	3.46662	4.32493	1.99883	2.82152	1.48917	2.53764	1.05701	1.91235	0.662006	1.66612	0.48447	1.3212	0.334381	1.20454	-0.114801	1.03885	-0.147185	0.92852
	32.304	18.7631	15.4465	23.5022	18.461	11.7007	16.1314	14.2299	15.9476	6.93263	6.72431	7.35725	7.73264	3.80953	4.32807	3.47957	4.33654	1.99534	2.83746	1.49595	2.544	1.05648	1.92391	0.665473	1.66945	0.484889	1.32135	0.336134	1.20624	-0.115329	1.06198	-0.146304	0.929378
	32.404	18.8142	15.4812	23.5381	18.4777	11.7323	16.1511	14.2662	15.9756	6.97169	6.73977	7.3806	7.75166	3.83657	4.34307	3.49251	4.34814	2.01457	2.84824	1.50273	2.55036	1.06446	1.9161	0.66894	1.67277	0.492396	1.31729	0.337886	1.20794	-0.107046	1.06526	-0.145423	0.930237
	32.504	18.8612	15.5127	23.5738	18.4944	11.7476	16.1919	14.3024	16.0036	6.98747	6.76306	7.40393	7.77065	3.82532	4.33213	3.50546	4.35973	2.01112	2.84121	1.50951	2.55672	1.06102	1.92001	0.672406	1.67609	0.480667	1.32104	0.339639	1.20964	-0.103455	1.04619	-0.144542	0.931095
	32.604	18.9245	15.5479	23.6093	18.5109	11.7805	16.2115	14.3386	16.0314	7.01164	6.76712	7.42724	7.78961	3.86167	4.34744	3.5184	4.37132	2.02747	2.84465	1.51629	2.56307	1.06612	1.9086	0.675873	1.67942	0.482339	1.30588	0.341392	1.21134	-0.0981802	1.04604	-0.143662	0.931953
	32.704	18.9635	15.5812	23.6447	18.5273	11.8116	16.2315	14.3746	16.0591	7.01946	6.78126	7.45054	7.80855	3.86885	4.35378	3.53133	4.3829	2.02388	2.84691	1.52307	2.56943	1.07769	1.92196	0.679339	1.68274	0.493901	1.3155	0.343144	1.21304	-0.105846	1.04471	-0.142781	0.932812
	32.804	19.0082	15.6298	23.6798	18.5436	11.844	16.2701	14.4107	16.0866	7.03289	6.82181	7.47383	7.82746	3.87855	4.3826	3.54426	4.39446	2.04842	2.86871	1.52985	2.57578	1.07862	1.92829	0.682805	1.68606	0.495	1.32901	0.344897	1.21473	-0.097103	1.05401	-0.1419	0.93367
	32.904	19.0548	15.653	23.7148	18.5597	11.8596	16.3018	14.4466	16.114	7.04867	6.82962	7.4971	7.84635	3.89776	4.38307	3.55719	4.40603	2.04498	2.86824	1.53663	2.58213	1.06362	1.93954	0.686271	1.68938	0.495463	1.31776	0.346649	1.21643	-0.100683	1.05416	-0.141019	0.934528
	33.004	19.0888	15.6806	23.7496	18.5758	11.8858	16.3345	14.4825	16.1413	7.06664	6.83767	7.52035	7.86522	3.90058	4.40205	3.57011	4.41759	2.07029	2.87597	1.5434	2.58848	1.07738	1.93586	0.689736	1.6927	0.501241	1.32502	0.348402	1.21813	-0.0902201	1.04643	-0.140139	0.935386
	33.104	19.1357	15.6941	23.7842	18.5917	11.9134	16.3582	14.5184	16.1684	7.08987	6.85087	7.54358	7.88406	3.91616	4.39635	3.58303	4.42914	2.05509	2.86246	1.55018	2.59483	1.06623	1.92954	0.693201	1.69602	0.494163	1.32323	0.350154	1.21983	-0.0865264	1.03994	-0.139258	0.936244
	33.204	19.2054	15.7334	23.8186	18.6076	11.9599	16.3951	14.5541	16.1954	7.09773	6.85907	7.5668	7.90288	3.92776	4.40424	3.59594	4.44069	2.06669	2.87035	1.55695	2.60117	1.08487	1.92993	0.696666	1.69934	0.50108	1.3194	0.351906	1.22153	-0.0786602	1.02502	-0.138377	0.937102
	33.304	19.2348	15.7494	23.8529	18.6233	11.985	16.4148	14.5898	16.2222	7.11076	6.86321	7.59001	7.92167	3.9411	4.4087	3.60885	4.45222	2.07956	2.88261	1.56373	2.60752	1.07524	1.93016	0.700131	1.70266	0.495056	1.32385	0.353658	1.22322	-0.0773461	1.02932	-0.137496	0.93796
	33.404	19.2877	15.7855	23.8869	18.6389	12.0147	16.4261	14.6255	16.249	7.1369	6.88438	7.6132	7.94044	3.95083	4.42518	3.62176	4.46375	2.07852	2.89144	1.5705	2.61386	1.08905	1.9318	0.703596	1.70598	0.489939	1.34002	0.355411	1.22492	-0.0829366	1.04971	-0.136616	0.938819
	33.504	19.33	15.8019	23.9208	18.6544	12.0446	16.4541	14.6611	16.2756	7.15544	6.89993	7.63637	7.95918	3.96204	4.42963	3.63467	4.47528	2.08878	2.89949	1.57727	2.6202	1.08086	1.93954	0.707059	1.7093	0.496292	1.32948	0.357163	1.22662	-0.0839233	1.03463	-0.135735	0.939677
	33.604	19.3723	15.8469	23.9545	18.6698	12.0794	16.4909	14.6966	16.302	7.17867	6.91407	7.65952	7.9779	3.97325	4.43924	3.64757	4.48679	2.09264	2.90582	1.58404	2.62654	1.10348	1.93383	0.710523	1.71262	0.488748	1.34315	0.358914	1.22832	-0.0914667	1.0408	-0.134854	0.940534
	33.704	19.4218	15.8812	23.9881	18.6851	12.0982	16.5145	14.732	16.3284	7.19648	6.9368	7.68266	7.9966	3.98401	4.43932	3.66046	4.49831	2.09122	2.91636	1.59081	2.63287	1.09424	1.93766	0.713987	1.71594	0.487189	1.34666	0.360666	1.23001	-0.0852144	1.05557	-0.133974	0.941392
	33.804	19.4559	15.8957	24.0214	18.7002	12.1438	16.5416	14.7674	16.3546	7.21133	6.9429	7.70579	8.01526	4.00183	4.44526	3.67335	4.50981	2.09796	2.90386	1.59758	2.63921	1.09738	1.94344	0.717451	1.71925	0.497965	1.34073	0.362418	1.23171	-0.0752156	1.03854	-0.133093	0.94225
	33.904	19.5071	15.9225	24.0546	18.7153	12.183	16.5616	14.8027	16.3806	7.23096	6.95485	7.72889	8.03391	4.01021	4.45705	3.68624	4.5213	2.09836	2.91144	1.60435	2.64554	1.10889	1.94336	0.720914	1.72257	0.497594	1.34065	0.36417	1.23341	-0.093867	1.04252	-0.132213	0.943108
	34.004	19.5609	15.9582	24.0876	18.7303	12.2177	16.5962	14.838	16.4066	7.25789	6.97431	7.75199	8.05253	4.02542	4.46854	3.69912	4.53279	2.11357	2.91121	1.61111	2.65187	1.11269	1.94344	0.724376	1.72589	0.489838	1.33338	0.365922	1.2351	-0.0791321	1.0501	-0.131332	0.943966
	34.104	19.5839	15.9855	24.1204	18.7451	12.2515	16.6177	14.8732	16.4324	7.27233	6.98634	7.77506	8.07113	4.02844	4.46479	3.71201	4.54428	2.11612	2.91137	1.61788	2.6582	1.10742	1.94391	0.727839	1.7292	0.492862	1.34073	0.367674	1.2368	-0.0881336	1.03838	-0.130452	0.944824
	34.204	19.642	16.0357	24.1531	18.7599	12.2792	16.6377	14.9083	16.4581	7.292	7.01696	7.79812	8.08971	4.05562	4.48791	3.72488	4.55575	2.12424	2.92324	1.62465	2.66453	1.10383	1.96282	0.731302	1.73252	0.500205	1.35276	0.369425	1.2385	-0.0875154	1.0501	-0.129571	0.945681
	34.304	19.6815	16.0634	24.1856	18.7745	12.3067	16.6573	14.9434	16.4836	7.30731	7.02149	7.82116	8.10825	4.06329	4.48463	3.73775	4.56722	2.13191	2.93074	1.63141	2.67086	1.1118	1.9475	0.734764	1.73583	0.500671	1.34901	0.371177	1.24019	-0.0837535	1.04666	-0.12869	0.946539
	34.404	19.7384	16.083	24.2179	18.7891	12.3519	16.6938	14.9784	16.509	7.32211	7.03251	7.84419	8.12678	4.08135	4.49221	3.75062	4.57868	2.13825	2.93879	1.63817	2.67718	1.11784	1.95149	0.738227	1.73915	0.506709	1.34877	0.372929	1.24189	-0.0852254	1.05768	-0.12781	0.947397
	34.504	19.7764	16.1123	24.25	18.8035	12.3859	16.7195	15.0133	16.5343	7.34404	7.04681	7.8672	8.14528	4.07251	4.50979	3.76348	4.59014	2.12941	2.94871	1.64493	2.6835	1.11681	1.95704	0.741688	1.74246	0.505676	1.3587	0.37468	1.24359	-0.0831299	1.04463	-0.12693	0.948255
	34.604	19.8167	16.1376	24.282	18.8178	12.4226	16.7369	15.0482	16.5595	7.36117	7.06423	7.89019	8.16375	4.08917	4.51534	3.77635	4.60159	2.14624	2.95394	1.65169	2.68982	1.1141	1.95539	0.745149	1.74577	0.502972	1.36393	0.376431	1.24528	-0.09647	1.05033	-0.126049	0.949112
	34.704	19.8635	16.1651	24.3138	18.8321	12.4608	16.7666	15.083	16.5845	7.38789	7.09509	7.91317	8.18221	4.10464	4.52745	3.7892	4.61303	2.15794	2.95418	1.65845	2.69614	1.12581	1.955	0.748611	1.74909	0.514204	1.35276	0.378182	1.24698	-0.0772552	1.06166	-0.125169	0.94997
	34.804	19.9101	16.1926	24.3455	18.8462	12.4849	16.7935	15.1178	16.6094	7.39617	7.10743	7.93613	8.20063	4.10463	4.53104	3.80205	4.62446	2.15372	2.95808	1.66521	2.70246	1.12159	1.95563	0.752072	1.7524	0.499212	1.35651	0.379934	1.24867	-0.0814769	1.05416	-0.124288	0.950827
	34.904	19.9413	16.2196	24.3769	18.8603	12.5161	16.8132	15.1525	16.6342	7.40741	7.12665	7.95908	8.21903	4.1012	4.53932	3.8149	4.63589	2.14982	2.94683	1.67197	2.70877	1.11034	1.96735	0.755533	1.75571	0.51093	1.34901	0.381685	1.25037	-0.0852153	1.05401	-0.123408	0.951685
	35.004	19.9563	16.2429	24.4082	18.8742	12.5538	16.8427	15.1871	16.6588	7.41456	7.13087	7.98201	8.23742	4.131	4.55073	3.82775	4.64732	2.14914	2.95808	1.67873	2.71508	1.12061	1.97875	0.758993	1.75902	0.509313	1.36026	0.383436	1.25207	-0.0821482	1.05448	-0.122528	0.952542
	35.104	20.0158	16.2686	24.4393	18.888	12.5943	16.8662	15.2217	16.6833	7.4431	7.15563	8.00492	8.25577	4.13985	4.55674	3.84059	4.65873	2.16566	2.96003	1.68548	2.7214	1.12993	1.9843	0.762453	1.76234	0.514585	1.36252	0.385187	1.25376	-0.073608	1.05939	-0.121647	0.9534
	35.204	20.0642	16.2922	24.4703	18.9018	12.6303	16.9009	15.2562	16.7077	7.46778	7.17157	8.02782	8.2741	4.15689	4.57596	3.85342	4.67014	2.17503	2.9605	1.69224	2.72771	1.13461	1.98055	0.765914	1.76565	0.512232	1.37002	0.386938	1.25546	-0.0679822	1.0369	-0.120767	0.954257
	35.304	20.1056	16.3232	24.5011	18.9154	12.653	16.9187	15.2906	16.7319	7.49398	7.1829	8.0507	8.29241	4.15948	4.58369	3.86626	4.68154	2.18904	2.97152	1.69899	2.73401	1.12612	1.96875	0.769374	1.76896	0.526713	1.35823	0.388689	1.25715	-0.0581854	1.04791	-0.119886	0.955115
	35.404	20.1496	16.3541	24.5317	18.929	12.6849	16.9364	15.325	16.7561	7.51789	7.19087	8.07357	8.31069	4.17261	4.58401	3.87909	4.69293	2.19014	2.96777	1.70575	2.74032	1.14269	1.96907	0.772833	1.77227	0.531087	1.35026	0.39044	1.25885	-0.0720927	1.03666	-0.119006	0.955972
	35.504	20.172	16.3679	24.5622	18.9424	12.7111	16.9637	15.3593	16.7801	7.52523	7.19681	8.09642	8.32895	4.17527	4.58963	3.89191	4.70432	2.17389	2.95465	1.7125	2.74662	1.14175	1.97469	0.776292	1.77558	0.518595	1.34088	0.392191	1.26054	-0.0694326	1.03854	-0.118126	0.956829
	35.604	20.2112	16.3762	24.5925	18.9558	12.7312	16.9771	15.3935	16.804	7.54836	7.21603	8.11925	8.34719	4.19854	4.5862	3.90473	4.7157	2.20513	2.9659	1.71925	2.75292	1.15346	1.96344	0.779751	1.77888	0.522803	1.34463	0.393941	1.26224	-0.0656942	1.03057	-0.117246	0.957686
	35.704	20.2539	16.4145	24.6226	18.969	12.7584	17.003	15.4277	16.8277	7.57201	7.22438	8.14207	8.3654	4.20673	4.60518	3.91755	4.72708	2.21675	2.97004	1.726	2.75923	1.15306	1.97852	0.78321	1.78219	0.522231	1.34096	0.395692	1.26393	-0.0692299	1.03862	-0.116365	0.958544
	35.804	20.2826	16.4226	24.6526	18.9822	12.7904	17.0203	15.4618	16.8513	7.59278	7.23157	8.16487	8.38358	4.21969	4.60534	3.93036	4.73844	2.21752	2.9816	1.73275	2.76552	1.15852	1.98258	0.786669	1.7855	0.523951	1.34049	0.397443	1.26563	-0.0679826	1.04596	-0.115485	0.959401
	35.904	20.3267	16.4445	24.6824	18.9953	12.8113	17.0377	15.4959	16.8748	7.61304	7.23048	8.18766	8.40174	4.22823	4.61893	3.94317	4.7498	2.21529	2.97972	1.7395	2.77182	1.15972	1.98446	0.790128	1.78881	0.525152	1.32362	0.399194	1.26732	-0.0672557	1.02862	-0.114605	0.960258
	36.004	20.3542	16.4696	24.712	19.0082	12.843	17.0537	15.5299	16.8982	7.62118	7.26727	8.21043	8.41988	4.23637	4.62088	3.95598	4.76116	2.22717	2.97808	1.74624	2.77812	1.1594	1.98688	0.793585	1.79211	0.525004	1.34854	0.400944	1.26902	-0.0669301	1.02323	-0.113725	0.961116
	36.104	20.3868	16.5009	24.7415	19.0211	12.8829	17.0823	15.5638	16.9215	7.64617	7.27907	8.23318	8.438	4.24183	4.62112	3.96878	4.7725	2.23592	2.9891	1.75299	2.78441	1.15722	1.98664	0.797043	1.79542	0.526082	1.33706	0.402694	1.27071	-0.0736647	1.0344	-0.112844	0.961972
	36.204	20.4172	16.5148	24.7708	19.0339	12.9014	17.1119	15.5977	16.9446	7.66456	7.29251	8.25592	8.45609	4.26021	4.62299	3.98158	4.78385	2.22727	2.98004	1.75974	2.7907	1.16779	1.99243	0.800501	1.79873	0.513692	1.34268	0.404445	1.2724	-0.078242	1.0208	-0.111964	0.96283
	36.304	20.4594	16.5572	24.8	19.0466	12.9288	17.1337	15.6315	16.9676	7.6872	7.31235	8.27864	8.47416	4.28286	4.62705	3.99437	4.79518	2.24258	2.99129	1.76648	2.79699	1.17872	1.99211	0.803958	1.80203	0.528529	1.33909	0.406195	1.2741	-0.0632378	1.01721	-0.111084	0.963687
	36.404	20.4975	16.5656	24.829	19.0592	12.9663	17.1488	15.6652	16.9905	7.6944	7.33173	8.30134	8.4922	4.28975	4.63455	4.00716	4.8065	2.25321	2.99519	1.77323	2.80328	1.16639	1.98102	0.807416	1.80534	0.524007	1.33893	0.407945	1.27579	-0.0718333	1.01737	-0.110204	0.964544
	36.504	20.5266	16.5987	24.8578	19.0718	12.9838	17.1651	15.6989	17.0132	7.71113	7.36102	8.32403	8.51022	4.29146	4.64854	4.01995	4.81782	2.25852	2.99777	1.77997	2.80956	1.1753	1.99844	0.810872	1.80864	0.5212	1.3487	0.409696	1.27749	-0.0669963	1.02291	-0.109324	0.965401
	36.604	20.5844	16.6299	24.8865	19.0842	13.0182	17.1954	15.7325	17.0359	7.7306	7.38852	8.3467	8.52822	4.30625	4.65979	4.03273	4.82914	2.26549	3.01652	1.78671	2.81585	1.18696	2.00578	0.814329	1.81195	0.521139	1.35244	0.411445	1.27918	-0.0710977	1.03088	-0.108444	0.966258
	36.704	20.6059	16.6509	24.915	19.0965	13.0435	17.1941	15.766	17.0584	7.74383	7.40954	8.36936	8.54619	4.30042	4.67002	4.0455	4.84044	2.25967	3.01472	1.79345	2.82213	1.18066	2.01602	0.817785	1.81525	0.526086	1.3469	0.413195	1.28087	-0.0736628	1.03252	-0.107563	0.967115
	36.804	20.6576	16.6555	24.9434	19.1088	13.076	17.2194	15.7995	17.0808	7.77638	7.41376	8.392	8.56413	4.32125	4.67799	4.05828	4.85174	2.26878	3.01519	1.80019	2.82841	1.1893	2.02399	0.821242	1.81855	0.516139	1.35487	0.414946	1.28257	-0.0718892	1.03252	-0.106683	0.967972
	36.904	20.7011	16.675	24.9716	19.121	13.107	17.2488	15.833	17.103	7.79559	7.42579	8.41463	8.58206	4.34064	4.69721	4.07105	4.86303	2.26894	3.02254	1.80693	2.83469	1.18962	2.02352	0.824698	1.82186	0.52771	1.35409	0.416696	1.28426	-0.0722046	1.02096	-0.105803	0.968828
	37.004	20.7432	16.7118	24.9996	19.133	13.1501	17.2662	15.8663	17.1252	7.80742	7.45118	8.43724	8.59996	4.35621	4.7151	4.08382	4.87432	2.28373	3.01683	1.81366	2.84097	1.19347	2.02953	0.828153	1.82516	0.523275	1.34901	0.418446	1.28595	-0.0723979	1.02713	-0.104923	0.969685
	37.104	20.7776	16.7231	25.0275	19.145	13.1843	17.2899	15.8996	17.1472	7.83383	7.47001	8.45982	8.61784	4.36261	4.72612	4.09658	4.8856	2.26764	3.02082	1.8204	2.84724	1.18863	2.02962	0.831608	1.82846	0.514998	1.34831	0.420195	1.28765	-0.0852235	1.0269	-0.104043	0.970542
	37.204	20.8383	16.7473	25.0553	19.157	13.2253	17.311	15.9329	17.1691	7.85126	7.48212	8.4824	8.63569	4.38099	4.72651	4.10934	4.89687	2.28554	3.03277	1.82714	2.85352	1.19825	2.05282	0.835064	1.83176	0.525091	1.35291	0.421945	1.28934	-0.0866762	1.04229	-0.103163	0.971399
	37.304	20.8704	16.778	25.0829	19.1688	13.2489	17.3174	15.966	17.1909	7.86377	7.49415	8.50496	8.65352	4.39303	4.73854	4.12209	4.90814	2.28946	3.04402	1.83387	2.85979	1.17951	2.05297	0.838519	1.83506	0.529317	1.36073	0.423695	1.29103	-0.090431	1.03104	-0.102283	0.972256
	37.404	20.9375	16.7975	25.1103	19.1805	13.2857	17.3487	15.9991	17.2125	7.89232	7.52079	8.5275	8.67133	4.42126	4.76127	4.13484	4.91939	2.29097	3.04816	1.84061	2.86606	1.18852	2.04868	0.841974	1.83836	0.545837	1.3758	0.425444	1.29272	-0.0926666	1.04221	-0.101403	0.973112
	37.504	20.9862	16.8215	25.1376	19.1922	13.3145	17.3794	16.0322	17.2341	7.90935	7.52931	8.55003	8.68911	4.42297	4.76979	4.14759	4.93065	2.30019	3.05621	1.84734	2.87233	1.19774	2.04516	0.845427	1.84166	0.535828	1.36807	0.427194	1.29442	-0.0954742	1.03448	-0.100523	0.973969
	37.604	21.0507	16.8405	25.1647	19.2037	13.3475	17.3992	16.0652	17.2555	7.93898	7.54852	8.57254	8.70687	4.44823	4.78104	4.16033	4.94189	2.31372	3.06793	1.85407	2.87859	1.20393	2.04891	0.848882	1.84496	0.542021	1.36807	0.428943	1.29611	-0.089447	1.02323	-0.0996434	0.974825
	37.704	21.1137	16.8602	25.1917	19.2152	13.3795	17.4206	16.0981	17.2768	7.9467	7.56056	8.59503	8.7246	4.44501	4.78932	4.17307	4.95313	2.31441	3.07543	1.8608	2.88486	1.21166	2.04516	0.852336	1.84826	0.553483	1.36432	0.430693	1.2978	-0.100478	1.03494	-0.0987634	0.975682
	37.804	21.1693	16.8754	25.2186	19.2266	13.412	17.4405	16.131	17.298	7.97565	7.58321	8.61752	8.74231	4.47318	4.80432	4.1858	4.96436	2.32712	3.08277	1.86753	2.89112	1.22107	2.0525	0.85579	1.85156	0.547139	1.37213	0.432442	1.29949	-0.0955768	1.03823	-0.0978835	0.976539
	37.904	21.1827	16.8937	25.2452	19.238	13.452	17.4637	16.1637	17.3191	7.99205	7.58954	8.63998	8.76	4.47881	4.80299	4.19854	4.97559	2.31696	3.07769	1.87426	2.89738	1.21841	2.05086	0.859244	1.85486	0.544312	1.37002	0.434191	1.30119	-0.0944977	1.02862	-0.0970038	0.977395
	38.004	21.2371	16.9127	25.2718	19.2492	13.4875	17.4927	16.1965	17.34	8.00424	7.60134	8.66243	8.77766	4.49022	4.82182	4.21126	4.98681	2.33258	3.08871	1.88099	2.90364	1.22185	2.04688	0.862696	1.85816	0.548691	1.36604	0.435941	1.30288	-0.0944977	1.02448	-0.0961239	0.978252
	38.104	21.2763	16.9243	25.2982	19.2604	13.5108	17.5065	16.2292	17.3609	8.01946	7.63212	8.68485	8.79531	4.49776	4.82197	4.22399	4.99802	2.33591	3.08917	1.88772	2.9099	1.2066	2.0511	0.866149	1.86145	0.556403	1.35854	0.43769	1.30457	-0.110056	1.01291	-0.0952439	0.979108
	38.204	21.3048	16.935	25.3244	19.2715	13.5397	17.5201	16.2618	17.3816	8.04086	7.63501	8.70727	8.81292	4.49559	4.82862	4.2367	5.00922	2.33404	3.08347	1.89444	2.91616	1.21176	2.05305	0.869602	1.86475	0.553586	1.3644	0.439439	1.30626	-0.108189	1.01174	-0.094364	0.979965
	38.304	21.3387	16.9719	25.3505	19.2825	13.5769	17.5401	16.2943	17.4022	8.0668	7.6597	8.72967	8.83051	4.51354	4.83377	4.24942	5.02042	2.34014	3.08941	1.90117	2.92241	1.22238	2.05883	0.873055	1.86805	0.548442	1.35877	0.441188	1.30795	-0.102254	1.02471	-0.0934842	0.980821
	38.404	21.3816	16.9951	25.3764	19.2934	13.597	17.563	16.3268	17.4227	8.08643	7.67165	8.75205	8.84808	4.52193	4.84541	4.26213	5.03161	2.34055	3.1048	1.90789	2.92866	1.22248	2.055	0.876508	1.87134	0.541036	1.36995	0.442937	1.30965	-0.101985	1.02854	-0.0926046	0.981677
	38.504	21.4158	17.0245	25.4022	19.3042	13.6421	17.5889	16.3592	17.443	8.11184	7.68938	8.77442	8.86563	4.5397	4.83643	4.27484	5.0428	2.35815	3.11066	1.91461	2.93491	1.24055	2.06133	0.879959	1.87464	0.555201	1.36049	0.444686	1.31134	-0.0953267	1.01908	-0.0917247	0.982534
	38.604	21.4548	17.0593	25.4279	19.315	13.662	17.6197	16.3916	17.4633	8.12013	7.71681	8.79676	8.88316	4.55172	4.86698	4.28754	5.05397	2.3469	3.1223	1.92134	2.94116	1.24008	2.08406	0.883411	1.87793	0.554728	1.37245	0.446434	1.31303	-0.0957997	1.01901	-0.0908449	0.98339
	38.704	21.4846	17.0734	25.4534	19.3257	13.6922	17.6334	16.4239	17.4834	8.13056	7.7422	8.8191	8.90066	4.55808	4.87284	4.30024	5.06515	2.35764	3.12847	1.92806	2.94741	1.22785	2.09008	0.886862	1.88123	0.553912	1.37831	0.448183	1.31472	-0.0966164	1.02909	-0.0899651	0.984246
	38.804	21.5194	17.1059	25.4787	19.3363	13.7381	17.6299	16.4561	17.5035	8.14987	7.76735	8.84142	8.91813	4.57756	4.88674	4.31294	5.07631	2.37244	3.14582	1.93478	2.95365	1.23514	2.09555	0.890314	1.88452	0.553696	1.38393	0.449932	1.31641	-0.0973072	1.04205	-0.0890853	0.985103
	38.904	21.5448	17.1198	25.504	19.3468	13.752	17.6648	16.4883	17.5234	8.1745	7.76931	8.86372	8.93558	4.57875	4.9001	4.32563	5.08747	2.35878	3.13996	1.9415	2.9599	1.23633	2.09016	0.893765	1.88782	0.554886	1.38948	0.451681	1.3181	-0.107193	1.02448	-0.0882058	0.985959
	39.004	21.5943	17.1262	25.529	19.3573	13.7976	17.6687	16.5204	17.5432	8.17758	7.78274	8.886	8.95301	4.58543	4.90604	4.33832	5.09862	2.37701	3.14168	1.94821	2.96614	1.23159	2.09188	0.897215	1.89111	0.550151	1.3837	0.45343	1.31979	-0.10819	1.01932	-0.087326	0.986815
	39.104	21.6364	17.1455	25.554	19.3677	13.832	17.6866	16.5524	17.5629	8.21231	7.78274	8.90827	8.97042	4.60094	4.90635	4.351	5.10976	2.38784	3.13027	1.95493	2.97238	1.24649	2.09219	0.900666	1.8944	0.565052	1.37229	0.455178	1.32148	-0.105174	1.01885	-0.0864463	0.987671
	39.204	21.6619	17.1804	25.5788	19.378	13.8532	17.6998	16.5844	17.5824	8.22982	7.79884	8.93052	8.9878	4.60626	4.91823	4.36368	5.1209	2.38628	3.14605	1.96165	2.97862	1.23696	2.09594	0.904116	1.89769	0.555519	1.37588	0.456926	1.32317	-0.107201	1.02323	-0.0855665	0.988527
	39.304	21.6931	17.2001	25.6034	19.3882	13.8695	17.7255	16.6164	17.6019	8.25685	7.81837	8.95276	9.00516	4.61392	4.92963	4.37636	5.13203	2.40112	3.15746	1.96836	2.98485	1.24398	2.09625	0.907567	1.90099	0.570353	1.37635	0.458675	1.32486	-0.103138	1.02276	-0.0846868	0.989383
	39.404	21.7356	17.2175	25.6279	19.3984	13.9232	17.7349	16.6482	17.6212	8.28028	7.84329	8.97498	9.0225	4.62937	4.94752	4.38903	5.14315	2.39347	3.15582	1.97508	2.99109	1.24446	2.11336	0.911017	1.90428	0.574732	1.39002	0.460423	1.32655	-0.0878194	1.01705	-0.0838074	0.990239
	39.504	21.7751	17.2434	25.6523	19.4085	13.9315	17.7503	16.68	17.6405	8.29951	7.85743	8.99719	9.03981	4.63766	4.9651	4.4017	5.15427	2.39768	3.16121	1.98179	2.99732	1.24446	2.11547	0.914466	1.90757	0.574732	1.39557	0.462172	1.32824	-0.0957998	1.02666	-0.0829277	0.991095
	39.604	21.8166	17.2622	25.6765	19.4185	13.9654	17.7627	16.7118	17.6596	8.31419	7.86876	9.01937	9.0571	4.65985	4.98424	4.41436	5.16538	2.40816	3.15738	1.9885	3.00355	1.25853	2.13102	0.917915	1.91086	0.585204	1.39893	0.463919	1.32993	-0.104691	1.01502	-0.0820481	0.991951
	39.704	21.8451	17.2761	25.7006	19.4285	14.0017	17.7819	16.7434	17.6786	8.34247	7.88251	9.04154	9.07437	4.66877	4.98612	4.42702	5.17649	2.4169	3.16332	1.99522	3.00978	1.24852	2.13289	0.921364	1.91415	0.594119	1.3819	0.465668	1.33162	-0.107359	1.00924	-0.0811684	0.992807
	39.804	21.8833	17.3019	25.7246	19.4383	14.0201	17.7994	16.7751	17.6975	8.35716	7.89993	9.0637	9.09161	4.67548	4.99244	4.43968	5.18758	2.41176	3.16902	2.00193	3.01601	1.25493	2.1275	0.924814	1.91744	0.592545	1.38807	0.467416	1.33331	-0.112198	1.01494	-0.0802888	0.993663
	39.904	21.9309	17.3266	25.7484	19.4481	14.0524	17.8113	16.8066	17.7163	8.37778	7.91407	9.08584	9.10883	4.69562	5.01784	4.45233	5.19867	2.41706	3.16363	2.00864	3.02223	1.26383	2.13305	0.928262	1.92073	0.582387	1.40518	0.469164	1.335	-0.0996958	1.00955	-0.0794095	0.994519
	40.004	21.9727	17.3427	25.7721	19.4579	14.0901	17.8372	16.8381	17.735	8.40023	7.92946	9.10797	9.12602	4.69511	5.02901	4.46498	5.20976	2.42388	3.1673	2.01534	3.02845	1.26237	2.12875	0.93171	1.92401	0.581401	1.40541	0.470912	1.33669	-0.0969442	1.02494	-0.0785299	0.995375
	40.104	21.9953	17.3562	25.7956	19.4675	14.1126	17.8562	16.8695	17.7536	8.42179	7.94306	9.13007	9.1432	4.71684	5.02713	4.47762	5.22083	2.42639	3.17293	2.02205	3.03468	1.26535	2.1236	0.935158	1.9273	0.595149	1.39979	0.47266	1.33838	-0.105686	1.01901	-0.0776503	0.996231
	40.204	22.0352	17.3759	25.819	19.4771	14.153	17.8677	16.9009	17.772	8.43118	7.95438	9.15216	9.16035	4.72245	5.02736	4.49026	5.2319	2.43904	3.16925	2.02876	3.0409	1.26675	2.12305	0.938606	1.93059	0.585002	1.41096	0.474408	1.34007	-0.0969434	1.01908	-0.0767708	0.997086
	40.304	22.0694	17.3974	25.8423	19.4866	14.1906	17.8792	16.9322	17.7904	8.44955	7.94931	9.17424	9.17747	4.74786	5.02963	4.5029	5.24297	2.44196	3.17511	2.03547	3.04712	1.2731	2.11813	0.942054	1.93388	0.59166	1.39791	0.476155	1.34176	-0.102143	1.02479	-0.0758912	0.997942
	40.404	22.1186	17.4172	25.8654	19.4961	14.2167	17.8819	16.9634	17.8086	8.46784	7.97657	9.1963	9.19458	4.74366	5.05659	4.51553	5.25402	2.45212	3.18316	2.04217	3.05333	1.28327	2.14477	0.945502	1.93716	0.590413	1.4169	0.477903	1.34345	-0.099177	1.02127	-0.075012	0.998798
	40.504	22.1474	17.4438	25.8884	19.5055	14.253	17.8975	16.9946	17.8268	8.50367	7.99977	9.21834	9.21166	4.7712	5.06401	4.52816	5.26507	2.44966	3.19855	2.04887	3.05955	1.28862	2.14094	0.948948	1.94045	0.607183	1.41713	0.479651	1.34514	-0.0867869	1.02448	-0.0741325	0.999654
	40.604	22.1954	17.4582	25.9113	19.5148	14.2893	17.9162	17.0258	17.8448	8.50961	8.02884	9.24036	9.22872	4.76933	5.07057	4.54079	5.27612	2.45513	3.20808	2.05558	3.06576	1.28628	2.14657	0.952395	1.94373	0.604366	1.41541	0.481398	1.34683	-0.100683	1.02291	-0.073253	1.00051
	40.704	22.2229	17.4774	25.934	19.5241	14.309	17.9089	17.0568	17.8627	8.51711	8.03759	9.26237	9.24576	4.78854	5.08229	4.5534	5.28716	2.45435	3.20465	2.06228	3.07197	1.28597	2.14704	0.955842	1.94702	0.592499	1.42667	0.483146	1.34852	-0.0972591	1.01541	-0.0723735	1.00136
	40.804	22.2633	17.507	25.9566	19.5332	14.3496	17.9209	17.0878	17.8805	8.53795	8.07423	9.28437	9.26276	4.80922	5.09549	4.56602	5.29818	2.45644	3.21019	2.06898	3.07818	1.28758	2.15289	0.959289	1.9503	0.586609	1.42877	0.484893	1.3502	-0.0990746	1.02909	-0.071494	1.00222
	40.904	22.2893	17.5259	25.9791	19.5423	14.3831	17.9537	17.1187	17.8983	8.56393	8.09313	9.30635	9.27975	4.80022	5.0958	4.57863	5.30921	2.4704	3.22207	2.07568	3.08439	1.28935	2.16008	0.962735	1.95359	0.596664	1.42112	0.486641	1.35189	-0.0854187	1.02846	-0.0706149	1.00308
	41.004	22.319	17.5422	26.0015	19.5514	14.4052	17.9498	17.1496	17.9159	8.57461	8.09735	9.32831	9.29672	4.81059	5.09987	4.59124	5.32022	2.46936	3.23004	2.08238	3.09059	1.28097	2.15649	0.96618	1.95687	0.587809	1.42909	0.488388	1.35358	-0.101781	1.02487	-0.0697354	1.00393
	41.104	22.352	17.5715	26.0237	19.5604	14.4302	17.9659	17.1804	17.9334	8.59929	8.11915	9.35025	9.31367	4.81605	5.12104	4.60385	5.33123	2.4742	3.23933	2.08907	3.0968	1.28612	2.15828	0.969626	1.96016	0.604679	1.43885	0.490135	1.35527	-0.0892894	1.02666	-0.068856	1.00479
	41.204	22.4029	17.6022	26.0458	19.5693	14.4694	17.9888	17.2112	17.9508	8.6107	8.13016	9.37218	9.33059	4.82792	5.12111	4.61645	5.34224	2.4781	3.24738	2.09577	3.103	1.29409	2.15821	0.973072	1.96344	0.60484	1.43815	0.491883	1.35696	-0.0886567	1.02299	-0.0679767	1.00564
	41.304	22.4288	17.6164	26.0677	19.5782	14.5066	17.9888	17.2419	17.9681	8.62534	8.13251	9.39409	9.34748	4.84552	5.12721	4.62905	5.35323	2.48102	3.24144	2.10247	3.1092	1.30014	2.15289	0.976517	1.96672	0.610718	1.42877	0.49363	1.35865	-0.0708927	1.01705	-0.0670973	1.0065
	41.404	22.4665	17.6569	26.0895	19.5869	14.5253	18.0125	17.2725	17.9853	8.64357	8.15431	9.41599	9.36435	4.8525	5.15604	4.64164	5.36422	2.47924	3.25496	2.10916	3.1154	1.29086	2.16219	0.979962	1.97	0.605982	1.44229	0.495377	1.36033	-0.0801748	1.03057	-0.0662182	1.00735
	41.504	22.5118	17.6587	26.1112	19.5957	14.5474	18.0264	17.3031	18.0023	8.66539	8.16782	9.43787	9.38121	4.86292	5.15018	4.65423	5.37521	2.48201	3.24551	2.11586	3.12159	1.28222	2.15665	0.983406	1.97328	0.608281	1.42502	0.497124	1.36202	-0.0810038	1.01299	-0.0653389	1.00821
	41.604	22.5316	17.6748	26.1328	19.6043	14.5861	18.0381	17.3336	18.0193	8.67737	8.17556	9.45973	9.39804	4.87429	5.14651	4.66682	5.38618	2.48228	3.25293	2.12255	3.12779	1.29389	2.16016	0.986851	1.97657	0.611976	1.42885	0.498871	1.36371	-0.0698023	1.00932	-0.0644595	1.00906
	41.704	22.5769	17.7005	26.1543	19.6129	14.6127	18.0652	17.364	18.0362	8.70315	8.20111	9.48158	9.41484	4.8774	5.16471	4.67939	5.39716	2.4968	3.25925	2.12924	3.13398	1.2967	2.15868	0.990295	1.97985	0.603536	1.44675	0.500618	1.3654	-0.0782412	1.02705	-0.0635802	1.00992
	41.804	22.5954	17.7215	26.1756	19.6215	14.6541	18.0689	17.3944	18.053	8.71378	8.21837	9.50342	9.43162	4.89146	5.18151	4.69197	5.40812	2.50696	3.25699	2.13593	3.14018	1.29904	2.16813	0.993739	1.98313	0.605881	1.44776	0.502365	1.36708	-0.068391	1.02432	-0.062701	1.01077
	41.904	22.6344	17.7427	26.1968	19.6299	14.67	18.077	17.4247	18.0697	8.72966	8.22798	9.52523	9.44838	4.89516	5.18315	4.70455	5.41907	2.51456	3.2591	2.14262	3.14637	1.30321	2.15821	0.997183	1.98641	0.610046	1.44643	0.504112	1.36877	-0.0795441	1.00346	-0.061822	1.01163
	42.004	22.6567	17.7507	26.2179	19.6384	14.7037	18.0946	17.455	18.0862	8.73997	8.24009	9.54703	9.46512	4.90985	5.19151	4.71712	5.43002	2.51723	3.27824	2.14931	3.15255	1.30571	2.15079	1.00063	1.98968	0.612076	1.4462	0.505858	1.37046	-0.0657959	1.01494	-0.0609427	1.01248
	42.104	22.7081	17.759	26.2388	19.6467	14.7243	18.1162	17.4852	18.1027	8.77231	8.24759	9.56881	9.48184	4.91875	5.19557	4.72968	5.44097	2.51862	3.26293	2.156	3.15874	1.3068	2.15438	1.00407	1.99296	0.613637	1.43495	0.507605	1.37215	-0.0762582	1.0037	-0.0600635	1.01334
	42.204	22.7362	17.7863	26.2596	19.655	14.7554	18.1412	17.5154	18.1191	8.79186	8.26368	9.59058	9.49853	4.93079	5.2151	4.74224	5.4519	2.53018	3.26324	2.16269	3.16492	1.31836	2.15094	1.00751	1.99624	0.613953	1.46182	0.509351	1.37383	-0.0761101	1.01885	-0.0591843	1.0142
	42.304	22.7734	17.8056	26.2803	19.6632	14.7896	18.1651	17.5454	18.1354	8.80976	8.28298	9.61233	9.51519	4.95667	5.22627	4.7548	5.46283	2.5331	3.27035	2.16938	3.17111	1.30222	2.16243	1.01096	1.99952	0.62	1.45034	0.511098	1.37552	-0.0692847	1.00705	-0.0583051	1.01505
	42.404	22.8024	17.8194	26.3009	19.6714	14.8221	18.1762	17.5755	18.1515	8.8193	8.29626	9.63407	9.53184	4.96543	5.22034	4.76735	5.47376	2.54608	3.26472	2.17606	3.17729	1.32597	2.15664	1.0144	2.0028	0.613749	1.44456	0.512844	1.37721	-0.0680288	1.00549	-0.0574261	1.01591
	42.504	22.8362	17.8464	26.3214	19.6795	14.8363	18.1885	17.6054	18.1676	8.83773	8.31251	9.65579	9.54847	4.96417	5.22877	4.7799	5.48467	2.54077	3.26519	2.18274	3.18346	1.30972	2.17633	1.01784	2.00607	0.608744	1.46424	0.514591	1.37889	-0.0616201	1.02127	-0.056547	1.01676
	42.604	22.8832	17.8664	26.3417	19.6876	14.8599	18.2077	17.6353	18.1836	8.86101	8.33173	9.67749	9.56507	4.96839	5.23627	4.79245	5.49558	2.54482	3.28425	2.18943	3.18964	1.31347	2.18414	1.02128	2.00935	0.624212	1.46377	0.516337	1.38058	-0.0580382	1.0208	-0.0556678	1.01762
	42.704	22.9209	17.8859	26.3619	19.6956	14.8971	18.2232	17.6652	18.1995	8.88695	8.35548	9.69917	9.58165	4.98261	5.24831	4.80499	5.50649	2.56247	3.273	2.19611	3.19582	1.31987	2.18368	1.02472	2.01263	0.630617	1.45253	0.518083	1.38226	-0.0628775	1.02127	-0.0547887	1.01847
	42.804	22.957	17.9092	26.382	19.7035	14.9146	18.2471	17.6949	18.2153	8.9032	8.37829	9.72084	9.5982	4.99964	5.2633	4.81753	5.51738	2.55654	3.28847	2.20279	3.20199	1.31737	2.18789	1.02817	2.0159	0.627645	1.46377	0.51983	1.38395	-0.0539664	1.02471	-0.0539096	1.01933
	42.904	22.9807	17.9248	26.402	19.7114	14.9499	18.2544	17.7246	18.2309	8.90023	8.39431	9.7425	9.61473	5.00761	5.25979	4.83006	5.52827	2.56451	3.2923	2.20947	3.20816	1.32144	2.18391	1.03161	2.01918	0.620463	1.46401	0.521576	1.38564	-0.0578817	1.01276	-0.0530307	1.02018
	43.004	23.0212	17.9557	26.4219	19.7192	14.9862	18.2567	17.7543	18.2465	8.92482	8.41384	9.76414	9.63124	5.02017	5.2676	4.84259	5.53916	2.56909	3.29152	2.21615	3.21433	1.32618	2.19172	1.03505	2.02245	0.625514	1.46354	0.523322	1.38732	-0.0640767	1.00932	-0.0521517	1.02103
	43.104	23.0625	17.9675	26.4416	19.727	15.0157	18.2842	17.7839	18.262	8.94653	8.42548	9.78575	9.64773	5.02657	5.27956	4.85512	5.55003	2.57222	3.28472	2.22283	3.2205	1.33305	2.19165	1.03849	2.02572	0.628174	1.45221	0.525068	1.38901	-0.0501698	1.02127	-0.0512726	1.02189
	43.204	23.0941	17.9719	26.4612	19.7347	15.0513	18.315	17.8134	18.2774	8.95862	8.44142	9.80736	9.6642	5.03865	5.2908	4.86764	5.5609	2.58353	3.29644	2.22951	3.22667	1.33686	2.19977	1.04193	2.029	0.63167	1.46034	0.526814	1.39069	-0.0579188	1.02518	-0.0503936	1.02274
	43.304	23.1316	17.9912	26.4807	19.7423	15.0773	18.3233	17.8429	18.2927	8.96878	8.44852	9.82895	9.68064	5.04912	5.29073	4.88016	5.57176	2.58649	3.30793	2.23618	3.23283	1.33513	2.19907	1.04537	2.03227	0.62291	1.46745	0.52856	1.39238	-0.0588665	1.03276	-0.0495145	1.0236
	43.404	23.1734	18.0051	26.5001	19.7499	15.1149	18.3463	17.8723	18.3079	8.98716	8.45118	9.85053	9.69706	5.06328	5.29713	4.89267	5.58262	2.59284	3.31011	2.24286	3.239	1.33024	2.18969	1.04881	2.03554	0.629262	1.45026	0.530306	1.39406	-0.0529887	1.02713	-0.0486358	1.02445
	43.504	23.2083	18.0402	26.5194	19.7575	15.1308	18.3487	17.9017	18.323	9.003	8.47462	9.87208	9.71346	5.07865	5.30885	4.90518	5.59347	2.59696	3.32527	2.24953	3.24516	1.32624	2.19782	1.05225	2.03882	0.62557	1.45791	0.532051	1.39575	-0.0562083	1.04229	-0.0477568	1.02531
	43.604	23.24	18.0594	26.5386	19.7649	15.1539	18.3718	17.931	18.338	9.02643	8.49806	9.89362	9.72983	5.08303	5.32057	4.91769	5.60432	2.61211	3.33355	2.25621	3.25132	1.33436	2.19735	1.05569	2.04209	0.641194	1.45448	0.533797	1.39744	-0.0526065	1.04276	-0.0468778	1.02616
	43.704	23.2947	18.0713	26.5576	19.7724	15.1893	18.3773	17.9602	18.3529	9.04981	8.51712	9.91514	9.74619	5.09469	5.33166	4.93019	5.61515	2.61253	3.3448	2.26288	3.25748	1.3382	2.19375	1.05913	2.04536	0.645044	1.45401	0.535542	1.39912	-0.0484517	1.05041	-0.0459988	1.02702
	43.804	23.3281	18.093	26.5765	19.7798	15.2232	18.3877	17.9894	18.3678	9.0832	8.53079	9.93665	9.76252	5.10871	5.33034	4.94269	5.62598	2.61483	3.34675	2.26955	3.26363	1.34034	2.20727	1.06257	2.04863	0.647176	1.46034	0.537288	1.4008	-0.0463198	1.05221	-0.0451199	1.02787
	43.904	23.3664	18.1102	26.5954	19.7871	15.2645	18.3985	18.0185	18.3825	9.08643	8.54509	9.95815	9.77882	5.11178	5.34776	4.95518	5.63681	2.6218	3.35293	2.27622	3.26979	1.33967	2.2175	1.06601	2.0519	0.638692	1.4737	0.539034	1.40249	-0.0430857	1.05073	-0.0442412	1.02873
	44.004	23.4012	18.1221	26.6141	19.7943	15.2883	18.4014	18.0476	18.3971	9.10977	8.5679	9.97962	9.79511	5.1273	5.35166	4.96768	5.64762	2.63732	3.35683	2.28289	3.27594	1.34347	2.22844	1.06944	2.05517	0.642497	1.46604	0.540779	1.40417	-0.0392812	1.06557	-0.0433623	1.02958
	44.104	23.4272	18.1418	26.6327	19.8016	15.3294	18.4245	18.0765	18.4117	9.13128	8.57962	10.0011	9.81138	5.14912	5.36354	4.98016	5.65843	2.64743	3.36824	2.28956	3.28209	1.34576	2.21735	1.07288	2.05844	0.652598	1.47745	0.542524	1.40586	-0.0372971	1.05448	-0.0424834	1.03044
	44.204	23.4678	18.1609	26.6511	19.8087	15.3547	18.4461	18.1055	18.4261	9.14487	8.58009	10.0225	9.82762	5.1624	5.38307	4.99264	5.66924	2.64851	3.37652	2.29623	3.28824	1.34732	2.22907	1.07632	2.06171	0.653853	1.4737	0.54427	1.40754	-0.0315258	1.06198	-0.0416046	1.03129
	44.304	23.5149	18.173	26.6695	19.8158	15.39	18.452	18.1344	18.4405	9.16065	8.60353	10.0439	9.84383	5.16646	5.39479	5.00512	5.68003	2.64524	3.38011	2.3029	3.29438	1.34357	2.24032	1.07976	2.06498	0.654317	1.48135	0.546015	1.40923	-0.0357439	1.05838	-0.0407257	1.03214
	44.404	23.5495	18.1923	26.6878	19.8229	15.429	18.4789	18.1632	18.4548	9.19914	8.61063	10.0654	9.86003	5.18542	5.41752	5.0176	5.69082	2.66076	3.39144	2.30956	3.30053	1.363	2.22852	1.0832	2.06824	0.650309	1.46955	0.54776	1.41091	-0.0319417	1.0694	-0.0398471	1.033
	44.504	23.582	18.2175	26.7059	19.8299	15.4687	18.4717	18.1919	18.4689	9.19685	8.62845	10.0868	9.8762	5.19485	5.42002	5.03007	5.70161	2.67332	3.38613	2.31623	3.30667	1.36384	2.2382	1.08663	2.07151	0.651454	1.47924	0.549506	1.4126	-0.042043	1.06409	-0.0389683	1.03385
	44.604	23.6151	18.2121	26.724	19.8369	15.4981	18.4912	18.2206	18.483	9.22966	8.63087	10.1081	9.89236	5.20813	5.42182	5.04254	5.71239	2.66737	3.39605	2.32289	3.31281	1.36571	2.21735	1.09007	2.07478	0.66426	1.4662	0.55125	1.41428	-0.0407868	1.05448	-0.0380895	1.03471
	44.704	23.6462	18.2375	26.7419	19.8438	15.5292	18.5161	18.2493	18.497	9.24903	8.65579	10.1295	9.90849	5.2275	5.42799	5.055	5.72316	2.68627	3.41363	2.32955	3.31896	1.36555	2.23071	1.09351	2.07805	0.652856	1.49128	0.552995	1.41596	-0.0372072	1.06002	-0.0372107	1.03556
	44.804	23.6848	18.2609	26.7597	19.8506	15.5601	18.5147	18.2778	18.5109	9.26857	8.66767	10.1508	9.92459	5.23501	5.44362	5.06745	5.73392	2.67503	3.42504	2.33622	3.32509	1.3768	2.23883	1.09695	2.08131	0.652857	1.48721	0.55474	1.41765	-0.060169	1.06424	-0.0363319	1.03642
	44.904	23.7177	18.28	26.7774	19.8574	15.5772	18.5342	18.3063	18.5248	9.28533	8.6797	10.1722	9.94068	5.24427	5.46268	5.07991	5.74468	2.68789	3.41707	2.34288	3.33123	1.3706	2.24618	1.10038	2.08458	0.657908	1.48768	0.556485	1.41933	-0.0437063	1.07549	-0.0354534	1.03727
	45.004	23.7479	18.2802	26.795	19.8642	15.6147	18.5568	18.3348	18.5385	9.3033	8.69118	10.1935	9.95674	5.251	5.46291	5.09236	5.75543	2.69852	3.4173	2.34954	3.33736	1.36951	2.24641	1.10382	2.08784	0.65682	1.49479	0.55823	1.42101	-0.0444895	1.06401	-0.0345747	1.03813
	45.104	23.7726	18.2998	26.8125	19.8709	15.6208	18.544	18.3632	18.5522	9.30899	8.71024	10.2148	9.97278	5.26011	5.47026	5.10481	5.76617	2.70764	3.42902	2.3562	3.3435	1.3752	2.25813	1.10725	2.09111	0.653913	1.49495	0.559975	1.4227	-0.0470921	1.06369	-0.033696	1.03898
	45.204	23.8231	18.3192	26.8299	19.8775	15.6707	18.5674	18.3915	18.5657	9.34805	8.71876	10.2361	9.9888	5.27573	5.47877	5.11725	5.77691	2.72295	3.4366	2.36285	3.34963	1.40597	2.26586	1.11069	2.09437	0.654213	1.48768	0.561719	1.42438	-0.0397542	1.06377	-0.0328173	1.03983
	45.304	23.8585	18.3312	26.8472	19.8841	15.6945	18.5791	18.4198	18.5792	9.37143	8.73798	10.2573	10.0048	5.29131	5.49018	5.12969	5.78764	2.71883	3.43707	2.36951	3.35576	1.39763	2.25789	1.11412	2.09764	0.657593	1.49502	0.563464	1.42606	-0.04715	1.05252	-0.0319386	1.04069
	45.404	23.8958	18.3373	26.8644	19.8907	15.7128	18.5901	18.448	18.5926	9.38941	8.7361	10.2786	10.0208	5.30131	5.49659	5.14212	5.79837	2.71805	3.43894	2.37617	3.36189	1.39686	2.25243	1.11756	2.1009	0.652913	1.47784	0.565209	1.42775	-0.0369822	1.05862	-0.0310602	1.04154
	45.504	23.9236	18.3625	26.8815	19.8972	15.7401	18.5713	18.4762	18.6059	9.40138	8.75001	10.2998	10.0367	5.29782	5.51002	5.15456	5.80908	2.718	3.43707	2.38282	3.36801	1.3968	2.25789	1.12099	2.10416	0.664576	1.48721	0.566953	1.42943	-0.0450185	1.07549	-0.0301815	1.0424
	45.604	23.97	18.3996	26.8984	19.9037	15.7751	18.6	18.5043	18.6191	9.41684	8.77509	10.321	10.0527	5.3211	5.52713	5.16698	5.8198	2.72956	3.45417	2.38948	3.37413	1.40055	2.26422	1.12443	2.10742	0.668324	1.49354	0.568697	1.43111	-0.0447031	1.06979	-0.0293029	1.04325
	45.704	24.0018	18.4074	26.9153	19.9101	15.8063	18.5964	18.5323	18.6322	9.43659	8.78712	10.3422	10.0686	5.32131	5.5351	5.1794	5.8305	2.74149	3.45074	2.39613	3.38026	1.40857	2.26375	1.12786	2.11069	0.668066	1.50104	0.570442	1.4328	-0.0330756	1.06229	-0.0284243	1.0441
	45.804	24.0251	18.4268	26.9321	19.9164	15.8299	18.5966	18.5603	18.6452	9.45993	8.80602	10.3634	10.0844	5.33683	5.53916	5.19182	5.8412	2.75311	3.46199	2.40278	3.38638	1.41238	2.25985	1.1313	2.11395	0.660624	1.49291	0.572186	1.43448	-0.0367803	1.06994	-0.0275456	1.04496
	45.904	24.059	18.4465	26.9488	19.9228	15.8672	18.6097	18.5882	18.6582	9.46257	8.81446	10.3846	10.1003	5.33948	5.54713	5.20424	5.85189	2.75919	3.45465	2.40943	3.3925	1.40769	2.26375	1.13473	2.11721	0.666875	1.49323	0.573931	1.43616	-0.0424143	1.0701	-0.0266673	1.04581
	46.004	24.1029	18.4636	26.9653	19.929	15.8887	18.6082	18.6161	18.6711	9.49138	8.83938	10.4057	10.1162	5.35626	5.56424	5.21665	5.86257	2.75331	3.46832	2.41608	3.39861	1.43602	2.25836	1.13817	2.12047	0.664734	1.49893	0.575675	1.43784	-0.0404816	1.07518	-0.0257888	1.04667
	46.104	24.1292	18.4719	26.9818	19.9353	15.9262	18.6143	18.6439	18.6838	9.51716	8.84767	10.4269	10.132	5.37454	5.57252	5.22906	5.87325	2.76737	3.47957	2.42273	3.40473	1.4418	2.26977	1.1416	2.12373	0.670983	1.4994	0.577419	1.43952	-0.0342305	1.06815	-0.0249102	1.04752
	46.204	24.1656	18.4914	26.9981	19.9415	15.9431	18.6449	18.6716	18.6965	9.53403	8.85907	10.448	10.1478	5.3714	5.58034	5.24146	5.88392	2.77643	3.46832	2.42938	3.41084	1.42789	2.27008	1.14503	2.12699	0.668325	1.50674	0.579163	1.44121	-0.0251723	1.06815	-0.0240317	1.04837
	46.304	24.1953	18.5109	27.0144	19.9476	15.9732	18.6475	18.6993	18.7092	9.55247	8.87142	10.4691	10.1635	5.3786	5.59205	5.25386	5.89459	2.78706	3.47972	2.43603	3.41695	1.4268	2.2818	1.14847	2.13025	0.666763	1.50721	0.580907	1.44289	-0.0267342	1.07596	-0.0231531	1.04923
	46.404	24.2125	18.5226	27.0306	19.9537	16.002	18.655	18.7269	18.7217	9.5695	8.89032	10.4902	10.1793	5.38782	5.61127	5.26626	5.90525	2.79237	3.48004	2.44268	3.42306	1.4243	2.28914	1.1519	2.13351	0.660828	1.5069	0.582651	1.44457	-0.0404816	1.07549	-0.0222749	1.05008
	46.504	24.2527	18.548	27.0466	19.9597	16.038	18.6629	18.7545	18.7342	9.59773	8.91603	10.5112	10.195	5.40385	5.62088	5.27865	5.9159	2.80076	3.48542	2.44932	3.42917	1.44471	2.28344	1.15533	2.13676	0.669525	1.51698	0.584395	1.44625	-0.0320892	1.08182	-0.0213964	1.05093
	46.604	24.27	18.5673	27.0626	19.9657	16.047	18.6651	18.782	18.7465	9.60716	8.92774	10.5323	10.2107	5.40204	5.62916	5.29104	5.92654	2.80269	3.4859	2.45597	3.43528	1.44196	2.28766	1.15876	2.14002	0.667238	1.52479	0.586138	1.44793	-0.0301655	1.08182	-0.020518	1.05179
	46.704	24.3019	18.5793	27.0785	19.9717	16.0759	18.6768	18.8095	18.7588	9.62784	8.94728	10.5533	10.2264	5.41069	5.63698	5.30342	5.93718	2.80383	3.49371	2.46261	3.44138	1.43185	2.295	1.16219	2.14328	0.668075	1.53604	0.587882	1.44961	-0.0294953	1.08151	-0.0196395	1.05264
	46.804	24.3165	18.6023	27.0942	19.9776	16.106	18.7076	18.8369	18.771	9.6457	8.97024	10.5743	10.2421	5.4137	5.6526	5.3158	5.94781	2.81045	3.50933	2.46925	3.44749	1.43113	2.29938	1.16563	2.14654	0.659368	1.52838	0.589626	1.4513	-0.0341288	1.07791	-0.0187611	1.05349
	46.904	24.352	18.6027	27.1099	19.9835	16.1256	18.7119	18.8642	18.7832	9.65404	8.97853	10.5954	10.2577	5.42548	5.66401	5.32817	5.95844	2.82222	3.51715	2.47589	3.45359	1.44977	2.30719	1.16906	2.14979	0.659424	1.5287	0.59137	1.45298	-0.0343781	1.07744	-0.0178829	1.05435
	47.004	24.3751	18.6259	27.1255	19.9893	16.1491	18.7195	18.8915	18.7952	9.67758	8.9936	10.6163	10.2734	5.43682	5.66799	5.34055	5.96906	2.82575	3.53222	2.48253	3.45968	1.43519	2.32227	1.17249	2.15305	0.663432	1.5319	0.593113	1.45466	-0.0378774	1.07768	-0.0170045	1.0552
	47.104	24.4067	18.6398	27.1409	19.9951	16.1841	18.7173	18.9187	18.8072	9.70086	9.00001	10.6373	10.289	5.44886	5.68143	5.35291	5.97967	2.82654	3.5191	2.48917	3.46578	1.45752	2.30915	1.17592	2.1563	0.667179	1.52674	0.594856	1.45634	-0.0341289	1.08346	-0.0161261	1.05606
	47.204	24.4364	18.6574	27.1563	20.0008	16.21	18.7178	18.9459	18.8191	9.71112	9.0254	10.6583	10.3046	5.44709	5.68776	5.36527	5.99028	2.84757	3.53621	2.49581	3.47188	1.44482	2.32625	1.17935	2.15956	0.67744	1.53229	0.5966	1.45802	-0.0360619	1.08182	-0.0152478	1.05691
	47.304	24.4742	18.6652	27.1716	20.0065	16.2204	18.7427	18.973	18.8309	9.72966	9.05618	10.6792	10.3201	5.45032	5.6951	5.37763	6.00088	2.84753	3.53277	2.50245	3.47797	1.44353	2.32282	1.18278	2.16281	0.676453	1.52432	0.598343	1.4597	-0.0365742	1.09354	-0.0143694	1.05776
	47.404	24.4895	18.6844	27.1868	20.0122	16.2557	18.7393	19	18.8426	9.74508	9.05274	10.7001	10.3356	5.46183	5.69526	5.38999	6.01147	2.86982	3.54449	2.50909	3.48407	1.44003	2.32235	1.18621	2.16607	0.680155	1.5326	0.600087	1.46138	-0.02506	1.09307	-0.0134914	1.05862
	47.504	24.5186	18.6965	27.2019	20.0178	16.2766	18.7565	19.027	18.8543	9.76596	9.08399	10.721	10.3512	5.47443	5.69557	5.40234	6.02206	2.85992	3.54449	2.51572	3.49015	1.44858	2.3225	1.18964	2.16932	0.68103	1.5326	0.60183	1.46306	-0.0318298	1.08182	-0.012613	1.05947
	47.604	24.5496	18.7234	27.2169	20.0234	16.3079	18.7702	19.0539	18.8658	9.78555	9.10743	10.7419	10.3667	5.47105	5.7112	5.41469	6.03264	2.85968	3.55574	2.52236	3.49624	1.44113	2.32625	1.19307	2.17257	0.669841	1.53651	0.603573	1.46474	-0.0319417	1.08526	-0.0117347	1.06032
	47.704	24.5652	18.7375	27.2318	20.0289	16.3431	18.7745	19.0808	18.8773	9.80909	9.13282	10.7628	10.3821	5.48647	5.7283	5.42703	6.04321	2.86789	3.55035	2.52899	3.50233	1.45685	2.32086	1.1965	2.17583	0.68166	1.54987	0.605316	1.46642	-0.0391795	1.08768	-0.0108565	1.06118
	47.804	24.5849	18.7453	27.2467	20.0344	16.3702	18.7859	19.1076	18.8888	9.82836	9.14423	10.7837	10.3976	5.48995	5.72455	5.43937	6.05377	2.86764	3.56207	2.53562	3.50842	1.45659	2.33227	1.19993	2.17908	0.681402	1.55362	0.607059	1.4681	-0.0394392	1.08737	-0.00998	1.06203
	47.904	24.6223	18.7629	27.2614	20.0399	16.3885	18.7974	19.1343	18.9001	9.84639	9.16212	10.8045	10.413	5.48532	5.73463	5.45171	6.06433	2.87377	3.57574	2.54226	3.5145	1.45539	2.33063	1.20336	2.18233	0.679896	1.54823	0.608802	1.46978	-0.0289205	1.08573	-0.0091	1.06288
	48.004	24.6503	18.7824	27.276	20.0453	16.4278	18.8055	19.161	18.9114	9.85857	9.18118	10.8253	10.4284	5.505	5.74244	5.46404	6.07489	2.88222	3.58714	2.54889	3.52058	1.46289	2.33797	1.20679	2.18558	0.680359	1.54776	0.610545	1.47146	-0.0212555	1.09744	-0.00822	1.06374
	48.104	24.6772	18.7976	27.2906	20.0507	16.4662	18.8135	19.1877	18.9226	9.87794	9.19337	10.8461	10.4438	5.51236	5.7576	5.47637	6.08544	2.88957	3.59136	2.55552	3.52666	1.4593	2.34235	1.21022	2.18883	0.679729	1.5401	0.612288	1.47314	-0.0293928	1.10088	-0.00734	1.06459
	48.204	24.7021	18.8058	27.305	20.056	16.4879	18.8249	19.2142	18.9337	9.89867	9.21314	10.8669	10.4592	5.51776	5.76612	5.48869	6.09598	2.89498	3.5916	2.56214	3.53274	1.4605	2.35008	1.21365	2.19208	0.6814	1.54456	0.614031	1.47482	-0.0316275	1.08987	-0.00647	1.06544
	48.304	24.7335	18.8234	27.3194	20.0613	16.5188	18.8174	19.2408	18.9447	9.9183	9.23048	10.8877	10.4745	5.5374	5.77955	5.50101	6.10651	2.89508	3.59675	2.56877	3.53881	1.4606	2.34821	1.21707	2.19533	0.681198	1.55799	0.615773	1.4765	-0.0315258	1.10299	-0.00559	1.06629
	48.404	24.7682	18.8312	27.3337	20.0665	16.5457	18.8478	19.2672	18.9557	9.9457	9.24954	10.9085	10.4898	5.54136	5.79127	5.51333	6.11704	2.89857	3.59691	2.5754	3.54489	1.45645	2.35946	1.2205	2.19858	0.669841	1.55799	0.617516	1.47818	-0.0241292	1.09549	-0.00471	1.06715
	48.504	24.7892	18.843	27.3478	20.0718	16.5553	18.8389	19.2936	18.9666	9.96606	9.26954	10.9292	10.5051	5.55391	5.8108	5.52564	6.12756	2.90034	3.60113	2.58202	3.55096	1.45024	2.34821	1.22393	2.20183	0.678955	1.55752	0.619259	1.47986	-0.0340729	1.09549	-0.00383	1.068
	48.604	24.8025	18.8625	27.3619	20.0769	16.5878	18.8467	19.32	18.9774	9.9756	9.27735	10.95	10.5204	5.55563	5.82221	5.53795	6.13807	2.90159	3.60894	2.58865	3.55703	1.45149	2.35946	1.22736	2.20508	0.67973	1.55768	0.621001	1.48154	-0.0331296	1.10674	-0.00295	1.06885
	48.704	24.8363	18.8874	27.3759	20.0821	16.6333	18.8558	19.3463	18.9882	9.99382	9.30243	10.9707	10.5357	5.56948	5.82838	5.55025	6.14858	2.91982	3.6148	2.59527	3.5631	1.46971	2.36157	1.23078	2.20833	0.686708	1.55604	0.622744	1.48322	-0.0224113	1.10135	-0.00208	1.06971
	48.804	24.8631	18.8876	27.3899	20.0872	16.6486	18.8506	19.3725	18.9989	10.0093	9.31446	10.9914	10.5509	5.56594	5.83963	5.56255	6.15908	2.92332	3.62605	2.6019	3.56917	1.46571	2.3536	1.23421	2.21158	0.670512	1.56385	0.624486	1.48489	-0.0186047	1.10104	-0.0012	1.07056
	48.904	24.8938	18.8996	27.4037	20.0922	16.6634	18.8639	19.3987	19.0095	10.0317	9.33352	11.012	10.5661	5.57662	5.83619	5.57485	6.16958	2.91898	3.62261	2.60852	3.57524	1.46857	2.35407	1.23764	2.21482	0.673543	1.56385	0.626229	1.48657	-0.016215	1.09307	-0.000319	1.07141
	49.004	24.9275	18.9074	27.4175	20.0973	16.705	18.8698	19.4248	19.02	10.0535	9.34571	11.0327	10.5813	5.57912	5.85963	5.58714	6.18006	2.9404	3.62261	2.61514	3.5813	1.47889	2.36157	1.24106	2.21807	0.668538	1.5751	0.627971	1.48825	-0.0135447	1.08182	0.000559	1.07227
	49.104	24.9675	18.9265	27.4311	20.1023	16.7336	18.8737	19.4508	19.0304	10.0746	9.36524	11.0534	10.5965	5.59959	5.86744	5.59943	6.19055	2.94977	3.6223	2.62176	3.58736	1.48747	2.35407	1.24449	2.22132	0.677594	1.56385	0.629713	1.48993	-0.00418	1.08916	0.00144	1.07312
	49.204	24.9973	18.9311	27.4447	20.1072	16.7748	18.8716	19.4768	19.0408	10.0928	9.37689	11.074	10.6116	5.5986	5.87159	5.61171	6.20102	2.94847	3.63066	2.62838	3.59342	1.47492	2.36946	1.24792	2.22456	0.676295	1.57581	0.631455	1.49161	-0.00548	1.08174	0.00231	1.07397
	49.304	25.02	18.9618	27.4582	20.1121	16.7935	18.8893	19.5028	19.0512	10.115	9.4004	11.0946	10.6267	5.61298	5.89479	5.62399	6.21149	2.95113	3.64215	2.635	3.59948	1.4893	2.36969	1.25134	2.22781	0.686768	1.58698	0.633197	1.49329	0.00842	1.08573	0.00319	1.07482
	49.404	25.047	18.9619	27.4716	20.117	16.8249	18.8913	19.5287	19.0614	10.1341	9.40798	11.1152	10.6418	5.63214	5.89815	5.63627	6.22195	2.96247	3.64582	2.64162	3.60554	1.47769	2.37305	1.25477	2.23105	0.686396	1.58706	0.634939	1.49497	-0.00303	1.08158	0.00407	1.07568
	49.504	25.078	18.9636	27.4849	20.1218	16.844	18.8897	19.5545	19.0716	10.1464	9.42142	11.1358	10.6569	5.62047	5.89627	5.64854	6.23241	2.95862	3.65191	2.64823	3.61159	1.47727	2.37165	1.25819	2.2343	0.686147	1.58096	0.636681	1.49664	-0.0109507	1.07549	0.00495	1.07653
	49.604	25.095	18.9758	27.4982	20.1266	16.8729	18.9092	19.5803	19.0817	10.1743	9.4336	11.1564	10.672	5.62954	5.89674	5.66081	6.24286	2.95628	3.65535	2.65485	3.61764	1.48665	2.37508	1.26162	2.23754	0.676297	1.58143	0.638423	1.49832	-0.00595	1.07987	0.00583	1.07738
	49.704	25.1176	18.9875	27.5113	20.1314	16.9026	18.9266	19.606	19.0917	10.1852	9.44532	11.1769	10.687	5.64417	5.89674	5.67307	6.2533	2.9706	3.65238	2.66146	3.6237	1.48925	2.37555	1.26504	2.24078	0.678898	1.58096	0.640165	1.5	-0.00288	1.07955	0.0067	1.07823
	49.804	25.159	19.0184	27.5244	20.1362	16.9293	18.9444	19.6316	19.1017	10.1879	9.45329	11.1974	10.7021	5.65464	5.90815	5.68533	6.26373	2.98107	3.67504	2.66807	3.62975	1.49191	2.38321	1.26847	2.24403	0.681559	1.56987	0.641907	1.50168	-0.000693	1.07221	0.00758	1.07909
	49.904	25.1684	19.0223	27.5374	20.1409	16.9729	18.9559	19.6572	19.1116	10.2048	9.47204	11.218	10.7171	5.65204	5.91205	5.69759	6.27416	2.99019	3.67113	2.67469	3.6358	1.4893	2.38305	1.27189	2.24727	0.690201	1.57721	0.643649	1.50335	-0.00673	1.08737	0.00846	1.07994
	50.004	25.2072	19.0266	27.5503	20.1455	16.9964	18.9639	19.6828	19.1214	10.2315	9.47657	11.2385	10.732	5.67078	5.91596	5.70984	6.28459	2.99768	3.67535	2.6813	3.64184	1.50852	2.3868	1.27531	2.25051	0.686452	1.5694	0.64539	1.50503	0.000463	1.07987	0.00934	1.08079
	50.104	25.228	19.0516	27.5631	20.1502	17.0059	18.9769	19.7083	19.1312	10.2336	9.50196	11.2589	10.747	5.66907	5.92604	5.72209	6.295	2.98769	3.68902	2.68791	3.64788	1.49852	2.38922	1.27874	2.25375	0.676457	1.57948	0.647132	1.50671	-0.00502	1.08572	0.0102159	1.08165
	50.204	25.2451	19.0637	27.5758	20.1548	17.0421	18.9717	19.7337	19.1409	10.262	9.51321	11.2794	10.7619	5.68964	5.93385	5.73433	6.30542	3.00826	3.70074	2.69452	3.65393	1.51518	2.38922	1.28216	2.25699	0.693118	1.57948	0.648873	1.50839	0.022756	1.09698	0.0110937	1.0825
	50.304	25.2815	19.0691	27.5885	20.1593	17.071	18.9893	19.7591	19.1505	10.2713	9.51517	11.2999	10.7768	5.6948	5.92752	5.74658	6.31582	3.00592	3.70222	2.70113	3.65997	1.51284	2.38243	1.28558	2.26023	0.69047	1.5844	0.650615	1.51006	0.0124315	1.0794	0.0119715	1.08335
	50.404	25.3071	19.0715	27.6011	20.1639	17.0924	19.0005	19.7844	19.1601	10.3049	9.52899	11.3203	10.7917	5.7087	5.93385	5.75881	6.32621	3.01607	3.69683	2.70773	3.66601	1.50738	2.37719	1.28901	2.26348	0.685308	1.57526	0.652356	1.51174	0.0110372	1.07401	0.0128491	1.0842
	50.504	25.3127	19.0912	27.6136	20.1683	17.11	18.9873	19.8097	19.1696	10.3215	9.52954	11.3407	10.8066	5.70673	5.94143	5.77105	6.3366	3.02535	3.70832	2.71434	3.67204	1.50493	2.36993	1.29243	2.26671	0.682861	1.56799	0.654098	1.51342	0.00108	1.07424	0.0137269	1.08506
	50.604	25.3482	19.1086	27.626	20.1728	17.1413	19.0043	19.8349	19.179	10.3221	9.54688	11.3611	10.8215	5.71855	5.94752	5.78327	6.34699	3.03716	3.70269	2.72094	3.67808	1.50894	2.37508	1.29585	2.26995	0.698587	1.58534	0.655839	1.51509	0.00462	1.07955	0.0146047	1.08591
	50.704	25.3819	19.1162	27.6384	20.1772	17.175	19.0086	19.86	19.1884	10.3441	9.56618	11.3815	10.8363	5.73271	5.9551	5.7955	6.35737	3.03961	3.70996	2.72755	3.68412	1.51138	2.37141	1.29927	2.27319	0.700561	1.5851	0.65758	1.51677	0.00754	1.07182	0.0154825	1.08676
	50.804	25.4009	19.1223	27.6506	20.1816	17.1944	19.0145	19.8851	19.1977	10.3635	9.57962	11.4019	10.8511	5.75214	5.96088	5.80772	6.36774	3.05123	3.70855	2.73415	3.69015	1.51098	2.3775	1.3027	2.27643	0.697027	1.58729	0.659321	1.51845	0.015249	1.07744	0.0163602	1.08761
	50.904	25.43	19.1513	27.6628	20.186	17.2267	19.0284	19.9102	19.2069	10.3883	9.59009	11.4223	10.8659	5.76486	5.96338	5.81993	6.3781	3.06034	3.71855	2.74076	3.69618	1.50477	2.38719	1.30612	2.27967	0.697856	1.59682	0.661062	1.52012	0.0165507	1.07619	0.0172377	1.08846
	51.004	25.4602	19.1574	27.675	20.1903	17.2489	19.042	19.9351	19.2161	10.4067	9.60353	11.4426	10.8807	5.77584	5.98854	5.83215	6.38846	3.07102	3.73542	2.74736	3.70221	1.51154	2.38532	1.30954	2.28291	0.685567	1.5912	0.662803	1.5218	0.0152028	1.08182	0.0181154	1.08932
	51.104	25.5069	19.1652	27.687	20.1946	17.2727	19.0536	19.9601	19.2252	10.4339	9.62696	11.4629	10.8954	5.79083	5.98854	5.84436	6.39881	3.07867	3.73199	2.75396	3.70823	1.51919	2.39266	1.31296	2.28614	0.704938	1.60291	0.664544	1.52347	0.01535	1.08963	0.0189931	1.09017
	51.204	25.539	19.1905	27.699	20.1989	17.3053	19.0613	19.9849	19.2342	10.4548	9.64079	11.4832	10.9101	5.79266	6.00627	5.85656	6.40916	3.09175	3.75019	2.76056	3.71426	1.52055	2.39915	1.31638	2.28938	0.7063	1.60893	0.666285	1.52515	0.0162365	1.09565	0.0198708	1.09102
	51.304	25.5522	19.2061	27.7108	20.2031	17.3417	19.0667	20.0097	19.2432	10.479	9.66392	11.5035	10.9248	5.8061	6.01721	5.86876	6.41949	3.0969	3.77285	2.76716	3.72028	1.53695	2.40243	1.3198	2.29262	0.711146	1.62034	0.668026	1.52683	0.0101428	1.09893	0.0207485	1.09187
	51.404	25.5781	19.2138	27.7226	20.2074	17.3711	19.0594	20.0345	19.2521	10.4899	9.67165	11.5238	10.9395	5.8312	6.02151	5.88096	6.42983	3.10732	3.76839	2.77375	3.7263	1.52831	2.39094	1.32322	2.29585	0.714055	1.61604	0.669767	1.5285	0.0127462	1.08744	0.0216259	1.09272
	51.504	25.5943	19.2276	27.7344	20.2115	17.3796	19.0752	20.0592	19.261	10.5093	9.6854	11.544	10.9542	5.83183	6.02744	5.89315	6.44015	3.10748	3.76277	2.78035	3.73232	1.52847	2.39641	1.32664	2.29909	0.714213	1.61448	0.671508	1.53018	0.0243174	1.09291	0.0225035	1.09358
	51.604	25.6291	19.2355	27.746	20.2157	17.4146	19.0811	20.0838	19.2698	10.5173	9.70071	11.5643	10.9688	5.84344	6.03151	5.90534	6.45047	3.12253	3.75152	2.78695	3.73834	1.54008	2.3811	1.33006	2.30232	0.718016	1.61073	0.673248	1.53185	0.0201416	1.07791	0.0233811	1.09443
	51.704	25.6409	19.2468	27.7576	20.2198	17.4454	19.0984	20.1084	19.2785	10.5366	9.70478	11.5845	10.9835	5.85495	6.04713	5.91752	6.46079	3.11888	3.76324	2.79354	3.74436	1.53987	2.38532	1.33348	2.30556	0.717804	1.61417	0.674988	1.53353	0.0164944	1.08916	0.0242587	1.09528
	51.804	25.6771	19.2512	27.7691	20.2239	17.455	19.1004	20.133	19.2872	10.5533	9.72071	11.6047	10.9981	5.8599	6.06276	5.9297	6.47109	3.12821	3.77886	2.80013	3.75037	1.53718	2.38875	1.3369	2.30879	0.726659	1.61854	0.676729	1.5352	0.0136319	1.08182	0.0251363	1.09613
	51.904	25.6878	19.2704	27.7806	20.2279	17.477	19.1104	20.1574	19.2958	10.564	9.72806	11.6249	11.0126	5.86282	6.07057	5.94188	6.48139	3.13066	3.78668	2.80673	3.75639	1.53211	2.3775	1.34032	2.31202	0.71786	1.61823	0.67847	1.53688	0.0165507	1.08182	0.0260136	1.09698
	52.004	25.7175	19.2761	27.7919	20.2319	17.5148	19.114	20.1819	19.3044	10.5742	9.74267	11.6451	11.0272	5.86913	6.08784	5.95405	6.49169	3.13696	3.80378	2.81332	3.7624	1.53091	2.39461	1.34374	2.31525	0.71666	1.61612	0.68021	1.53855	0.0150452	1.09908	0.0268911	1.09784
	52.104	25.728	19.2763	27.8032	20.2359	17.5328	19.12	20.2062	19.3128	10.5852	9.76493	11.6653	11.0417	5.87225	6.08791	5.96622	6.50197	3.12837	3.7923	2.81991	3.76841	1.52983	2.39094	1.34716	2.31849	0.715574	1.61245	0.68195	1.54023	0.00645	1.09135	0.0277687	1.09869
	52.204	25.7569	19.3	27.8144	20.2399	17.5617	19.1316	20.2306	19.3213	10.6136	9.77704	11.6854	11.0563	5.88896	6.10377	5.97838	6.51225	3.13727	3.80816	2.8265	3.77441	1.53872	2.40649	1.35058	2.32172	0.732282	1.61612	0.68369	1.5419	0.0226898	1.09549	0.0286462	1.09954
	52.304	25.7882	19.3117	27.8256	20.2438	17.593	19.1317	20.2548	19.3296	10.6331	9.78907	11.7055	11.0707	5.90068	6.11112	5.99055	6.52253	3.14899	3.81566	2.83309	3.78042	1.55045	2.39899	1.354	2.32495	0.732285	1.61659	0.685431	1.54358	0.0111397	1.09549	0.0295237	1.10039
	52.404	25.8181	19.3195	27.8367	20.2477	17.6226	19.1415	20.279	19.3379	10.6475	9.80079	11.7256	11.0852	5.915	6.11159	6.0027	6.53279	3.15159	3.81988	2.83968	3.78642	1.55258	2.40633	1.35742	2.32818	0.746607	1.61659	0.687171	1.54525	0.0179545	1.10283	0.0304009	1.10124
	52.504	25.8335	19.3309	27.8477	20.2516	17.6542	19.149	20.3032	19.3462	10.6632	9.82032	11.7457	11.0997	5.91849	6.13112	6.01486	6.54306	3.15555	3.82722	2.84626	3.79242	1.53795	2.4068	1.36083	2.33141	0.742452	1.6244	0.688911	1.54693	0.0141042	1.09159	0.0312784	1.1021
	52.604	25.8612	19.3427	27.8586	20.2555	17.6856	19.1453	20.3272	19.3544	10.6867	9.82743	11.7658	11.1141	5.92345	6.13088	6.02701	6.55331	3.15909	3.81574	2.85285	3.79843	1.55273	2.40625	1.36425	2.33464	0.738951	1.62416	0.690651	1.5486	0.0176392	1.10307	0.0321558	1.10295
	52.704	25.8919	19.3449	27.8695	20.2593	17.7284	19.1631	20.3513	19.3625	10.7056	9.82228	11.7859	11.1285	5.94187	6.13698	6.03915	6.56356	3.1594	3.82183	2.85943	3.80442	1.54133	2.40094	1.36767	2.33787	0.750514	1.62995	0.692391	1.55027	0.0179545	1.09744	0.0330332	1.1038
	52.804	25.908	19.3566	27.8803	20.2631	17.7558	19.1704	20.3753	19.3706	10.7139	9.83368	11.8059	11.1429	5.9424	6.15604	6.05129	6.5738	3.15946	3.82183	2.86602	3.81042	1.54139	2.41219	1.37109	2.3411	0.758382	1.62245	0.694131	1.55195	0.0255194	1.09713	0.0339107	1.10465
	52.904	25.944	19.3742	27.891	20.2668	17.7918	19.1727	20.3992	19.3786	10.7504	9.83985	11.826	11.1573	5.95512	6.15815	6.06343	6.58404	3.17639	3.84722	2.8726	3.81642	1.55441	2.4068	1.3745	2.34433	0.763591	1.63612	0.695871	1.55362	0.0232188	1.09549	0.0347878	1.1055
	53.004	25.9498	19.3823	27.9016	20.2706	17.7976	19.1747	20.4231	19.3866	10.7557	9.85915	11.846	11.1717	5.96464	6.1626	6.07556	6.59426	3.18139	3.84715	2.87918	3.82241	1.56362	2.41844	1.37792	2.34756	0.761088	1.63588	0.697611	1.5553	0.0319621	1.10354	0.0356652	1.10635
	53.104	25.9886	19.4067	27.9122	20.2743	17.8246	19.1768	20.4469	19.3945	10.7867	9.87282	11.866	11.186	5.98391	6.1758	6.08769	6.60449	3.19315	3.85284	2.88576	3.8284	1.57117	2.41633	1.38133	2.35079	0.779883	1.64174	0.69935	1.55697	0.0282683	1.10893	0.0365425	1.10721
	53.204	26.0131	19.4016	27.9227	20.2779	17.8375	19.1957	20.4706	19.4023	10.7998	9.87892	11.886	11.2003	5.99704	6.1819	6.09981	6.6147	3.19456	3.85847	2.89234	3.83439	1.56477	2.41805	1.38475	2.35401	0.762237	1.63581	0.70109	1.55864	0.0293704	1.1033	0.0374199	1.10806
	53.304	26.0395	19.4152	27.9332	20.2816	17.8681	19.1841	20.4944	19.4101	10.8256	9.90399	11.9059	11.2146	6.01532	6.19557	6.11193	6.62491	3.20113	3.85308	2.89892	3.84038	1.57133	2.41219	1.38817	2.35724	0.776611	1.63416	0.702829	1.56032	0.0279552	1.12041	0.0382972	1.10891
	53.404	26.0627	19.4269	27.9436	20.2852	17.8988	19.1944	20.518	19.4179	10.8413	9.90821	11.9259	11.2289	6.02682	6.20729	6.12405	6.63512	3.20435	3.8648	2.9055	3.84637	1.57503	2.41266	1.39158	2.36047	0.780304	1.64151	0.704569	1.56199	0.020401	1.10916	0.0391742	1.10976
	53.504	26.0742	19.4387	27.9539	20.2888	17.9225	19.2119	20.5416	19.4256	10.8533	9.92774	11.9458	11.2431	6.03094	6.21854	6.13616	6.64531	3.19722	3.87261	2.91208	3.85235	1.57524	2.42016	1.395	2.36369	0.784119	1.63026	0.706308	1.56366	0.0245209	1.10916	0.0400515	1.11061
	53.604	26.0956	19.446	27.9642	20.2924	17.9434	19.225	20.5651	19.4332	10.8737	9.94681	11.9657	11.2573	6.05188	6.2151	6.14827	6.6555	3.1991	3.87214	2.91865	3.85833	1.57665	2.41266	1.39841	2.36692	0.778016	1.64166	0.708047	1.56534	0.0254528	1.10916	0.0409288	1.11146
	53.704	26.1209	19.4465	27.9743	20.2959	17.9807	19.2256	20.5886	19.4408	10.888	9.94337	11.9856	11.2716	6.06963	6.23463	6.16038	6.66569	3.22419	3.87261	2.92523	3.86432	1.58268	2.42438	1.40183	2.37014	0.783576	1.63416	0.709787	1.56701	0.0202418	1.12088	0.0418061	1.11231
	53.804	26.136	19.4543	27.9845	20.2994	17.9913	19.2247	20.6121	19.4483	10.8989	9.9629	12.0055	11.2857	6.08005	6.24635	6.17248	6.67586	3.21555	3.88043	2.9318	3.8703	1.57404	2.42438	1.40524	2.37337	0.771505	1.64588	0.711526	1.56868	0.0191114	1.12057	0.0426833	1.11317
	53.904	26.1626	19.466	27.9945	20.3029	18.019	19.2217	20.6354	19.4557	10.9261	9.97462	12.0254	11.2999	6.08423	6.25416	6.18457	6.68604	3.23488	3.88011	2.93838	3.87627	1.58165	2.43172	1.40866	2.37659	0.779114	1.64541	0.713265	1.57035	0.0309296	1.12088	0.0435603	1.11402
	54.004	26.1829	19.4777	28.0045	20.3064	18.058	19.2215	20.6588	19.4632	10.9497	9.99806	12.0452	11.3141	6.09615	6.26979	6.19667	6.6962	3.24289	3.88855	2.94495	3.88225	1.58185	2.43578	1.41207	2.37981	0.791036	1.64588	0.715005	1.57203	0.03066	1.12432	0.0444375	1.11487
	54.104	26.2096	19.4893	28.0144	20.3098	18.0772	19.2352	20.682	19.4705	10.969	10.0174	12.0651	11.3282	6.11542	6.28104	6.20876	6.70636	3.25435	3.89558	2.95152	3.88822	1.59331	2.42813	1.41548	2.38304	0.790776	1.64541	0.716743	1.5737	0.0188489	1.11291	0.0453147	1.11572
	54.204	26.2227	19.4934	28.0243	20.3132	18.0944	19.2313	20.7053	19.4778	10.9862	10.0249	12.0849	11.3423	6.13261	6.2776	6.22084	6.71651	3.25201	3.89246	2.95809	3.8942	1.59097	2.43563	1.4189	2.38626	0.78813	1.64589	0.718482	1.57537	0.009	1.10916	0.0461919	1.11657
	54.304	26.2387	19.5109	28.0341	20.3166	18.1217	19.2588	20.7284	19.4851	11.0134	10.0388	12.1047	11.3564	6.15204	6.30299	6.23292	6.72665	3.27144	3.91722	2.96466	3.90017	1.59915	2.43024	1.42231	2.38948	0.800354	1.65127	0.720221	1.57704	0.0162345	1.11502	0.047069	1.11742
	54.404	26.2745	19.5224	28.0438	20.32	18.1501	19.2588	20.7515	19.4923	11.0418	10.0506	12.1245	11.3704	6.15703	6.31448	6.245	6.73679	3.26862	3.90949	2.97123	3.90614	1.6193	2.43782	1.42573	2.3927	0.812856	1.63979	0.72196	1.57871	0.00217	1.11479	0.0479459	1.11827
	54.504	26.2779	19.5246	28.0535	20.3233	18.1647	19.274	20.7746	19.4994	11.0565	10.0645	12.1443	11.3845	6.16386	6.31666	6.25707	6.74693	3.27154	3.91558	2.97779	3.9121	1.61441	2.44391	1.42914	2.39592	0.807658	1.64198	0.723699	1.58039	-0.00303	1.10916	0.048823	1.11912
	54.604	26.3025	19.5422	28.0631	20.3266	18.201	19.2627	20.7976	19.5065	11.0811	10.082	12.164	11.3985	6.17642	6.33377	6.26914	6.75705	3.27659	3.92925	2.98436	3.91807	1.61945	2.45758	1.43255	2.39915	0.805199	1.64737	0.725438	1.58206	-0.00548	1.11502	0.0497001	1.11997
	54.704	26.3337	19.5539	28.0726	20.3299	18.2206	19.2803	20.8205	19.5136	11.1006	10.1055	12.1838	11.4125	6.18063	6.33424	6.2812	6.76718	3.28831	3.93316	2.99093	3.92403	1.61946	2.46118	1.43596	2.40237	0.816921	1.63971	0.727176	1.58373	0.00576	1.11862	0.0505772	1.12083
	54.804	26.361	19.5695	28.0821	20.3332	18.2405	19.2977	20.8434	19.5206	11.1201	10.1172	12.2035	11.4265	6.18792	6.36159	6.29326	6.77729	3.28826	3.9366	2.99749	3.92999	1.61941	2.4693	1.43938	2.40559	0.816874	1.64784	0.728915	1.5854	0.00228	1.12674	0.0514543	1.12168
	54.904	26.3857	19.5655	28.0915	20.3364	18.2845	19.3077	20.8663	19.5275	11.1411	10.1366	12.2232	11.4405	6.19037	6.36502	6.30532	6.78739	3.29758	3.93269	3.00406	3.93595	1.62122	2.46477	1.44279	2.40881	0.81838	1.6433	0.730654	1.58707	0.00379	1.12268	0.0523311	1.12253
	55.004	26.4093	19.5737	28.1009	20.3397	18.3195	19.3077	20.8891	19.5344	11.1644	10.1449	12.2429	11.4544	6.2249	6.37705	6.31738	6.79749	3.30133	3.93347	3.01062	3.94191	1.63248	2.4618	1.4462	2.41202	0.822128	1.63252	0.732392	1.58874	0.00706	1.12315	0.0532081	1.12338
	55.104	26.4274	19.5928	28.1102	20.3428	18.3377	19.3266	20.9118	19.5412	11.1825	10.1713	12.2626	11.4684	6.23522	6.37315	6.32943	6.80759	3.29946	3.94081	3.01718	3.94787	1.63107	2.48055	1.44961	2.41524	0.828539	1.64768	0.73413	1.59042	0.00614	1.1383	0.0540851	1.12423
	55.204	26.4549	19.6087	28.1194	20.346	18.3691	19.3213	20.9345	19.548	11.21	10.1681	12.2822	11.4823	6.24709	6.38127	6.34147	6.81768	3.30446	3.94847	3.02374	3.95382	1.64295	2.46899	1.45302	2.41846	0.832128	1.64378	0.735869	1.59209	0.0180116	1.1269	0.0549621	1.12508
	55.304	26.4854	19.6123	28.1286	20.3492	18.3848	19.3387	20.9571	19.5548	11.2212	10.1795	12.3019	11.4961	6.26203	6.4044	6.35351	6.82776	3.3194	3.94082	3.0303	3.95978	1.64712	2.46914	1.45643	2.42168	0.824575	1.65159	0.737607	1.59376	0.0213956	1.13783	0.0558391	1.12593
	55.404	26.498	19.6262	28.1377	20.3523	18.4048	19.3407	20.9797	19.5615	11.2258	10.2012	12.3215	11.51	6.26282	6.41432	6.36555	6.83783	3.31972	3.95074	3.03686	3.96573	1.65086	2.4825	1.45984	2.4249	0.817078	1.65323	0.739346	1.59543	0.00639	1.12869	0.0567158	1.12678
	55.504	26.5365	19.634	28.1468	20.3554	18.4432	19.3363	21.0022	19.5681	11.2451	10.2246	12.3411	11.5239	6.27824	6.42573	6.37758	6.8479	3.33904	3.96246	3.04341	3.97168	1.65878	2.48297	1.46325	2.42811	0.836405	1.64198	0.741084	1.5971	0.0140025	1.12869	0.0575928	1.12763
	55.604	26.5473	19.6537	28.1558	20.3584	18.4615	19.3428	21.0247	19.5747	11.2634	10.2327	12.3607	11.5377	6.2887	6.43018	6.38961	6.85797	3.33779	3.96238	3.04997	3.97762	1.66503	2.49071	1.46666	2.43133	0.83515	1.6419	0.742822	1.59877	0.0122732	1.12893	0.0584697	1.12848
	55.704	26.5659	19.6709	28.1647	20.3615	18.4915	19.3465	21.0471	19.5813	11.2812	10.2573	12.3803	11.5515	6.30699	6.4551	6.40163	6.86802	3.34826	3.96027	3.05653	3.98357	1.66378	2.50032	1.47007	2.43454	0.833905	1.6476	0.74456	1.60044	0.0115016	1.13432	0.0593466	1.12933
	55.804	26.6068	19.6649	28.1736	20.3645	18.5173	19.3465	21.0694	19.5878	11.2958	10.2559	12.3998	11.5653	6.32506	6.45729	6.41365	6.87807	3.35461	3.96246	3.06308	3.98952	1.67014	2.50204	1.47348	2.43776	0.848068	1.65323	0.746298	1.60211	0.0175457	1.14041	0.0602235	1.13018
	55.904	26.6243	19.669	28.1824	20.3675	18.5423	19.348	21.0917	19.5942	11.3091	10.2792	12.4194	11.579	6.33834	6.47229	6.42567	6.88811	3.3557	3.96621	3.06964	3.99546	1.66388	2.49454	1.47689	2.44097	0.841344	1.64573	0.748036	1.60378	0.0116018	1.14416	0.0611002	1.13103
	56.004	26.6497	19.6771	28.1912	20.3705	18.5682	19.3502	21.114	19.6006	11.3467	10.2873	12.4389	11.5928	6.3525	6.46526	6.43768	6.89815	3.35081	3.97386	3.07619	4.0014	1.67024	2.50235	1.4803	2.44419	0.84817	1.64213	0.749774	1.60545	0.0179545	1.1401	0.061977	1.13189
	56.104	26.6578	19.6984	28.1999	20.3735	18.5882	19.3448	21.1362	19.607	11.3586	10.3047	12.4584	11.6065	6.36438	6.48659	6.44969	6.90818	3.36269	3.97222	3.08274	4.00734	1.67039	2.50445	1.48371	2.4474	0.848022	1.65127	0.751511	1.60712	0.0298309	1.13846	0.0628539	1.13274
	56.204	26.6839	19.7062	28.2086	20.3764	18.629	19.3602	21.1584	19.6133	11.3804	10.3242	12.4779	11.6202	6.38626	6.50565	6.4617	6.91821	3.37284	3.98363	3.08929	4.01328	1.67274	2.5118	1.48712	2.45062	0.842859	1.64002	0.753249	1.60879	0.0317027	1.13815	0.0637307	1.13359
	56.304	26.7009	19.718	28.2172	20.3793	18.6388	19.3675	21.1805	19.6196	11.3975	10.3359	12.4974	11.6339	6.39547	6.50612	6.4737	6.92822	3.37034	3.97613	3.09584	4.01921	1.67024	2.51227	1.49053	2.45383	0.840663	1.65174	0.754987	1.61046	0.025767	1.13065	0.0646075	1.13444
	56.404	26.7199	19.7258	28.2257	20.3822	18.6658	19.3545	21.2025	19.6258	11.4052	10.3633	12.5169	11.6476	6.4149	6.51393	6.48569	6.93823	3.38196	3.98347	3.10239	4.02515	1.67014	2.51977	1.49394	2.45704	0.848068	1.65143	0.756725	1.61213	0.0253601	1.13846	0.0654841	1.13529
	56.504	26.7284	19.7258	28.2342	20.3851	18.6853	19.3662	21.2245	19.632	11.425	10.375	12.5363	11.6612	6.42297	6.52565	6.49769	6.94824	3.38222	3.98394	3.10893	4.03108	1.68211	2.52399	1.49734	2.46025	0.848328	1.64393	0.758462	1.6138	0.0293579	1.13846	0.0663609	1.13614
	56.604	26.7452	19.7434	28.2426	20.388	18.7027	19.3858	21.2464	19.6381	11.453	10.4004	12.5557	11.6748	6.43974	6.53901	6.50968	6.95824	3.38727	3.9898	3.11548	4.03701	1.68716	2.52938	1.50075	2.46347	0.853377	1.64979	0.760199	1.61547	0.0231628	1.14432	0.0672376	1.13699
	56.704	26.7724	19.7512	28.251	20.3908	18.7259	19.3853	21.2683	19.6442	11.4575	10.4199	12.5752	11.6884	6.45505	6.54323	6.52166	6.96823	3.39133	3.99761	3.12203	4.04294	1.68389	2.53766	1.50416	2.46668	0.849631	1.64932	0.761937	1.61714	0.031133	1.14432	0.0681144	1.13784
	56.804	26.7882	19.7629	28.2593	20.3936	18.761	19.3895	21.2902	19.6502	11.4691	10.439	12.5946	11.702	6.45542	6.56276	6.53364	6.97821	3.39483	4.00933	3.12857	4.04886	1.69847	2.53766	1.50757	2.46989	0.861247	1.64588	0.763674	1.61881	0.0349367	1.15604	0.0689911	1.13869
	56.904	26.8049	19.7629	28.2676	20.3964	18.7777	19.3953	21.3119	19.6562	11.4855	10.4395	12.6139	11.7156	6.46432	6.57448	6.54562	6.98819	3.39622	4.00933	3.13512	4.05479	1.6844	2.55719	1.51097	2.4731	0.858429	1.64557	0.765412	1.62047	0.0318146	1.15604	0.0698676	1.13954
	57.004	26.831	19.7824	28.2758	20.3992	18.8043	19.4131	21.3337	19.6622	11.508	10.459	12.6333	11.7291	6.48261	6.58182	6.55759	6.99817	3.40309	4.01668	3.14166	4.06071	1.69144	2.55719	1.51438	2.47631	0.864995	1.6376	0.767149	1.62214	0.0386861	1.15557	0.0707443	1.14039
	57.104	26.8435	19.782	28.2839	20.4019	18.8402	19.4127	21.3554	19.6681	11.5092	10.4707	12.6527	11.7427	6.48381	6.58229	6.56956	7.00814	3.40399	4.00511	3.1482	4.06663	1.68436	2.5686	1.51779	2.47952	0.858384	1.63807	0.768886	1.62381	0.0320733	1.14432	0.0716209	1.14124
	57.204	26.8482	19.7863	28.292	20.4046	18.8674	19.4136	21.377	19.6739	11.5252	10.4942	12.672	11.7562	6.49199	6.59401	6.58152	7.0181	3.40826	4.01324	3.15474	4.07255	1.68081	2.56532	1.52119	2.48273	0.85484	1.64198	0.770623	1.62548	0.0280566	1.14823	0.0724976	1.14209
	57.304	26.8858	19.7943	28.3001	20.4073	18.8898	19.4403	21.3986	19.6798	11.5433	10.5021	12.6913	11.7697	6.50584	6.60557	6.59348	7.02805	3.42603	4.0134	3.16128	4.07847	1.68716	2.57266	1.5246	2.48593	0.87291	1.64963	0.77236	1.62715	0.0231641	1.14838	0.0733743	1.14294
	57.404	26.9016	19.7981	28.3081	20.41	18.9139	19.4419	21.4201	19.6855	11.5664	10.5255	12.7106	11.7831	6.51412	6.6019	6.60544	7.038	3.42258	4.02504	3.16782	4.08439	1.69123	2.5768	1.52801	2.48914	0.876668	1.64596	0.774097	1.62882	0.0389455	1.15221	0.0742506	1.14379
	57.504	26.9274	19.8059	28.316	20.4127	18.9509	19.4481	21.4416	19.6913	11.581	10.5332	12.7299	11.7966	6.52818	6.60573	6.6174	7.04794	3.42883	4.02105	3.17436	4.0903	1.69748	2.58407	1.53141	2.49235	0.875412	1.64151	0.775834	1.63049	0.0447235	1.14791	0.0751272	1.14464
	57.604	26.9446	19.8255	28.3239	20.4153	18.9798	19.4502	21.463	19.697	11.5982	10.5646	12.7492	11.81	6.53756	6.62932	6.62935	7.05788	3.43851	4.04464	3.1809	4.09622	1.69514	2.58469	1.53482	2.49556	0.873069	1.64213	0.777571	1.63215	0.0389463	1.164	0.0760038	1.14549
	57.704	26.969	19.8351	28.3318	20.418	19.0043	19.4576	21.4843	19.7026	11.6226	10.5742	12.7684	11.8234	6.55422	6.64674	6.64129	7.0678	3.45878	4.04254	3.18743	4.10213	1.70039	2.58258	1.53822	2.49876	0.878015	1.65174	0.779307	1.63382	0.0438949	1.1619	0.0768804	1.14634
	57.804	26.9896	19.8427	28.3395	20.4206	19.037	19.4463	21.5057	19.7082	11.6433	10.5815	12.7877	11.8368	6.5635	6.65823	6.65323	7.07772	3.46024	4.05402	3.19397	4.10804	1.70936	2.60188	1.54163	2.50197	0.879476	1.6512	0.781044	1.63549	0.0453534	1.16166	0.077757	1.14719
	57.904	27.0069	19.8488	28.3473	20.4232	19.0656	19.4657	21.5269	19.7138	11.6449	10.5879	12.8069	11.8502	6.57256	6.6526	6.66517	7.08764	3.45758	4.05621	3.2005	4.11395	1.7067	2.59579	1.54503	2.50517	0.876816	1.63807	0.782781	1.63716	0.0541077	1.16385	0.0786332	1.14804
	58.004	27.0212	19.8566	28.355	20.4257	19.0921	19.4616	21.5481	19.7193	11.6709	10.5996	12.8261	11.8635	6.58688	6.67166	6.6771	7.09755	3.47581	4.05621	3.20703	4.11985	1.7132	2.58454	1.54843	2.50838	0.882853	1.6376	0.784518	1.63883	0.0531108	1.16338	0.0795098	1.14889
	58.104	27.0416	19.868	28.3626	20.4283	19.124	19.4737	21.5693	19.7248	11.6837	10.6192	12.8453	11.8769	6.59969	6.66823	6.68903	7.10746	3.48472	4.06746	3.21357	4.12575	1.7143	2.59625	1.55184	2.51158	0.884423	1.6337	0.786254	1.64049	0.0542075	1.15213	0.0803863	1.14974
	58.204	27.0486	19.8721	28.3702	20.4308	19.1385	19.4734	21.5904	19.7302	11.6983	10.6307	12.8645	11.8902	6.5947	6.67947	6.70095	7.11735	3.47972	4.06386	3.2201	4.13166	1.70978	2.6036	1.55524	2.51479	0.879424	1.62229	0.78799	1.64216	0.0570194	1.15198	0.0812628	1.15059
	58.304	27.0761	19.8762	28.3777	20.4333	19.182	19.4795	21.6115	19.7356	11.7101	10.6465	12.8836	11.9035	6.60657	6.67604	6.71287	7.12724	3.4955	4.06011	3.22663	4.13756	1.7368	2.59235	1.55865	2.51799	0.883179	1.62995	0.789727	1.64383	0.0606098	1.14823	0.0821393	1.15144
	58.404	27.102	19.8881	28.3852	20.4358	19.2073	19.4908	21.6325	19.741	11.7355	10.6541	12.9028	11.9167	6.62464	6.68799	6.72479	7.13713	3.50185	4.07175	3.23316	4.14346	1.74315	2.59258	1.56205	2.5212	0.882024	1.62268	0.791463	1.64549	0.0557149	1.14846	0.0830155	1.15229
	58.504	27.1111	19.9055	28.3926	20.4383	19.2288	19.483	21.6534	19.7463	11.7491	10.6641	12.9219	11.93	6.63381	6.71705	6.7367	7.14701	3.50321	4.0741	3.23968	4.14935	1.74451	2.61383	1.56545	2.5244	0.883382	1.63221	0.7932	1.64716	0.0687917	1.15799	0.0838919	1.15314
	58.604	27.1318	19.9172	28.4	20.4407	19.2605	19.4912	21.6743	19.7516	11.7698	10.6836	12.941	11.9432	6.64667	6.71705	6.74861	7.15688	3.51217	4.0891	3.24621	4.15525	1.74566	2.61336	1.56886	2.5276	0.884526	1.63174	0.794936	1.64883	0.0696302	1.15799	0.0847683	1.15399
	58.704	27.1527	19.9172	28.4074	20.4432	19.2782	19.5088	21.6952	19.7569	11.7751	10.6914	12.9601	11.9564	6.65589	6.73659	6.76051	7.16675	3.50967	4.0816	3.25274	4.16114	1.75097	2.60993	1.57226	2.5308	0.882026	1.6319	0.796672	1.6505	0.0674349	1.16971	0.0856447	1.15484
	58.804	27.175	19.9304	28.4147	20.4456	19.308	19.512	21.716	19.7621	11.7893	10.709	12.9792	11.9696	6.66646	6.75416	6.77242	7.1766	3.52414	4.09918	3.25926	4.16704	1.75403	2.6275	1.57566	2.534	0.884786	1.63807	0.798408	1.65216	0.0701963	1.17557	0.0865211	1.15569
	58.904	27.1966	19.9309	28.4219	20.448	19.3339	19.5088	21.7368	19.7672	11.8038	10.7285	12.9982	11.9828	6.68021	6.75369	6.78431	7.18646	3.52665	4.09918	3.26579	4.17293	1.76404	2.6275	1.57906	2.53721	0.887288	1.63807	0.800144	1.65383	0.072698	1.17557	0.0873972	1.15654
	59.004	27.21	19.9426	28.4291	20.4504	19.3586	19.5264	21.7575	19.7724	11.8285	10.7481	13.0173	11.996	6.68193	6.76198	6.79621	7.1963	3.53961	4.11043	3.27231	4.17881	1.76919	2.6275	1.58246	2.54041	0.892441	1.64932	0.80188	1.6555	0.0778503	1.17526	0.0882736	1.15739
	59.104	27.2309	19.9562	28.4362	20.4527	19.3794	19.538	21.7781	19.7775	11.861	10.7656	13.0363	12.0091	6.69495	6.76784	6.8081	7.20614	3.54091	4.11285	3.27883	4.1847	1.7705	2.64086	1.58587	2.54361	0.893743	1.64393	0.803616	1.65716	0.0791532	1.18143	0.0891499	1.15824
	59.204	27.2527	19.9562	28.4433	20.4551	19.4211	19.5381	21.7987	19.7825	11.8714	10.7734	13.0553	12.0222	6.70532	6.78736	6.81998	7.21598	3.55519	4.11285	3.28535	4.19059	1.77306	2.64508	1.58927	2.54681	0.896302	1.65174	0.805352	1.65883	0.0812394	1.18096	0.0900263	1.15909
	59.304	27.2673	19.9699	28.4504	20.4574	19.4437	19.5372	21.8193	19.7875	11.8931	10.7788	13.0743	12.0353	6.71969	6.78151	6.83186	7.2258	3.55784	4.11871	3.29187	4.19647	1.77571	2.63875	1.59267	2.55	0.887232	1.64557	0.807087	1.66049	0.0726416	1.16385	0.0909026	1.15994
	59.404	27.2778	19.9738	28.4574	20.4597	19.4732	19.5205	21.8398	19.7925	11.9001	10.791	13.0933	12.0484	6.72626	6.80494	6.84374	7.23563	3.55659	4.13011	3.29839	4.20235	1.77446	2.63141	1.59607	2.5532	0.885986	1.65323	0.808823	1.66216	0.0713959	1.16776	0.0917786	1.16079
	59.504	27.2985	19.9914	28.4643	20.462	19.4942	19.5377	21.8602	19.7974	11.9247	10.8083	13.1122	12.0615	6.73912	6.82221	6.85561	7.24544	3.56946	4.12847	3.30491	4.20823	1.7756	2.64899	1.59947	2.5564	0.887131	1.64784	0.810559	1.66383	0.0722351	1.17362	0.0926549	1.16163
	59.604	27.3038	19.9914	28.4713	20.4643	19.5305	19.5284	21.8806	19.8023	11.93	10.8086	13.1312	12.0745	6.74834	6.81503	6.86748	7.25525	3.56696	4.13972	3.31143	4.21411	1.7731	2.6568	1.60287	2.5596	0.884631	1.64784	0.812294	1.66549	0.0622273	1.18487	0.0935311	1.16248
	59.704	27.3401	20.0051	28.4781	20.4666	19.5547	19.5459	21.901	19.8072	11.9541	10.834	13.1501	12.0875	6.75339	6.83619	6.87934	7.26505	3.57982	4.14215	3.31794	4.21999	1.77815	2.66235	1.60627	2.5628	0.901396	1.66151	0.81403	1.66716	0.0789944	1.17948	0.0944074	1.16333
	59.804	27.3542	20.0166	28.4849	20.4688	19.5618	19.5497	21.9213	19.812	11.9496	10.8455	13.169	12.1005	6.75621	6.84737	6.8912	7.27485	3.58654	4.14191	3.32446	4.22586	1.77285	2.66586	1.60967	2.56599	0.896403	1.67299	0.815765	1.66882	0.0740017	1.17924	0.0952836	1.16418
	59.904	27.3677	20.0307	28.4917	20.471	19.5983	19.5457	21.9415	19.8168	11.9745	10.8596	13.1879	12.1135	6.77323	6.8426	6.90306	7.28464	3.59185	4.14824	3.33097	4.23173	1.78268	2.64922	1.61307	2.56919	0.889994	1.6676	0.817501	1.67049	0.0788371	1.17354	0.0961595	1.16503
	60.004	27.3935	20.04	28.4984	20.4732	19.6202	19.5572	21.9617	19.8216	11.996	10.8806	13.2068	12.1265	6.78339	6.87112	6.91491	7.29442	3.60201	4.16488	3.33749	4.2376	1.79223	2.66586	1.61647	2.57239	0.904058	1.67659	0.819236	1.67215	0.0699361	1.17533	0.0970357	1.16588
	60.104	27.4107	20.0461	28.5051	20.4754	19.6374	19.5518	21.9819	19.8263	12.0057	10.8828	13.2257	12.1394	6.79324	6.86518	6.92676	7.3042	3.59967	4.15941	3.344	4.24347	1.78268	2.64899	1.61987	2.57558	0.889995	1.67127	0.820971	1.67382	0.0793101	1.16971	0.0979119	1.16673
	60.204	27.4301	20.0536	28.5118	20.4776	19.649	19.5516	22.002	19.831	12.0173	10.9024	13.2445	12.1524	6.80438	6.86549	6.9386	7.31397	3.61128	4.15191	3.35051	4.24934	1.79009	2.64899	1.62327	2.57878	0.889894	1.67127	0.822706	1.67548	0.0792103	1.17752	0.098788	1.16758
	60.304	27.4557	20.0578	28.5184	20.4798	19.6827	19.5577	22.022	19.8356	12.0431	10.9141	13.2634	12.1653	6.81802	6.87674	6.95044	7.32374	3.62539	4.16363	3.35702	4.25521	1.79638	2.66039	1.62667	2.58197	0.896495	1.67127	0.824442	1.67715	0.0855041	1.17752	0.0996642	1.16843
	60.404	27.4636	20.0656	28.5249	20.4819	19.7103	19.5727	22.042	19.8402	12.0591	10.9336	13.2822	12.1781	6.8149	6.88502	6.96228	7.3335	3.6218	4.17144	3.36353	4.26107	1.79326	2.65289	1.63007	2.58517	0.900411	1.68252	0.826177	1.67881	0.0897268	1.17752	0.10054	1.16928
	60.504	27.4706	20.0656	28.5314	20.4841	19.7364	19.5577	22.062	19.8448	12.0847	10.9414	13.301	12.191	6.83313	6.88502	6.97411	7.34325	3.64003	4.18316	3.37004	4.26693	1.81102	2.65289	1.63346	2.58836	0.906616	1.67127	0.827912	1.68048	0.095932	1.18924	0.101416	1.17013
	60.604	27.4848	20.0776	28.5379	20.4862	19.7623	19.5691	22.0819	19.8494	12.0993	10.9534	13.3198	12.2039	6.84705	6.89698	6.98594	7.353	3.65816	4.18293	3.37655	4.27279	1.81743	2.66094	1.63686	2.59155	0.905516	1.68323	0.829646	1.68214	0.0948334	1.18948	0.102292	1.17098
	60.704	27.5173	20.0827	28.5443	20.4883	19.7748	19.5752	22.1018	19.8539	12.1201	10.9707	13.3385	12.2167	6.8525	6.91041	6.99776	7.36274	3.66722	4.1848	3.38305	4.27865	1.80696	2.66657	1.64026	2.59474	0.906763	1.68885	0.831381	1.68381	0.0960795	1.1951	0.103168	1.17182
	60.804	27.5357	20.0791	28.5507	20.4903	19.7937	19.575	22.1216	19.8584	12.1385	10.9783	13.3573	12.2295	6.85917	6.9219	7.00959	7.37247	3.66607	4.17707	3.38956	4.28451	1.81753	2.67805	1.64366	2.59794	0.905619	1.68862	0.833116	1.68547	0.0949362	1.19487	0.104044	1.17267
	60.904	27.5586	20.0851	28.557	20.4924	19.8246	19.5811	22.1413	19.8628	12.1656	10.9839	13.376	12.2423	6.87454	6.91627	7.0214	7.3822	3.68144	4.18316	3.39606	4.29037	1.82118	2.67196	1.64705	2.60113	0.909266	1.69034	0.834851	1.68713	0.098582	1.19658	0.10492	1.17352
	61.004	27.567	20.0851	28.5633	20.4945	19.8405	19.585	22.161	19.8672	12.1893	10.9922	13.3948	12.2551	6.8787	6.92409	7.03322	7.39192	3.6856	4.18316	3.40257	4.29622	1.82534	2.66852	1.65045	2.60432	0.913432	1.67909	0.836586	1.6888	0.102748	1.18502	0.105796	1.17437
	61.104	27.5861	20.093	28.5696	20.4965	19.8711	19.5966	22.1807	19.8716	12.2084	11	13.4135	12.2678	6.88562	6.93581	7.04502	7.40163	3.693	4.19098	3.40907	4.30207	1.82492	2.68024	1.65385	2.60751	0.913013	1.69081	0.83832	1.69046	0.113574	1.17752	0.106672	1.17522
	61.204	27.5876	20.1105	28.5758	20.4985	19.8849	19.6043	22.2003	19.8759	12.2217	11.0176	13.4322	12.2806	6.87985	6.95291	7.05683	7.41134	3.68675	4.20855	3.41557	4.30792	1.8182	2.6861	1.65724	2.6107	0.906766	1.70448	0.840055	1.69213	0.0960803	1.1951	0.107548	1.17607
	61.304	27.6199	20.1105	28.582	20.5005	19.9134	19.5985	22.2199	19.8802	12.2353	11.0371	13.4508	12.2933	6.90084	6.94948	7.06863	7.42104	3.68821	4.20855	3.42207	4.31377	1.80842	2.6975	1.66064	2.61389	0.908224	1.70416	0.84179	1.69379	0.105353	1.1951	0.108424	1.17692
	61.404	27.6307	20.1105	28.5881	20.5025	19.9472	19.6045	22.2394	19.8845	12.276	11.0488	13.4695	12.306	6.91506	6.96119	7.08042	7.43074	3.70243	4.20855	3.42857	4.31962	1.81092	2.69782	1.66404	2.61708	0.911031	1.69666	0.843524	1.69545	0.100042	1.19463	0.1093	1.17777
	61.504	27.6508	20.1301	28.5942	20.5045	19.9678	19.6119	22.2588	19.8888	12.2775	11.0563	13.4881	12.3187	6.92396	6.96901	7.09222	7.44043	3.70352	4.21636	3.43507	4.32546	1.81982	2.69782	1.66743	2.62027	0.919627	1.69666	0.845259	1.69712	0.10113	1.18338	0.110176	1.17862
	61.604	27.6477	20.1242	28.6002	20.5064	19.9955	19.6104	22.2782	19.893	12.2932	11.0625	13.5068	12.3313	6.92037	6.97487	7.10401	7.45011	3.70774	4.22176	3.44157	4.33131	1.81623	2.69196	1.67083	2.62346	0.916038	1.70252	0.846992	1.69878	0.10488	1.17752	0.111052	1.17946
	61.704	27.6746	20.1418	28.6062	20.5084	20.0227	19.6216	22.2976	19.8971	12.3129	11.0879	13.5254	12.344	6.9398	6.98073	7.11579	7.45979	3.71514	4.22808	3.44806	4.33715	1.83566	2.70907	1.67422	2.62665	0.923745	1.70791	0.848727	1.70044	0.101345	1.18338	0.111927	1.18031
	61.804	27.6893	20.1494	28.6122	20.5103	20.0566	19.6162	22.3169	19.9013	12.335	11.0994	13.544	12.3566	6.95022	6.9883	7.12757	7.46946	3.72196	4.23566	3.45456	4.34299	1.83826	2.69758	1.67762	2.62983	0.926351	1.70424	0.850461	1.70211	0.103642	1.18283	0.112803	1.18116
	61.904	27.706	20.1557	28.6181	20.5122	20.0812	19.6221	22.3362	19.9054	12.3518	11.1135	13.5625	12.3692	6.95887	6.99463	7.13934	7.47912	3.7192	4.23027	3.46106	4.34883	1.8355	2.69219	1.68101	2.63302	0.935308	1.69885	0.852195	1.70377	0.0933736	1.16994	0.113679	1.18201
	62.004	27.7218	20.1493	28.624	20.5141	20.1047	19.6337	22.3554	19.9095	12.3675	11.1387	13.5811	12.3818	6.96318	7.00026	7.15112	7.48878	3.73132	4.24761	3.46755	4.35466	1.83951	2.69782	1.68441	2.63621	0.939316	1.70416	0.853929	1.70543	0.1091	1.17557	0.114555	1.18286
	62.104	27.74	20.1477	28.6299	20.516	20.1277	19.6299	22.3746	19.9136	12.3853	11.1445	13.5996	12.3944	6.97365	7.00221	7.16289	7.49844	3.7493	4.24957	3.47404	4.3605	1.83874	2.69946	1.6878	2.63939	0.93807	1.70253	0.855663	1.70709	0.107854	1.16971	0.115431	1.18371
	62.204	27.7455	20.1535	28.6357	20.5179	20.1714	19.6453	22.3937	19.9176	12.3912	11.1582	13.6182	12.4069	6.99031	7.01979	7.17465	7.50808	3.7466	4.25543	3.48053	4.36633	1.84758	2.69782	1.69119	2.64258	0.943484	1.70838	0.857397	1.70876	0.105455	1.17557	0.116306	1.18456
	62.304	27.7711	20.1472	28.6415	20.5198	20.197	19.6455	22.4128	19.9216	12.4091	11.1719	13.6367	12.4194	6.98521	7.02565	7.18641	7.51772	3.74524	4.26129	3.48702	4.37216	1.85373	2.70321	1.69459	2.64577	0.949326	1.71034	0.859131	1.71042	0.111131	1.16924	0.117182	1.18541
	62.404	27.7867	20.1555	28.6472	20.5216	20.2321	19.6512	22.4318	19.9255	12.4325	11.1836	13.6552	12.4319	7.0086	7.03315	7.19817	7.52736	3.76081	4.26129	3.49351	4.37799	1.85758	2.69196	1.69798	2.64895	0.945974	1.71034	0.860865	1.71208	0.103734	1.15799	0.118058	1.18625
	62.504	27.7983	20.1615	28.6529	20.5234	20.2559	19.6571	22.4508	19.9295	12.4445	11.2013	13.6737	12.4444	7.01282	7.03166	7.20992	7.53698	3.75331	4.2748	3.5	4.38382	1.85008	2.69797	1.70137	2.65213	0.945984	1.7276	0.862599	1.71374	0.0962372	1.16401	0.118934	1.1871
	62.604	27.8012	20.1711	28.6585	20.5253	20.2784	19.669	22.4697	19.9334	12.4665	11.2188	13.6921	12.4569	7.02313	7.04127	7.22167	7.54661	3.76315	4.27691	3.50649	4.38964	1.85306	2.70336	1.70477	2.65532	0.948486	1.71424	0.864332	1.71541	0.0984344	1.1619	0.119809	1.18795
	62.704	27.8221	20.1787	28.6641	20.5271	20.3183	19.6747	22.4886	19.9372	12.4874	11.2264	13.7106	12.4694	7.03615	7.04893	7.23341	7.55622	3.7654	4.27629	3.51298	4.39547	1.86591	2.69571	1.70816	2.6585	0.949789	1.71377	0.866066	1.71707	0.100348	1.16174	0.120685	1.1888
	62.804	27.8481	20.181	28.6697	20.5289	20.356	19.6707	22.5074	19.9411	12.5134	11.2482	13.729	12.4818	7.05042	7.06244	7.24515	7.56583	3.78263	4.27902	3.51946	4.40129	1.87987	2.70922	1.71155	2.66169	0.956243	1.72026	0.867799	1.71873	0.114002	1.17541	0.121561	1.18965
	62.904	27.856	20.1845	28.6753	20.5306	20.3718	19.6827	22.5262	19.9449	12.5288	11.2639	13.7474	12.4942	7.05839	7.05487	7.25689	7.57543	3.77592	4.29082	3.52595	4.40711	1.87612	2.70196	1.71495	2.66487	0.952494	1.72424	0.869533	1.72039	0.102748	1.1719	0.122436	1.1905
	63.004	27.8702	20.1945	28.6808	20.5324	20.3977	19.6862	22.545	19.9487	12.5395	11.293	13.7658	12.5066	7.07652	7.07643	7.26862	7.58503	3.7931	4.31206	3.53243	4.41293	1.89034	2.72274	1.71834	2.66805	0.958903	1.74159	0.871267	1.72205	0.109156	1.18096	0.123312	1.19134
	63.104	27.8912	20.2023	28.6862	20.5341	20.4304	19.6846	22.5636	19.9524	12.5604	11.3042	13.7842	12.519	7.08573	7.07643	7.28035	7.59462	3.79498	4.31207	3.53891	4.41875	1.89175	2.7193	1.72173	2.67123	0.960306	1.74112	0.873	1.72371	0.110087	1.16971	0.124187	1.19219
	63.204	27.9063	20.1984	28.6917	20.5359	20.4458	19.6905	22.5823	19.9562	12.5837	11.2969	13.8026	12.5314	7.10089	7.08034	7.29207	7.6042	3.79873	4.31566	3.5454	4.42456	1.8955	2.71508	1.72512	2.67441	0.964054	1.72596	0.874733	1.72538	0.10259	1.17362	0.125063	1.19304
	63.304	27.9172	20.216	28.6971	20.5376	20.4642	19.7077	22.6009	19.9599	12.6024	11.3145	13.8209	12.5437	7.10006	7.09791	7.30379	7.61378	3.80539	4.31402	3.55188	4.43038	1.89483	2.72516	1.72851	2.67759	0.962911	1.75135	0.876466	1.72704	0.113166	1.17948	0.125939	1.19389
	63.404	27.9314	20.2101	28.7024	20.5393	20.4904	19.698	22.6194	19.9635	12.6279	11.3278	13.8393	12.556	7.11813	7.09205	7.3155	7.62335	3.81175	4.30769	3.55836	4.43619	1.91242	2.7193	1.7319	2.68078	0.969264	1.74549	0.8782	1.7287	0.119517	1.17362	0.126814	1.19474
	63.504	27.9549	20.2141	28.7077	20.541	20.5175	19.6944	22.6379	19.9672	12.6475	11.332	13.8576	12.5683	7.12552	7.10721	7.32722	7.63292	3.82352	4.31207	3.56483	4.442	1.91248	2.73102	1.73529	2.68395	0.96932	1.7494	0.879933	1.73036	0.119573	1.17752	0.12769	1.19558
	63.604	27.9667	20.2141	28.713	20.5427	20.5528	19.6941	22.6564	19.9708	12.6711	11.3438	13.8759	12.5806	7.13	7.10377	7.33893	7.64248	3.82753	4.31988	3.57131	4.44781	1.91679	2.73055	1.73868	2.68713	0.973799	1.76065	0.881665	1.73202	0.123276	1.17752	0.128565	1.19643
	63.704	27.9895	20.2241	28.7183	20.5444	20.576	19.7022	22.6748	19.9744	12.6948	11.3655	13.8942	12.5929	7.15376	7.10596	7.35063	7.65203	3.83128	4.33332	3.57779	4.45362	1.93977	2.73321	1.74208	2.69031	0.988794	1.75159	0.883398	1.73368	0.131236	1.17971	0.129441	1.19728
	63.804	27.9861	20.2397	28.7235	20.546	20.5917	19.7119	22.6932	19.9779	12.7139	11.3811	13.9124	12.6052	7.17234	7.12909	7.36233	7.66157	3.83518	4.32644	3.58427	4.45942	1.92414	2.7368	1.74547	2.69349	0.984889	1.75518	0.885131	1.73534	0.126855	1.18315	0.130316	1.19813
	63.904	28.0018	20.2513	28.7287	20.5477	20.6074	19.7233	22.7115	19.9815	12.7291	11.4006	13.9307	12.6174	7.16506	7.13354	7.37402	7.67112	3.84305	4.34933	3.59074	4.46523	1.93201	2.74875	1.74886	2.69667	0.981038	1.75932	0.886864	1.737	0.11176	1.18354	0.131192	1.19898
	64.004	28.0293	20.2626	28.7338	20.5493	20.647	19.7237	22.7297	19.985	12.7458	11.416	13.9489	12.6296	7.19256	7.15619	7.38572	7.68065	3.85102	4.36089	3.59721	4.47103	1.93998	2.7525	1.75224	2.69985	0.989009	1.77088	0.888597	1.73866	0.119731	1.18729	0.132067	1.19982
	64.104	28.0419	20.2668	28.7389	20.5509	20.6788	19.7274	22.748	19.9884	12.7892	11.4351	13.9672	12.6418	7.20521	7.15651	7.3974	7.69018	3.8632	4.37261	3.60369	4.47683	1.94091	2.76375	1.75563	2.70302	0.989939	1.7826	0.89033	1.74032	0.120661	1.18729	0.132943	1.20067
	64.204	28.0486	20.2668	28.744	20.5526	20.6853	19.7369	22.7661	19.9919	12.8075	11.4317	13.9854	12.654	7.2122	7.16823	7.40908	7.6997	3.85113	4.37214	3.61016	4.48263	1.94009	2.7525	1.75902	2.7062	0.989112	1.78213	0.892062	1.74198	0.119833	1.18698	0.133818	1.20152
	64.304	28.068	20.2668	28.7491	20.5542	20.7131	19.7254	22.7843	19.9953	12.8236	11.4434	14.0036	12.6661	7.23906	7.17948	7.42076	7.70922	3.85846	4.36136	3.61663	4.48842	1.94742	2.76032	1.76241	2.70938	0.99645	1.77088	0.893795	1.74364	0.126697	1.19119	0.134694	1.20237
	64.404	28.0747	20.2668	28.7541	20.5557	20.731	19.7312	22.8024	19.9987	12.8376	11.4629	14.0217	12.6783	7.24579	7.17604	7.43244	7.71873	3.86176	4.38433	3.6231	4.49422	1.9429	2.76032	1.7658	2.71255	0.991455	1.77088	0.895528	1.7453	0.118271	1.19119	0.135569	1.20322
	64.504	28.0937	20.2844	28.759	20.5573	20.7505	19.7298	22.8204	20.0021	12.861	11.4805	14.0399	12.6904	7.25745	7.1819	7.44411	7.72823	3.88466	4.398	3.62957	4.50001	1.95362	2.77758	1.76919	2.71573	0.991399	1.77674	0.89726	1.74696	0.11791	1.19705	0.136444	1.20406
	64.604	28.0942	20.2924	28.764	20.5589	20.7583	19.7409	22.8384	20.0054	12.8688	11.4885	14.058	12.7025	7.26526	7.19385	7.45578	7.73773	3.88466	4.39824	3.63604	4.5058	1.94237	2.76985	1.77258	2.7189	0.991704	1.7887	0.898992	1.74862	0.110402	1.19729	0.13732	1.20491
	64.704	28.1008	20.3098	28.7689	20.5604	20.7767	19.7373	22.8563	20.0087	12.8794	11.5059	14.0762	12.7146	7.28365	7.20729	7.46744	7.74722	3.89133	4.40386	3.64251	4.51159	1.9417	2.76422	1.77596	2.72208	0.998068	1.79432	0.900725	1.75028	0.109258	1.20291	0.138195	1.20576
	64.804	28.1202	20.3095	28.7738	20.562	20.7883	19.7491	22.8742	20.012	12.8988	11.5252	14.0943	12.7267	7.29479	7.21877	7.4791	7.7567	3.89123	4.41535	3.64897	4.51738	1.95285	2.77571	1.77935	2.72525	0.997966	1.79409	0.902457	1.75194	0.120877	1.20221	0.13907	1.20661
	64.904	28.1373	20.3119	28.7786	20.5635	20.8132	19.7489	22.8921	20.0153	12.912	11.5315	14.1124	12.7387	7.29667	7.2212	7.49076	7.76618	3.89654	4.41777	3.65544	4.52317	1.95816	2.77	1.78274	2.72843	1.00297	1.7962	0.90419	1.7536	0.125712	1.18557	0.139945	1.20745
	65.004	28.1541	20.3176	28.7834	20.565	20.8417	19.7566	22.9099	20.0185	12.9405	11.5567	14.1304	12.7508	7.3174	7.23854	7.50241	7.77565	3.91727	4.42339	3.6619	4.52895	1.96717	2.77594	1.78613	2.7316	1.00448	1.79432	0.905922	1.75526	0.131292	1.19119	0.140821	1.2083
	65.104	28.1668	20.3234	28.7882	20.5665	20.8744	19.7608	22.9276	20.0218	12.9653	11.5703	14.1485	12.7628	7.33053	7.25174	7.51406	7.78512	3.91821	4.44097	3.66836	4.53473	1.96857	2.7818	1.78951	2.73477	1.00619	1.80018	0.907653	1.75692	0.132393	1.19705	0.141696	1.20915
	65.204	28.1703	20.3353	28.7929	20.568	20.9004	19.7781	22.9453	20.025	12.9914	11.59	14.1666	12.7748	7.34485	7.25237	7.5257	7.79458	3.92175	4.44066	3.67483	4.54051	1.97508	2.79368	1.7929	2.73794	1.0202	1.80034	0.909386	1.75858	0.131393	1.19721	0.142571	1.21
	65.304	28.2069	20.3388	28.7976	20.5695	20.9223	19.7725	22.963	20.0281	13.0133	11.6054	14.1846	12.7868	7.35891	7.25635	7.53734	7.80403	3.93534	4.44121	3.68129	4.54629	1.97743	2.79766	1.79629	2.74111	1.02255	1.80432	0.911118	1.76023	0.133737	1.20119	0.143447	1.21084
	65.404	28.2008	20.3408	28.8023	20.571	20.9392	19.7862	22.9806	20.0313	13.0184	11.6231	14.2026	12.7987	7.36376	7.28127	7.54898	7.81348	3.9444	4.45832	3.68775	4.55207	1.97477	2.81086	1.79967	2.74429	1.01958	1.82143	0.91285	1.76189	0.142797	1.20658	0.144322	1.21169
	65.504	28.2075	20.3389	28.807	20.5724	20.9459	19.7938	22.9982	20.0344	13.0368	11.6402	14.2206	12.8107	7.36298	7.29112	7.56061	7.82293	3.93941	4.45691	3.69421	4.55785	1.98149	2.80852	1.80306	2.74746	1.00708	1.81909	0.914582	1.76355	0.137802	1.20471	0.145197	1.21254
	65.604	28.2208	20.347	28.8116	20.5739	20.9709	19.7898	23.0157	20.0375	13.0501	11.6369	14.2386	12.8226	7.37626	7.29502	7.57224	7.83236	3.94487	4.47191	3.70067	4.56362	1.98726	2.80539	1.80644	2.75063	1.02427	1.80424	0.916313	1.76521	0.143271	1.20112	0.146072	1.21339
	65.704	28.2385	20.3449	28.8162	20.5753	20.9965	19.8058	23.0332	20.0406	13.0757	11.6543	14.2565	12.8345	7.40182	7.29713	7.58386	7.84179	3.96263	4.47027	3.70712	4.56939	2.00081	2.80282	1.80983	2.7538	1.01858	1.80213	0.918045	1.76687	0.156646	1.19901	0.146947	1.21423
	65.804	28.2532	20.3488	28.8207	20.5768	21.0114	19.8132	23.0506	20.0436	13.0825	11.6621	14.2745	12.8464	7.40818	7.30104	7.59548	7.85121	3.95774	4.46683	3.71358	4.57516	1.99592	2.79547	1.81322	2.75697	1.014	1.80573	0.919777	1.76853	0.14051	1.2026	0.147823	1.21508
	65.904	28.2802	20.3547	28.8253	20.5782	21.046	19.8174	23.068	20.0466	13.1096	11.6758	14.2924	12.8583	7.4162	7.3069	7.60709	7.86063	3.9731	4.48394	3.72004	4.58093	2.00347	2.81274	1.8166	2.76013	1.02953	1.80409	0.921508	1.77018	0.15978	1.20096	0.148697	1.21593
	66.004	28.2856	20.3602	28.8297	20.5796	21.0592	19.817	23.0854	20.0496	13.1111	11.6812	14.3104	12.8701	7.41736	7.31229	7.6187	7.87004	3.96675	4.4898	3.72649	4.5867	1.9854	2.79938	1.81998	2.7633	1.03442	1.80948	0.92324	1.77184	0.153427	1.1951	0.149573	1.21678
	66.104	28.2931	20.353	28.8342	20.581	21.0826	19.8116	23.1027	20.0526	13.1344	11.6899	14.3283	12.882	7.42933	7.30104	7.63031	7.87945	3.9667	4.49761	3.73294	4.59247	1.98504	2.79891	1.82337	2.76647	1.03437	1.79823	0.924971	1.7735	0.153371	1.1951	0.150448	1.21762
	66.204	28.3015	20.3605	28.8386	20.5824	21.1065	19.8116	23.1199	20.0556	13.1465	11.7012	14.3461	12.8938	7.44495	7.30885	7.64191	7.88885	3.9706	4.49761	3.73939	4.59823	1.98144	2.78766	1.82675	2.76964	1.03827	1.79823	0.926702	1.77516	0.157279	1.1951	0.151323	1.21847
	66.304	28.3169	20.3723	28.843	20.5837	21.1256	19.8172	23.1372	20.0585	13.1736	11.7202	14.364	12.9056	7.45282	7.32057	7.65351	7.89824	3.98238	4.50933	3.74585	4.60399	1.9818	2.79516	1.83014	2.77281	1.03833	1.79823	0.928434	1.77682	0.157334	1.1951	0.152198	1.21932
	66.404	28.3311	20.3723	28.8474	20.5851	21.1594	19.8291	23.1543	20.0614	13.1883	11.7207	14.3819	12.9174	7.46661	7.33229	7.66511	7.90762	3.98492	4.51715	3.7523	4.60975	1.99232	2.79938	1.83352	2.77597	1.04088	1.80573	0.930165	1.77847	0.159576	1.1951	0.153073	1.22017
	66.504	28.3507	20.3799	28.8518	20.5865	21.1677	19.8291	23.1714	20.0643	13.2186	11.7284	14.3997	12.9291	7.46365	7.33994	7.6767	7.91701	3.99274	4.51699	3.75874	4.61551	2.0031	2.79875	1.8369	2.77914	1.04088	1.7976	0.931897	1.78013	0.152069	1.19448	0.153948	1.22101
	66.604	28.3611	20.3762	28.8561	20.5878	21.2006	19.829	23.1885	20.0672	13.2257	11.7442	14.4175	12.9409	7.4849	7.34792	7.68829	7.92638	3.99149	4.52496	3.76519	4.62127	1.99061	2.79548	1.84029	2.7823	1.03963	1.79432	0.933627	1.78179	0.15035	1.17948	0.154823	1.22186
	66.704	28.3741	20.3939	28.8604	20.5891	21.214	19.8284	23.2056	20.07	13.2503	11.7619	14.4353	12.9526	7.49095	7.36174	7.69987	7.93575	3.99659	4.53097	3.77164	4.62702	1.99571	2.80149	1.84367	2.78547	1.04474	1.80034	0.935358	1.78344	0.152023	1.18549	0.155698	1.22271
	66.804	28.3845	20.3976	28.8646	20.5905	21.2328	19.8152	23.2226	20.0728	13.2604	11.7774	14.4531	12.9643	7.50828	7.3769	7.71144	7.94511	4.00706	4.55425	3.77809	4.63278	1.99446	2.81274	1.84705	2.78863	1.05473	1.80362	0.93709	1.7851	0.150768	1.18924	0.156573	1.22355
	66.904	28.4081	20.3957	28.8688	20.5918	21.2562	19.8174	23.2395	20.0756	13.2765	11.7832	14.4709	12.976	7.51282	7.37526	7.72302	7.95447	4.01112	4.5523	3.78453	4.63853	2.01071	2.81454	1.85044	2.7918	1.04755	1.79041	0.938821	1.78676	0.154831	1.18729	0.157448	1.2244
	67.004	28.4158	20.4094	28.873	20.5931	21.287	19.829	23.2564	20.0784	13.2959	11.8081	14.4887	12.9877	7.53219	7.39284	7.73459	7.96382	4.01097	4.56941	3.79098	4.64428	2.01008	2.81696	1.85382	2.79496	1.04739	1.79596	0.940552	1.78842	0.154368	1.19315	0.158323	1.22525
	67.104	28.4314	20.4209	28.8772	20.5944	21.3105	19.8368	23.2732	20.0811	13.3116	11.8084	14.5064	12.9993	7.53615	7.4044	7.74616	7.97316	4.01493	4.558	3.79742	4.65003	2.01404	2.82805	1.8572	2.79812	1.05135	1.79612	0.942282	1.79007	0.150823	1.19299	0.159198	1.22609
	67.204	28.4547	20.4133	28.8814	20.5957	21.334	19.833	23.2901	20.0839	13.3351	11.8086	14.5241	13.011	7.55969	7.40455	7.75772	7.9825	4.02675	4.55816	3.80386	4.65577	2.01805	2.80914	1.86058	2.80129	1.05536	1.78846	0.944013	1.79173	0.154359	1.18534	0.160073	1.22694
	67.304	28.4625	20.4194	28.8855	20.5969	21.3571	19.8482	23.3068	20.0866	13.3465	11.8264	14.5418	13.0226	7.56328	7.42237	7.76928	7.99183	4.03034	4.55644	3.8103	4.66152	2.03336	2.80743	1.86396	2.80445	1.05895	1.78674	0.945744	1.79338	0.15842	1.18362	0.160948	1.22779
	67.404	28.4771	20.4248	28.8896	20.5982	21.3722	19.8487	23.3235	20.0893	13.3612	11.8435	14.5595	13.0342	7.57792	7.43901	7.78083	8.00115	4.03717	4.56183	3.81675	4.66726	2.01722	2.81282	1.86734	2.80761	1.05406	1.80385	0.947474	1.79504	0.141337	1.18901	0.161822	1.22864
	67.504	28.4846	20.425	28.8936	20.5995	21.4027	19.8543	23.3402	20.0919	13.3725	11.8555	14.5772	13.0458	7.58928	7.4358	7.79239	8.01047	4.0368	4.57379	3.82318	4.673	2.02811	2.82055	1.87072	2.81077	1.0537	1.80362	0.949205	1.7967	0.141922	1.18924	0.162697	1.22948
	67.604	28.4941	20.4367	28.8976	20.6007	21.42	19.8484	23.3569	20.0946	13.3898	11.8633	14.5949	13.0574	7.59485	7.4358	7.80393	8.01979	4.03456	4.5816	3.82962	4.67874	2.02617	2.82477	1.87411	2.81393	1.05145	1.80409	0.950935	1.79835	0.150925	1.18924	0.163572	1.23033
	67.704	28.5085	20.4369	28.9017	20.602	21.4458	19.8423	23.3734	20.0972	13.4157	11.8827	14.6125	13.0689	7.61292	7.44737	7.81547	8.02909	4.04872	4.59347	3.83606	4.68448	2.04003	2.82493	1.87749	2.8171	1.0578	1.80393	0.952666	1.80001	0.156804	1.1894	0.164447	1.23118
	67.804	28.524	20.4406	28.9056	20.6032	21.4616	19.8409	23.39	20.0998	13.4237	11.8906	14.6302	13.0805	7.61698	7.45143	7.82701	8.03839	4.04498	4.59691	3.8425	4.69022	2.03628	2.83993	1.88087	2.82026	1.05406	1.80799	0.954396	1.80166	0.141812	1.19315	0.165322	1.23202
	67.904	28.5499	20.4405	28.9096	20.6044	21.4988	19.8468	23.4065	20.1024	13.4379	11.8983	14.6478	13.092	7.63511	7.46299	7.83855	8.04769	4.05139	4.58925	3.84893	4.69595	2.04269	2.83633	1.88425	2.82342	1.06016	1.80784	0.956127	1.80332	0.148219	1.19299	0.166196	1.23287
	68.004	28.5651	20.4367	28.9135	20.6056	21.5113	19.8604	23.423	20.105	13.4612	11.9141	14.6654	13.1035	7.64667	7.47096	7.85008	8.05698	4.06685	4.59332	3.85537	4.70168	2.04644	2.84399	1.88763	2.82657	1.0564	1.80409	0.957857	1.80498	0.151967	1.20065	0.167071	1.23372
	68.104	28.5592	20.4484	28.9174	20.6068	21.5356	19.8601	23.4394	20.1075	13.4664	11.9375	14.683	13.115	7.65188	7.4783	7.8616	8.06626	4.06035	4.59332	3.8618	4.70741	2.03993	2.83649	1.89101	2.82973	1.0502	1.81581	0.959587	1.80663	0.145457	1.19315	0.167946	1.23456
	68.204	28.5795	20.4489	28.9213	20.608	21.5604	19.8581	23.4557	20.1101	13.4873	11.9453	14.7005	13.1264	7.65376	7.47877	7.87312	8.07554	4.06175	4.60504	3.86823	4.71314	2.04133	2.8443	1.89438	2.83289	1.05911	1.81533	0.961317	1.80829	0.14686	1.19268	0.168821	1.23541
	68.304	28.5811	20.4543	28.9251	20.6092	21.5813	19.8565	23.4721	20.1126	13.5081	11.9512	14.7181	13.1379	7.68584	7.48073	7.88464	8.08481	4.06352	4.59918	3.87467	4.71887	2.04233	2.83797	1.89776	2.83605	1.06041	1.80604	0.963047	1.80994	0.159882	1.17557	0.169696	1.23625
	68.404	28.5928	20.4738	28.9289	20.6104	21.6008	19.8599	23.4884	20.1151	13.5277	11.982	14.7356	13.1493	7.68584	7.49244	7.89616	8.09407	4.07477	4.61871	3.8811	4.7246	2.03513	2.85016	1.90114	2.83921	1.06041	1.81776	0.964777	1.8116	0.159882	1.18729	0.17057	1.2371
	68.504	28.611	20.468	28.9327	20.6115	21.6072	19.8604	23.5046	20.1175	13.5459	11.9727	14.7531	13.1607	7.69573	7.4983	7.90767	8.10333	4.07373	4.62457	3.88752	4.73032	2.04129	2.8443	1.90452	2.84236	1.05906	1.8119	0.966507	1.81325	0.166346	1.18143	0.171445	1.23795
	68.604	28.6215	20.4678	28.9365	20.6127	21.6255	19.8604	23.5208	20.12	13.5563	11.9842	14.7706	13.1721	7.69152	7.51768	7.91918	8.11258	4.07998	4.62441	3.89395	4.73604	2.03972	2.85196	1.9079	2.84552	1.05781	1.81174	0.968237	1.81491	0.164785	1.18127	0.17232	1.23879
	68.704	28.6295	20.4641	28.9402	20.6138	21.6491	19.8659	23.537	20.1224	13.5682	11.9922	14.7881	13.1835	7.71464	7.51393	7.93068	8.12183	4.09186	4.63238	3.90038	4.74176	2.03238	2.85993	1.91128	2.84868	1.05797	1.80799	0.969967	1.81656	0.157437	1.17752	0.173194	1.23964
	68.804	28.6396	20.4758	28.9439	20.615	21.6674	19.8682	23.5531	20.1248	13.5862	12	14.8056	13.1948	7.7248	7.52174	7.94217	8.13107	4.10201	4.64019	3.90681	4.74748	2.04253	2.85961	1.91465	2.85183	1.06812	1.80799	0.971697	1.81822	0.167592	1.17721	0.174069	1.24049
	68.904	28.6592	20.4759	28.9476	20.6161	21.6944	19.8734	23.5691	20.1272	13.6057	12.0194	14.8231	13.2062	7.73261	7.53362	7.95367	8.1403	4.10201	4.64035	3.91323	4.7532	2.04253	2.86008	1.91803	2.85499	1.06859	1.80815	0.973426	1.81987	0.167592	1.17018	0.174943	1.24133
	69.004	28.6567	20.4797	28.9513	20.6172	21.7115	19.8623	23.5852	20.1296	13.615	12.0274	14.8405	13.2175	7.74188	7.54909	7.96516	8.14953	4.09956	4.6441	3.91966	4.75891	2.04009	2.86383	1.92141	2.85814	1.07692	1.8119	0.975156	1.82152	0.165146	1.18112	0.175818	1.24218
	69.104	28.6717	20.4797	28.9549	20.6183	21.7465	19.8677	23.6011	20.1319	13.6383	12.0472	14.8579	13.2288	7.75375	7.5569	7.97665	8.15875	4.10331	4.65582	3.92608	4.76463	2.05555	2.87508	1.92479	2.8613	1.06942	1.81159	0.976885	1.82318	0.168421	1.17362	0.176693	1.24303
	69.204	28.6763	20.4873	28.9585	20.6194	21.7624	19.8582	23.6171	20.1343	13.6544	12.062	14.8753	13.2401	7.76933	7.55674	7.98813	8.16797	4.10748	4.66347	3.9325	4.77034	2.04019	2.87539	1.92816	2.86445	1.07359	1.81565	0.978615	1.82483	0.153529	1.17346	0.177567	1.24387
	69.304	28.6875	20.4836	28.9621	20.6205	21.7856	19.8602	23.633	20.1366	13.6851	12.0625	14.8927	13.2514	7.78439	7.56471	7.9996	8.17718	4.11112	4.67144	3.93893	4.77605	2.05555	2.87946	1.93154	2.8676	1.0699	1.81143	0.980344	1.82649	0.157174	1.17752	0.178442	1.24472
	69.404	28.6877	20.4834	28.9657	20.6216	21.7933	19.8623	23.6488	20.1389	13.7007	12.074	14.9101	13.2627	7.77292	7.57198	8.01108	8.18638	4.10716	4.67121	3.94535	4.78176	2.0519	2.87922	1.93492	2.87076	1.07718	1.79995	0.982074	1.82814	0.153214	1.17729	0.179316	1.24556
	69.504	28.6944	20.4777	28.9692	20.6227	21.8083	19.8621	23.6647	20.1412	13.7152	12.0762	14.9275	13.2739	7.77568	7.57057	8.02255	8.19558	4.10211	4.66558	3.95177	4.78747	2.05435	2.87329	1.93829	2.87391	1.07213	1.79432	0.983803	1.82979	0.148163	1.17119	0.180191	1.24641
	69.604	28.7023	20.4894	28.9727	20.6238	21.8391	19.8604	23.6804	20.1434	13.727	12.0882	14.9448	13.2851	7.78746	7.57838	8.03402	8.20477	4.10217	4.6734	3.95819	4.79317	2.05441	2.8775	1.94167	2.87706	1.08	1.79432	0.985532	1.83145	0.159635	1.15994	0.181065	1.24726
	69.704	28.7309	20.4894	28.9762	20.6248	21.8677	19.8719	23.6962	20.1457	13.7552	12.1035	14.9621	13.2963	7.80432	7.5901	8.04547	8.21396	4.11122	4.67293	3.9646	4.79888	2.06316	2.87704	1.94504	2.88021	1.08905	1.80213	0.987261	1.8331	0.161182	1.15994	0.18194	1.2481
	69.804	28.741	20.4894	28.9797	20.6259	21.8857	19.8682	23.7119	20.1479	13.7774	12.1152	14.9795	13.3075	7.81448	7.60182	8.05693	8.22313	4.12138	4.66168	3.97102	4.80458	2.04237	2.8736	1.94842	2.88336	1.08749	1.80213	0.988991	1.83475	0.15962	1.16041	0.182814	1.24895
	69.904	28.7426	20.4894	28.9831	20.627	21.899	19.8775	23.7275	20.1501	13.779	12.1345	14.9967	13.3187	7.8161	7.60916	8.06839	8.23231	4.11519	4.67308	3.97744	4.81028	2.0482	2.87313	1.95179	2.88651	1.0813	1.80213	0.99072	1.83641	0.16124	1.16385	0.183689	1.24979
	70.004	28.7426	20.4973	28.9866	20.628	21.9227	19.8658	23.7431	20.1523	13.791	12.127	15.014	13.3298	7.82776	7.60963	8.07984	8.24147	4.11513	4.66558	3.98385	4.81598	2.05565	2.86157	1.95517	2.88966	1.08124	1.81385	0.992449	1.83806	0.161184	1.17166	0.184563	1.25064
	70.104	28.7649	20.5009	28.99	20.629	21.9525	19.8602	23.7587	20.1545	13.8208	12.1384	15.0313	13.341	7.83053	7.62111	8.09128	8.25064	4.12571	4.67706	3.99026	4.82167	2.05841	2.85774	1.95854	2.89281	1.084	1.81752	0.994177	1.83971	0.163945	1.17486	0.185438	1.25149
	70.204	28.7762	20.5034	28.9933	20.6301	21.9717	19.8604	23.7742	20.1566	13.8397	12.1406	15.0485	13.3521	7.84188	7.62331	8.10272	8.25979	4.12535	4.67925	3.99668	4.82737	2.05805	2.85993	1.96192	2.89596	1.08364	1.80799	0.995906	1.84137	0.163111	1.15409	0.186312	1.25233
	70.304	28.7738	20.5168	28.9967	20.6311	21.9771	19.8604	23.7897	20.1588	13.8493	12.1585	15.0658	13.3632	7.8473	7.63698	8.11416	8.26894	4.12295	4.68511	4.00309	4.83306	2.05565	2.86579	1.96529	2.89911	1.08124	1.81385	0.997635	1.84302	0.149465	1.15994	0.187187	1.25318
	70.404	28.7856	20.5207	29	20.6321	21.9967	19.8834	23.8051	20.1609	13.8493	12.1895	15.083	13.3743	7.84735	7.6526	8.12559	8.27808	4.123	4.68902	4.0095	4.83875	2.05571	2.8775	1.96867	2.90226	1.0813	1.82526	0.999364	1.84467	0.149521	1.16385	0.188061	1.25402
	70.504	28.7949	20.5207	29.0033	20.6331	22.0217	19.878	23.8205	20.163	13.87	12.1973	15.1002	13.3854	7.86021	7.66041	8.13702	8.28722	4.12415	4.68855	4.01591	4.84444	2.05733	2.87704	1.97204	2.90541	1.08244	1.81776	1.00109	1.84632	0.162384	1.16385	0.188935	1.25487
	70.604	28.801	20.5109	29.0066	20.6341	22.0397	19.8858	23.8358	20.1651	13.8885	12.1992	15.1174	13.3964	7.86698	7.66237	8.14845	8.29635	4.12358	4.66754	4.02232	4.85013	2.06753	2.86774	1.97541	2.90856	1.0814	1.80752	1.00282	1.84798	0.161341	1.15409	0.189809	1.25572
	70.704	28.8167	20.5109	29.0099	20.6351	22.0632	19.8914	23.8511	20.1672	13.9039	12.207	15.1346	13.4074	7.88235	7.67409	8.15987	8.30548	4.15019	4.67925	4.02873	4.85582	2.07929	2.86774	1.97879	2.9117	1.09677	1.80847	1.00455	1.84963	0.164989	1.15409	0.190684	1.25656
	70.804	28.8285	20.5212	29.0131	20.636	22.0826	19.8858	23.8664	20.1692	13.9235	12.229	15.1517	13.4185	7.88245	7.69166	8.17129	8.31459	4.15029	4.68902	4.03513	4.8615	2.07909	2.885	1.98216	2.91485	1.09687	1.81776	1.00628	1.85128	0.172901	1.16385	0.191558	1.25741
	70.904	28.8324	20.5402	29.0163	20.637	22.0982	19.8916	23.8816	20.1713	13.9391	12.252	15.1689	13.4295	7.87855	7.71119	8.1827	8.32371	4.14638	4.6973	4.04154	4.86719	2.07519	2.8775	1.98553	2.918	1.09296	1.82901	1.00801	1.85293	0.168691	1.16385	0.192432	1.25825
	71.004	28.8442	20.5346	29.0195	20.638	22.11	19.8955	23.8968	20.1733	13.9509	12.2542	15.186	13.4405	7.89813	7.7051	8.19411	8.33282	4.14644	4.70293	4.04794	4.87287	2.07524	2.88313	1.9889	2.92114	1.09302	1.81213	1.00974	1.85458	0.16124	1.15823	0.193307	1.2591
	71.104	28.844	20.5402	29.0227	20.6389	22.1293	19.8953	23.912	20.1753	13.9702	12.2598	15.2031	13.4514	7.89792	7.71119	8.20552	8.34192	4.14622	4.72027	4.05435	4.87855	2.07503	2.8775	1.99227	2.92429	1.10062	1.81776	1.01146	1.85624	0.172271	1.16385	0.194181	1.25994
	71.204	28.8546	20.5404	29.0258	20.6399	22.1482	19.8936	23.9271	20.1773	13.977	12.2712	15.2202	13.4624	7.91636	7.71135	8.21692	8.35101	4.14514	4.72043	4.06075	4.88422	2.07441	2.87766	1.99565	2.92743	1.09953	1.81745	1.01319	1.85789	0.159938	1.17573	0.195055	1.26079
	71.304	28.8623	20.5441	29.029	20.6408	22.1783	19.8991	23.9421	20.1793	13.9885	12.2715	15.2372	13.4733	7.9162	7.73463	8.22831	8.3601	4.15279	4.72418	4.06715	4.8899	2.0855	2.89282	1.99902	2.93057	1.09937	1.80995	1.01492	1.85954	0.15978	1.17948	0.195929	1.26164
	71.404	28.8739	20.5559	29.0321	20.6418	22.1757	19.8975	23.9572	20.1813	14.0084	12.291	15.2543	13.4842	7.92828	7.73463	8.23971	8.36918	4.15315	4.73199	4.07355	4.89558	2.08586	2.89344	2.00239	2.93372	1.09973	1.80995	1.01665	1.86119	0.160141	1.17948	0.196803	1.26248
	71.504	28.8766	20.5617	29.0352	20.6427	22.2166	19.8975	23.9721	20.1832	14.0341	12.3086	15.2714	13.4951	7.94225	7.7483	8.2511	8.37826	4.1593	4.73738	4.07995	4.90125	2.09201	2.90649	2.00576	2.93686	1.10588	1.82752	1.01838	1.86284	0.16629	1.18534	0.197678	1.26333
	71.604	28.8885	20.5617	29.0382	20.6436	22.2363	19.9009	23.9871	20.1851	14.046	12.3083	15.2884	13.506	7.95412	7.7483	8.26248	8.38733	4.17118	4.73785	4.08635	4.90692	2.09247	2.91071	2.00913	2.94	1.10604	1.82721	1.0201	1.86449	0.166449	1.18534	0.198552	1.26417
	71.704	28.8936	20.5622	29.0413	20.6445	22.2497	19.8917	24.002	20.1871	14.0589	12.3208	15.3054	13.5169	7.96708	7.7605	8.27386	8.3964	4.17633	4.73832	4.09275	4.91259	2.10513	2.91118	2.0125	2.94315	1.11119	1.82018	1.02183	1.86614	0.171599	1.1858	0.199426	1.26502
	71.804	28.9001	20.5737	29.0443	20.6454	22.2792	19.9052	24.0169	20.189	14.0693	12.3435	15.3224	13.5277	7.97781	7.79073	8.28524	8.40545	4.17533	4.74933	4.09915	4.91826	2.1043	2.93	2.01587	2.94629	1.10989	1.8312	1.02356	1.86779	0.170297	1.19682	0.2003	1.26586
	71.904	28.908	20.5908	29.0473	20.6463	22.287	19.9131	24.0317	20.1908	14.085	12.3459	15.3394	13.5386	7.98147	7.77784	8.29661	8.41451	4.17899	4.75144	4.10554	4.92392	2.1117	2.92414	2.01924	2.94943	1.10604	1.82581	1.02529	1.86945	0.166143	1.19143	0.201174	1.26671
	72.004	28.9172	20.5854	29.0503	20.6472	22.32	19.9185	24.0464	20.1927	14.0985	12.3631	15.3563	13.5494	7.99038	7.79494	8.30798	8.42355	4.18039	4.74933	4.11194	4.92958	2.11263	2.91828	2.02261	2.95257	1.10744	1.83901	1.02702	1.8711	0.160039	1.19682	0.202048	1.26755
	72.104	28.9198	20.6047	29.0532	20.6481	22.3376	19.917	24.0612	20.1946	14.1281	12.3711	15.3733	13.5602	7.99719	7.80299	8.31935	8.43259	4.19081	4.7491	4.11833	4.93525	2.10446	2.91852	2.02598	2.95571	1.10957	1.83924	1.02874	1.87275	0.170458	1.19705	0.202922	1.2684
	72.204	28.9393	20.6048	29.0562	20.649	22.3574	19.9285	24.0759	20.1964	14.1436	12.383	15.3902	13.571	8.01302	7.80315	8.3307	8.44163	4.19852	4.74972	4.12473	4.94091	2.12342	2.9304	2.02935	2.95885	1.11775	1.8394	1.03047	1.8744	0.177694	1.19721	0.203796	1.26924
	72.304	28.9366	20.6086	29.0591	20.6499	22.3667	19.9261	24.0905	20.1982	14.1605	12.4063	15.4071	13.5817	8.02928	7.81862	8.34206	8.45066	4.20758	4.75347	4.13112	4.94657	2.12076	2.94164	2.03272	2.96199	1.1151	1.84315	1.0322	1.87605	0.175506	1.20096	0.204671	1.27009
	72.404	28.9472	20.6086	29.062	20.6508	22.3923	19.9327	24.1052	20.2001	14.1828	12.4144	15.424	13.5925	8.03235	7.82643	8.35341	8.45968	4.20644	4.75347	4.13751	4.95223	2.12743	2.93414	2.03609	2.96513	1.11395	1.84315	1.03393	1.8777	0.174362	1.20049	0.205544	1.27093
	72.504	28.9573	20.6084	29.0649	20.6516	22.407	19.9325	24.1197	20.2019	14.2047	12.4335	15.4409	13.6032	8.04251	7.83791	8.36476	8.4687	4.20878	4.76543	4.1439	4.95788	2.13008	2.94563	2.03946	2.96827	1.1163	1.84338	1.03565	1.87935	0.176707	1.18995	0.206418	1.27178
	72.604	28.955	20.6025	29.0677	20.6525	22.4317	19.938	24.1343	20.2036	14.2218	12.4431	15.4578	13.6139	8.05219	7.84377	8.37611	8.47771	4.20644	4.77081	4.15029	4.96353	2.13524	2.93977	2.04283	2.97141	1.11395	1.84877	1.03738	1.881	0.186081	1.20611	0.207292	1.27262
	72.704	28.9663	20.6086	29.0706	20.6533	22.4435	19.9346	24.1488	20.2054	14.2293	12.4453	15.4746	13.6246	8.06714	7.84596	8.38745	8.48671	4.20607	4.76519	4.15668	4.96919	2.13488	2.93414	2.04619	2.97454	1.11359	1.84315	1.03911	1.88265	0.185719	1.18924	0.208166	1.27347
	72.804	28.9718	20.6091	29.0734	20.6542	22.4719	19.9388	24.1632	20.2072	14.2464	12.4575	15.4915	13.6353	8.07646	7.85815	8.39878	8.49571	4.21539	4.77347	4.16306	4.97484	2.13295	2.94633	2.04956	2.97768	1.11119	1.85534	1.04083	1.8843	0.183319	1.18971	0.20904	1.27431
	72.904	28.9705	20.6201	29.0762	20.655	22.4896	19.9516	24.1777	20.2089	14.2573	12.4763	15.5083	13.646	8.07516	7.87698	8.41012	8.5047	4.22238	4.78449	4.16945	4.98049	2.14289	2.95735	2.05293	2.98082	1.10989	1.86635	1.04256	1.88595	0.182017	1.20854	0.209914	1.27516
	73.004	28.9821	20.6264	29.079	20.6558	22.4903	19.9424	24.192	20.2106	14.2878	12.4866	15.5251	13.6566	8.08319	7.87549	8.42145	8.51369	4.23384	4.78269	4.17583	4.98613	2.14263	2.95586	2.0563	2.98396	1.11058	1.86487	1.04429	1.8876	0.182231	1.20705	0.210788	1.276
	73.104	28.9835	20.6319	29.0818	20.6566	22.5109	19.9461	24.2064	20.2124	14.2977	12.4999	15.5419	13.6673	8.09599	7.89276	8.43277	8.52267	4.23492	4.78105	4.18222	4.99178	2.13248	2.96922	2.05966	2.98709	1.12244	1.87041	1.04602	1.88925	0.182846	1.2126	0.211662	1.27685
	73.204	28.9835	20.642	29.0845	20.6575	22.5309	19.952	24.2207	20.2141	14.3206	12.5103	15.5587	13.6779	8.10771	7.91065	8.44409	8.53165	4.23492	4.80644	4.1886	4.99742	2.13248	2.96758	2.06303	2.99023	1.11166	1.87612	1.04774	1.8909	0.179413	1.21143	0.212536	1.27769
	73.304	28.994	20.6476	29.0872	20.6583	22.5684	19.9559	24.2349	20.2158	14.339	12.5352	15.5754	13.6885	8.11438	7.91627	8.4554	8.54062	4.23409	4.81207	4.19498	5.00306	2.13133	2.97274	2.0664	2.99336	1.12129	1.87049	1.04947	1.89254	0.178271	1.23955	0.21341	1.27854
	73.404	29.0017	20.6437	29.0899	20.6591	22.6068	19.9524	24.2492	20.2174	14.3662	12.5395	15.5922	13.6991	8.13345	7.9319	8.46672	8.54958	4.26097	4.80816	4.20137	5.0087	2.13899	2.9693	2.06977	2.9965	1.1177	1.86659	1.0512	1.89419	0.185923	1.2244	0.214284	1.27938
	73.504	29.0057	20.6517	29.0926	20.6599	22.6117	19.9578	24.2633	20.2191	14.3744	12.5509	15.6089	13.7097	8.14162	7.94424	8.47803	8.55854	4.25712	4.80832	4.20774	5.01434	2.13514	2.96946	2.07313	2.99963	1.11385	1.86674	1.05292	1.89584	0.182073	1.22502	0.215158	1.28023
	73.604	29.0173	20.6555	29.0953	20.6607	22.6346	19.9578	24.2775	20.2207	14.3897	12.5738	15.6256	13.7202	8.14938	7.96659	8.48933	8.56749	4.25706	4.82378	4.21412	5.01998	2.13508	2.98102	2.0765	3.00276	1.11427	1.87049	1.05465	1.89749	0.181713	1.24002	0.216031	1.28107
	73.704	29.0212	20.6555	29.098	20.6615	22.6581	19.9602	24.2916	20.2224	14.4128	12.5625	15.6423	13.7307	8.165	7.96753	8.50063	8.57643	4.26097	4.82347	4.2205	5.02561	2.13946	2.98102	2.07986	3.0059	1.12942	1.86237	1.05638	1.89914	0.18983	1.23955	0.216905	1.28192
	73.804	29.0356	20.6596	29.1006	20.6622	22.6923	19.9655	24.3056	20.224	14.4278	12.5784	15.659	13.7413	8.16766	7.99073	8.51192	8.58537	4.27191	4.82043	4.22688	5.03125	2.15337	2.98516	2.08323	3.00903	1.13208	1.86682	1.0581	1.90079	0.19249	1.23244	0.217779	1.28276
	73.904	29.0431	20.673	29.1032	20.663	22.7194	19.9619	24.3197	20.2256	14.4588	12.5996	15.6757	13.7518	8.17558	7.99244	8.52322	8.5943	4.28326	4.83746	4.23326	5.03688	2.15347	2.98657	2.08659	3.01216	1.13218	1.86073	1.05983	1.90244	0.192591	1.23416	0.218653	1.28361
	74.004	29.0382	20.6769	29.1058	20.6638	22.7454	19.9619	24.3337	20.2272	14.4727	12.611	15.6923	13.7623	8.20542	8.00807	8.53451	8.60323	4.30138	4.84136	4.23963	5.04251	2.15987	2.98297	2.08996	3.01529	1.13812	1.87245	1.06156	1.90408	0.206813	1.23807	0.219526	1.28445
	74.104	29.05	20.6772	29.1084	20.6645	22.7655	19.9754	24.3476	20.2288	14.4849	12.6155	15.7089	13.7727	8.21334	8.01612	8.54579	8.61215	4.30149	4.84207	4.246	5.04814	2.17217	2.99493	2.09332	3.01843	1.12697	1.87221	1.06328	1.90573	0.206914	1.23831	0.2204	1.2853
	74.204	29.05	20.6826	29.111	20.6653	22.7963	19.9734	24.3615	20.2304	14.5044	12.6326	15.7256	13.7832	8.22506	8.03323	8.55707	8.62107	4.3093	4.85824	4.25238	5.05376	2.18342	3.00032	2.09669	3.02156	1.12697	1.86635	1.06501	1.90738	0.206915	1.24369	0.221274	1.28614
	74.304	29.0614	20.683	29.1135	20.6661	22.8311	19.9776	24.3754	20.2319	14.5197	12.6409	15.7422	13.7936	8.22865	8.04151	8.56834	8.62998	4.31289	4.85965	4.25875	5.05939	2.18701	3.00032	2.10005	3.02469	1.11885	1.86682	1.06673	1.90903	0.210032	1.24416	0.222148	1.28699
	74.404	29.0619	20.6887	29.116	20.6668	22.8511	19.9834	24.3892	20.2335	14.5397	12.6585	15.7588	13.804	8.23693	8.05916	8.57962	8.63888	4.32508	4.87652	4.26512	5.06501	2.18778	2.99469	2.10342	3.02782	1.11979	1.87245	1.06846	1.91068	0.199259	1.24979	0.223021	1.28783
	74.504	29.0771	20.6887	29.1185	20.6675	22.8741	19.9891	24.403	20.235	14.5549	12.6738	15.7753	13.8145	8.25214	8.06635	8.59088	8.64778	4.32857	4.88433	4.27149	5.07063	2.19878	3.00219	2.10678	3.03095	1.13453	1.87245	1.07019	1.91232	0.202749	1.24979	0.223895	1.28868
	74.604	29.0813	20.6912	29.121	20.6683	22.8822	19.9872	24.4168	20.2365	14.5708	12.6799	15.7919	13.8248	8.25631	8.06487	8.60215	8.65667	4.32493	4.87863	4.27786	5.07625	2.19514	3.00071	2.11014	3.03408	1.13088	1.86674	1.07191	1.91397	0.199102	1.24409	0.224769	1.28952
	74.704	29.0846	20.7121	29.1235	20.669	22.9131	19.9834	24.4305	20.238	14.5939	12.697	15.8084	13.8352	8.27114	8.08229	8.6134	8.66556	4.34023	4.88824	4.28423	5.08187	2.19872	3.01032	2.11351	3.03721	1.134	1.87604	1.07364	1.91562	0.202387	1.25369	0.225642	1.29036
	74.804	29.0841	20.718	29.126	20.6697	22.9201	19.9889	24.4442	20.2395	14.597	12.6953	15.8249	13.8456	8.27469	8.07643	8.62466	8.67444	4.34331	4.8941	4.2906	5.08749	2.19399	3.01227	2.11687	3.04033	1.11802	1.86268	1.07537	1.91727	0.190147	1.24784	0.226516	1.29121
	74.904	29.0903	20.7236	29.1284	20.6705	22.9459	19.9912	24.4578	20.241	14.6267	12.7205	15.8415	13.8559	8.28094	8.09377	8.63591	8.68331	4.34956	4.90004	4.29696	5.0931	2.20024	3.01789	2.12023	3.04346	1.12427	1.88002	1.07709	1.91891	0.208115	1.24143	0.227389	1.29205
	75.004	29.1008	20.7221	29.1308	20.6712	22.9645	20.0005	24.4714	20.2425	14.645	12.719	15.8579	13.8662	8.29928	8.1001	8.64716	8.69218	4.34836	4.91777	4.30333	5.09872	2.1878	3.02813	2.12359	3.04659	1.12307	1.87854	1.07882	1.92056	0.206914	1.23244	0.228263	1.2929
	75.104	29.1111	20.7277	29.1332	20.6719	22.9941	19.9969	24.485	20.244	14.6671	12.7442	15.8744	13.8766	8.30178	8.10526	8.6584	8.70104	4.35086	4.92339	4.30969	5.10433	2.20154	3.03328	2.12696	3.04972	1.12557	1.88416	1.08054	1.92221	0.209417	1.24979	0.229137	1.29374
	75.204	29.115	20.7276	29.1356	20.6726	23.0096	19.9913	24.4985	20.2454	14.6782	12.744	15.8909	13.8868	8.32516	8.10557	8.66964	8.7099	4.36643	4.93105	4.31606	5.10994	2.2057	3.0336	2.13032	3.05284	1.12942	1.88401	1.08227	1.92385	0.213266	1.24963	0.23001	1.29459
	75.304	29.123	20.7302	29.138	20.6733	23.0332	20.003	24.512	20.2469	14.6747	12.7536	15.9073	13.8971	8.33313	8.1044	8.68088	8.71875	4.37097	4.92129	4.32242	5.11554	2.22118	3.02415	2.13368	3.05597	1.12567	1.87409	1.08399	1.9255	0.209519	1.22846	0.230884	1.29543
	75.404	29.1334	20.7531	29.1404	20.674	23.0593	20.0023	24.5254	20.2483	14.6896	12.77	15.9238	13.9074	8.34355	8.14237	8.69211	8.72759	4.38482	4.92957	4.32878	5.12115	2.22378	3.0393	2.13704	3.05909	1.12828	1.87831	1.08572	1.92715	0.212123	1.24393	0.231757	1.29627
	75.504	29.1412	20.7533	29.1427	20.6747	23.0754	19.9852	24.5389	20.2497	14.7245	12.8009	15.9402	13.9176	8.36308	8.13127	8.70334	8.73643	4.39263	4.94894	4.33514	5.12675	2.23159	3.03227	2.1404	3.06222	1.13609	1.87846	1.08745	1.92879	0.219935	1.24409	0.232631	1.29712
	75.604	29.1555	20.7648	29.145	20.6753	23.1083	19.9854	24.5522	20.2511	14.7388	12.8164	15.9566	13.9279	8.3771	8.14721	8.71456	8.74526	4.39524	4.9605	4.3415	5.13236	2.22248	3.05133	2.14376	3.06534	1.13839	1.88221	1.08917	1.93044	0.222066	1.24783	0.233504	1.29796
	75.704	29.1554	20.759	29.1473	20.676	23.1087	19.9911	24.5656	20.2525	14.7582	12.8184	15.973	13.9381	8.3773	8.16041	8.72578	8.75409	4.40716	4.95511	4.34786	5.13796	2.22285	3.04516	2.14712	3.06847	1.12297	1.8837	1.0909	1.93209	0.218533	1.24198	0.234378	1.29881
	75.804	29.1684	20.7592	29.1496	20.6767	23.1221	20.0047	24.5789	20.2539	14.7829	12.8381	15.9893	13.9483	8.39417	8.16065	8.73699	8.76291	4.41982	4.9666	4.35422	5.14356	2.23925	3.04993	2.15048	3.07159	1.13624	1.87268	1.09262	1.93373	0.223683	1.24221	0.235251	1.29965
	75.904	29.1648	20.7648	29.1519	20.6773	23.1493	20.0027	24.5921	20.2553	14.7985	12.8555	16.0057	13.9585	8.3987	8.1858	8.7482	8.77172	4.41623	4.98394	4.36057	5.14916	2.23566	3.06305	2.15385	3.07471	1.13203	1.88971	1.09435	1.93538	0.220093	1.24784	0.236124	1.3005
	76.004	29.1853	20.7707	29.1542	20.678	23.1576	20.001	24.6054	20.2566	14.8197	12.8809	16.022	13.9686	8.42672	8.19119	8.75941	8.78053	4.43284	4.98933	4.36693	5.15475	2.24445	3.07641	2.1572	3.07784	1.14114	1.88807	1.09607	1.93702	0.240611	1.25369	0.236998	1.30134
	76.104	29.1957	20.7707	29.1564	20.6787	23.1612	20.0067	24.6186	20.258	14.8415	12.8887	16.0383	13.9788	8.42902	8.19166	8.77061	8.78933	4.43592	4.98636	4.37328	5.16035	2.24736	3.06891	2.16056	3.08096	1.13623	1.88807	1.0978	1.93867	0.243214	1.25369	0.237871	1.30218
	76.204	29.1918	20.7705	29.1587	20.6793	23.188	19.9971	24.6317	20.2593	14.8459	12.8998	16.0546	13.9889	8.42573	8.19932	8.78181	8.79813	4.45498	5.00918	4.37963	5.16594	2.25097	3.06875	2.16392	3.08408	1.13953	1.88791	1.09952	1.94032	0.23931	1.24573	0.238745	1.30303
	76.304	29.2032	20.7668	29.1609	20.68	23.1999	20.0087	24.6448	20.2606	14.8768	12.8848	16.0709	13.999	8.44511	8.20729	8.79301	8.80692	4.45513	5.00543	4.38599	5.17153	2.26332	3.07672	2.16728	3.0872	1.13999	1.88416	1.10125	1.94196	0.239468	1.24229	0.239618	1.30387
	76.404	29.2075	20.7673	29.1631	20.6806	23.2232	20.0051	24.6579	20.262	14.904	12.9043	16.0872	14.0091	8.45673	8.20729	8.8042	8.81571	4.45924	5.00543	4.39234	5.17712	2.26665	3.07672	2.17064	3.09032	1.1438	1.88416	1.10297	1.94361	0.243271	1.24948	0.240491	1.30471
	76.504	29.2193	20.7904	29.1653	20.6812	23.2472	20.0165	24.671	20.2633	14.9154	12.9045	16.1035	14.0192	8.47245	8.21526	8.81538	8.82449	4.47076	5.0134	4.39869	5.18271	2.27065	3.08469	2.174	3.09344	1.14781	1.88432	1.1047	1.94525	0.247279	1.24213	0.241365	1.30556
	76.604	29.2192	20.7941	29.1674	20.6819	23.2704	20.0186	24.684	20.2646	14.9157	12.9277	16.1197	14.0293	8.4723	8.23073	8.82657	8.83326	4.4706	5.01714	4.40504	5.18829	2.2708	3.10016	2.17736	3.09656	1.14765	1.89979	1.10642	1.9469	0.247122	1.24588	0.242238	1.3064
	76.704	29.231	20.7941	29.1696	20.6825	23.2855	20.0184	24.6969	20.2658	14.9354	12.9391	16.1359	14.0393	8.49198	8.24244	8.83774	8.84203	4.47857	5.02886	4.41139	5.19388	2.27847	3.09969	2.18072	3.09968	1.14811	1.89979	1.10815	1.94854	0.247279	1.24588	0.243111	1.30725
	76.804	29.2439	20.7941	29.1717	20.6831	23.3026	20.0159	24.7099	20.2671	14.9483	12.9395	16.1521	14.0494	8.49704	8.25026	8.84892	8.85079	4.48362	5.02886	4.41773	5.19946	2.28399	3.08891	2.18408	3.1028	1.16067	1.89932	1.10987	1.95019	0.252328	1.24588	0.243985	1.30809
	76.904	29.2401	20.7944	29.1739	20.6837	23.3106	20.0105	24.7228	20.2684	14.9562	12.9512	16.1683	14.0594	8.505	8.26198	8.86009	8.85954	4.49159	5.02886	4.42408	5.20504	2.29149	3.10797	2.18743	3.10592	1.15692	1.89588	1.1116	1.95183	0.248581	1.24588	0.244858	1.30893
	77.004	29.2557	20.8019	29.176	20.6844	23.3225	20.0049	24.7356	20.2696	14.9796	12.9702	16.1845	14.0694	8.51709	8.26979	8.87126	8.86829	4.49587	5.04058	4.43042	5.21062	2.29529	3.10797	2.19079	3.10904	1.15291	1.89588	1.11332	1.95348	0.252385	1.24588	0.245731	1.30978
	77.104	29.2598	20.8019	29.1781	20.685	23.3458	20.0243	24.7484	20.2709	15.0032	12.9595	16.2007	14.0794	8.54417	8.27026	8.88242	8.87704	4.52294	5.0484	4.43677	5.21619	2.2994	3.11922	2.19415	3.11216	1.15672	1.89588	1.11504	1.95512	0.256496	1.23416	0.246604	1.31062
	77.204	29.2837	20.8098	29.1802	20.6856	23.359	20.0204	24.7612	20.2721	15.0203	12.9902	16.2168	14.0894	8.55688	8.29323	8.89357	8.88578	4.52785	5.0484	4.44311	5.22177	2.30431	3.10797	2.19751	3.11527	1.15411	1.89557	1.11677	1.95676	0.2614	1.23416	0.247478	1.31146
	77.304	29.279	20.8105	29.1822	20.6862	23.3885	20.0166	24.774	20.2734	15.0459	13.0017	16.233	14.0993	8.57469	8.29346	8.90473	8.89451	4.54252	5.04863	4.44946	5.22734	2.31086	3.10821	2.20086	3.11839	1.16067	1.88831	1.11849	1.95841	0.267952	1.22659	0.248351	1.31231
	77.404	29.279	20.8271	29.1843	20.6868	23.3998	20.0356	24.7867	20.2746	15.0493	13.0037	16.2491	14.1093	8.56391	8.30619	8.91588	8.90323	4.54269	5.05402	4.4558	5.23292	2.30352	3.12532	2.20422	3.12151	1.15286	1.90541	1.12022	1.96005	0.260142	1.23198	0.249224	1.31315
	77.504	29.2909	20.8215	29.1863	20.6873	23.4004	20.0225	24.7994	20.2758	15.0578	13.0098	16.2652	14.1192	8.57532	8.30151	8.92703	8.91196	4.55409	5.06012	4.46214	5.23849	2.31493	3.11922	2.20757	3.12462	1.16083	1.89979	1.12194	1.9617	0.272018	1.22635	0.250097	1.314
	77.604	29.3092	20.8215	29.1883	20.6879	23.4147	20.0281	24.812	20.277	15.0721	13.0298	16.2813	14.1291	8.59355	8.32057	8.93817	8.92067	4.5606	5.06793	4.46848	5.24406	2.31362	3.10797	2.21093	3.12774	1.16734	1.89979	1.12367	1.96334	0.278529	1.22635	0.25097	1.31484
	77.704	29.3208	20.8215	29.1904	20.6885	23.4307	20.0223	24.8246	20.2782	15.0876	13.0527	16.2973	14.139	8.60907	8.33182	8.9493	8.92938	4.56441	5.06793	4.47482	5.24962	2.31773	3.11579	2.21429	3.13085	1.17114	1.9076	1.12539	1.96498	0.282333	1.22635	0.251843	1.31568
	77.804	29.3206	20.8215	29.1924	20.6891	23.4614	20.0186	24.8372	20.2793	15.107	13.0606	16.3134	14.1489	8.61672	8.32057	8.96044	8.93808	4.57597	5.07965	4.48115	5.25519	2.32508	3.11579	2.21764	3.13397	1.17098	1.9076	1.12711	1.96663	0.282176	1.22635	0.252716	1.31653
	77.904	29.3321	20.8217	29.1943	20.6897	23.4693	20.036	24.8497	20.2805	15.1266	13.0803	16.3294	14.1588	8.61683	8.34081	8.97157	8.94678	4.57638	5.08019	4.48749	5.26075	2.31347	3.11602	2.221	3.13708	1.17109	1.90737	1.12884	1.96827	0.282277	1.22659	0.253589	1.31737
	78.004	29.3312	20.8391	29.1963	20.6902	23.4801	20.0323	24.8622	20.2817	15.1371	13.0977	16.3455	14.1686	8.6273	8.35721	8.98269	8.95547	4.58264	5.09332	4.49382	5.26631	2.32441	3.12164	2.22435	3.1402	1.16984	1.91346	1.13056	1.96992	0.281031	1.23221	0.254462	1.31821
	78.104	29.3324	20.8394	29.1983	20.6908	23.5005	20.0323	24.8747	20.2828	15.1459	13.1172	16.3615	14.1785	8.63636	8.35768	8.99382	8.96416	4.5917	5.1016	4.50016	5.27187	2.32519	3.13305	2.22771	3.14331	1.17109	1.91346	1.13229	1.97156	0.28228	1.23221	0.255336	1.31906
	78.204	29.3507	20.8469	29.2002	20.6914	23.5148	20.0379	24.8871	20.284	15.1566	13.1175	16.3774	14.1883	8.64317	8.36596	9.00493	8.97284	4.5982	5.12457	4.50649	5.27743	2.33169	3.12555	2.23106	3.14642	1.17759	1.91315	1.13401	1.9732	0.288481	1.23221	0.256209	1.3199
	78.304	29.3584	20.8469	29.2021	20.6919	23.5343	20.0362	24.8995	20.2851	15.176	13.1442	16.3934	14.1981	8.6623	8.37721	9.01605	8.98151	4.59858	5.12457	4.51283	5.28299	2.33159	3.13336	2.23442	3.14953	1.1775	1.90565	1.13573	1.97484	0.281178	1.23221	0.257082	1.32074
	78.404	29.3663	20.8468	29.2041	20.6925	23.5422	20.0359	24.9119	20.2862	15.184	13.1562	16.4094	14.2079	8.66683	8.37713	9.02716	8.99018	4.60607	5.12449	4.51916	5.28855	2.32815	3.1336	2.23777	3.15265	1.17375	1.9051	1.13746	1.97649	0.284632	1.23213	0.257954	1.32159
	78.504	29.3703	20.8395	29.206	20.693	23.5541	20.0342	24.9242	20.2873	15.2075	13.1484	16.4253	14.2177	8.69381	8.38112	9.03826	8.99884	4.6218	5.11676	4.52549	5.2941	2.33966	3.13337	2.24112	3.15576	1.16994	1.8944	1.13918	1.97813	0.281133	1.2244	0.258828	1.32243
	78.604	29.3922	20.8647	29.2079	20.6936	23.5681	20.0401	24.9365	20.2884	15.2177	13.1663	16.4413	14.2274	8.70787	8.39502	9.04936	9.00749	4.62415	5.13488	4.53182	5.29965	2.34201	3.15086	2.24448	3.15887	1.17229	1.91127	1.1409	1.97977	0.283478	1.23049	0.259701	1.32327
	78.704	29.3937	20.8644	29.2097	20.6941	23.5896	20.0396	24.9487	20.2895	15.2309	13.1742	16.4572	14.2372	8.71714	8.40651	9.06046	9.01614	4.6256	5.14996	4.53815	5.3052	2.34347	3.14313	2.24783	3.16198	1.17375	1.89979	1.14263	1.98142	0.284465	1.23026	0.260574	1.32411
	78.804	29.4053	20.8703	29.2116	20.6946	23.6203	20.0347	24.9609	20.2906	15.2503	13.1992	16.4731	14.2469	8.73662	8.42409	9.07155	9.02479	4.62555	5.15582	4.54447	5.31075	2.34389	3.1493	2.25118	3.16509	1.1815	1.90565	1.14435	1.98306	0.273163	1.23612	0.261447	1.32496
	78.904	29.4052	20.8709	29.2134	20.6952	23.6202	20.0453	24.9731	20.2917	15.2619	13.207	16.489	14.2566	8.73646	8.43213	9.08264	9.03343	4.62539	5.15652	4.5508	5.3163	2.34326	3.16454	2.25454	3.1682	1.17353	1.90588	1.14607	1.9847	0.280818	1.23666	0.262319	1.3258
	79.004	29.4101	20.8781	29.2153	20.6957	23.6376	20.0418	24.9853	20.2928	15.2673	13.1992	16.5048	14.2663	8.74579	8.44362	9.09373	9.04206	4.62348	5.16754	4.55712	5.32184	2.34087	3.1568	2.25789	3.17131	1.17896	1.91737	1.1478	1.98634	0.270615	1.24393	0.263192	1.32664
	79.104	29.4119	20.8781	29.2171	20.6962	23.6581	20.0398	24.9974	20.2938	15.2881	13.2109	16.5207	14.276	8.75485	8.44362	9.10481	9.05069	4.63597	5.16754	4.56345	5.32738	2.34211	3.16852	2.26124	3.17442	1.17239	1.91737	1.14952	1.98798	0.271861	1.23221	0.264065	1.32749
	79.204	29.4105	20.8786	29.2189	20.6967	23.665	20.0403	25.0095	20.2949	15.2985	13.2305	16.5365	14.2857	8.76522	8.45096	9.11588	9.05931	4.64243	5.17925	4.56977	5.33293	2.34076	3.16852	2.26459	3.17752	1.17885	1.91737	1.15124	1.98963	0.278325	1.23221	0.264938	1.32833
	79.304	29.4097	20.8859	29.2207	20.6972	23.7063	20.0552	25.0215	20.2959	15.3163	13.2383	16.5523	14.2953	8.77208	8.44752	9.12696	9.06792	4.64117	5.17535	4.5761	5.33847	2.33951	3.16461	2.26795	3.18063	1.16978	1.91346	1.15297	1.99127	0.276597	1.2283	0.265811	1.32917
	79.404	29.4323	20.8781	29.2225	20.6978	23.7219	20.0537	25.0335	20.297	15.3168	13.2461	16.5682	14.305	8.79527	8.44752	9.13803	9.07653	4.64544	5.17535	4.58242	5.344	2.34378	3.17633	2.2713	3.18374	1.17375	1.91346	1.15469	1.99291	0.269313	1.22877	0.266684	1.33002
	79.504	29.4301	20.8918	29.2243	20.6983	23.7391	20.0596	25.0455	20.298	15.3259	13.264	16.5839	14.3146	8.79261	8.47291	9.14909	9.08514	4.66201	5.18902	4.58874	5.34954	2.3491	3.18219	2.27465	3.18685	1.17109	1.92713	1.15641	1.99455	0.267125	1.24588	0.267556	1.33086
	79.604	29.4289	20.8841	29.2261	20.6988	23.765	20.0634	25.0574	20.299	15.3442	13.2795	16.5997	14.3242	8.80318	8.47307	9.16015	9.09373	4.66086	5.18918	4.59506	5.35508	2.37092	3.18235	2.278	3.18995	1.17776	1.92729	1.15814	1.99619	0.276755	1.23823	0.268429	1.3317
	79.704	29.4406	20.8964	29.2278	20.6993	23.788	20.0633	25.0693	20.3	15.3676	13.2834	16.6155	14.3338	8.8148	8.49659	9.17121	9.10233	4.67248	5.19316	4.60138	5.36061	2.37472	3.18633	2.28135	3.19306	1.18156	1.94268	1.15986	1.99783	0.269786	1.24221	0.269302	1.33254
	79.804	29.4531	20.9133	29.2295	20.6998	23.8011	20.0577	25.0812	20.301	15.3804	13.3013	16.6312	14.3434	8.82808	8.50221	9.18226	9.11091	4.67404	5.2105	4.60769	5.36614	2.37581	3.19196	2.2847	3.19616	1.18217	1.94081	1.16158	1.99948	0.282117	1.23612	0.270175	1.33339
	79.904	29.4379	20.9076	29.2313	20.7003	23.8052	20.0695	25.093	20.302	15.381	13.3147	16.647	14.3529	8.83901	8.50799	9.19331	9.11949	4.67763	5.20488	4.61401	5.37167	2.36815	3.19368	2.28805	3.19927	1.16375	1.93518	1.1633	2.00112	0.274465	1.24221	0.271047	1.33423
	80.004	29.4527	20.9133	29.233	20.7007	23.8276	20.0713	25.1049	20.303	15.4068	13.332	16.6627	14.3625	8.84277	8.51393	9.20436	9.12807	4.68045	5.2105	4.62033	5.3772	2.35925	3.18805	2.2914	3.20237	1.17781	1.94081	1.16503	2.00276	0.277283	1.23612	0.27192	1.33507
	80.104	29.4611	20.9136	29.2347	20.7012	23.8366	20.0751	25.1166	20.304	15.4275	13.3438	16.6784	14.372	8.85521	8.51393	9.2154	9.13664	4.69366	5.21832	4.62664	5.38272	2.36044	3.18805	2.29475	3.20548	1.19072	1.94081	1.16675	2.0044	0.278	1.23612	0.272793	1.33591
	80.204	29.4626	20.9211	29.2364	20.7017	23.8495	20.0772	25.1284	20.305	15.4404	13.3516	16.694	14.3815	8.86422	8.53346	9.22643	9.1452	4.70237	5.21785	4.63295	5.38825	2.36164	3.18774	2.2981	3.20858	1.1802	1.94112	1.16847	2.00604	0.267954	1.23612	0.273666	1.33676
	80.304	29.4705	20.9213	29.2381	20.7022	23.8652	20.077	25.1401	20.3059	15.4444	13.3635	16.7097	14.391	8.87209	8.53323	9.23746	9.15375	4.69852	5.21902	4.63927	5.39377	2.35779	3.19219	2.30145	3.21169	1.17635	1.96026	1.17019	2.00768	0.264105	1.23635	0.274538	1.3376
	80.404	29.4797	20.9387	29.2397	20.7027	23.8786	20.0791	25.1517	20.3069	15.4578	13.377	16.7254	14.4005	8.87349	8.53979	9.24849	9.16231	4.71212	5.2359	4.64558	5.39929	2.3592	3.19782	2.3048	3.21479	1.17775	1.95838	1.17192	2.00932	0.265508	1.24198	0.275411	1.33844
	80.504	29.4899	20.9387	29.2414	20.7031	23.9041	20.0789	25.1634	20.3078	15.495	13.377	16.741	14.41	8.89146	8.55885	9.25952	9.17085	4.73352	5.2359	4.65189	5.40481	2.36982	3.20594	2.30815	3.21789	1.18791	1.9662	1.17364	2.01096	0.275665	1.24244	0.276284	1.33929
	80.604	29.4979	20.9269	29.243	20.7036	23.9125	20.0811	25.175	20.3088	15.4991	13.3968	16.7566	14.4194	8.89944	8.57057	9.27054	9.17939	4.72977	5.24371	4.6582	5.41033	2.36951	3.21344	2.3115	3.22099	1.18417	1.9662	1.17536	2.0126	0.271918	1.25369	0.277156	1.34013
	80.704	29.502	20.9269	29.2447	20.7041	23.9471	20.0869	25.1865	20.3097	15.5147	13.416	16.7722	14.4289	8.90376	8.57057	9.28155	9.18793	4.73362	5.25543	4.66451	5.41585	2.37367	3.21344	2.31485	3.22409	1.19973	1.96573	1.17708	2.01424	0.275766	1.25369	0.278029	1.34097
	80.804	29.5058	20.9271	29.2463	20.7045	23.9629	20.0869	25.1981	20.3106	15.5304	13.4162	16.7878	14.4383	8.92297	8.57854	9.29256	9.19645	4.73799	5.25558	4.67082	5.42136	2.37743	3.2136	2.31819	3.22719	1.18427	1.95463	1.17881	2.01588	0.272019	1.25385	0.278902	1.34181
	80.904	29.5165	20.9309	29.2479	20.705	23.9775	20.0869	25.2096	20.3116	15.5446	13.4399	16.8034	14.4477	8.93319	8.59401	9.30357	9.20498	4.7479	5.25933	4.67712	5.42688	2.37983	3.21704	2.32154	3.2303	1.18667	1.95838	1.18053	2.01752	0.274892	1.2576	0.279774	1.34266
	81.004	29.5382	20.9313	29.2495	20.7054	24.007	20.0928	25.221	20.3125	15.5511	13.4507	16.819	14.4571	8.93224	8.59401	9.31458	9.21349	4.74712	5.25933	4.68343	5.43239	2.37857	3.22125	2.32489	3.23339	1.18541	1.9701	1.18225	2.01916	0.284409	1.25791	0.280647	1.3435
	81.104	29.537	20.9426	29.2511	20.7059	24.0257	20.1028	25.2325	20.3134	15.5622	13.4512	16.8345	14.4665	8.95032	8.60604	9.32558	9.222	4.76894	5.27105	4.68973	5.4379	2.37743	3.22157	2.32824	3.23649	1.18457	1.9701	1.18397	2.0208	0.272018	1.26541	0.281519	1.34434
	81.204	29.5367	20.9367	29.2527	20.7063	24.0525	20.108	25.2439	20.3143	15.5926	13.4531	16.85	14.4759	8.95781	8.61549	9.33657	9.23051	4.76862	5.26519	4.69604	5.4434	2.37711	3.22321	2.33158	3.23959	1.20348	1.97206	1.18569	2.02244	0.272176	1.25174	0.282392	1.34518
	81.304	29.5369	20.9369	29.2542	20.7068	24.0722	20.1043	25.2552	20.3152	15.6007	13.4655	16.8655	14.4852	8.9585	8.62737	9.34756	9.23901	4.76883	5.26535	4.70234	5.44891	2.3778	3.22336	2.33493	3.24269	1.20369	1.9644	1.18742	2.02408	0.283162	1.2519	0.283264	1.34602
	81.404	29.5369	20.9409	29.2558	20.7072	24.0839	20.0984	25.2666	20.316	15.6123	13.4883	16.881	14.4946	8.98141	8.63893	9.35855	9.2475	4.77659	5.27691	4.70864	5.45442	2.38899	3.22711	2.33828	3.24579	1.20364	1.97596	1.18914	2.02572	0.271861	1.25565	0.284137	1.34687
	81.504	29.5408	20.9409	29.2573	20.7076	24.0995	20.1006	25.2779	20.3169	15.6279	13.5002	16.8965	14.5039	8.98532	8.63916	9.36954	9.25599	4.77269	5.27715	4.71494	5.45992	2.38539	3.22735	2.34162	3.24889	1.19973	1.9762	1.19086	2.02736	0.267955	1.25635	0.285009	1.34771
	81.604	29.5448	20.9482	29.2589	20.7081	24.1231	20.1006	25.2891	20.3178	15.6515	13.4998	16.912	14.5132	9.0011	8.65041	9.38052	9.26447	4.77705	5.27667	4.72124	5.46542	2.39696	3.23438	2.34497	3.25199	1.2038	1.97573	1.19258	2.029	0.272018	1.26713	0.285882	1.34855
	81.704	29.5564	20.9428	29.2604	20.7085	24.1308	20.1006	25.3004	20.3187	15.6632	13.5025	16.9274	14.5225	9.01302	8.64503	9.39149	9.27295	4.78446	5.27129	4.72754	5.47092	2.39686	3.22149	2.34832	3.25508	1.20369	1.97034	1.1943	2.03064	0.271917	1.25002	0.286754	1.34939
	81.804	29.5579	20.9484	29.2619	20.7089	24.1439	20.1143	25.3116	20.3195	15.6841	13.5274	16.9429	14.5318	9.02974	8.65846	9.40246	9.28142	4.79806	5.28863	4.73384	5.47642	2.40607	3.23915	2.35166	3.25818	1.20557	1.97596	1.19602	2.03228	0.273322	1.26737	0.287627	1.35024
	81.904	29.5629	20.9489	29.2634	20.7094	24.1612	20.1123	25.3227	20.3204	15.7009	13.5356	16.9583	14.541	9.03479	8.67018	9.41343	9.28988	4.81388	5.28863	4.74014	5.48191	2.41112	3.24664	2.35501	3.26128	1.22139	1.96862	1.19774	2.03391	0.278371	1.26737	0.288499	1.35108
	82.004	29.5786	20.9601	29.2649	20.7098	24.1842	20.1122	25.3339	20.3212	15.7126	13.5581	16.9737	14.5503	9.05048	8.67018	9.42439	9.29834	4.80707	5.29691	4.74643	5.48741	2.41508	3.24664	2.35835	3.26437	1.21411	1.97987	1.19947	2.03555	0.282333	1.25565	0.289371	1.35192
	82.104	29.5813	20.9604	29.2664	20.7102	24.2064	20.1162	25.345	20.322	15.7271	13.5476	16.9891	14.5595	9.06099	8.68995	9.43535	9.3068	4.82102	5.3084	4.75272	5.4929	2.41045	3.24657	2.3617	3.26747	1.21682	1.9801	1.20119	2.03719	0.276922	1.25588	0.290244	1.35276
	82.204	29.5889	20.9659	29.2679	20.7106	24.2258	20.1166	25.3561	20.3229	15.7347	13.5761	17.0045	14.5687	9.07303	8.70721	9.4463	9.31524	4.82867	5.31347	4.75902	5.49839	2.42154	3.24493	2.36504	3.27056	1.21666	1.99299	1.20291	2.03883	0.277068	1.26174	0.291116	1.3536
	82.304	29.5824	20.9641	29.2693	20.711	24.2391	20.1234	25.3671	20.3237	15.7399	13.582	17.0198	14.5779	9.07776	8.70534	9.45726	9.32368	4.82216	5.31254	4.76531	5.50388	2.41503	3.25836	2.36839	3.27365	1.21015	1.97987	1.20463	2.04047	0.262747	1.26737	0.291988	1.35445
	82.404	29.585	20.9641	29.2708	20.7114	24.2606	20.1123	25.3781	20.3245	15.762	13.582	17.0352	14.5871	9.08813	8.71315	9.4682	9.33212	4.83644	5.32379	4.7716	5.50937	2.41759	3.25805	2.37173	3.27675	1.21271	1.97987	1.20635	2.04211	0.265305	1.26737	0.29286	1.35529
	82.504	29.5947	20.9645	29.2722	20.7118	24.2625	20.1182	25.3891	20.3253	15.7675	13.5942	17.0505	14.5963	9.09755	8.72534	9.47915	9.34055	4.83414	5.32425	4.77789	5.51485	2.41529	3.25102	2.37507	3.27984	1.2101	1.98034	1.20807	2.04374	0.263006	1.2683	0.293733	1.35613
	82.604	29.6084	20.9719	29.2737	20.7122	24.2885	20.1179	25.4	20.3261	15.7974	13.6094	17.0658	14.6055	9.12323	8.73268	9.49009	9.34897	4.85201	5.3316	4.78418	5.52034	2.42143	3.25836	2.37842	3.28293	1.20874	1.98721	1.20979	2.04538	0.269154	1.2869	0.294605	1.35697
	82.704	29.6103	20.972	29.2751	20.7126	24.2975	20.1107	25.4109	20.3269	15.8064	13.6095	17.0811	14.6146	9.11689	8.74065	9.50102	9.35739	4.84566	5.33207	4.79047	5.52582	2.41509	3.25852	2.38176	3.28603	1.19068	1.96878	1.21151	2.04702	0.251084	1.28705	0.295477	1.35781
	82.804	29.6243	20.9683	29.2765	20.713	24.3119	20.1098	25.4218	20.3277	15.8286	13.625	17.0964	14.6237	9.13131	8.75612	9.51195	9.3658	4.85618	5.34332	4.79676	5.5313	2.4181	3.26227	2.3851	3.28912	1.2051	1.98377	1.21323	2.04866	0.25379	1.2908	0.29635	1.35865
	82.904	29.628	20.9758	29.2779	20.7134	24.3352	20.1029	25.4327	20.3285	15.8441	13.6333	17.1117	14.6328	9.14287	8.75612	9.52288	9.37421	4.85992	5.34332	4.80305	5.53678	2.42935	3.26227	2.38845	3.29221	1.19713	1.98377	1.21496	2.05029	0.257538	1.2908	0.297222	1.3595
	83.004	29.6359	20.9836	29.2793	20.7138	24.3391	20.1102	25.4435	20.3292	15.848	13.6563	17.1269	14.6419	9.15074	8.76393	9.5338	9.38261	4.85608	5.3516	4.80933	5.54226	2.4255	3.27399	2.39179	3.2953	1.19358	1.98377	1.21668	2.05193	0.253688	1.29112	0.298094	1.36034
	83.104	29.6372	20.9699	29.2807	20.7142	24.3639	20.1106	25.4543	20.33	15.8689	13.6699	17.1422	14.651	9.15985	8.76979	9.54472	9.39101	4.85738	5.35699	4.81562	5.54773	2.4268	3.26813	2.39513	3.29839	1.20239	1.97791	1.2184	2.05357	0.25499	1.28104	0.298966	1.36118
	83.204	29.6345	20.9779	29.282	20.7146	24.369	20.1161	25.465	20.3308	15.8901	13.6701	17.1574	14.6601	9.16891	8.78166	9.55563	9.3994	4.85472	5.35715	4.8219	5.55321	2.43196	3.26829	2.39847	3.30148	1.20021	1.97807	1.22012	2.05521	0.252331	1.28166	0.299839	1.36202
	83.304	29.6412	20.9819	29.2834	20.715	24.3874	20.1177	25.4757	20.3315	15.9159	13.6936	17.1726	14.6692	9.17558	8.79346	9.56654	9.40778	4.8731	5.37285	4.82818	5.55868	2.4391	3.27227	2.40182	3.30457	1.21812	1.98206	1.22184	2.05684	0.258998	1.2969	0.300711	1.36286
	83.404	29.6488	20.9875	29.2848	20.7153	24.3951	20.1048	25.4864	20.3323	15.9274	13.7109	17.1878	14.6782	9.18354	8.8108	9.57745	9.41616	4.87295	5.37847	4.83447	5.56415	2.45019	3.27789	2.40516	3.30766	1.21015	1.98768	1.22356	2.05848	0.25884	1.30252	0.301583	1.3637
	83.504	29.649	20.982	29.2861	20.7157	24.4074	20.1258	25.4971	20.333	15.9354	13.7136	17.2029	14.6872	9.20292	8.81315	9.58835	9.42454	4.88092	5.37332	4.84075	5.56962	2.45034	3.27274	2.4085	3.31075	1.21031	1.98221	1.22528	2.06012	0.258525	1.29705	0.302455	1.36455
	83.604	29.6554	20.9871	29.2874	20.7161	24.4446	20.1244	25.5077	20.3338	15.9535	13.7376	17.2181	14.6963	9.20903	8.81822	9.59925	9.4329	4.88732	5.38589	4.84703	5.57509	2.45705	3.28531	2.41184	3.31384	1.21671	1.98729	1.227	2.06175	0.253688	1.29432	0.303327	1.36539
	83.704	29.6526	20.9706	29.2888	20.7164	24.4613	20.1319	25.5183	20.3345	15.9702	13.7291	17.2333	14.7053	9.20651	8.82081	9.61014	9.44127	4.88498	5.37675	4.85331	5.58055	2.46175	3.27618	2.41518	3.31692	1.2139	1.97815	1.22872	2.06339	0.250869	1.28518	0.304199	1.36623
	83.804	29.6633	20.9916	29.2901	20.7168	24.472	20.126	25.5289	20.3352	15.981	13.758	17.2484	14.7142	9.21724	8.8383	9.62103	9.44962	4.89524	5.38644	4.85958	5.58602	2.46076	3.29758	2.41852	3.32001	1.21291	1.98784	1.23044	2.06503	0.249883	1.29487	0.305071	1.36707
	83.904	29.6632	20.9875	29.2914	20.7172	24.4797	20.1377	25.5394	20.3359	16.0003	13.7734	17.2635	14.7232	9.22881	8.83471	9.63192	9.45797	4.9068	5.38238	4.86586	5.59148	2.4606	3.29399	2.42186	3.3231	1.21228	1.98377	1.23216	2.06666	0.249725	1.2908	0.305943	1.36791
	84.004	29.6593	20.9877	29.2927	20.7175	24.4879	20.1471	25.5499	20.3367	16.016	13.7854	17.2786	14.7322	9.23277	8.85791	9.6428	9.46631	4.90295	5.38261	4.87214	5.59694	2.45675	3.30547	2.4252	3.32618	1.19766	1.98401	1.23388	2.0683	0.245875	1.29135	0.306815	1.36875
	84.104	29.6619	20.9931	29.294	20.7179	24.5175	20.1379	25.5604	20.3374	16.0381	13.7986	17.2937	14.7411	9.23531	8.8633	9.65368	9.47465	4.9058	5.39628	4.87841	5.6024	2.45977	3.31039	2.42854	3.32927	1.21145	1.9894	1.2356	2.06994	0.248895	1.30424	0.307687	1.36959
	84.204	29.6737	20.9875	29.2953	20.7183	24.5259	20.1415	25.5708	20.3381	16.0578	13.8047	17.3088	14.7501	9.24719	8.86549	9.66455	9.48299	4.91347	5.40191	4.88468	5.60786	2.48242	3.30133	2.43188	3.33236	1.21161	1.98377	1.23732	2.07157	0.259827	1.28737	0.308559	1.37044
	84.304	29.6853	20.9758	29.2965	20.7186	24.5526	20.1434	25.5812	20.3388	16.0811	13.8125	17.3238	14.759	9.25875	8.87674	9.67542	9.49131	4.91769	5.41363	4.89096	5.61331	2.4754	3.30133	2.43522	3.33544	1.21536	1.98377	1.23904	2.07321	0.252803	1.29862	0.309431	1.37128
	84.404	29.6885	20.9876	29.2978	20.719	24.5671	20.1398	25.5916	20.3395	16.0955	13.8244	17.3388	14.7679	9.26152	8.86565	9.68629	9.49963	4.9317	5.41379	4.89723	5.61877	2.48941	3.30149	2.43856	3.33853	1.21812	1.98393	1.24076	2.07484	0.26681	1.29096	0.310303	1.37212
	84.504	29.7036	20.9802	29.299	20.7193	24.5904	20.1512	25.602	20.3401	16.1072	13.8288	17.3539	14.7768	9.27704	8.88135	9.69715	9.50795	4.94331	5.41777	4.9035	5.62422	2.49321	3.30516	2.4419	3.34161	1.22192	1.99573	1.24248	2.07648	0.258896	1.29494	0.311175	1.37296
	84.604	29.7037	20.9936	29.3003	20.7196	24.5983	20.1512	25.6123	20.3408	16.1268	13.8655	17.3689	14.7856	9.27714	8.89503	9.70801	9.51626	4.94342	5.42363	4.90977	5.62967	2.49379	3.31524	2.44524	3.34469	1.22203	2.00159	1.2442	2.07811	0.258999	1.3008	0.312047	1.3738
	84.704	29.7231	21.0031	29.3015	20.72	24.618	20.1499	25.6226	20.3415	16.1462	13.875	17.3839	14.7945	9.29261	8.90455	9.71886	9.52457	4.95107	5.44488	4.91604	5.63512	2.51299	3.32477	2.44858	3.34778	1.22968	2.01112	1.24592	2.07975	0.266958	1.31034	0.312919	1.37464
	84.804	29.7271	21.0033	29.3028	20.7203	24.6218	20.1668	25.6328	20.3422	16.162	13.8868	17.3988	14.8033	9.30058	8.91604	9.72971	9.53286	4.95904	5.44464	4.92231	5.64057	2.51722	3.33235	2.45192	3.35086	1.2264	2.01088	1.24764	2.08138	0.270718	1.29838	0.313791	1.37548
	84.904	29.7312	21.009	29.304	20.7207	24.6331	20.1663	25.6431	20.3428	16.1858	13.8962	17.4138	14.8122	9.30438	8.91823	9.74056	9.54116	4.96284	5.44683	4.92857	5.64601	2.53227	3.32672	2.45525	3.35394	1.24146	2.00526	1.24936	2.08302	0.267181	1.29276	0.314663	1.37632
	85.004	29.7348	21.009	29.3052	20.721	24.6415	20.1534	25.6533	20.3435	16.2051	13.8887	17.4288	14.821	9.32001	8.9187	9.7514	9.54944	4.95924	5.44683	4.93484	5.65145	2.52837	3.33844	2.45859	3.35702	1.23755	2.00526	1.25108	2.08465	0.274521	1.29276	0.315535	1.37717
	85.104	29.7388	21.0092	29.3064	20.7213	24.6647	20.1534	25.6634	20.3442	16.2362	13.9006	17.4437	14.8298	9.32402	8.94143	9.76224	9.55773	4.97905	5.44738	4.9411	5.6569	2.53238	3.33868	2.46193	3.36011	1.24156	2.00503	1.2528	2.08629	0.278531	1.29299	0.316407	1.37801
	85.204	29.7426	21.0148	29.3076	20.7217	24.6802	20.1571	25.6736	20.3448	16.2594	13.9141	17.4586	14.8386	9.34729	8.94362	9.77307	9.566	4.99404	5.4605	4.94737	5.66234	2.53612	3.3443	2.46527	3.36319	1.24561	1.9994	1.25452	2.08792	0.290089	1.2908	0.317279	1.37885
	85.304	29.7531	21.0151	29.3088	20.722	24.6873	20.1537	25.6837	20.3454	16.2699	13.9256	17.4735	14.8473	9.35777	8.94338	9.7839	9.57427	4.99279	5.46027	4.95363	5.66778	2.53488	3.35219	2.4686	3.36627	1.25187	1.99916	1.25624	2.08956	0.288843	1.29057	0.31815	1.37969
	85.404	29.7506	21.021	29.3099	20.7223	24.7077	20.1612	25.6937	20.3461	16.287	13.9277	17.4884	14.8561	9.36308	8.94948	9.79472	9.58254	4.99029	5.46683	4.95989	5.67322	2.53268	3.35407	2.47194	3.36935	1.24937	1.99354	1.25795	2.09119	0.278529	1.27369	0.319022	1.38053
	85.504	29.7509	21.0285	29.3111	20.7226	24.7154	20.1668	25.7038	20.3467	16.2951	13.9395	17.5033	14.8648	9.37464	8.94948	9.80555	9.5908	4.99013	5.47808	4.96615	5.67865	2.54003	3.36547	2.47528	3.37243	1.24921	1.99354	1.25967	2.09283	0.285711	1.28494	0.319894	1.38137
	85.604	29.7649	21.0287	29.3123	20.723	24.7303	20.1612	25.7138	20.3474	16.3208	13.9514	17.5181	14.8736	9.38521	8.96143	9.81636	9.59905	5.00461	5.47832	4.97241	5.68408	2.54279	3.35821	2.47861	3.37551	1.25197	1.99377	1.26139	2.09446	0.277227	1.28518	0.320766	1.38221
	85.704	29.765	21.0266	29.3134	20.7233	24.7609	20.1609	25.7238	20.348	16.3402	13.9649	17.533	14.8823	9.39678	8.97487	9.82717	9.6073	5.00446	5.49175	4.97867	5.68952	2.54311	3.37164	2.48195	3.37859	1.25182	1.99909	1.26311	2.0961	0.277543	1.2908	0.321638	1.38305
	85.804	29.7766	21.0305	29.3146	20.7236	24.7767	20.1612	25.7337	20.3486	16.3638	13.9808	17.5478	14.891	9.40084	8.99049	9.83798	9.61554	5.00882	5.48785	4.98493	5.69495	2.5467	3.37555	2.48528	3.38166	1.24463	2.00752	1.26483	2.09773	0.292381	1.29471	0.322509	1.38389
	85.904	29.783	21.0266	29.3157	20.7239	24.7913	20.1666	25.7437	20.3492	16.3819	13.9922	17.5626	14.8997	9.42678	8.99487	9.84879	9.62377	5.02274	5.49175	4.99119	5.70038	2.55341	3.37164	2.48862	3.38474	1.26229	2.01112	1.26655	2.09936	0.288015	1.29112	0.323381	1.38473
	86.004	29.7831	21.0268	29.3168	20.7242	24.8184	20.1552	25.7536	20.3498	16.4015	13.9924	17.5774	14.9084	9.4386	9.00635	9.85959	9.63201	5.02284	5.4923	4.99744	5.7058	2.56102	3.3836	2.49195	3.38782	1.2627	2.01135	1.26827	2.101	0.29155	1.29885	0.324253	1.38557
	86.104	29.7869	21.0368	29.318	20.7245	24.8339	20.1568	25.7634	20.3504	16.4248	14.0137	17.5922	14.917	9.45016	9.0276	9.87039	9.64023	5.02659	5.50933	5.0037	5.71123	2.56477	3.39313	2.49529	3.3909	1.26614	2.00885	1.26999	2.10263	0.295299	1.30838	0.325124	1.38641
	86.204	29.7868	21.05	29.3191	20.7248	24.842	20.1455	25.7733	20.351	16.4325	14.0234	17.6069	14.9257	9.46178	9.02955	9.88118	9.64845	5.02649	5.51129	5.00995	5.71665	2.56514	3.39508	2.49862	3.39397	1.27385	2.01502	1.27171	2.10426	0.295668	1.31034	0.325996	1.38726
	86.304	29.7836	21.0505	29.3202	20.7251	24.8614	20.1498	25.7831	20.3516	16.4409	14.0353	17.6217	14.9343	9.45813	9.03752	9.89197	9.65666	5.03456	5.51144	5.0162	5.72207	2.57274	3.40696	2.50196	3.39705	1.2702	2.01518	1.27342	2.1059	0.303268	1.31049	0.326868	1.3881
	86.404	29.8024	21.0617	29.3213	20.7254	24.8689	20.169	25.7929	20.3522	16.4557	14.0469	17.6364	14.9429	9.46568	9.05299	9.90275	9.66487	5.0343	5.51566	5.02246	5.7275	2.57278	3.41071	2.50529	3.40012	1.26994	2.01893	1.27514	2.10753	0.303009	1.31424	0.327739	1.38894
	86.504	29.7944	21.0624	29.3224	20.7257	24.8809	20.1687	25.8026	20.3528	16.4601	14.0593	17.6511	14.9515	9.47766	9.05323	9.91353	9.67307	5.04285	5.52715	5.02871	5.73291	2.58055	3.41875	2.50863	3.4032	1.2702	2.00776	1.27686	2.10916	0.29155	1.31495	0.328611	1.38978
	86.604	29.7908	21.0795	29.3235	20.726	24.8925	20.1648	25.8123	20.3534	16.4799	14.0881	17.6658	14.9601	9.48537	9.0669	9.92431	9.68127	5.05399	5.533	5.03496	5.73833	2.58092	3.42461	2.51196	3.40627	1.27057	2.02112	1.27858	2.1108	0.291753	1.32424	0.329482	1.39062
	86.704	29.7909	21.0855	29.3245	20.7263	24.9004	20.1668	25.822	20.3539	16.507	14.1019	17.6805	14.9687	9.4975	9.07284	9.93508	9.68946	5.05409	5.53941	5.04121	5.74375	2.59227	3.43055	2.51529	3.40935	1.28192	2.03877	1.2803	2.11243	0.299362	1.33049	0.330354	1.39146
	86.804	29.7947	21.0871	29.3256	20.7266	24.9159	20.1595	25.8317	20.3545	16.5225	14.1035	17.6952	14.9773	9.52017	9.08573	9.94585	9.69765	5.05784	5.5523	5.04745	5.74916	2.59602	3.44391	2.51863	3.41242	1.28567	2.04041	1.28202	2.11406	0.303111	1.32791	0.331226	1.3923
	86.904	29.8069	21.0874	29.3267	20.7269	24.9237	20.1726	25.8413	20.3551	16.5303	14.1152	17.7099	14.9858	9.51266	9.07495	9.95661	9.70583	5.07003	5.56402	5.0537	5.75457	2.59649	3.44391	2.52196	3.4155	1.28567	2.04041	1.28373	2.1157	0.303111	1.32838	0.332097	1.39314
	87.004	29.817	21.095	29.3277	20.7272	24.9343	20.1652	25.8509	20.3556	16.5409	14.1231	17.7245	14.9943	9.51933	9.09752	9.96737	9.714	5.08013	5.5641	5.05995	5.75998	2.61831	3.4518	2.52529	3.41857	1.27671	2.02877	1.28545	2.11733	0.301966	1.33971	0.332969	1.39398
	87.104	29.8193	21.1012	29.3288	20.7275	24.9444	20.167	25.8605	20.3562	16.5627	14.1288	17.7391	15.0029	9.53339	9.09198	9.97813	9.72217	5.08248	5.57011	5.06619	5.76539	2.60924	3.4575	2.52863	3.42164	1.27906	2.03495	1.28717	2.11896	0.304311	1.34541	0.33384	1.39482
	87.204	29.817	21.1105	29.3298	20.7278	24.9541	20.1786	25.8701	20.3567	16.5796	14.1382	17.7538	15.0114	9.53886	9.09791	9.98888	9.73033	5.08013	5.57574	5.07244	5.7708	2.62612	3.45516	2.53196	3.42471	1.27671	2.04385	1.28889	2.12059	0.302439	1.34354	0.334712	1.39566
	87.304	29.8209	21.1105	29.3308	20.728	24.9733	20.1787	25.8796	20.3573	16.5763	14.1352	17.7684	15.0199	9.55448	9.10963	9.99963	9.73849	5.08404	5.57574	5.07868	5.7762	2.61878	3.44391	2.53529	3.42778	1.28062	2.0326	1.29061	2.12223	0.317119	1.34385	0.335583	1.3965
	87.404	29.831	21.0993	29.3319	20.7283	24.9874	20.1786	25.8891	20.3578	16.5979	14.1582	17.7829	15.0283	9.55713	9.11744	10.0104	9.74664	5.0945	5.57574	5.08492	5.78161	2.64409	3.44391	2.53862	3.43085	1.28296	2.03307	1.29233	2.12386	0.308217	1.35135	0.336455	1.39734
	87.504	29.8274	21.1105	29.3329	20.7286	24.9955	20.1804	25.8985	20.3584	16.6138	14.1582	17.7975	15.0368	9.56105	9.11744	10.0211	9.75479	5.09842	5.58402	5.09116	5.78701	2.62879	3.45563	2.54195	3.43392	1.27968	2.04385	1.29404	2.12549	0.305099	1.35135	0.337326	1.39818
	87.604	29.8287	21.1108	29.3339	20.7289	25.0043	20.1785	25.908	20.3589	16.6226	14.1663	17.8121	15.0453	9.56979	9.11768	10.0318	9.76293	5.09935	5.5955	5.0974	5.79241	2.62971	3.45586	2.54528	3.43699	1.2764	2.04456	1.29576	2.12712	0.316801	1.35205	0.338198	1.39902
	87.704	29.8341	21.1167	29.3349	20.7291	25.0139	20.173	25.9174	20.3594	16.6444	14.1836	17.8266	15.0537	9.57938	9.13502	10.0426	9.77107	5.09722	5.60113	5.10364	5.79781	2.62789	3.46196	2.54862	3.44006	1.27427	2.05018	1.29748	2.12875	0.303427	1.36893	0.339069	1.39986
	87.804	29.8406	21.1241	29.3359	20.7294	25.0277	20.1748	25.9268	20.36	16.6694	14.1952	17.8411	15.0621	9.58542	9.14315	10.0533	9.77919	5.10373	5.61269	5.10988	5.80321	2.64143	3.47258	2.55195	3.44313	1.2803	2.04971	1.2992	2.13038	0.309461	1.36877	0.33994	1.4007
	87.904	29.8445	21.1091	29.3369	20.7297	25.0326	20.1786	25.9361	20.3605	16.6816	14.1953	17.8556	15.0706	9.5898	9.15846	10.064	9.78732	5.10764	5.60504	5.11612	5.8086	2.63457	3.46149	2.55528	3.4462	1.27344	2.04268	1.30091	2.13202	0.302124	1.34971	0.340812	1.40154
	88.004	29.8558	21.1169	29.3379	20.7299	25.0633	20.1812	25.9454	20.361	16.7047	14.1916	17.8701	15.079	9.60944	9.15471	10.0747	9.79544	5.11899	5.60129	5.12235	5.81399	2.64935	3.45774	2.55861	3.44927	1.29604	2.04643	1.30263	2.13365	0.313955	1.35346	0.341683	1.40238
	88.104	29.8505	21.1203	29.3388	20.7302	25.0772	20.1959	25.9547	20.3615	16.6997	14.2188	17.8846	15.0873	9.61489	9.17018	10.0855	9.80355	5.1257	5.60894	5.12859	5.81939	2.64404	3.46539	2.56194	3.45234	1.28291	2.05409	1.30435	2.13528	0.31988	1.3533	0.342554	1.40322
	88.204	29.8481	21.1166	29.3398	20.7305	25.0865	20.1847	25.964	20.362	16.7243	14.2153	17.8991	15.0957	9.62121	9.17815	10.0962	9.81166	5.13076	5.61691	5.13482	5.82478	2.6494	3.47336	2.56527	3.45541	1.28077	2.05034	1.30607	2.13691	0.317433	1.34955	0.343426	1.40406
	88.304	29.856	21.1203	29.3408	20.7307	25.1022	20.1919	25.9732	20.3625	16.7205	14.2383	17.9135	15.1041	9.62823	9.1819	10.1069	9.81975	5.12701	5.62097	5.14105	5.83017	2.64596	3.4768	2.5686	3.45847	1.28453	2.05409	1.30778	2.13854	0.313991	1.3533	0.344297	1.4049
	88.404	29.8598	21.1205	29.3417	20.731	25.1139	20.1846	25.9824	20.363	16.7439	14.2468	17.928	15.1124	9.63298	9.18213	10.1176	9.82785	5.13081	5.63652	5.14729	5.83555	2.65727	3.48125	2.57193	3.46154	1.29662	2.06604	1.3095	2.14017	0.325302	1.34229	0.345168	1.40574
	88.504	29.8612	21.1262	29.3427	20.7312	25.1275	20.1844	25.9916	20.3635	16.757	14.2754	17.9424	15.1207	9.65344	9.19948	10.1283	9.83594	5.13222	5.64214	5.15351	5.84094	2.65134	3.48688	2.57525	3.46461	1.30145	2.07166	1.31122	2.1418	0.326401	1.35916	0.34604	1.40658
	88.604	29.8612	21.1264	29.3436	20.7315	25.1465	20.183	26.0008	20.364	16.7648	14.2756	17.9568	15.1291	9.66516	9.19971	10.139	9.84403	5.13269	5.64238	5.15975	5.84632	2.66258	3.49446	2.57858	3.46767	1.30145	2.0719	1.31294	2.14343	0.3192	1.3594	0.346911	1.40742
	88.704	29.87	21.1323	29.3445	20.7318	25.1748	20.1963	26.0099	20.3645	16.7931	14.2927	17.9712	15.1374	9.68177	9.21291	10.1497	9.85211	5.16054	5.64777	5.16597	5.85171	2.67138	3.48907	2.58191	3.47074	1.299	2.07729	1.31465	2.14506	0.327692	1.36479	0.347782	1.40826
	88.804	29.8653	21.1379	29.3455	20.732	25.1816	20.1963	26.019	20.365	16.7999	14.2871	17.9856	15.1457	9.6885	9.20729	10.1604	9.86018	5.15555	5.64215	5.1722	5.85709	2.66717	3.49422	2.58524	3.4738	1.30526	2.07948	1.31637	2.14669	0.33051	1.35916	0.348654	1.4091
	88.904	29.8704	21.1379	29.3464	20.7323	25.1991	20.2022	26.0281	20.3655	16.7974	14.2949	17.9999	15.1539	9.69771	9.21901	10.171	9.86825	5.15305	5.65386	5.17843	5.86246	2.68342	3.48297	2.58857	3.47687	1.30275	2.07948	1.31809	2.14832	0.328008	1.35916	0.349525	1.40994
	89.004	29.878	21.1266	29.3473	20.7325	25.2297	20.2025	26.0371	20.366	16.825	14.3068	18.0143	15.1622	9.71318	9.22698	10.1817	9.87631	5.1607	5.65402	5.18465	5.86784	2.69107	3.48313	2.5919	3.47993	1.31041	2.07963	1.3198	2.14995	0.335663	1.35932	0.350396	1.41078
	89.104	29.8742	21.1325	29.3482	20.7327	25.2337	20.2159	26.0461	20.3664	16.8324	14.3125	18.0286	15.1705	9.70964	9.22487	10.1924	9.88437	5.15716	5.65191	5.19088	5.87322	2.68722	3.48102	2.59522	3.48299	1.30687	2.08924	1.32152	2.15158	0.324	1.35721	0.351267	1.41162
	89.204	29.8747	21.144	29.3491	20.733	25.2533	20.2154	26.0551	20.3669	16.8521	14.3127	18.0429	15.1787	9.73678	9.23682	10.2031	9.89242	5.16477	5.65996	5.1971	5.87859	2.68732	3.49297	2.59855	3.48606	1.31447	2.07776	1.32324	2.15321	0.324102	1.35744	0.352138	1.41246
	89.304	29.8858	21.1535	29.35	20.7332	25.2652	20.2139	26.0641	20.3674	16.8636	14.3418	18.0572	15.1869	9.73662	9.25416	10.2137	9.90046	5.17633	5.66949	5.20333	5.88396	2.68716	3.5025	2.60188	3.48912	1.3026	2.09901	1.32495	2.15484	0.323944	1.36744	0.353009	1.4133
	89.404	29.8859	21.1537	29.3509	20.7335	25.2805	20.2183	26.073	20.3678	16.8715	14.3541	18.0715	15.1951	9.74839	9.26612	10.2244	9.9085	5.17686	5.67019	5.20955	5.88933	2.68769	3.51024	2.60521	3.49218	1.31484	2.09924	1.32667	2.15647	0.331813	1.37893	0.35388	1.41414
	89.504	29.8872	21.1519	29.3518	20.7337	25.2935	20.2294	26.0819	20.3683	16.8923	14.3672	18.0858	15.2033	9.75798	9.28346	10.235	9.91654	5.18941	5.68707	5.21577	5.8947	2.70055	3.50867	2.60853	3.49524	1.32739	2.10487	1.32839	2.1581	0.333588	1.38487	0.354751	1.41498
	89.604	29.8995	21.1594	29.3527	20.7339	25.3054	20.2256	26.0908	20.3687	16.9041	14.3755	18.1	15.2115	9.78105	9.29128	10.2457	9.92456	5.19732	5.69879	5.22199	5.90007	2.70816	3.51618	2.61186	3.4983	1.31608	2.10487	1.3301	2.15973	0.344935	1.39237	0.355623	1.41582
	89.704	29.9108	21.1654	29.3535	20.7342	25.3138	20.2176	26.0997	20.3692	16.9121	14.4045	18.1142	15.2197	9.78115	9.29729	10.2564	9.93259	5.19742	5.7048	5.22821	5.90543	2.70826	3.5336	2.61518	3.50136	1.32416	2.11136	1.33182	2.16136	0.336752	1.39838	0.356494	1.41666
	89.804	29.9197	21.1757	29.3544	20.7344	25.3339	20.2237	26.1085	20.3696	16.9331	14.4138	18.1285	15.2278	9.79829	9.31916	10.267	9.9406	5.20628	5.71465	5.23443	5.9108	2.71759	3.53594	2.61851	3.50442	1.34426	2.13245	1.33354	2.16299	0.334833	1.40823	0.357365	1.4175
	89.904	29.9159	21.1867	29.3553	20.7346	25.3418	20.2313	26.1173	20.3701	16.9523	14.4219	18.1427	15.236	9.8175	9.32643	10.2776	9.94862	5.20284	5.71472	5.24064	5.91616	2.72508	3.53571	2.62184	3.50748	1.34052	2.13221	1.33525	2.16462	0.350143	1.40018	0.358236	1.41834
	90.004	29.9264	21.1752	29.3561	20.7349	25.352	20.2202	26.1261	20.3705	16.9625	14.4221	18.1569	15.2441	9.81985	9.33369	10.2883	9.95662	5.22441	5.72199	5.24686	5.92152	2.72743	3.535	2.62516	3.51054	1.33505	2.13198	1.33697	2.16625	0.344676	1.40041	0.359107	1.41918
	90.104	29.9315	21.1755	29.357	20.7351	25.3614	20.2391	26.1348	20.371	16.9718	14.4338	18.1711	15.2522	9.82922	9.32667	10.2989	9.96462	5.22206	5.71121	5.25307	5.92688	2.72539	3.51298	2.62849	3.5136	1.3327	2.12073	1.33868	2.16788	0.342331	1.40042	0.359978	1.42002
	90.204	29.9316	21.1887	29.3578	20.7353	25.3692	20.2412	26.1435	20.3714	16.9797	14.4473	18.1852	15.2603	9.83704	9.33229	10.3095	9.97262	5.22254	5.7359	5.25929	5.93224	2.7329	3.52985	2.63181	3.51666	1.33301	2.12635	1.3404	2.16951	0.342332	1.40604	0.360849	1.42085
	90.304	29.9392	21.1889	29.3587	20.7355	25.3888	20.2337	26.1522	20.3718	17.0068	14.4588	18.1994	15.2684	9.85672	9.34034	10.3202	9.98061	5.25315	5.73613	5.2655	5.93759	2.74055	3.53008	2.63514	3.51972	1.34817	2.12659	1.34212	2.17114	0.349985	1.40627	0.36172	1.42169
	90.404	29.9353	21.1906	29.3595	20.7358	25.4042	20.2466	26.1609	20.3722	17.015	14.4575	18.2135	15.2765	9.86813	9.35377	10.3308	9.98859	5.24925	5.73785	5.27171	5.94295	2.73664	3.5318	2.63846	3.52278	1.34426	2.12831	1.34383	2.17276	0.34608	1.40799	0.362591	1.42253
	90.504	29.9342	21.183	29.3603	20.736	25.4108	20.2336	26.1695	20.3727	17.0291	14.4806	18.2276	15.2846	9.86698	9.36174	10.3414	9.99657	5.25592	5.738	5.27792	5.9483	2.7355	3.53196	2.64178	3.52583	1.34359	2.12846	1.34555	2.17439	0.344935	1.40815	0.363462	1.42337
	90.604	29.9379	21.195	29.3611	20.7362	25.4263	20.2312	26.1782	20.3731	17.0446	14.4844	18.2417	15.2926	9.88288	9.37721	10.352	10.0045	5.25962	5.74175	5.28413	5.95365	2.7392	3.53602	2.64511	3.52889	1.34682	2.13221	1.34727	2.17602	0.348637	1.40049	0.364333	1.42421
	90.704	29.9353	21.2066	29.3619	20.7364	25.432	20.2334	26.1868	20.3735	17.0615	14.4922	18.2558	15.3007	9.89157	9.37721	10.3626	10.0125	5.25706	5.74175	5.29034	5.959	2.73712	3.55133	2.64843	3.53195	1.34426	2.13221	1.34898	2.17765	0.34608	1.40799	0.365203	1.42505
	90.804	29.9355	21.2064	29.3628	20.7366	25.4546	20.2452	26.1953	20.3739	17.0734	14.5041	18.2699	15.3087	9.89906	9.38909	10.3732	10.0205	5.26894	5.75363	5.29655	5.96434	2.7368	3.55149	2.65175	3.535	1.34489	2.13237	1.3507	2.17928	0.35405	1.40815	0.366074	1.42589
	90.904	29.9355	21.2101	29.3636	20.7369	25.4439	20.2455	26.2039	20.3743	17.0812	14.5078	18.284	15.3167	9.90001	9.40096	10.3838	10.0284	5.26941	5.75785	5.30276	5.96969	2.7368	3.55524	2.65508	3.53806	1.35614	2.13612	1.35241	2.1809	0.346237	1.41237	0.366945	1.42673
	91.004	29.938	21.2067	29.3644	20.7371	25.4771	20.2412	26.2124	20.3747	17.0954	14.5161	18.298	15.3247	9.91376	9.40455	10.3944	10.0364	5.28316	5.76519	5.30896	5.97503	2.7393	3.54321	2.6584	3.54111	1.35114	2.13221	1.35413	2.18253	0.356552	1.41971	0.367816	1.42757
	91.104	29.9423	21.2062	29.3651	20.7373	25.481	20.245	26.2208	20.3751	17.1072	14.5352	18.312	15.3327	9.93719	9.41627	10.405	10.0443	5.29487	5.76519	5.31517	5.98038	2.74321	3.53602	2.66172	3.54417	1.36255	2.13268	1.35584	2.18416	0.360458	1.41971	0.368687	1.42841
	91.204	29.9509	21.2062	29.3659	20.7375	25.4865	20.2469	26.2293	20.3755	17.1162	14.5352	18.3261	15.3407	9.93454	9.42409	10.4156	10.0523	5.29252	5.7655	5.32137	5.98572	2.74086	3.54352	2.66505	3.54722	1.35989	2.14393	1.35756	2.18579	0.349986	1.41971	0.369558	1.42925
	91.304	29.9613	21.2065	29.3667	20.7377	25.5044	20.2448	26.2377	20.3759	17.1266	14.5471	18.3401	15.3486	9.94495	9.42432	10.4262	10.0602	5.29873	5.78105	5.32758	5.99106	2.74706	3.55125	2.66837	3.55027	1.35859	2.14417	1.35927	2.18741	0.348684	1.41994	0.370429	1.43009
	91.404	29.9497	21.2045	29.3675	20.7379	25.5162	20.2377	26.2461	20.3763	17.1342	14.5611	18.3541	15.3566	9.95313	9.4419	10.4368	10.0681	5.29878	5.78691	5.33378	5.99639	2.74759	3.54961	2.67169	3.55333	1.35912	2.13862	1.36099	2.18904	0.34874	1.4258	0.371299	1.43092
	91.504	29.9587	21.2043	29.3683	20.7381	25.5218	20.2505	26.2545	20.3767	17.1439	14.5801	18.368	15.3645	9.95797	9.44166	10.4474	10.0761	5.30784	5.78668	5.33998	6.00173	2.75618	3.54938	2.67501	3.55638	1.3677	2.1576	1.36271	2.19067	0.34608	1.41807	0.37217	1.43176
	91.604	29.9589	21.2043	29.369	20.7383	25.5528	20.2449	26.2629	20.3771	17.1633	14.5801	18.382	15.3724	9.96985	9.44995	10.4579	10.084	5.30847	5.7984	5.34618	6.00706	2.75633	3.54938	2.67833	3.55943	1.35614	2.1576	1.36442	2.1923	0.334518	1.42557	0.373041	1.4326
	91.704	29.9613	21.1929	29.3698	20.7385	25.5669	20.2357	26.2712	20.3775	17.1852	14.5996	18.3959	15.3803	9.97277	9.47291	10.4685	10.0919	5.32216	5.79886	5.35238	6.01239	2.75144	3.54938	2.68165	3.56248	1.35889	2.1576	1.36614	2.19392	0.336965	1.42557	0.373912	1.43344
	91.804	29.9576	21.2004	29.3705	20.7387	25.5632	20.2488	26.2795	20.3779	17.201	14.5996	18.4099	15.3882	9.98808	9.48026	10.4791	10.0998	5.31842	5.81011	5.35858	6.01772	2.76675	3.54938	2.68497	3.56553	1.36265	2.14588	1.36785	2.19555	0.33322	1.42604	0.374782	1.43428
	91.904	29.9693	21.2043	29.3713	20.7389	25.5941	20.2432	26.2878	20.3782	17.2124	14.6231	18.4238	15.3961	10.0112	9.4851	10.4896	10.1077	5.33789	5.82574	5.36477	6.02305	2.77811	3.55329	2.68829	3.56858	1.37401	2.16151	1.36957	2.19718	0.344574	1.44119	0.375653	1.43512
	92.004	29.968	21.2049	29.372	20.7391	25.5931	20.2491	26.2961	20.3786	17.2153	14.6232	18.4377	15.404	10.0102	9.49651	10.5002	10.1156	5.33712	5.8259	5.37097	6.02838	2.76966	3.55344	2.69161	3.57163	1.36525	2.16166	1.37128	2.1988	0.335821	1.44135	0.376524	1.43596
	92.104	29.9782	21.2198	29.3728	20.7393	25.6072	20.2527	26.3043	20.379	17.2377	14.6385	18.4515	15.4118	10.0243	9.51182	10.5107	10.1235	5.35071	5.8373	5.37716	6.03371	2.79123	3.55703	2.69493	3.57468	1.3676	2.16526	1.373	2.20043	0.349411	1.43322	0.377394	1.4368
	92.204	29.9745	21.2044	29.3735	20.7395	25.6153	20.2495	26.3125	20.3793	17.2526	14.6393	18.4654	15.4197	10.0206	9.51213	10.5213	10.1314	5.35878	5.8298	5.38336	6.03903	2.77586	3.54985	2.69825	3.57773	1.36395	2.15776	1.37471	2.20206	0.3228	1.42573	0.378265	1.43764
	92.304	29.9783	21.2043	29.3742	20.7397	25.6268	20.2486	26.3207	20.3797	17.2573	14.6616	18.4793	15.4275	10.0361	9.52369	10.5318	10.1392	5.36253	5.84136	5.38955	6.04435	2.79133	3.55688	2.70157	3.58078	1.36817	2.1576	1.37643	2.20368	0.326548	1.42604	0.379136	1.43847
	92.404	29.9771	21.1929	29.3749	20.7399	25.6455	20.2432	26.3288	20.3801	17.287	14.6582	18.4931	15.4353	10.0428	9.52369	10.5424	10.1471	5.36138	5.84136	5.39574	6.04967	2.77847	3.5611	2.70489	3.58383	1.37828	2.1576	1.37814	2.20531	0.325099	1.43729	0.380006	1.43931
	92.504	29.9775	21.2006	29.3757	20.7401	25.6529	20.2496	26.3369	20.3804	17.2947	14.6702	18.5069	15.4431	10.0544	9.53221	10.5529	10.155	5.36128	5.8416	5.40193	6.05499	2.77837	3.56165	2.70821	3.58688	1.37817	2.15784	1.37986	2.20693	0.31749	1.43752	0.380877	1.44015
	92.604	29.9895	21.206	29.3764	20.7403	25.6664	20.2625	26.345	20.3808	17.3076	14.6756	18.5207	15.4509	10.0556	9.54885	10.5634	10.1628	5.37455	5.8548	5.40812	6.06031	2.78008	3.57453	2.71153	3.58993	1.37161	2.16291	1.38157	2.20856	0.318736	1.44322	0.381747	1.44099
	92.704	29.9866	21.1891	29.3771	20.7404	25.6815	20.2567	26.3531	20.3811	17.3154	14.6777	18.5345	15.4587	10.0595	9.55494	10.574	10.1707	5.37815	5.84949	5.41431	6.06562	2.78742	3.56891	2.71485	3.59297	1.3677	2.14979	1.38328	2.21019	0.314828	1.4451	0.382618	1.44183
	92.804	29.9979	21.2004	29.3778	20.7406	25.6816	20.2605	26.3612	20.3815	17.3236	14.6899	18.5483	15.4665	10.0713	9.55526	10.5845	10.1786	5.37821	5.85699	5.4205	6.07094	2.78748	3.5686	2.71817	3.59602	1.36776	2.14979	1.385	2.21181	0.314885	1.4451	0.383489	1.44267
	92.904	29.9952	21.2004	29.3785	20.7408	25.6906	20.243	26.3692	20.3818	17.348	14.7129	18.5621	15.4742	10.0768	9.57057	10.595	10.1864	5.37602	5.85699	5.42669	6.07625	2.77731	3.5611	2.72149	3.59907	1.3651	2.14979	1.38671	2.21344	0.312225	1.43338	0.384359	1.44351
	93.004	30.0006	21.1932	29.3792	20.741	25.7082	20.2489	26.3772	20.3822	17.3655	14.7209	18.5758	15.482	10.1014	9.58245	10.6055	10.1942	5.39263	5.85715	5.43287	6.08156	2.79018	3.56157	2.7248	3.60211	1.37046	2.14995	1.38843	2.21506	0.317591	1.43354	0.385229	1.44434
	93.104	30.0004	21.2082	29.3799	20.7412	25.7193	20.2452	26.3852	20.3825	17.3844	14.7246	18.5896	15.4897	10.109	9.59791	10.616	10.2021	5.40029	5.86089	5.43906	6.08687	2.79003	3.57282	2.72812	3.60516	1.3703	2.16541	1.39014	2.21669	0.317433	1.43729	0.3861	1.44518
	93.204	29.998	21.2084	29.3805	20.7414	25.7249	20.2452	26.3931	20.3829	17.3937	14.7366	18.6033	15.4974	10.1066	9.60643	10.6265	10.2099	5.39784	5.87285	5.44524	6.09218	2.78758	3.57305	2.73144	3.6082	1.36786	2.16565	1.39186	2.21831	0.307175	1.42971	0.38697	1.44602
	93.304	30.0005	21.2183	29.3812	20.7415	25.7467	20.2412	26.4011	20.3832	17.4082	14.7539	18.617	15.5051	10.1208	9.62674	10.637	10.2177	5.40034	5.88238	5.45142	6.09748	2.79008	3.58258	2.73476	3.61125	1.37036	2.17549	1.39357	2.21994	0.309678	1.43924	0.387841	1.44686
	93.404	30.0031	21.2221	29.3819	20.7417	25.7571	20.2454	26.409	20.3835	17.4379	14.7502	18.6307	15.5128	10.1351	9.62401	10.6475	10.2256	5.40295	5.87871	5.45761	6.10279	2.78144	3.57891	2.73807	3.61429	1.37297	2.17932	1.39528	2.22156	0.312281	1.43557	0.388711	1.4477
	93.504	30.0004	21.2277	29.3826	20.7419	25.7544	20.2627	26.4169	20.3839	17.443	14.7676	18.6444	15.5205	10.1403	9.64869	10.658	10.2334	5.40059	5.88433	5.46379	6.10809	2.79003	3.58453	2.74139	3.61733	1.37061	2.18495	1.397	2.22319	0.309621	1.44119	0.389582	1.44854
	93.604	30.0003	21.216	29.3832	20.7421	25.766	20.2626	26.4247	20.3842	17.4547	14.7754	18.658	15.5282	10.1402	9.66041	10.6685	10.2412	5.41972	5.89261	5.46997	6.11339	2.78993	3.58454	2.74471	3.62038	1.3663	2.18495	1.39871	2.22481	0.297802	1.44119	0.390452	1.44937
	93.704	29.998	21.2166	29.3839	20.7422	25.7715	20.2584	26.4326	20.3845	17.4718	14.7756	18.6717	15.5358	10.1495	9.66057	10.679	10.249	5.41707	5.90402	5.47615	6.11869	2.78789	3.58469	2.74802	3.62342	1.36443	2.1851	1.40043	2.22644	0.295456	1.44135	0.391323	1.45021
	93.804	30.0002	21.2316	29.3845	20.7424	25.7855	20.2471	26.4404	20.3848	17.4819	14.791	18.6853	15.5435	10.1596	9.67245	10.6895	10.2568	5.41997	5.90777	5.48232	6.12399	2.79768	3.58844	2.75134	3.62646	1.37796	2.18885	1.40214	2.22806	0.297745	1.4451	0.392193	1.45105
	93.904	30.0006	21.2241	29.3852	20.7426	25.7863	20.2469	26.4481	20.3852	17.494	14.7994	18.6989	15.5511	10.16	9.6919	10.7	10.2646	5.42779	5.908	5.4885	6.12928	2.79847	3.58868	2.75465	3.6295	1.38999	2.1969	1.40385	2.22968	0.29806	1.44534	0.393063	1.45189
	94.004	30.0036	21.23	29.3858	20.7427	25.8202	20.2471	26.4559	20.3855	17.4972	14.8125	18.7125	15.5587	10.1749	9.69752	10.7105	10.2724	5.43102	5.91394	5.49468	6.13458	2.81248	3.5943	2.75797	3.63255	1.38104	2.20252	1.40557	2.23131	0.300822	1.45143	0.393934	1.45273
	94.104	30.0145	21.2412	29.3865	20.7429	25.8313	20.2509	26.4636	20.3858	17.5316	14.8279	18.7261	15.5663	10.1976	9.709	10.7209	10.2801	5.45764	5.92511	5.50085	6.13987	2.81613	3.59766	2.76128	3.63559	1.38468	2.20666	1.40728	2.23293	0.293055	1.46635	0.394804	1.45356
	94.204	30.0082	21.2323	29.3871	20.7431	25.8443	20.2474	26.4714	20.3861	17.5524	14.8303	18.7397	15.5739	10.2106	9.71143	10.7314	10.2879	5.45888	5.91582	5.50703	6.14516	2.81768	3.58118	2.7646	3.63863	1.39765	2.20862	1.40899	2.23456	0.30181	1.44534	0.395674	1.4544
	94.304	30.0083	21.2531	29.3877	20.7432	25.8526	20.2603	26.479	20.3864	17.5642	14.8399	18.7533	15.5815	10.2224	9.72096	10.7419	10.2957	5.45941	5.92535	5.5132	6.15045	2.82524	3.59821	2.76791	3.64167	1.38599	2.21815	1.41071	2.23618	0.301865	1.45487	0.396545	1.45524
	94.404	30.0097	21.2492	29.3884	20.7434	25.8848	20.2549	26.4867	20.3867	17.5734	14.8442	18.7668	15.5891	10.2316	9.72877	10.7523	10.3034	5.48018	5.93316	5.51937	6.15574	2.81883	3.5943	2.77123	3.64471	1.38739	2.21377	1.41242	2.2378	0.303268	1.46268	0.397415	1.45608
	94.504	30.0124	21.2378	29.389	20.7436	25.8872	20.2586	26.4944	20.387	17.5879	14.8555	18.7804	15.5966	10.234	9.73659	10.7628	10.3112	5.49013	5.93363	5.52554	6.16102	2.82128	3.5943	2.77454	3.64775	1.39014	2.20252	1.41414	2.23943	0.305715	1.45096	0.398285	1.45692
	94.604	30.016	21.2453	29.3896	20.7437	25.8836	20.2528	26.502	20.3873	17.611	14.8672	18.7939	15.6041	10.2418	9.73659	10.7732	10.319	5.48623	5.94488	5.53171	6.16631	2.81785	3.59477	2.77786	3.65078	1.39374	2.20252	1.41585	2.24105	0.313526	1.45096	0.399155	1.45775
	94.704	30.0123	21.2458	29.3902	20.7439	25.8991	20.2489	26.5096	20.3876	17.6195	14.875	18.8074	15.6117	10.2459	9.7483	10.7837	10.3267	5.48295	5.94488	5.53788	6.17159	2.82582	3.60602	2.78117	3.65382	1.39	2.20252	1.41756	2.24267	0.30978	1.45127	0.400026	1.45859
	94.804	30.0185	21.2434	29.3908	20.744	25.9058	20.2549	26.5171	20.3879	17.6448	14.8809	18.8209	15.6192	10.2521	9.75026	10.7941	10.3344	5.50045	5.94683	5.54405	6.17687	2.84331	3.60797	2.78448	3.65686	1.39625	2.19666	1.41928	2.2443	0.30431	1.4451	0.400896	1.45943
	94.904	30.0147	21.2434	29.3914	20.7442	25.9211	20.2549	26.5247	20.3882	17.6527	14.8809	18.8343	15.6267	10.2601	9.76245	10.8046	10.3422	5.50836	5.94683	5.55022	6.18215	2.83951	3.60797	2.7878	3.6599	1.39291	2.19666	1.42099	2.24592	0.300507	1.4451	0.401766	1.46027
	95.004	30.018	21.2319	29.392	20.7444	25.9356	20.2508	26.5322	20.3885	17.6633	14.8892	18.8478	15.6342	10.2706	9.78174	10.815	10.3499	5.51143	5.94707	5.55638	6.18743	2.83086	3.60852	2.79111	3.66293	1.40692	2.18909	1.4227	2.24754	0.303268	1.44534	0.402636	1.46111
	95.104	30.0291	21.2475	29.3926	20.7445	25.9436	20.2509	26.5397	20.3888	17.6749	14.9241	18.8612	15.6417	10.2822	9.80862	10.8254	10.3576	5.51883	5.96222	5.56254	6.1927	2.83826	3.63117	2.79442	3.66597	1.40682	2.20424	1.42441	2.24917	0.295354	1.44877	0.403506	1.46194
	95.204	30.029	21.2473	29.3932	20.7447	25.9515	20.2473	26.5472	20.3891	17.6826	14.9238	18.8747	15.6491	10.29	9.79713	10.8358	10.3654	5.52706	5.95105	5.56871	6.19798	2.83821	3.61969	2.79773	3.66901	1.40676	2.19276	1.42613	2.25079	0.295298	1.43776	0.404376	1.46278
	95.304	30.0292	21.2397	29.3938	20.7448	25.9746	20.2588	26.5546	20.3894	17.695	14.9241	18.8881	15.6566	10.2902	9.79768	10.8463	10.3731	5.53847	5.9705	5.57487	6.20325	2.83836	3.61993	2.80105	3.67204	1.40692	2.20081	1.42784	2.25241	0.295457	1.44924	0.405247	1.46362
	95.404	30.0329	21.2456	29.3944	20.745	25.9901	20.2588	26.5621	20.3897	17.7216	14.9414	18.9015	15.664	10.3051	9.81862	10.8567	10.3808	5.54217	5.97613	5.58103	6.20852	2.84207	3.62555	2.80436	3.67508	1.41062	2.20643	1.42955	2.25403	0.299159	1.45487	0.406116	1.46446
	95.504	30.0344	21.2531	29.395	20.7451	25.9993	20.2586	26.5695	20.3899	17.7312	14.9497	18.9149	15.6715	10.307	9.83034	10.8671	10.3885	5.54392	5.9766	5.58719	6.21379	2.84399	3.62555	2.80767	3.67811	1.41207	2.20643	1.43127	2.25566	0.300608	1.44705	0.406987	1.46529
	95.604	30.0369	21.2377	29.3956	20.7453	26.0218	20.2569	26.5769	20.3902	17.7608	14.9573	18.9282	15.6789	10.3173	9.82714	10.8775	10.3962	5.56565	5.98418	5.59335	6.21906	2.84992	3.61407	2.81098	3.68115	1.41458	2.19495	1.43298	2.25728	0.303112	1.44339	0.407857	1.46613
	95.704	30.0245	21.2434	29.3961	20.7454	26.0319	20.2606	26.5842	20.3905	17.7713	14.9749	18.9416	15.6863	10.3279	9.84354	10.8879	10.4039	5.56451	5.9898	5.59951	6.22432	2.84878	3.61969	2.81429	3.68418	1.41343	2.20057	1.43469	2.2589	0.301966	1.43729	0.408727	1.46697
	95.804	30.0354	21.2398	29.3967	20.7456	26.0433	20.2625	26.5916	20.3908	17.7788	14.9867	18.9549	15.6937	10.3354	9.84041	10.8983	10.4116	5.56462	5.98621	5.60567	6.22959	2.84842	3.6161	2.8176	3.68721	1.41307	2.20448	1.4364	2.26052	0.302077	1.43369	0.409597	1.46781
	95.904	30.0305	21.2414	29.3973	20.7457	26.0583	20.2569	26.5989	20.391	17.7935	15	18.9683	15.7011	10.3305	9.85034	10.9087	10.4193	5.57102	5.99957	5.61183	6.23485	2.84357	3.61774	2.82091	3.69025	1.40822	2.19893	1.43812	2.26214	0.308004	1.43534	0.410467	1.46864
	96.004	30.0334	21.2414	29.3978	20.7459	26.0681	20.2626	26.6062	20.3913	17.8078	15	18.9816	15.7084	10.3448	9.86159	10.9191	10.4269	5.57362	5.99957	5.61798	6.24011	2.84618	3.62555	2.82422	3.69328	1.40302	2.20612	1.43983	2.26377	0.299835	1.43565	0.411337	1.46948
	96.104	30.0444	21.2355	29.3984	20.746	26.0764	20.2588	26.6134	20.3916	17.8233	15.0137	18.9949	15.7158	10.3565	9.87916	10.9295	10.4346	5.57743	6.01324	5.62414	6.24537	2.83857	3.63141	2.82753	3.69631	1.40729	2.20479	1.44154	2.26539	0.314887	1.44119	0.412207	1.47032
	96.204	30.0425	21.2297	29.3989	20.7462	26.097	20.2528	26.6207	20.3919	17.8364	15.0195	19.0082	15.7231	10.3734	9.88112	10.9399	10.4423	5.5944	6.00738	5.63029	6.25063	2.85133	3.62555	2.83084	3.69934	1.42379	2.20643	1.44325	2.26701	0.32014	1.4358	0.413077	1.47116
	96.304	30.0486	21.2297	29.3995	20.7463	26.107	20.2488	26.6279	20.3921	17.8467	15.0195	19.0214	15.7305	10.3799	9.88112	10.9503	10.4499	5.59353	6.00738	5.63645	6.25588	2.85045	3.62555	2.83415	3.70237	1.42244	2.21815	1.44497	2.26863	0.318793	1.44705	0.413947	1.47199
	96.404	30.0513	21.2301	29.4	20.7464	26.1101	20.251	26.6351	20.3924	17.8573	15.0278	19.0347	15.7378	10.3948	9.89284	10.9606	10.4576	5.60748	6.00738	5.6426	6.26114	2.86471	3.63727	2.83746	3.7054	1.42515	2.21815	1.44668	2.27025	0.321025	1.44705	0.414816	1.47283
	96.504	30.0511	21.2336	29.4006	20.7466	26.1215	20.2508	26.6423	20.3926	17.8687	15.0391	19.0479	15.7451	10.4175	9.89315	10.971	10.4652	5.60752	6.0191	5.64875	6.26639	2.86024	3.63727	2.84077	3.70843	1.42489	2.21815	1.44839	2.27187	0.309519	1.44705	0.415686	1.47367
	96.604	30.0487	21.2339	29.4011	20.7467	26.1273	20.2452	26.6495	20.3929	17.8664	15.0508	19.0612	15.7524	10.423	9.90815	10.9814	10.4729	5.61269	6.0191	5.6549	6.27164	2.8579	3.63727	2.84408	3.71146	1.43067	2.21815	1.4501	2.27349	0.307649	1.44706	0.416556	1.47451
	96.704	30.0466	21.2414	29.4017	20.7469	26.1517	20.251	26.6566	20.3931	17.8916	15.0508	19.0744	15.7597	10.4399	9.91268	10.9917	10.4805	5.61789	6.0191	5.66105	6.27689	2.86357	3.63696	2.84739	3.71449	1.43557	2.21815	1.45181	2.27512	0.324102	1.44705	0.417426	1.47534
	96.804	30.0693	21.2416	29.4022	20.747	26.1632	20.2569	26.6637	20.3934	17.9143	15.0627	19.0876	15.767	10.4514	9.92041	11.0021	10.4882	5.62154	6.0198	5.6672	6.28214	2.87066	3.62969	2.8507	3.71752	1.43921	2.21838	1.45353	2.27674	0.327748	1.43588	0.418296	1.47618
	96.904	30.067	21.2301	29.4027	20.7471	26.173	20.2567	26.6708	20.3937	17.9237	15.0703	19.1008	15.7742	10.4607	9.9319	11.0125	10.4958	5.62748	6.03082	5.67334	6.28739	2.86878	3.64118	2.85401	3.72055	1.43734	2.22596	1.45524	2.27836	0.325404	1.44283	0.419166	1.47702
	97.004	30.0618	21.2414	29.4032	20.7473	26.1869	20.2569	26.6779	20.3939	17.9461	15.082	19.1139	15.7815	10.4633	9.94018	11.0228	10.5034	5.64133	6.03863	5.67949	6.29263	2.88263	3.64149	2.85731	3.72357	1.45119	2.22596	1.45695	2.27998	0.328008	1.43565	0.420036	1.47785
	97.104	30.0657	21.2418	29.4038	20.7474	26.2026	20.2491	26.6849	20.3941	17.969	15.0902	19.1271	15.7887	10.4748	9.95182	11.0332	10.511	5.64528	6.03933	5.68563	6.29787	2.88581	3.65688	2.86062	3.7266	1.45484	2.22682	1.45866	2.2816	0.331655	1.43182	0.420906	1.47869
	97.204	30.0736	21.2515	29.4043	20.7475	26.2188	20.2569	26.6919	20.3944	17.9772	15.0996	19.1402	15.7959	10.4869	9.97291	11.0435	10.5186	5.6529	6.05621	5.69178	6.30312	2.87545	3.65875	2.86393	3.72963	1.45526	2.24744	1.46037	2.28322	0.332073	1.44119	0.421775	1.47953
	97.304	30.0769	21.2551	29.4048	20.7477	26.2333	20.2569	26.6989	20.3946	17.9922	15.1077	19.1533	15.8031	10.5019	9.97682	11.0539	10.5263	5.6607	6.0523	5.69792	6.30836	2.88997	3.65485	2.86724	3.73266	1.44681	2.24354	1.46208	2.28484	0.335347	1.43776	0.422645	1.48037
	97.404	30.0642	21.2473	29.4053	20.7478	26.2443	20.2632	26.7059	20.3949	18.0108	15.1231	19.1665	15.8103	10.5088	9.98854	11.0642	10.5339	5.66722	6.0523	5.70406	6.31359	2.88899	3.65485	2.87054	3.73568	1.44613	2.24307	1.4638	2.28646	0.334361	1.44119	0.423515	1.4812
	97.504	30.0749	21.2473	29.4058	20.7479	26.2583	20.2627	26.7129	20.3951	18.0215	15.1348	19.1796	15.8175	10.5078	9.98854	11.0745	10.5415	5.66623	6.0523	5.7102	6.31883	2.88831	3.65485	2.87385	3.73871	1.45265	2.23182	1.46551	2.28808	0.333374	1.44119	0.424385	1.48204
	97.604	30.067	21.2473	29.4063	20.748	26.2663	20.2664	26.7198	20.3954	18.0448	15.1348	19.1926	15.8247	10.531	9.99682	11.0849	10.549	5.67779	6.05277	5.71634	6.32406	2.89956	3.65485	2.87716	3.74173	1.4564	2.23182	1.46722	2.2897	0.337123	1.44119	0.425254	1.48288
	97.704	30.0668	21.2301	29.4068	20.7482	26.2743	20.261	26.7267	20.3956	18.0529	15.1371	19.2057	15.8319	10.5426	10.0026	11.0952	10.5566	5.67763	6.05855	5.72248	6.3293	2.89988	3.64891	2.88046	3.74476	1.45624	2.22636	1.46893	2.29132	0.325245	1.43573	0.426124	1.48371
	97.804	30.0669	21.2399	29.4073	20.7483	26.294	20.2705	26.7336	20.3958	18.0642	15.1582	19.2188	15.839	10.5427	10.0237	11.1055	10.5642	5.67816	6.06793	5.72862	6.33453	2.91118	3.64704	2.88377	3.74778	1.44505	2.2362	1.47064	2.29294	0.325305	1.43338	0.426994	1.48455
	97.904	30.0748	21.2514	29.4078	20.7484	26.3205	20.2701	26.7405	20.3961	18.0838	15.1589	19.2318	15.8462	10.5584	10.0239	11.1158	10.5718	5.69732	6.06847	5.73476	6.33976	2.90737	3.65899	2.88708	3.75081	1.46421	2.24721	1.47235	2.29456	0.333216	1.43409	0.427863	1.48539
	98.004	30.0746	21.257	29.4083	20.7486	26.3208	20.2647	26.7473	20.3963	18.1032	15.1875	19.2448	15.8533	10.57	10.0374	11.1261	10.5794	5.69716	6.0816	5.74089	6.34499	2.91894	3.66508	2.89038	3.75383	1.46406	2.24206	1.47406	2.29618	0.333059	1.45096	0.428733	1.48622
	98.104	30.0748	21.257	29.4088	20.7487	26.3327	20.2705	26.7542	20.3965	18.1112	15.1956	19.2578	15.8604	10.5706	10.0486	11.1364	10.5869	5.69732	6.0816	5.74703	6.35021	2.90768	3.67633	2.89369	3.75685	1.46421	2.2533	1.47578	2.2978	0.333217	1.44315	0.429603	1.48706
	98.204	30.0773	21.2438	29.4092	20.7488	26.3435	20.2705	26.761	20.3967	18.1254	15.1974	19.2708	15.8675	10.5921	10.0317	11.1467	10.5945	5.69982	6.07636	5.75316	6.35544	2.91769	3.67063	2.89699	3.75987	1.46702	2.2476	1.47749	2.29941	0.33572	1.43698	0.430472	1.4879
	98.304	30.0818	21.2551	29.4097	20.7489	26.3778	20.2743	26.7678	20.397	18.1489	15.2126	19.2838	15.8746	10.6082	10.0471	11.157	10.602	5.71555	6.09136	5.75929	6.36066	2.9217	3.68219	2.9003	3.7629	1.47901	2.25167	1.4792	2.30103	0.339729	1.42994	0.431342	1.48873
	98.404	30.0917	21.2551	29.4102	20.749	26.3736	20.2705	26.7745	20.3972	18.1672	15.2129	19.2968	15.8817	10.6222	10.0471	11.1673	10.6096	5.72206	6.09168	5.76542	6.36588	2.92821	3.68219	2.9036	3.76592	1.49677	2.25916	1.48091	2.30265	0.346542	1.44073	0.432211	1.48957
	98.504	30.0957	21.244	29.4107	20.7492	26.3884	20.2686	26.7813	20.3974	18.1789	15.2131	19.3097	15.8888	10.6376	10.0551	11.1776	10.6171	5.72601	6.09933	5.77155	6.3711	2.93185	3.68235	2.9069	3.76894	1.50041	2.25932	1.48262	2.30427	0.357697	1.41838	0.433081	1.49041
	98.604	30.0995	21.259	29.4111	20.7493	26.3965	20.2744	26.788	20.3976	18.1945	15.2288	19.3227	15.8958	10.6417	10.0593	11.1879	10.6247	5.73769	6.1148	5.77768	6.37632	2.92821	3.68563	2.91021	3.77196	1.48895	2.26307	1.48433	2.30589	0.35405	1.43338	0.433951	1.49124
	98.704	30.0999	21.2594	29.4116	20.7494	26.4042	20.2742	26.7947	20.3978	18.2139	15.2451	19.3356	15.9029	10.6533	10.0828	11.1982	10.6322	5.749	6.11527	5.78381	6.38154	2.92858	3.67485	2.91351	3.77498	1.48885	2.26354	1.48604	2.30751	0.353948	1.43385	0.43482	1.49208
	98.804	30.1124	21.2668	29.4121	20.7495	26.4177	20.2725	26.8014	20.398	18.2347	15.2754	19.3485	15.9099	10.6624	10.0979	11.2085	10.6397	5.74304	6.12308	5.78994	6.38675	2.94107	3.68266	2.91682	3.778	1.4904	2.27088	1.48775	2.30913	0.355194	1.44119	0.43569	1.49292
	98.904	30.1111	21.2551	29.4125	20.7496	26.4393	20.2728	26.808	20.3983	18.2451	15.2871	19.3614	15.9169	10.6728	10.0979	11.2187	10.6473	5.74925	6.13433	5.79607	6.39197	2.93977	3.70563	2.92012	3.78102	1.49661	2.27088	1.48946	2.31074	0.353892	1.44119	0.436559	1.49375
	99.004	30.0982	21.2516	29.413	20.7498	26.4463	20.2803	26.8147	20.3985	18.2518	15.291	19.3743	15.9239	10.6717	10.094	11.229	10.6548	5.75639	6.13043	5.80219	6.39718	2.93862	3.70172	2.92342	3.78404	1.49546	2.26698	1.49117	2.31236	0.352748	1.42948	0.437429	1.49459
	99.104	30.1064	21.263	29.4134	20.7499	26.4617	20.2862	26.8213	20.3987	18.2792	15.3029	19.3872	15.9309	10.6795	10.1059	11.2393	10.6623	5.7755	6.1309	5.80832	6.40239	2.94649	3.70188	2.92672	3.78706	1.5038	2.26713	1.49288	2.31398	0.372336	1.43776	0.438298	1.49543
	99.204	30.115	21.2531	29.4139	20.75	26.4823	20.2901	26.8279	20.3989	18.292	15.3086	19.4	15.9379	10.7006	10.1038	11.2496	10.6698	5.78831	6.1441	5.81444	6.4076	2.94758	3.69977	2.93003	3.79007	1.51614	2.26502	1.49459	2.3156	0.361705	1.43534	0.439168	1.49626
	99.304	30.1137	21.2475	29.4143	20.7501	26.4927	20.294	26.8345	20.3991	18.299	15.303	19.4129	15.9449	10.7106	10.106	11.2598	10.6773	5.78731	6.15019	5.82057	6.4128	2.94628	3.69446	2.93333	3.79309	1.51484	2.2594	1.4963	2.31722	0.360403	1.42971	0.440037	1.4971
	99.404	30.114	21.253	29.4148	20.7502	26.5013	20.2823	26.841	20.3993	18.3223	15.3202	19.4257	15.9519	10.7187	10.1232	11.2701	10.6848	5.79514	6.14449	5.82669	6.41801	2.94659	3.7075	2.93663	3.79611	1.50391	2.26495	1.49801	2.31883	0.361191	1.43526	0.440906	1.49794
	99.504	30.1181	21.2515	29.4152	20.7503	26.5282	20.2898	26.8475	20.3995	18.3454	15.3265	19.4385	15.9588	10.7341	10.1214	11.2803	10.6923	5.79925	6.15386	5.83281	6.42321	2.95055	3.71344	2.93993	3.79912	1.5188	2.26354	1.49972	2.32045	0.376083	1.42166	0.441776	1.49877
	99.604	30.1306	21.2434	29.4156	20.7504	26.5448	20.2823	26.8541	20.3997	18.3662	15.3418	19.4513	15.9658	10.747	10.1253	11.2906	10.6998	5.81175	6.14996	5.83893	6.42841	2.9593	3.70954	2.94323	3.80214	1.52004	2.27088	1.50143	2.32207	0.389047	1.41776	0.442645	1.49961
	99.704	30.1295	21.2436	29.4161	20.7505	26.5554	20.2823	26.8606	20.3999	18.3768	15.3499	19.4641	15.9727	10.7537	10.1372	11.3008	10.7072	5.8106	6.16191	5.84505	6.43361	2.95816	3.72149	2.94653	3.80516	1.51921	2.27112	1.50314	2.32369	0.387904	1.41846	0.443515	1.50044
	99.804	30.1181	21.2414	29.4165	20.7506	26.5669	20.2821	26.867	20.4001	18.3957	15.3672	19.4768	15.9796	10.7538	10.1428	11.311	10.7147	5.82216	6.168	5.85116	6.43881	2.95847	3.72711	2.94984	3.80817	1.52656	2.26893	1.50485	2.3253	0.387747	1.43534	0.444384	1.50128
	99.904	30.1324	21.2416	29.4169	20.7508	26.5775	20.2666	26.8735	20.4003	18.4072	15.3674	19.4896	15.9865	10.7837	10.1434	11.3213	10.7222	5.8254	6.1798	5.85728	6.44401	2.97248	3.72735	2.95314	3.81119	1.52932	2.26917	1.50656	2.32692	0.390508	1.42807	0.445253	1.50212
	100.004	30.1541	21.248	29.4173	20.7509	26.58	20.2845	26.8799	20.4005	18.4327	15.385	19.5023	15.9934	10.7862	10.1685	11.3315	10.7296	5.84696	6.19316	5.8634	6.44921	2.97498	3.73321	2.95644	3.8142	1.53182	2.26331	1.50827	2.32854	0.39301	1.44143	0.446123	1.50295
	100.104	30.1555	21.2648	29.4178	20.751	26.6009	20.2841	26.8863	20.4007	18.4419	15.3984	19.5151	16.0003	10.7993	10.1819	11.3417	10.7371	5.84836	6.19925	5.86951	6.4544	2.96857	3.73883	2.95974	3.81721	1.5337	2.26893	1.50998	2.33015	0.394414	1.44705	0.446992	1.50379
	100.204	30.1554	21.2648	29.4182	20.7511	26.6008	20.28	26.8927	20.4009	18.4535	15.4102	19.5278	16.0072	10.8069	10.1819	11.352	10.7446	5.84851	6.22222	5.87562	6.45959	2.96842	3.74664	2.96304	3.82023	1.54479	2.26893	1.51169	2.33177	0.394258	1.44705	0.447861	1.50463
	100.304	30.1581	21.2477	29.4186	20.7512	26.6035	20.2767	26.8991	20.4011	18.4758	15.4123	19.5405	16.014	10.8219	10.1762	11.3622	10.752	5.85878	6.21652	5.88174	6.46478	2.97148	3.74094	2.96634	3.82324	1.54755	2.26323	1.5134	2.33339	0.404358	1.44135	0.448731	1.50546
	100.404	30.1468	21.2531	29.419	20.7513	26.6152	20.2823	26.9054	20.4013	18.4835	15.4219	19.5531	16.0209	10.833	10.1858	11.3724	10.7594	5.85868	6.21441	5.88785	6.46997	2.97889	3.73883	2.96964	3.82625	1.54744	2.26112	1.51511	2.335	0.385198	1.43924	0.4496	1.5063
	100.504	30.1555	21.2531	29.4194	20.7514	26.6127	20.2879	26.9118	20.4014	18.4927	15.4219	19.5658	16.0277	10.8422	10.1858	11.3826	10.7669	5.85618	6.22254	5.89396	6.47516	2.97639	3.73883	2.97294	3.82927	1.54525	2.26112	1.51682	2.33662	0.383169	1.42752	0.450469	1.50713
	100.604	30.171	21.2534	29.4198	20.7515	26.6242	20.2823	26.9181	20.4016	18.516	15.4304	19.5785	16.0346	10.8538	10.1939	11.3928	10.7743	5.85992	6.23027	5.90007	6.48034	2.98013	3.73907	2.97623	3.83228	1.5565	2.26167	1.51853	2.33824	0.398164	1.42776	0.451338	1.50797
	100.704	30.162	21.2594	29.4202	20.7516	26.6387	20.2823	26.9244	20.4018	18.5304	15.4585	19.5911	16.0414	10.8566	10.2117	11.403	10.7817	5.86316	6.23636	5.90618	6.48553	2.98337	3.74469	2.97953	3.83529	1.55926	2.27479	1.52024	2.33985	0.400925	1.43338	0.452207	1.5088
	100.804	30.1733	21.259	29.4206	20.7517	26.6383	20.2764	26.9306	20.402	18.5496	15.4512	19.6037	16.0482	10.8682	10.219	11.4132	10.7892	5.87399	6.24371	5.91229	6.49071	2.9942	3.7525	2.98283	3.8383	1.55885	2.27088	1.52195	2.34147	0.400507	1.42948	0.453077	1.50964
	100.904	30.1584	21.2592	29.421	20.7518	26.6426	20.2808	26.9369	20.4022	18.5539	15.4628	19.6164	16.055	10.88	10.2271	11.4234	10.7966	5.8705	6.24394	5.91839	6.49589	2.99071	3.75274	2.98613	3.84131	1.55536	2.27112	1.52366	2.34308	0.397491	1.42971	0.453946	1.51048
	101.004	30.1659	21.2648	29.4214	20.7519	26.6548	20.2959	26.9431	20.4024	18.5734	15.473	19.629	16.0618	10.88	10.2327	11.4336	10.804	5.88252	6.26128	5.9245	6.50107	2.99899	3.75836	2.98943	3.84432	1.55583	2.27674	1.52537	2.3447	0.397018	1.43534	0.454815	1.51131
	101.104	30.1685	21.2653	29.4218	20.752	26.669	20.2936	26.9493	20.4025	18.5877	15.4884	19.6415	16.0685	10.8943	10.2446	11.4438	10.8114	5.89263	6.26175	5.9306	6.50625	3.01284	3.75821	2.99273	3.84733	1.56968	2.2769	1.52708	2.34632	0.399624	1.42424	0.455684	1.51215
	101.204	30.1762	21.2648	29.4222	20.7521	26.6958	20.2837	26.9555	20.4027	18.6149	15.5039	19.6541	16.0753	10.902	10.26	11.454	10.8188	5.90029	6.273	5.93671	6.51142	3.0205	3.75446	2.99602	3.85034	1.57764	2.28112	1.52879	2.34793	0.407277	1.43924	0.456553	1.51298
	101.304	30.1724	21.2611	29.4226	20.7522	26.7004	20.2786	26.9617	20.4029	18.6229	15.508	19.6667	16.082	10.9065	10.2563	11.4641	10.8262	5.89654	6.27707	5.94281	6.5166	3.00924	3.75071	2.99932	3.85335	1.5811	2.28862	1.5305	2.34955	0.403529	1.42768	0.457422	1.51382
	101.404	30.1723	21.2648	29.423	20.7523	26.7118	20.2842	26.9678	20.4031	18.6309	15.5234	19.6792	16.0888	10.9177	10.2678	11.4743	10.8336	5.89644	6.28082	5.94891	6.52177	3.01665	3.76618	3.00262	3.85635	1.57349	2.29237	1.53221	2.35116	0.403732	1.43143	0.458291	1.51466
	101.504	30.1724	21.2687	29.4234	20.7524	26.7199	20.2842	26.974	20.4032	18.6502	15.5356	19.6917	16.0955	10.9295	10.2717	11.4845	10.841	5.90435	6.28472	5.95501	6.52694	3.01722	3.77039	3.00591	3.85936	1.56608	2.29627	1.53392	2.35278	0.411341	1.43534	0.45916	1.51549
	101.604	30.1769	21.2636	29.4237	20.7525	26.7468	20.294	26.9801	20.4034	18.6742	15.553	19.7042	16.1022	10.9416	10.2778	11.4947	10.8483	5.90879	6.27957	5.96111	6.53211	3.03243	3.77227	3.00921	3.86237	1.57755	2.29065	1.53562	2.35439	0.415304	1.42971	0.460029	1.51633
	101.704	30.1892	21.2785	29.4241	20.7526	26.7479	20.2823	26.9862	20.4036	18.6943	15.5645	19.7167	16.1089	10.9502	10.2971	11.5048	10.8557	5.92112	6.31402	5.96721	6.53728	3.03382	3.78375	3.01251	3.86538	1.58645	2.30244	1.53733	2.35601	0.40858	1.44119	0.460898	1.51716
	101.804	30.1881	21.2726	29.4245	20.7527	26.7468	20.2935	26.9923	20.4037	18.7166	15.5703	19.7292	16.1156	10.9607	10.2913	11.515	10.8631	5.91998	6.30816	5.97331	6.54244	3.04019	3.78571	3.0158	3.86838	1.58531	2.30409	1.53904	2.35762	0.407435	1.43565	0.461767	1.518
	101.904	30.1881	21.2573	29.4249	20.7528	26.7551	20.282	26.9983	20.4039	18.7171	15.5742	19.7417	16.1223	10.9612	10.2991	11.5251	10.8704	5.9317	6.30425	5.97941	6.54761	3.04019	3.7818	3.0191	3.87139	1.57797	2.30065	1.54075	2.35924	0.407435	1.42799	0.462636	1.51883
	102.004	30.1882	21.2648	29.4252	20.7528	26.7661	20.2762	27.0043	20.4041	18.7363	15.5859	19.7542	16.1289	10.9918	10.2991	11.5353	10.8778	5.93154	6.30472	5.9855	6.55277	3.04003	3.7818	3.02239	3.87439	1.58906	2.3119	1.54246	2.36085	0.407277	1.43924	0.463505	1.51967
	102.104	30.1963	21.2576	29.4256	20.7529	26.7744	20.2725	27.0104	20.4042	18.7713	15.59	19.7666	16.1356	11.0115	10.3113	11.5454	10.8852	5.93981	6.32003	5.99159	6.55793	3.04847	3.78586	3.02569	3.8774	1.59702	2.31596	1.54417	2.36247	0.404001	1.4433	0.464374	1.5205
	102.204	30.2036	21.2687	29.426	20.753	26.7896	20.2725	27.0164	20.4044	18.779	15.5977	19.779	16.1423	11.0158	10.3303	11.5556	10.8925	5.94332	6.31988	5.99769	6.56309	3.06352	3.78571	3.02898	3.8804	1.59302	2.31581	1.54588	2.36408	0.411241	1.43534	0.465243	1.52134
	102.304	30.2076	21.2726	29.4263	20.7531	26.8012	20.2727	27.0223	20.4046	18.7906	15.6138	19.7915	16.1489	11.0308	10.3425	11.5657	10.8998	5.94706	6.32379	6.00378	6.56825	3.06727	3.80133	3.03228	3.88341	1.59677	2.31971	1.54758	2.36569	0.414986	1.43924	0.466112	1.52218
	102.404	30.2089	21.2609	29.4267	20.7532	26.795	20.2823	27.0283	20.4047	18.8039	15.6211	19.8039	16.1555	11.0363	10.3616	11.5758	10.9072	5.94081	6.328	6.00987	6.57341	3.06102	3.79743	3.03557	3.88641	1.59052	2.30799	1.54929	2.36731	0.409042	1.43534	0.466981	1.52301
	102.504	30.2127	21.2648	29.427	20.7533	26.811	20.2862	27.0342	20.4049	18.8194	15.6328	19.8162	16.1621	11.0482	10.3655	11.586	10.9145	5.94513	6.33941	6.01596	6.57856	3.06487	3.8018	3.03887	3.88941	1.58265	2.3119	1.551	2.36892	0.412588	1.42752	0.46785	1.52385
	102.604	30.2115	21.2614	29.4274	20.7534	26.821	20.2857	27.0402	20.405	18.8304	15.6406	19.8286	16.1687	11.0662	10.3616	11.5961	10.9218	5.96295	6.34722	6.02205	6.58371	3.06362	3.80915	3.04216	3.89242	1.58187	2.30846	1.55271	2.37054	0.411341	1.42393	0.468719	1.52468
	102.704	30.2145	21.2726	29.4277	20.7535	26.8352	20.2842	27.0461	20.4052	18.852	15.6406	19.841	16.1753	11.0687	10.3733	11.6062	10.9292	5.96545	6.34722	6.02814	6.58886	3.06643	3.80868	3.04546	3.89542	1.59562	2.31971	1.55442	2.37215	0.414317	1.43112	0.469588	1.52552
	102.804	30.2271	21.2609	29.4281	20.7536	26.8366	20.2837	27.0519	20.4054	18.8651	15.6602	19.8533	16.1819	11.0779	10.3811	11.6163	10.9365	5.96685	6.34769	6.03423	6.59401	3.08706	3.7979	3.04875	3.89842	1.60874	2.31971	1.55613	2.37376	0.415248	1.42393	0.470457	1.52635
	102.904	30.2298	21.2551	29.4284	20.7536	26.8471	20.265	27.0578	20.4055	18.8873	15.6546	19.8657	16.1885	11.0923	10.3753	11.6264	10.9438	5.98128	6.35308	6.04032	6.59916	3.07852	3.80329	3.05204	3.90142	1.59973	2.31385	1.55783	2.37538	0.418259	1.41823	0.471325	1.52719
[truncated: 10,971 more rows]

## Sheet: SFig1B.  ActB, ActRIIB-Fc
		10nM ActB		10nM ActB, Fit		5nM ActB		5nM ActB, Fit		2.5nM ActB		2.5nM ActB, Fit		1.25nM ActB		1.25nM ActB, Fit		0.625nM ActB		0.625nM ActB, Fit		0.3125nM ActB		0.3125nM ActB, Fit		0.15625nM ActB		0.15625nM ActB, Fit		.078125nM ActB		.078125nM ActB, Fit
[truncated: 12,603 more rows]

[truncated: 5 more sheets: SFig1B.  ActB, ActRIIB-ALK7-Fc, SFig1C. ActA, ALK7-Fc, SFig1C. ActAC, ALK7-Fc, SFig1C. ActC, ALK7-Fc, SFig1C. ActB, ALK7-Fc]
