# Supplementary material for: The orphan ligand, activin C, signals through activin receptor-like kinase 7
Source: eLife. 2022 Jun 23;11:e78197. doi: 10.7554/eLife.78197 (PMC9224996; doi:10.7554/eLife.78197)
Supplement: Source data 1. [file elife-78197-data1.zip › ActC_Source_Files/ActC_Figure2_Sourcefile.xlsx]

## Sheet: ActA ActRIIA-Fc
	Time (s)	10nM ActA		10nM ActA, Fit		5nM ActA		5nM ActA, Fit		2.5nM ActA		2.5nM ActA, Fit		1.25nM ActA		1.25nM ActA, Fit		0.625nM ActA		0.625nM ActA, Fit		0.3125nM ActA		0.3125nM ActA, Fit		0.15625nM ActA		0.15625nM ActA, Fit		.078125nM ActA		.078125nM ActA, Fit
	-60.096	Experiment 1	Experiment 2	Experiment 1	Experiment 2	Experiment 1	Experiment 2	Experiment 1	Experiment 2	Experiment 1	Experiment 2	Experiment 1	Experiment 2	Experiment 1	Experiment 2	Experiment 1	Experiment 2	Experiment 1	Experiment 2	Experiment 1	Experiment 2	Experiment 1	Experiment 2	Experiment 1	Experiment 2	Experiment 1	Experiment 2	Experiment 1	Experiment 2	Experiment 1	Experiment 2	Experiment 1	Experiment 2
	-59.996
	-59.896		Experiment 2 shown in Figure 2
	-59.796
	-59.696
	-59.596
	-59.496
	-59.396
	-59.296
	-59.196
	-59.096
	-58.996
	-58.896
	-58.796
	-58.696
	-58.596
	-58.496
	-58.396
	-58.296
	-58.196
	-58.096
	-57.996
	-57.896
	-57.796
	-57.696
	-57.596
	-57.496
	-57.396
	-57.296
	-57.196
	-57.096
	-56.996
	-56.896
	-56.796
	-56.696
	-56.596
	-56.496
	-56.396
	-56.296
	-56.196
	-56.096
	-55.996
	-55.896
	-55.796
	-55.696
	-55.596
	-55.496
	-55.396
	-55.296
	-55.196
	-55.096
	-54.996
	-54.896
	-54.796
	-54.696
	-54.596
	-54.496
	-54.396
	-54.296
	-54.196
	-54.096
	-53.996
	-53.896
	-53.796
	-53.696
	-53.596
	-53.496
	-53.396
	-53.296
	-53.196
	-53.096
	-52.996
	-52.896
	-52.796
	-52.696
	-52.596
	-52.496
	-52.396
	-52.296
	-52.196
	-52.096
	-51.996
	-51.896
	-51.796
	-51.696
	-51.596
	-51.496
	-51.396
	-51.296
	-51.196
	-51.096
	-50.996
	-50.896
	-50.796
	-50.696
	-50.596
	-50.496
	-50.396
	-50.296
	-50.196
	-50.096
	-49.996
	-49.896
	-49.796
	-49.696
	-49.596
	-49.496
	-49.396
	-49.296
	-49.196
	-49.096
	-48.996
	-48.896
	-48.796
	-48.696
	-48.596
	-48.496
	-48.396
	-48.296
	-48.196
	-48.096
	-47.996
	-47.896
	-47.796
	-47.696
	-47.596
	-47.496
	-47.396
	-47.296
	-47.196
	-47.096
	-46.996
	-46.896
	-46.796
	-46.696
	-46.596
	-46.496
	-46.396
	-46.296
	-46.196
	-46.096
	-45.996
	-45.896
	-45.796
	-45.696
	-45.596
	-45.496
	-45.396
	-45.296
	-45.196
	-45.096
	-44.996
	-44.896
	-44.796
	-44.696
	-44.596
	-44.496
	-44.396
	-44.296
	-44.196
	-44.096
	-43.996
	-43.896
	-43.796
	-43.696
	-43.596
	-43.496
	-43.396
	-43.296
	-43.196
	-43.096
	-42.996
	-42.896
	-42.796
	-42.696
	-42.596
	-42.496
	-42.396
	-42.296
	-42.196
	-42.096
	-41.996
	-41.896
	-41.796
	-41.696
	-41.596
	-41.496
	-41.396
	-41.296
	-41.196
	-41.096
	-40.996
	-40.896
	-40.796
	-40.696
	-40.596
	-40.496
	-40.396
	-40.296
	-40.196
	-40.096
	-39.996
	-39.896
	-39.796
	-39.696
	-39.596
	-39.496
	-39.396
	-39.296
	-39.196
	-39.096
	-38.996
	-38.896
	-38.796
	-38.696
	-38.596
	-38.496
	-38.396
	-38.296
	-38.196
	-38.096
	-37.996
	-37.896
	-37.796
	-37.696
	-37.596
	-37.496
	-37.396
	-37.296
	-37.196
	-37.096
	-36.996
	-36.896
	-36.796
	-36.696
	-36.596
	-36.496
	-36.396
	-36.296
	-36.196
	-36.096
	-35.996
	-35.896
	-35.796
	-35.696
	-35.596
	-35.496
	-35.396
	-35.296
	-35.196
	-35.096
	-34.996
	-34.896
	-34.796
	-34.696
	-34.596
	-34.496
	-34.396
	-34.296
	-34.196
	-34.096
	-33.996
	-33.896
	-33.796
	-33.696
	-33.596
	-33.496
	-33.396
	-33.296
	-33.196
	-33.096
	-32.996
	-32.896
	-32.796
	-32.696
	-32.596
	-32.496
	-32.396
	-32.296
	-32.196
	-32.096
	-31.996
	-31.896
	-31.796
	-31.696
	-31.596
	-31.496
	-31.396
	-31.296
	-31.196
	-31.096
	-30.996
	-30.896
	-30.796
	-30.696
	-30.596
	-30.496
	-30.396
	-30.296
	-30.196
	-30.096
	-29.996
	-29.896
	-29.796
	-29.696
	-29.596
	-29.496
	-29.396
	-29.296
	-29.196
	-29.096
	-28.996
	-28.896
	-28.796
	-28.696
	-28.596
	-28.496
	-28.396
	-28.296
	-28.196
	-28.096
	-27.996
	-27.896
	-27.796
	-27.696
	-27.596
	-27.496
	-27.396
	-27.296
	-27.196
	-27.096
	-26.996
	-26.896
	-26.796
	-26.696
	-26.596
	-26.496
	-26.396
	-26.296
	-26.196
	-26.096
	-25.996
	-25.896
	-25.796
	-25.696
	-25.596
	-25.496
	-25.396
	-25.296
	-25.196
	-25.096
	-24.996
	-24.896
	-24.796
	-24.696
	-24.596
	-24.496
	-24.396
	-24.296
	-24.196
	-24.096
	-23.996
	-23.896
	-23.796
	-23.696
	-23.596
	-23.496
	-23.396
	-23.296
	-23.196
	-23.096
	-22.996
	-22.896
	-22.796
	-22.696
	-22.596
	-22.496
	-22.396
	-22.296
	-22.196
	-22.096
	-21.996
	-21.896
	-21.796
	-21.696
	-21.596
	-21.496
	-21.396
	-21.296
	-21.196
	-21.096
	-20.996		0.0146727		0		0.0763748		0		0.111264		0		0.146802		0		0.0211151		0		0.137173		0		0.00383		0		-0.0194885		0
	-20.896		0.0100184		0		0.0679713		0		0.0916122		0		0.126677		0		0.0049		0		0.117049		0		-0.0159851		0		-0.0474258		0
	-20.796		0.00485		0		0.0587467		0		0.0823908		0		0.117455		0		0.00349		0		0.107354		0		-0.0289609		0		-0.0603933		0
	-20.696	0.0449581	-0.00102	0	0	0.154333	0.0491242	0	0	0.149513	0.0727676	0	0	0.022629	0.108144	0	0	0.0716021	0.00558	0	0	0.0927181	0.0867981	0	0	0.0591869	-0.023111	0	0	0.00807	-0.0662704	0	0
	-20.596	0.063591	-0.00574	0	0	0.150002	0.0367493	0	0	0.148926	0.06008	0	0	0.0298538	0.114676	0	0	0.0864792	-0.00679	0	0	0.107597	0.0816101	0	0	0.0468826	-0.0322052	0	0	0.00717	-0.0823914	0	0
	-20.496	0.0812082	-0.0111083	0	0	0.148087	0.0273117	0	0	0.154511	0.0429825	0	0	0.0398111	0.0977387	0	0	0.100503	0.0033	0	0	0.121156	0.0685791	0	0	0.0524682	-0.0566421	0	0	-0.00224	-0.0880829	0	0
	-20.396	0.110234	-0.00602	0	0	0.153676	0.0361527	0	0	0.159627	0.0360474	0	0	0.0452467	0.0948624	0	0	0.105313	0.0121445	0	0	0.114712	0.0617966	0	0	0.0507077	-0.0515533	0	0	-0.000873	-0.102205	0	0
	-20.296	0.119806	0.0110427	0	0	0.15574	0.029933	0	0	0.142484	0.034361	0	0	0.0549752	0.0886441	0	0	0.0958229	0.017645	0	0	0.105218	0.0597945	0	0	0.0449689	-0.0462083	0	0	-0.00646	-0.0959262	0	0
	-20.196	0.14113	0.00877	0	0	0.169725	0.0393753	0	0	0.148653	0.0434875	0	0	0.0612962	0.0902755	0	0	0.0899599	0.0148971	0	0	0.110765	0.0650177	0	0	0.046609	-0.0253601	0	0	-0.00482	-0.0672684	0	0
	-20.096	0.147032	0.0236664	0	0	0.183439	0.0461502	0	0	0.150488	0.0582352	0	0	0.0629787	0.105019	0	0	0.0921078	0.0183945	0	0	0.113226	0.0719528	0	0	0.0567226	-0.0223312	0	0	-0.0214252	-0.0600204	0	0
	-19.996	0.162031	0.0332307	0	0	0.186407	0.052124	0	0	0.145956	0.0554504	0	0	0.0659464	0.102859	0	0	0.09461	0.0203018	0	0	0.107916	0.0699539	0	0	0.0554789	-0.0201111	0	0	-0.00376	-0.0312347	0	0
	-19.896	0.189335	0.0525363	0	0	0.197934	0.0717395	0	0	0.145291	0.0480484	0	0	0.0774733	0.110457	0	0	0.0945708	0.0394577	0	0	0.108189	0.0812973	0	0	0.0712148	-0.00517	0	0	-0.0152086	-0.0120789	0	0
	-19.796	0.211133	0.0620431	0	0	0.189725	0.0843668	0	0	0.137245	0.0572346	0	0	0.0684885	0.100585	0	0	0.0785517	0.0494297	0	0	0.107014	0.0792322	0	0	0.0662962	-0.00287	0	0	-0.0156027	-0.0139858	0	0
	-19.696	0.212384	0.0683578	0	0	0.205976	0.0797485	0	0	0.138029	0.056517	0	0	0.065519	0.118927	0	0	0.0793359	0.0752716	0	0	0.0966998	0.0897659	0	0	0.0752002	0.0150131	0	0	0.00455	-0.00314	0	0
	-19.596	0.202692	0.0657638	0	0	0.21113	0.0768417	0	0	0.136148	0.0614227	0	0	0.0598927	0.116019	0	0	0.0813618	0.0731415	0	0	0.102327	0.0754532	0	0	0.069109	0.0124191	0	0	0.0101795	0.0088	0	0
	-19.496	0.207737	0.0745734	0	0	0.193516	0.0901871	0	0	0.133381	0.0622635	0	0	0.0530588	0.117332	0	0	0.0864068	0.104927	0	0	0.0959588	0.0959854	0	0	0.0700876	0.021698	0	0	0.0111581	0.014328	0	0
	-19.396	0.220899	0.0711658	0	0	0.210744	0.101622	0	0	0.134824	0.0549545	0	0	0.0594987	0.113457	0	0	0.0881623	0.0896454	0	0	0.101155	0.0916367	0	0	0.0643393	0.0293884	0	0	0.00588	0.0067	0	0
	-19.296	0.205158	0.0863567	0	0	0.202969	0.113372	0	0	0.119398	0.0592048	0	0	0.0707914	0.105988	0	0	0.092108	0.101083	0	0	0.0930672	0.080421	0	0	0.056881	0.0411373	0	0	0.00889	0.0179832	0	0
	-19.196	0.193004	0.0787338	0	0	0.209727	0.117155	0	0	0.126461	0.0592331	0	0	0.0814553	0.105553	0	0	0.0907402	0.0931478	0	0	0.0771666	0.0651382	0	0	0.0630141	0.0411667	0	0	0.0083	0.00207	0	0
	-19.096	0.195822	0.0853271	0	0	0.200666	0.0967178	0	0	0.121153	0.0812988	0	0	0.0728588	0.10511	0	0	0.0827694	0.0805206	0	0	0.0843563	0.0754852	0	0	0.0586376	0.0515137	0	0	0.00752	-0.00211	0	0
	-18.996	0.19047	0.0737335	0	0	0.188281	0.085437	0	0	0.120799	0.0697052	0	0	0.0715739	0.108516	0	0	0.0889842	0.0731461	0	0	0.0902583	0.0642044	0	0	0.0573527	0.0324204	0	0	0.00592	-0.0102661	0	0
	-18.896	0.185081	0.0694189	0	0	0.193672	0.0770559	0	0	0.129944	0.0653915	0	0	0.0702437	0.0967026	0	0	0.0795286	0.0647659	0	0	0.080963	0.0670776	0	0	0.055709	0.0318527	0	0	0.000999	-0.0262985	0	0
	-18.796	0.179765	0.0656035	0	0	0.185388	0.0885604	0	0	0.117441	0.0689245	0	0	0.0761814	0.0961767	0	0	0.0782795	0.0723653	0	0	0.0878309	0.055609	0	0	0.0539869	0.0316374	0	0	0.0150623	-0.0183939	0	0
	-18.696	0.162615	0.0726074	0	0	0.179338	0.0832123	0	0	0.107326	0.0685791	0	0	0.0710633	0.0841147	0	0	0.0801957	0.0679556	0	0	0.0813081	0.0511993	0	0	0.0330903	0.0387939	0	0	0.00495	-0.0192047	0	0
	-18.596	0.171291	0.0798233	0	0	0.172695	0.059964	0	0	0.104748	0.0636108	0	0	0.0752068	0.0913284	0	0	0.0735512	0.0787704	0	0	0.0712318	0.0620163	0	0	0.0417671	0.0342911	0	0	0.00283	-0.0233948	0	0
	-18.496	0.166252	0.0889483	0	0	0.183128	0.068779	0	0	0.0998612	0.0616379	0	0	0.0704804	0.0921707	0	0	0.0719529	0.0764847	0	0	0.0696335	0.067543	0	0	0.0368805	0.0434189	0	0	0.00874	-0.00708	0	0
	-18.396	0.159686	0.0938538	0	0	0.16875	0.0660294	0	0	0.0968961	0.0696701	0	0	0.0561017	0.0819229	0	0	0.0577344	0.0810837	0	0	0.0593213	0.0643295	0	0	0.0378225	0.0483231	0	0	-0.0132953	-0.0215469	0	0
	-18.296	0.155115	0.0957316	0	0	0.163713	0.0638407	0	0	0.0877942	0.0562339	0	0	0.062785	0.0955176	0	0	0.0611295	0.0913901	0	0	0.0506834	0.0621394	0	0	0.0369962	0.0501994	0	0	-0.0141193	-0.0232721	0	0
	-18.196	0.170821	0.102045	0	0	0.157226	0.0517136	0	0	0.0855241	0.0472351	0	0	0.0555177	0.0827683	0	0	0.0651155	0.0894287	0	0	0.0592032	0.0534531	0	0	0.0455161	0.0447937	0	0	-0.0173196	-0.0207046	0	0
	-18.096	0.157658	0.0928268	0	0	0.155155	0.060936	0	0	0.0829887	0.0459824	0	0	0.0467262	0.0926132	0	0	0.0442924	0.0806732	0	0	0.0532265	0.0597	0	0	0.0321922	0.0474472	0	0	-0.0189247	-0.0144577	0	0
	-17.996	0.150198	0.0898518	0	0	0.151289	0.0624954	0	0	0.076307	0.046611	0	0	0.0508325	0.0896408	0	0	0.0526177	0.0884888	0	0	0.039045	0.0603287	0	0	0.0366113	0.0480759	0	0	-0.0223182	-0.013829	0	0
	-17.896	0.140192	0.0974826	0	0	0.133165	0.0659046	0	0	0.0774021	0.0389206	0	0	0.0444202	0.0972702	0	0	0.0382404	0.0809586	0	0	0.047327	0.0638916	0	0	0.0222347	0.0519516	0	0	-0.0248242	-0.0098	0	0
	-17.796	0.134886	0.0921654	0	0	0.116758	0.0723061	0	0	0.0683414	0.0489227	0	0	0.0391132	0.0914871	0	0	0.0371448	0.0756408	0	0	0.0307675	0.0513863	0	0	0.0250454	0.0539803	0	0	-0.0218533	-0.0119904	0	0
	-17.696	0.120119	0.0864532	0	0	0.106058	0.0665939	0	0	0.061854	0.0472687	0	0	0.0365321	0.0745226	0	0	0.026446	0.0816484	0	0	0.0242787	0.052861	0	0	0.0143452	0.0371674	0	0	-0.025053	-0.0325501	0	0
	-17.596	0.110704	0.0885727	0	0	0.0964832	0.0687134	0	0	0.0675983	0.0525162	0	0	0.0383701	0.0763275	0	0	0.0285892	0.0756409	0	0	0.0183048	0.0393555	0	0	0.00477	0.0347626	0	0	-0.0343151	-0.0271423	0	0
	-17.496	0.111756	0.089297	0	0	0.101136	0.0699036	0	0	0.0681848	0.0349533	0	0	0.0277033	0.0812714	0	0	0.0215234	0.0804245	0	0	0.0193567	0.0407059	0	0	0.00552	0.0246994	0	0	-0.0338812	-0.0372055	0	0
	-17.396	0.106762	0.0884777	0	0	0.0923877	0.068153	0	0	0.0520893	0.0410171	0	0	0.0222355	0.0682693	0	0	0.0207401	0.063829	0	0	0.0143619	0.0348907	0	0	0.00864	0.0346695	0	0	-0.0304455	-0.0272354	0	0
	-17.296	0.0986731	0.0885168	0	0	0.0847648	0.06881	0	0	0.0558804	0.0412065	0	0	0.0153989	0.0572054	0	0	0.0171841	0.0560533	0	0	0.0145514	0.0278936	0	0	0.00462	0.0314184	0	0	-0.0265018	-0.0382994	0	0
	-17.196	0.0895301	0.0831085	0	0	0.0785971	0.0596558	0	0	0.0573645	0.0209518	0	0	0.016883	0.0594573	0	0	0.0302344	0.0439239	0	0	0.00838	0.0151382	0	0	-0.00515	0.0222641	0	0	-0.0168924	-0.0396408	0	0
	-17.096	0.0887909	0.0756058	0	0	0.0748825	0.0552811	0	0	0.0459976	0.0206436	0	0	0.0172348	0.0478958	0	0	0.0190201	0.0433029	0	0	-0.00283	0.01483	0	0	-0.000893	0.0103897	0	0	-0.0171661	-0.0513626	0	0
	-16.996	0.0799588	0.0730757	0	0	0.0651197	0.0414993	0	0	0.0326337	0.0260803	0	0	0.0154371	0.0416138	0	0	0.024722	0.0488922	0	0	0.00709	0.00824	0	0	0.00466	0.015979	0	0	-0.0147448	-0.053891	0	0
	-16.896	0.0881268	0.0652951	0	0	0.0739056	0.0259045	0	0	0.0450207	0.0104843	0	0	0.035011	0.0260178	0	0	0.0253903	0.0368973	0	0	0.0152585	-0.00329	0	0	0.00203	0.00398	0	0	-0.00658	-0.0582336	0	0
	-16.796	0.0755062	0.0574519	0	0	0.0648861	0.0297801	0	0	0.0319333	0.0143609	0	0	0.015202	0.0295816	0	0	0.0243344	0.0328012	0	0	0.00264	-0.0147374	0	0	0.000517	0.000354	0	0	-0.0191989	-0.0773291	0	0
	-16.696	0.0746498	0.0568268	0	0	0.0487099	0.0175888	0	0	0.0163864	0.00998	0	0	0.0179428	0.017552	0	0	0.00816	0.0129591	0	0	0.00225	-0.0236404	0	0	-0.00363	-0.00824	0	0	-0.0313072	-0.0892075	0	0
	-16.596	0.0783978	0.0496689	0	0	0.0599651	0.014032	0	0	0.0238857	0.00611	0	0	0.0141888	0.0103928	0	0	0.00816	0.0175186	0	0	0.00928	-0.0267319	0	0	0.00356	-0.00336	0	0	-0.0164585	-0.0733933	0	0
	-16.496	0.0682001	0.0504221	0	0	0.0460139	0.00759	0	0	0.0325938	-0.0161072	0	0	0.0228968	-0.000574	0	0	0.0132761	0.00702	0	0	0.00314	-0.0412994	0	0	0.00118	-0.00668	0	0	-0.018691	-0.0760818	0	0
	-16.396	0.0822297	0.0476361	0	0	0.0480119	0.00825	0	0	0.0274049	-0.0151382	0	0	0.0181733	8.24e-05	0	0	0.0273057	0.0153336	0	0	0.00561	-0.0400177	0	0	0.00395	-0.00195	0	0	-0.0159148	-0.0751129	0	0
	-16.296	0.077576	0.045702	0	0	0.0361713	0.0184955	0	0	0.0152533	-0.0206733	0	0	0.0168097	-0.0126396	0	0	0.0151541	0.02183	0	0	-0.00279	-0.0344524	0	0	0.00259	-0.00718	0	0	-0.009	-0.0690818	0	0
	-16.196	0.0754318	0.0473251	0	0	0.0415268	0.0195007	0	0	0.0210711	-0.0193558	0	0	0.0230929	-0.011636	0	0	0.0206591	0.023299	0	0	0.0142822	-0.044548	0	0	0.00856	-0.00617	0	0	0.00854	-0.0680771	0	0
	-16.096	0.0714474	0.0432968	0	0	0.026289	0.015625	0	0	0.024435	-0.0235443	0	0	0.0187969	-0.0192642	0	0	0.020895	0.0191116	0	0	-0.000956	-0.0446701	0	0	-0.00292	-0.0134888	0	0	0.00455	-0.0718002	0	0
	-15.996	0.0613662	0.0303242	0	0	0.03918	0.0104645	0	0	0.0260727	-0.0437042	0	0	0.0198166	-0.016452	0	0	0.0216018	0.0175522	0	0	0.00803	-0.0573303	0	0	-0.00222	-0.0148956	0	0	0.017131	-0.0807068	0	0
	-15.896	0.0724602	0.0382923	0	0	0.0424614	0.00671	0	0	0.0296669	-0.0407318	0	0	0.0121575	-0.0131668	0	0	0.0217553	0.0100494	0	0	0.0113106	-0.0457672	0	0	-0.00206	-0.0114578	0	0	0.0132256	-0.0696091	0	0
	-15.796	0.0619163	0.0364537	0	0	0.0323829	0.00534	0	0	0.0267764	-0.0608586	0	0	0.0212985	-0.0257939	0	0	0.0188647	0.0200817	0	0	0.00123	-0.0471416	0	0	-0.00464	-0.0203319	0	0	0.017995	-0.0822361	0	0
	-15.696	0.0659362	0.0351379	0	0	0.0437499	0.0191849	0	0	0.0345483	-0.0590469	0	0	0.0248514	-0.0161704	0	0	0.0261713	0.0142404	0	0	0.00432	-0.0454819	0	0	0.0103179	-0.00649	0	0	0.010295	-0.0801117	0	0
	-15.596	0.0639038	0.0325455	0	0	0.0415649	0.0170578	0	0	0.0401764	-0.0613266	0	0	0.0304794	-0.0262619	0	0	0.0131989	0.000861	0	0	-0.00865	-0.0471436	0	0	0.000633	-0.00127	0	0	0.0202942	-0.07052	0	0
	-15.496	0.0564041	0.0278223	0	0	0.0303115	0.0234375	0	0	0.0286102	-0.0657349	0	0	0.0189132	-0.0189514	0	0	0.0210113	0.00771	0	0	0.00307	-0.0406113	0	0	-0.0106202	-0.00599	0	0	0.0277938	-0.0641403	0	0
	-15.396	0.067503	0.0329496	0	0	0.0301571	0.0205899	0	0	0.0326748	-0.0531097	0	0	0.0229779	-0.018045	0	0	0.0203915	0.0195526	0	0	0.00245	-0.0472046	0	0	-0.0112399	-0.0125824	0	0	0.0196743	-0.0669876	0	0
	-15.296	0.0565223	0.0300483	0	0	0.0304298	0.0106544	0	0	0.040762	-0.0555468	0	0	0.0232526	-0.00876	0	0	0.0091	-0.00164	0	0	-0.00853	-0.0418282	0	0	-0.0222206	-0.0150185	0	0	0.0087	-0.0769244	0	0
	-15.196	0.0706228	0.0157303	0	0	0.0484365	0.00759	0	0	0.0468946	-0.0586105	0	0	0.0298505	-0.00433	0	0	0.019917	-0.0047	0	0	0.00557	-0.0453583	0	0	-0.00812	-0.00683	0	0	0.0270132	-0.0682693	0	0
	-15.096	0.0599613	0.02948	0	0	0.0382404	0.0211868	0	0	0.0446644	-0.0484543	0	0	0.0266895	-0.00948	0	0	0.0167561	0.00499	0	0	-0.00463	-0.0542679	0	0	-0.0183163	-0.0157394	0	0	0.0243168	-0.0659256	0	0
	-14.996	0.0501562	0.0228238	0	0	0.0395361	0.0107773	0	0	0.054238	-0.0476105	0	0	0.0246969	0.00308	0	0	0.0147635	-0.00573	0	0	-0.00287	-0.0537369	0	0	-0.00484	-0.0148956	0	0	0.033425	-0.0655472	0	0
	-14.896	0.0466	0.0345111	0	0	0.0322262	0.014339	0	0	0.0578686	-0.0437347	0	0	0.0211407	0.0143021	0	0	0.0112073	-0.00936	0	0	0.0123288	-0.0456421	0	0	-0.000894	-0.0113327	0	0	0.0258023	-0.0729248	0	0
	-14.796	0.048088	0.0359194	0	0	0.0341797	0.0155947	0	0	0.0640402	-0.0423281	0	0	0.034812	0.00399	0	0	0.0244131	-0.00795	0	0	0.00272	-0.044235	0	0	0.00106	-0.0174253	0	0	0.0202551	-0.0601122	0	0
	-14.696	0.0339432	0.0338913	0	0	0.0387879	0.00278	0	0	0.0724036	-0.032637	0	0	0.031922	-0.00883	0	0	0.0102698	0.00221	0	0	-0.00768	-0.0457977	0	0	-0.0023	-0.018988	0	0	0.0173645	-0.0691742	0	0
	-14.596	0.0470734	0.0361053	0	0	0.033165	0.016246	0	0	0.0630264	-0.0421417	0	0	0.0333328	0.00433	0	0	0.0118332	0.00349	0	0	-0.0058	-0.0445145	0	0	4.58e-05	-0.00989	0	0	0.0304947	-0.059613	0	0
	-14.496	0.0348822	0.0382928	0	0	0.0434805	0.0184341	0	0	0.0699011	-0.0399536	0	0	0.0211416	-0.000983	0	0	0.0107428	-0.00558	0	0	0.000611	-0.0538925	0	0	-0.000892	-0.02677	0	0	0.0183035	-0.0578903	0	0
	-14.396	0.0442554	0.0420437	0	0	0.0341006	0.0220318	0	0	0.0714618	-0.0322983	0	0	0.0230151	0.00261	0	0	0.00136	-0.00183	0	0	0.00295	-0.0573303	0	0	0.000668	-0.0305206	0	0	0.0315829	-0.0728943	0	0
	-14.296	0.0367565	0.0390734	0	0	0.0341015	0.014995	0	0	0.0639624	-0.0274549	0	0	0.0227026	-0.00442	0	0	0.0127691	-0.0048	0	0	0.00295	-0.0527998	0	0	0.000982	-0.0259901	0	0	0.031896	-0.056645	0	0
	-14.196	0.0341034	0.0503906	0	0	0.0395736	0.00756	0	0	0.0733413	-0.0273911	0	0	0.0206756	-0.0118564	0	0	0.0034	-0.00473	0	0	0.000763	-0.0414825	0	0	-0.000893	-0.0181137	0	0	0.0300216	-0.0568939	0	0
	-14.096	0.0270691	0.0430435	0	0	0.0283203	0.0231842	0	0	0.0699005	-0.0122314	0	0	0.00942	0.00377	0	0	0.00293	-0.00129	0	0	0.00452	-0.0488297	0	0	-0.00136	-0.0145203	0	0	0.041275	-0.0526749	0	0
	-13.996	0.0298822	0.0500125	0	0	0.0308206	0.0223404	0	0	0.0722482	-0.0243286	0	0	0.0236413	0.00246	0	0	0.00621	-0.0137009	0	0	-0.00392	-0.0496735	0	0	-0.0098	-0.0228638	0	0	0.0328348	-0.0535187	0	0
	-13.896	0.0287125	0.0495788	0	0	0.0343353	0.0223724	0	0	0.0602905	-0.0246094	0	0	0.0154373	-0.00876	0	0	0.00504	-0.0211685	0	0	-0.00463	-0.0496414	0	0	-0.0108152	-0.0228317	0	0	0.0399429	-0.053952	0	0
	-13.796	0.0260934	0.0373247	0	0	0.0346917	0.0216845	0	0	0.0607995	-0.0249833	0	0	0.0279779	0.00227	0	0	0.00242	-0.0101365	0	0	-0.00381	-0.0506422	0	0	-0.00577	-0.0239851	0	0	0.0404519	-0.0541734	0	0
	-13.696	0.0375376	0.0455109	0	0	0.0234767	0.0369049	0	0	0.0650587	-0.0210175	0	0	0.0275526	0.00592	0	0	0.00215	-0.00663	0	0	0.00373	-0.0424561	0	0	-0.0062	-0.0312714	0	0	0.0442439	-0.0505203	0	0
	-13.596	0.0355473	0.0499191	0	0	0.0411701	0.0375595	0	0	0.0705662	-0.0166092	0	0	0.0300846	0.00283	0	0	0.0123386	-0.0134811	0	0	0.0139256	-0.0380478	0	0	-0.00367	-0.0151443	0	0	0.0389652	-0.0457993	0	0
	-13.496	0.038396	0.0434543	0	0	0.0474597	0.0240585	0	0	0.0656024	-0.0226105	0	0	0.036687	0.00464	0	0	0.0184756	-0.0194824	0	0	0.0205279	-0.0362366	0	0	0.00262	-0.0211456	0	0	0.0533801	-0.0405472	0	0
	-13.396	0.0280069	0.044449	0	0	0.0370706	0.0280306	0	0	0.0630258	-0.00692	0	0	0.0455164	0.0203339	0	0	0.0121454	-0.015509	0	0	0.0249857	-0.0317978	0	0	-0.00777	-0.0171722	0	0	0.0500254	-0.0473618	0	0
	-13.296	0.0393366	0.0391389	0	0	0.0444941	0.0114671	0	0	0.0626367	-0.0234825	0	0	0.0451273	0.0115822	0	0	0.0119089	-0.0245735	0	0	0.0138086	-0.0375747	0	0	-0.00816	-0.0259246	0	0	0.050567	-0.04486	0	0
	-13.196	0.0275812	0.041481	0	0	0.033204	0.0134964	0	0	0.0513467	-0.0133286	0	0	0.0335244	0.0139241	0	0	0.0156259	-0.0297313	0	0	0.0133066	-0.0347672	0	0	-0.00773	-0.0235825	0	0	0.0505304	-0.042984	0	0
	-13.096	0.0276546	0.0543564	0	0	0.0445309	0.0191849	0	0	0.0626736	-0.0118591	0	0	0.0337582	0.0150803	0	0	0.00429	-0.0287277	0	0	0.0136929	-0.0332977	0	0	-0.00781	-0.0224258	0	0	0.057951	-0.041362	0	0
	-12.996	0.0260555	0.0437632	0	0	0.0351192	0.0234375	0	0	0.0532619	-0.0149536	0	0	0.0318462	0.0162048	0	0	0.00207	-0.0313568	0	0	0.0192806	-0.0368576	0	0	-0.0101841	-0.0213013	0	0	0.0485394	-0.0519562	0	0
	-12.896	0.0270692	0.0438247	0	0	0.0439454	0.0122467	0	0	0.0616227	-0.00349	0	0	0.0323945	0.015802	0	0	0.0034	-0.0316071	0	0	0.0127946	-0.0402359	0	0	-0.0204241	-0.0212387	0	0	0.0612717	-0.052359	0	0
	-12.796	0.0315241	0.0410789	0	0	0.0484003	0.00997	0	0	0.0552887	-0.0137296	0	0	0.0377793	0.00227	0	0	0.0195679	-0.0413861	0	0	0.0289682	-0.0425164	0	0	-0.0155035	-0.0235192	0	0	0.0657257	-0.054173	0	0
	-12.696	0.0286722	0.0452316	0	0	0.0458612	0.0133408	0	0	0.0640036	-0.0212967	0	0	0.0344626	0.0137671	0	0	0.00531	-0.0381662	0	0	0.0143976	-0.0391418	0	0	-0.0110083	-0.0202972	0	0	0.0631875	-0.0429871	0	0
	-12.596	0.0197678	0.0420425	0	0	0.0444565	0.0142181	0	0	0.0625992	-0.0124542	0	0	0.0255585	0.0104263	0	0	0.00437	-0.0405762	0	0	0.00549	-0.0495178	0	0	-0.0194473	-0.0347397	0	0	0.0697479	-0.053363	0	0
	-12.496	0.0153902	0.0445123	0	0	0.0322664	0.00512	0	0	0.0504091	-0.0106094	0	0	0.0211809	0.0130493	0	0	0.0148409	-0.0306061	0	0	0.00112	-0.0478256	0	0	-0.00913	-0.0400818	0	0	0.0608461	-0.0516708	0	0
	-12.396	0.0179672	0.0421074	0	0	0.0348434	0.00272	0	0	0.0650177	-0.0127029	0	0	0.0354767	0.0103302	0	0	0.010231	-0.0333252	0	0	0.00401	-0.0614853	0	0	-0.0174951	-0.0307693	0	0	0.0642014	-0.0536118	0	0
	-12.296	0.0244555	0.0418899	0	0	0.0300783	0.00296	0	0	0.0752505	-0.0129199	0	0	0.0302447	0.00261	0	0	0.0203112	-0.0405765	0	0	0.0181459	-0.0498307	0	0	-0.0150724	-0.0305207	0	0	0.0666216	-0.0533633	0	0
	-12.196	0.00832	0.0415115	0	0	0.0330086	0.00166	0	0	0.0628692	-0.0250168	0	0	0.0141098	-0.00167	0	0	0.00418	-0.0418852	0	0	0.0053	-0.0581741	0	0	-0.0274544	-0.0318298	0	0	0.0615883	-0.0542068	0	0
	-12.096	0.00492	0.0500122	0	0	0.0416431	-0.0011	0	0	0.0597858	-0.024794	0	0	0.0110264	-0.0013	0	0	0.00156	-0.0407318	0	0	0.00315	-0.0496735	0	0	-0.0227261	-0.0345825	0	0	0.0594349	-0.0464844	0	0
	-11.996	-0.0032	0.049074	0	0	0.0328903	-0.00204	0	0	0.0513458	-0.036673	0	0	0.00259	-0.00942	0	0	0.015625	-0.0335449	0	0	0.00565	-0.0502991	0	0	-0.0311661	-0.0352081	0	0	0.0619354	-0.065863	0	0
	-11.896	-0.00313	0.0453556	0	0	0.0254685	0.00597	0	0	0.0628297	-0.0214844	0	0	0.0140702	0.00608	0	0	0.0122621	-0.0302277	0	0	-0.00224	-0.0347977	0	0	-0.0196822	-0.0314255	0	0	0.0540483	-0.0506744	0	0
	-11.796	0.00699	0.0440783	0	0	0.0243359	0.00469	0	0	0.0541977	-0.0297971	0	0	0.00544	0.0048	0	0	0.0111298	-0.0422941	0	0	-0.00681	-0.0360761	0	0	-0.0283146	-0.0208326	0	0	0.0494751	-0.0589872	0	0
	-11.696	-0.00309	0.0328567	0	0	0.0367603	-0.00653	0	0	0.0553689	-0.0219528	0	0	0.00661	-0.00642	0	0	0.0119882	-0.0308554	0	0	-0.00564	-0.0355789	0	0	-0.0158901	-0.0283005	0	0	0.0501804	-0.0516083	0	0
	-11.596	-0.00176	0.0472031	0	0	0.0349617	0.00406	0	0	0.0648232	-0.0188599	0	0	0.0155983	0.00808	0	0	0.017849	-0.0352631	0	0	-0.00447	-0.0246735	0	0	-0.0176888	-0.0252075	0	0	0.0405693	-0.0597687	0	0
	-11.496	-0.00602	0.0323238	0	0	0.0303903	-0.00707	0	0	0.0597864	-0.0229523	0	0	-0.000226	-0.00305	0	0	0.0132776	-0.0310776	0	0	-0.00857	-0.0283005	0	0	-0.0225729	-0.0214874	0	0	0.0474039	-0.0521423	0	0
	-11.396	-0.00524	0.0387293	0	0	0.030859	-0.000348	0	0	0.0490017	-0.0157654	0	0	0.011961	0.00321	0	0	0.0135937	-0.0248215	0	0	-0.000292	-0.0218918	0	0	-0.0175726	-0.0260193	0	0	0.0406857	-0.056987	0	0
	-11.296	0.00937	0.0266075	0	0	0.0375033	0.00628	0	0	0.0443909	-0.0203886	0	0	0.00735	-0.00486	0	0	0.0127289	-0.0289793	0	0	-0.0049	-0.0340157	0	0	-0.0151471	-0.0309563	0	0	0.0509217	-0.0612975	0	0
	-11.196	0.00359	0.0370468	0	0	0.0282825	-0.00188	0	0	0.0498657	-0.0172974	0	0	0.00111	-0.00223	0	0	-0.000549	-0.0262002	0	0	0.000573	-0.0313889	0	0	-0.024368	-0.0241104	0	0	0.0338901	-0.0586716	0	0
	-11.096	0.0138302	0.0277939	0	0	0.0269527	0.000435	0	0	0.0375957	-0.0152969	0	0	-0.0111637	-0.0114822	0	0	0.0101528	-0.0313873	0	0	-0.0116978	-0.0286102	0	0	-0.0258503	-0.0330505	0	0	0.0325603	-0.0562057	0	0
	-10.996	0.000857	0.0164196	0	0	0.0289868	0.00797	0	0	0.0358762	-0.0188599	0	0	-0.0128833	-0.0228577	0	0	0.00797	-0.0357285	0	0	-0.0056	-0.0251389	0	0	-0.039136	-0.0373917	0	0	0.0345944	-0.0558624	0	0
	-10.896	0.0171862	0.0274187	0	0	0.0262499	-0.000718	0	0	0.0440798	-0.0195786	0	0	0.00345	-0.0118576	0	0	0.00523	-0.039888	0	0	0.0146304	-0.0374237	0	0	-0.0264031	-0.0493637	0	0	0.0318576	-0.0565811	0	0
	-10.796	0.0138664	0.0307651	0	0	0.0227776	-0.000348	0	0	0.0331063	-0.0157672	0	0	0.000437	-0.00805	0	0	0.00972	-0.0363895	0	0	0.0116234	-0.0411114	0	0	-0.0294075	-0.0458645	0	0	0.0288491	-0.0454227	0	0
	-10.696	0.00172	0.0169495	0	0	0.0146891	-0.00291	0	0	0.0250202	-0.00676	0	0	0.0072	-0.00295	0	0	0.0093	-0.0344195	0	0	0.00666	-0.0316422	0	0	-0.0340551	-0.0556137	0	0	0.0238901	-0.0589249	0	0
	-10.596	0.016016	0.00814	0	0	0.0291386	-0.0117188	0	0	0.0280628	-0.0188599	0	0	0.00228	-0.0150452	0	0	0.0118732	-0.0352631	0	0	0.0139256	-0.032486	0	0	-0.0236645	-0.048645	0	0	0.019434	-0.0480499	0	0
	-10.496	0.00832	-0.00224	0	0	0.0251947	-0.0220978	0	0	0.042872	-0.010173	0	0	-0.00542	-0.0144836	0	0	0.0158944	-0.0348541	0	0	0.0248284	-0.032077	0	0	-0.0196433	-0.0477707	0	0	0.0342431	-0.0471756	0	0
	-10.396	0.00355	0.00126	0	0	0.0202769	-0.0148425	0	0	0.0271662	-0.0144852	0	0	-0.00206	-0.0264481	0	0	0.011442	-0.0501068	0	0	0.00912	-0.0395172	0	0	-0.0240943	-0.0405167	0	0	0.0182246	-0.0436752	0	0
	-10.296	0.00129	-0.00386	0	0	0.0147264	-0.0240348	0	0	0.0325556	-0.00836	0	0	0.00333	-0.0236081	0	0	0.0244913	-0.0363263	0	0	0.0265443	-0.0371421	0	0	-0.0187057	-0.0493949	0	0	0.0242396	-0.0492657	0	0
	-10.196	-0.0043	-0.00589	0	0	0.020079	-0.0330963	0	0	0.0229095	-0.0211716	0	0	0.0054	-0.0251694	0	0	0.0110916	-0.0453873	0	0	0.0240844	-0.0269852	0	0	-0.0166337	-0.0509567	0	0	0.0220931	-0.0503616	0	0
	-10.096	-0.00465	-0.0171753	0	0	0.0244141	-0.0253159	0	0	0.0230255	-0.021669	0	0	0.00552	-0.0252014	0	0	0.0108948	-0.0376068	0	0	0.0162354	-0.02733	0	0	-0.00871	-0.0431763	0	0	0.0217438	-0.0508591	0	0
	-9.996	-0.0129318	-0.00661	0	0	0.0273819	-0.026004	0	0	0.025528	-0.0336105	0	0	0.00802	-0.0180771	0	0	0.0180817	-0.0387604	0	0	0.0157624	-0.0277054	0	0	-0.0062	-0.0441772	0	0	0.0134583	-0.0628006	0	0
	-9.896	-0.0161328	-0.027613	0	0	0.0240283	-0.0241874	0	0	0.0191989	-0.0196091	0	0	-0.00612	-0.0161072	0	0	0.0151935	-0.047731	0	0	0.0128741	-0.0254227	0	0	-0.00862	-0.0493942	0	0	0.0101047	-0.0530182	0	0
	-9.79599	-0.00914	-0.024207	0	0	0.0155468	-0.0245351	0	0	0.021658	-0.0129238	0	0	-0.00335	-0.0127025	0	0	0.0175	-0.0368267	0	0	0.0151806	-0.0262364	0	0	-0.00585	-0.0384892	0	0	-0.0065	-0.0496136	0	0
	-9.69598	-0.00941	-0.0268295	0	0	0.0271473	-0.027005	0	0	0.0138903	-0.02258	0	0	0.00419	-0.0153235	0	0	0.0142565	-0.0389823	0	0	0.00412	-0.0166748	0	0	0.00215	-0.0406464	0	0	-0.00599	-0.05177	0	0
	-9.59601	-0.0111332	-0.0238312	0	0	0.0287151	-0.0316589	0	0	0.0238857	-0.0197342	0	0	0.00216	-0.023732	0	0	0.0234737	-0.0287903	0	0	0.0250607	-0.00258	0	0	0.0113735	-0.038266	0	0	0.00307	-0.0493896	0	0
	-9.496	-0.00879	-0.0382044	0	0	0.000587	-0.0311874	0	0	0.0184168	-0.0270752	0	0	0.00122	-0.0306076	0	0	0.00378	-0.0469193	0	0	0.0202173	-0.0207047	0	0	0.00997	-0.056395	0	0	-0.0133367	-0.0675186	0	0
	-9.396	-0.00895	-0.0348599	0	0	0.00793	-0.02691	0	0	0.00608	-0.0227966	0	0	-0.00316	-0.0267944	0	0	0.0259729	-0.0434189	0	0	0.0270945	-0.00908	0	0	-0.00566	-0.040863	0	0	-0.0180258	-0.0522995	0	0
	-9.29599	-0.00672	-0.047581	0	0	0.0181253	-0.0283778	0	0	-0.00248	-0.0245782	0	0	0.0112589	-0.0207635	0	0	0.0286691	-0.0406686	0	0	0.0185373	-0.0105479	0	0	-0.00343	-0.042332	0	0	-0.0111105	-0.0612679	0	0
	-9.19598	-0.0061	-0.0390808	0	0	0.0103149	-0.0280029	0	0	0.00908	-0.0313904	0	0	0.0109482	-0.0275759	0	0	0.0283584	-0.0404467	0	0	0.0261917	-0.010173	0	0	-0.0148392	-0.0341446	0	0	-0.0114212	-0.0532333	0	0
	-9.09601	-0.00617	-0.0396759	0	0	0.010704	-0.024379	0	0	0.0015	-0.024173	0	0	0.00743	-0.0286362	0	0	0.0287476	-0.0444824	0	0	0.0303345	-0.00701	0	0	-0.0150681	-0.0422394	0	0	-0.0227509	-0.0650818	0	0
	-8.996	0.00363	-0.0381764	0	0	0.0126938	-0.0233444	0	0	0.00349	-0.022673	0	0	0.00942	-0.0383896	0	0	0.0307374	-0.0432953	0	0	0.0323243	-0.00896	0	0	-0.0243316	-0.0412048	0	0	-0.0210739	-0.0518631	0	0
	-8.896	0.00137	-0.0385498	0	0	0.0102774	-0.0346588	0	0	0.00889	-0.0110153	0	0	-0.000656	-0.0267319	0	0	0.036286	-0.0391373	0	0	0.0303732	-0.00902	0	0	-0.0145633	-0.0408005	0	0	-0.0305246	-0.0519241	0	0
	-8.79599	-0.00688	-0.054359	0	0	-0.00234	-0.0268779	0	0	-0.00342	-0.0232308	0	0	-0.00968	-0.0267633	0	0	0.0277313	-0.0391687	0	0	0.0293187	0.00236	0	0	-0.00812	-0.0412975	0	0	-0.032045	-0.0519555	0	0
	-8.69598	-0.00156	-0.0766434	0	0	-0.00359	-0.0266556	0	0	0.00642	-0.0416092	0	0	-0.0149909	-0.0260769	0	0	0.0258569	-0.0384823	0	0	0.0274429	-0.00445	0	0	-0.0174942	-0.0440506	0	0	-0.0451737	-0.0434555	0	0
	-8.59601	-0.00648	-0.0809845	0	0	0.00664	-0.04991	0	0	0.00947	-0.0376724	0	0	-0.0119457	-0.0304169	0	0	0.0406208	-0.0350098	0	0	0.030489	-0.0088	0	0	-0.00273	-0.0365204	0	0	-0.042593	-0.0473312	0	0
	-8.496	-0.0148847	-0.0843616	0	0	0.00199	-0.0534409	0	0	0.0196688	-0.0418289	0	0	0.00262	-0.0455139	0	0	0.0434726	-0.0383881	0	0	0.0333407	-0.0238922	0	0	-0.000343	-0.0478638	0	0	-0.0509946	-0.0511749	0	0
	-8.396	-0.00469	-0.0855497	0	0	-0.000465	-0.0543149	0	0	0.00689	-0.0502029	0	0	0.000633	-0.0349823	0	0	0.041481	-0.0392624	0	0	0.0313492	-0.0252319	0	0	-0.00187	-0.041391	0	0	-0.0529861	-0.0598618	0	0
	-8.29599	0.0192557	-0.0991112	0	0	0.00488	-0.0603768	0	0	0.0238025	-0.0562644	0	0	0.0133274	-0.0485434	0	0	0.0463626	-0.0339179	0	0	0.0362311	-0.0347344	0	0	0.0027	-0.058706	0	0	-0.0481045	-0.0581107	0	0
	-8.19598	0.0181637	-0.0990143	0	0	0.00457	-0.0480957	0	0	0.0411511	-0.0561676	0	0	0.00489	-0.0484483	0	0	0.0530834	-0.040857	0	0	0.0468578	-0.0227661	0	0	0.00192	-0.0584564	0	0	-0.060915	-0.0578613	0	0
	-8.09601	0.01828	-0.107707	0	0	0.0243759	-0.0538132	0	0	0.0337677	-0.072673	0	0	0.0251617	-0.0652649	0	0	0.0527344	-0.0387604	0	0	0.0469742	-0.0355179	0	0	0.00157	-0.0712082	0	0	-0.0611115	-0.0706131	0	0
	-7.996	0.0196505	-0.106644	0	0	0.056058	-0.0636902	0	0	0.0359164	-0.0595779	0	0	0.0529376	-0.0635757	0	0	0.0433169	-0.0486374	0	0	0.0566226	-0.0346069	0	0	0.0116854	-0.0585785	0	0	-0.0550565	-0.0692368	0	0
	-7.896	0.0116815	-0.113895	0	0	0.0379266	-0.0559418	0	0	0.036538	-0.0593292	0	0	0.0502786	-0.063327	0	0	0.0356606	-0.0366699	0	0	0.0489663	-0.0456116	0	0	0.00403	-0.0695831	0	0	-0.0631782	-0.068988	0	0
	-7.79599	-0.0023	-0.112266	0	0	0.0747233	-0.0618125	0	0	0.0616155	-0.0572362	0	0	0.0636372	-0.061234	0	0	0.0526128	-0.0267644	0	0	0.0545131	-0.0360175	0	0	0.00958	-0.0560828	0	0	-0.0806041	-0.0551763	0	0
	-7.69598	-0.0234328	-0.12802	0	0	0.100156	-0.0775665	0	0	0.0711149	-0.0617355	0	0	0.0421995	-0.0657324	0	0	0.0432066	-0.0393881	0	0	0.0521363	-0.0362991	0	0	-0.000148	-0.0602707	0	0	-0.0828277	-0.0596756	0	0
	-7.59601	-0.0601578	-0.125331	0	0	0.125465	-0.0631592	0	0	0.0536118	-0.0512344	0	0	0.0951614	-0.0627319	0	0	0.0566406	-0.0365402	0	0	0.0146332	-0.0332977	0	0	0.0231323	-0.0572693	0	0	-0.106895	-0.0566742	0	0
	-7.496	-0.117462	-0.134077	0	0	0.130349	-0.0714401	0	0	0.0856784	-0.0592026	0	0	0.0762943	-0.0632004	0	0	0.0512088	-0.0485748	0	0	-0.0578305	-0.034079	0	0	0.0531696	-0.0580505	0	0	-0.0698239	-0.0496429	0	0
	-7.396	-0.088399	-0.148362	0	0	0.13988	-0.067124	0	0	0.0606794	-0.0550476	0	0	0.0709867	-0.0587326	0	0	0.072299	-0.0520721	0	0	-0.100019	-0.0371109	0	0	0.0492652	-0.0490509	0	0	-0.0482607	-0.0526749	0	0
	-7.29599	-0.107578	-0.149832	0	0	0.131482	-0.0798477	0	0	0.0472853	-0.0640149	0	0	0.088835	-0.0597348	0	0	0.0987456	-0.0726056	0	0	-0.109042	-0.0390457	0	0	0.126179	-0.0430206	0	0	-0.0438402	-0.0546079	0	0
	-7.19598	-0.11219	-0.143924	0	0	0.143594	-0.0739395	0	0	0.0215787	-0.0581085	0	0	0.0543851	-0.031324	0	0	0.092265	-0.058889	0	0	-0.0959923	-0.0326721	0	0	0.123444	-0.0488312	0	0	-0.079551	-0.0594894	0	0
	-7.09601	-0.0563698	-0.15155	0	0	0.150661	-0.0698471	0	0	0.00834	-0.0735474	0	0	0.0497322	-0.062233	0	0	0.110424	-0.0668259	0	0	-0.0706444	-0.0398331	0	0	0.125828	-0.0447388	0	0	-0.0616951	-0.0633621	0	0
	-6.996	-0.0340187	-0.15096	0	0	0.17051	-0.069722	0	0	0.00147	-0.0734222	0	0	0.0388039	-0.0578888	0	0	0.130746	-0.0742004	0	0	-0.0486061	-0.0206421	0	0	0.122079	-0.0368011	0	0	-0.0488807	-0.0479248	0	0
	-6.896	-0.0485927	-0.142423	0	0	0.14672	-0.0727516	0	0	0.00471	-0.0761398	0	0	0.0492314	-0.0524811	0	0	0.13742	-0.076918	0	0	-0.069894	-0.0238251	0	0	0.114382	-0.0398315	0	0	-0.00236	-0.0584549	0	0
	-6.79599	-0.0232845	-0.147329	0	0	0.140778	-0.0846918	0	0	0.0179859	-0.0813538	0	0	0.0403248	-0.0505082	0	0	0.101017	-0.082132	0	0	-0.0372463	-0.0402964	0	0	0.127663	-0.0530146	0	0	0.0296742	-0.0639817	0	0
	-6.69598	0.00692	-0.133926	0	0	0.0995668	-0.0514374	0	0	0.000371	-0.0673294	0	0	0.0497334	-0.0455362	0	0	0.0907414	-0.0696603	0	0	-0.00736	-0.0281372	0	0	0.12926	-0.0708618	0	0	0.028148	-0.058548	0	0
	-6.59601	0.04426	-0.133833	0	0	0.0587864	-0.0015	0	0	-0.0249462	-0.027388	0	0	0.0355167	-0.0446686	0	0	0.0576115	-0.0878586	0	0	0.0293598	-0.0230469	0	0	0.104578	-0.0595154	0	0	0.0339298	-0.0461105	0	0
	-6.496	0.0948735	-0.111608	0	0	0.0308095	0.0054	0	0	-0.0405787	0.0017	0	0	0.0280019	-0.0613556	0	0	0.0105687	-0.125008	0	0	0.0452825	-0.0439529	0	0	0.107844	-0.126205	0	0	0.0384465	-0.0592041	0	0
	-6.396	0.076865	-0.148454	0	0	-0.064233	0.00481	0	0	-0.120622	0.00892	0	0	-0.0557872	-0.0666382	0	0	-0.0761882	-0.122012	0	0	0.0238407	-0.0650131	0	0	0.0401638	-0.100238	0	0	0.0121601	-0.0644867	0	0
	-6.29599	0.0713695	-0.166393	0	0	-0.124103	0.0284387	0	0	-0.176428	0.00131	0	0	-0.0961284	-0.0870615	0	0	-0.117468	-0.169314	0	0	0.0267833	-0.0966986	0	0	0.0115322	-0.15192	0	0	-0.0661526	-0.0524165	0	0
	-6.19598	0.0392918	-0.100267	0	0	-0.170547	0.0764374	0	0	-0.206936	0.0297684	0	0	-0.123036	-0.148601	0	0	-0.152035	-0.187099	0	0	-0.00279	-0.13511	0	0	-0.0269466	-0.141893	0	0	-0.0625987	-0.050676	0	0
	-6.09601	0.0298443	0.0032	0	0	-0.210627	0.0750641	0	0	-0.212481	0.0208954	0	0	-0.143587	-0.215761	0	0	-0.172266	-0.19848	0	0	-0.0530262	-0.0980469	0	0	-0.0439014	-0.138734	0	0	-0.0636082	-0.0636078	0	0
	-5.996	0.0126167	0.0651934	0	0	-0.228472	0.0695618	0	0	-0.233614	0.0197647	0	0	-0.141436	-0.0707962	0	0	-0.179026	-0.169292	0	0	-0.0177483	-0.0732376	0	0	-0.0336251	-0.0615799	0	0	-0.0434899	-0.0544235	0	0
	-5.896	-0.0025	0.0200075	0	0	-0.258127	0.0476488	0	0	-0.23623	0.0287994	0	0	-0.136865	0.000266	0	0	-0.216333	-0.0621353	0	0	-0.0241179	-0.0929504	0	0	-0.0292183	0.00917	0	0	-0.0693907	-0.000703	0	0
	-5.79599	-0.0489034	0.0996963	0	0	-0.340156	0.0470229	0	0	-0.262958	0.058949	0	0	-0.17078	0.0654188	0	0	-0.258838	0.0542646	0	0	-0.0397405	-0.0429582	0	0	-0.0443715	-0.00162	0	0	-0.0728337	0.0238233	0	0
	-5.69598	-0.0635943	0.104454	0	0	-0.354686	0.0439682	0	0	-0.297475	0.0446396	0	0	-0.16686	-0.00341	0	0	-0.265386	0.0438646	0	0	-0.0658374	-0.00726	0	0	-0.0470233	0.0809479	0	0	-0.0868945	0.056076	0	0
	-5.59601	-0.0617981	0.122887	0	0	-0.326019	0.0424042	0	0	-0.288345	0.0663605	0	0	-0.133667	0.0573578	0	0	-0.2136	0.16964	0	0	-0.0338821	0.024292	0	0	-0.0655441	0.160789	0	0	-0.10994	0.117325	0	0
	-5.496	-0.0212506	0.143389	0	0	-0.285312	0.0321243	0	0	-0.242167	0.0752991	0	0	-0.0849942	0.107236	0	0	-0.153209	0.252644	0	0	-0.0745877	0.1023	0	0	-0.0184278	0.22598	0	0	-0.076579	0.164861	0	0
	-5.396	-0.0839084	0.168168	0	0	-0.265938	0.012841	0	0	-0.258576	0.0752365	0	0	-0.116867	0.176234	0	0	-0.119614	0.303989	0	0	-0.078339	0.120982	0	0	-0.0403051	0.224666	0	0	-0.0812687	0.185573	0	0
	-5.29599	-0.101129	0.129541	0	0	-0.273943	-0.00594	0	0	-0.233615	0.0609909	0	0	-0.126124	0.121835	0	0	-0.113086	0.277086	0	0	-0.0746249	0.126734	0	0	-0.0267505	0.186357	0	0	-0.0927151	0.250238	0	0
	-5.19598	-0.106802	0.156862	0	0	-0.239919	0.0288712	0	0	-0.237401	0.0533005	0	0	-0.117414	0.133683	0	0	-0.10735	0.24315	0	0	-0.0484139	0.17061	0	0	-0.0230386	0.20289	0	0	-0.0616586	0.273637	0	0
	-5.09601	-0.0863304	0.170609	0	0	-0.255863	-0.00519	0	0	-0.245998	0.0653305	0	0	-0.107883	0.118828	0	0	-0.0862541	0.234863	0	0	-0.0460701	0.218422	0	0	-0.0400734	0.238197	0	0	-0.0479088	0.233795	0	0
	-4.996	-0.0792989	0.1121	0	0	-0.222892	-0.00775	0	0	-0.22428	0.0869827	0	0	-0.113036	0.132515	0	0	-0.0721883	0.229485	0	0	-0.0548238	0.201485	0	0	-0.0447606	0.216888	0	0	-0.0375966	0.215294	0	0
	-4.896	-0.0613668	0.0469732	0	0	-0.21262	0.0466451	0	0	-0.225254	0.12905	0	0	-0.113704	0.143332	0	0	-0.0845754	0.22077	0	0	-0.0514257	0.20558	0	0	-0.0382342	0.187544	0	0	-0.0341985	0.278296	0	0
	-4.79599	-0.0787871	0.0967044	0	0	-0.233633	0.039812	0	0	-0.223456	0.171893	0	0	-0.112532	0.168048	0	0	-0.0712114	0.214549	0	0	-0.050093	0.236544	0	0	-0.0476897	0.203829	0	0	-0.0324007	0.283015	0	0
	-4.69598	-0.0796509	0.0697937	0	0	-0.235115	0.0936813	0	0	-0.247756	0.124672	0	0	-0.124328	0.182715	0	0	-0.0717613	0.237181	0	0	-0.054863	0.212608	0	0	-0.0494843	0.18676	0	0	-0.0338821	0.288918	0	0
	-4.59601	-0.0774574	0.0939224	0	0	-0.259487	0.0935944	0	0	-0.241344	0.146764	0	0	-0.121983	0.18324	0	0	-0.0498848	0.257237	0	0	-0.0597038	0.202512	0	0	-0.0655785	0.267293	0	0	-0.0229454	0.299451	0	0
	-4.496	-0.11516	0.091016	0	0	-0.270471	0.103181	0	0	-0.252329	0.188081	0	0	-0.141085	0.092363	0	0	-0.0767993	0.23855	0	0	-0.0669345	0.210542	0	0	-0.0845279	0.248605	0	0	-0.0418948	0.288263	0	0
	-4.396	-0.113051	0.097546	0	0	-0.237265	0.120655	0	0	-0.230841	0.171326	0	0	-0.13101	0.107956	0	0	-0.0903152	0.186485	0	0	-0.0192016	0.199738	0	0	-0.0636628	0.23436	0	0	-0.0015	0.294014	0	0
	-4.29599	-0.076254	0.126017	0	0	-0.250311	0.129595	0	0	-0.231703	0.173081	0	0	-0.129057	0.0987711	0	0	-0.0528925	0.215272	0	0	-0.0392743	0.198519	0	0	-0.0724927	0.233141	0	0	-0.0134562	0.284982	0	0
	-4.19598	-0.105198	0.127138	0	0	-0.268322	0.115091	0	0	-0.231425	0.169672	0	0	-0.150813	0.0956706	0	0	-0.0784021	0.20014	0	0	-0.0499382	0.184167	0	0	-0.0826912	0.218011	0	0	-0.000996	0.289232	0	0
	-4.09601	-0.0817585	0.115202	0	0	-0.265039	0.11534	0	0	-0.234392	0.169768	0	0	-0.142527	0.0842041	0	0	-0.0743351	0.192892	0	0	-0.0452518	0.210516	0	0	-0.0789356	0.190764	0	0	0.0230694	0.277762	0	0
	-3.996	-0.0866418	0.117296	0	0	-0.281016	0.116966	0	0	-0.24412	0.151863	0	0	-0.151476	0.07724	0	0	-0.0906319	0.186707	0	0	-0.0501351	0.197296	0	0	-0.0914788	0.180824	0	0	0.0249076	0.283295	0	0
	-3.896	-0.061642	0.124825	0	0	-0.287731	0.116684	0	0	-0.246151	0.140327	0	0	-0.154286	0.06633	0	0	-0.0740627	0.194084	0	0	-0.0259135	0.20858	0	0	-0.0856992	0.173355	0	0	0.0433385	0.302391	0	0
	-3.79599	-0.0610976	0.115794	0	0	-0.27469	0.107188	0	0	-0.25233	0.138644	0	0	-0.172648	0.056521	0	0	-0.0727414	0.1813	0	0	-0.0441222	0.203608	0	0	-0.0770278	0.171824	0	0	0.0549822	0.289294	0	0
	-3.69598	-0.0652762	0.115105	0	0	-0.267615	0.0952454	0	0	-0.249469	0.126389	0	0	-0.180576	0.0520792	0	0	-0.0780062	0.19233	0	0	-0.0487662	0.202919	0	0	-0.0702659	0.171135	0	0	0.0584573	0.292358	0	0
	-3.59601	-0.042654	0.117641	0	0	-0.255316	0.0982468	0	0	-0.237951	0.133609	0	0	-0.16921	0.04758	0	0	-0.0966473	0.195331	0	0	-0.0259914	0.20592	0	0	-0.0714016	0.165858	0	0	0.0701389	0.291919	0	0
	-3.496	-0.0521482	0.110452	0	0	-0.235116	0.102309	0	0	-0.224313	0.124701	0	0	-0.167451	0.0399231	0	0	-0.0837873	0.195486	0	0	-0.0426725	0.20967	0	0	-0.0797971	0.146635	0	0	0.072211	0.296446	0	0
	-3.396	-0.0461698	0.142457	0	0	-0.239453	0.102281	0	0	-0.22131	0.115764	0	0	-0.168507	0.0648911	0	0	-0.100316	0.176234	0	0	-0.0362287	0.202449	0	0	-0.0533586	0.147227	0	0	0.109439	0.295795	0	0
	-3.29599	-0.0600024	0.132297	0	0	-0.239064	0.0733748	0	0	-0.228881	0.104522	0	0	-0.183425	0.0609962	0	0	-0.0753924	0.177962	0	0	-0.0438052	0.192454	0	0	-0.0496798	0.11848	0	0	0.0715498	0.294082	0	0
	-3.19598	-0.0514522	0.152667	0	0	-0.226913	0.0854675	0	0	-0.22002	0.121295	0	0	-0.144245	0.054331	0	0	-0.0368381	0.190829	0	0	-0.0469738	0.216579	0	0	-0.0419078	0.150417	0	0	0.0999379	0.298671	0	0
	-3.09601	-0.0405083	0.161292	0	0	-0.215351	0.0903381	0	0	-0.176426	0.137267	0	0	-0.126904	0.0399841	0	0	-0.0313683	0.198988	0	0	-0.00634	0.221762	0	0	-0.0637779	0.155287	0	0	0.155415	0.295729	0	0
	-2.996	-0.0957068	0.17826	0	0	-0.224148	0.0919968	0	0	-0.16225	0.135172	0	0	-0.121952	0.0686737	0	0	0.00264	0.196581	0	0	-0.0127982	0.23092	0	0	-0.0196112	0.186952	0	0	0.205677	0.297388	0	0
	-2.896	-0.0822794	0.174202	0	0	-0.288059	0.0684049	0	0	-0.233357	0.131575	0	0	-0.171017	0.076796	0	0	0.070606	0.192366	0	0	-0.0707743	0.226859	0	0	0.0635378	0.171637	0	0	0.200672	0.293326	0	0
	-2.79599	-0.143714	0.189666	0	0	-0.314956	0.0719982	0	0	-0.287908	0.14595	0	0	-0.1937	0.103828	0	0	0.07371	0.196891	0	0	-0.123924	0.25045	0	0	0.017861	0.176162	0	0	0.0858026	0.297386	0	0
	-2.69598	0.00409	0.182324	0	0	-0.245438	0.071843	0	0	-0.293227	0.134549	0	0	-0.136199	0.104299	0	0	0.0347985	0.204862	0	0	-0.0389333	0.257954	0	0	-0.0385595	0.187573	0	0	-0.0173345	0.304105	0	0
	-2.59601	0.0809402	0.18589	0	0	-0.100311	0.0563431	0	0	-0.249352	0.107018	0	0	-0.0284271	0.122551	0	0	-0.126801	0.207336	0	0	0.0719757	0.242142	0	0	-0.186089	0.190826	0	0	-0.0992355	0.289078	0	0
	-2.496	0.00935	0.197357	0	0	-0.00205	0.040622	0	0	-0.0995328	0.0952026	0	0	0.0413974	0.118549	0	0	-0.17823	0.172237	0	0	0.118363	0.214854	0	0	-0.135955	0.182605	0	0	0.0215228	0.29211	0	0
	-2.396	-0.0713695	0.20086	0	0	-0.0340236	0.0275659	0	0	-0.0821269	0.0949539	0	0	-0.0233882	0.122519	0	0	-0.160351	0.167929	0	0	0.0371739	0.218047	0	0	-0.0651098	0.187041	0	0	-0.00248	0.284201	0	0
	-2.29599	-0.0248786	0.203983	0	0	-0.0680076	-0.00369	0	0	-0.0276822	0.0713567	0	0	-0.0139417	0.126891	0	0	-0.0668439	0.132766	0	0	0.0238122	0.205395	0	0	-0.00113	0.193607	0	0	0.0215045	0.260604	0	0
	-2.19598	-0.0357859	0.198766	0	0	-0.0185969	-0.0075	0	0	-0.0203046	0.0548904	0	0	-0.01797	0.139958	0	0	-0.0477475	0.115834	0	0	0.020252	0.178922	0	0	-0.0212443	0.184483	0	0	0.00139	0.225697	0	0
	-2.09601	-0.0450001	0.249794	0	0	-0.0509357	0.00728	0	0	-0.0177937	0.0598297	0	0	-0.0196781	0.170677	0	0	-0.0682087	0.135147	0	0	0.0224438	0.200424	0	0	-0.0310841	0.15567	0	0	-0.0314198	0.300484	0	0
	-1.996	-0.021567	0.339837	0	0	-0.0314089	0.0337143	0	0	-0.00577	0.0600128	0	0	-0.00406	0.22274	0	0	-0.0339876	0.136581	0	0	0.0569776	0.14373	0	0	-0.0343691	0.0650711	0	0	-0.0347048	0.336761	0	0
	-1.896	-0.0175344	0.399207	0	0	-0.0114462	0.219664	0	0	0.0192011	0.207828	0	0	0.00872	0.291331	0	0	-0.0282461	0.219547	0	0	0.0386561	0.254199	0	0	-0.0337753	0.243198	0	0	-0.0414602	0.459109	0	0
	-1.79599	-0.020785	0.285529	0	0	-0.000468	0.166762	0	0	0.0564246	0.235705	0	0	0.0196967	0.222018	0	0	-0.00149	0.256175	0	0	0.0382284	0.254904	0	0	-0.0382716	0.255934	0	0	-0.0456414	0.411983	0	0
	-1.69598	0.00332	0.0378845	0	0	-0.0188703	-0.0550949	0	0	0.0375594	0.065892	0	0	0.000831	0.0840842	0	0	0.0174636	0.131837	0	0	0.0270129	0.0830429	0	0	-0.056674	0.237508	0	0	-0.0577879	0.176854	0	0
	-1.59601	0.0191784	-0.077832	0	0	-0.00223	-0.165974	0	0	0.0271664	-0.0537308	0	0	0.0168438	-0.147733	0	0	-0.00527	-0.00576	0	0	0.0286541	0.0131104	0	0	-0.0470676	-0.00102	0	0	-0.0755253	-0.0243271	0	0
	-1.496	0.0100418	0.0103691	0	0	0.00816	-0.0297852	0	0	0.0372482	-0.064888	0	0	-0.00729	-0.140137	0	0	-0.0401978	-0.0444183	0	0	0.0387359	0.0977325	0	0	-0.0343231	0.042984	0	0	-0.065596	-0.0233002	0	0
	-1.396	0.0212094	0.013828	0	0	0.0263669	-0.0369685	0	0	0.0252911	-0.0831711	0	0	0.00778	0.000645	0	0	-0.0221485	0.0215195	0	0	0.0381848	0.030545	0	0	-0.0537799	0.028447	0	0	-0.0849002	0.0270126	0	0
	-1.29599	0.0224204	0.0524214	0	0	0.0192923	-0.0380633	0	0	0.0454159	-0.0539548	0	0	0.0205593	0.0136035	0	0	-0.0323429	0.039017	0	0	0.0515799	-0.0199206	0	0	-0.0366388	0.0386045	0	0	-0.0647754	0.0254443	0	0
	-1.19598	0.0379262	0.0477051	0	0	0.0352712	-0.100282	0	0	0.034351	-0.0886704	0	0	0.0276295	-0.0100131	0	0	-0.0138668	-0.00367	0	0	0.0580297	-0.0429245	0	0	-0.00566	0.0254501	0	0	-0.0680308	-0.0164505	0	0
	-1.09601	0.0470333	0.0225784	0	0	0.0448437	-0.0941589	0	0	0.0473614	-0.0908249	0	0	0.0454769	-0.00873	0	0	-0.0425816	-0.00129	0	0	0.0371304	-0.0180481	0	0	0.00422	-0.0154541	0	0	-0.0479832	-0.0331467	0	0
	-0.996002	0.0337977	0.0261402	0	0	0.0392679	-0.0948151	0	0	0.0350641	-0.09039	0	0	0.0208353	0.00014	0	0	-0.0298773	0.00305	0	0	0.0553049	-0.00292	0	0	-0.0207296	-0.0384567	0	0	-0.0684057	-0.0109833	0	0
	-0.895996	0.11088	0.00398	0	0	0.146974	-0.0944682	0	0	0.0841768	-0.0898941	0	0	0.0185488	0.00721	0	0	-0.015135	0.00261	0	0	0.126604	-0.0261734	0	0	-0.0431929	-0.05811	0	0	-0.00336	-0.0414246	0	0
	-0.79599	0.205141	-0.00905	0	0	0.138735	-0.0984397	0	0	0.058175	-0.0829177	0	0	0.0901955	-0.00926	0	0	-0.0364524	-0.00166	0	0	0.200243	-0.0493598	0	0	0.0131172	-0.0853629	0	0	-0.022956	-0.0344481	0	0
	-0.695984	0.00859	-0.0078	0	0	0.0360953	-0.0862534	0	0	0.0544182	-0.0708878	0	0	0.0676934	-0.00801	0	0	-0.0833381	0.0220902	0	0	0.0582205	-0.0176422	0	0	0.123597	-0.073642	0	0	-0.0518945	-0.0452377	0	0
	-0.596008	0.169415	-0.00668	0	0	-0.0424614	-0.0773178	0	0	0.0928688	-0.0614868	0	0	0.0677071	0.0118622	0	0	-0.180981	0.0193008	0	0	-0.10252	0.00255	0	0	0.231922	-0.0925156	0	0	-0.0141945	-0.040361	0	0
	-0.496002		0.0102642	0	0		-0.0677216	0	0		-0.0636093	0	0		-0.00824	0	0		0.0254562	0	0		0.0196426	0	0		-0.105113	0	0		-0.0334274	0	0
	-0.395996		0.015515	0	0		-0.0621599	0	0		-0.058046	0	0		0.0156158	0	0		0.0310196	0	0		0.0142654	0	0		-0.100328	0	0		-0.0212952	0	0
	-0.29599		-0.00637	0	0		-0.0449736	0	0		-0.0478919	0	0		0.0256097	0	0		0.053045	0	0		0.0236375	0	0		-0.117056	0	0		-0.0430167	0	0
	-0.195984		-0.0240814	0	0		-0.0439407	0	0		-0.0393631	0	0		0.0182111	0	0		0.0648648	0	0		0.0243576	0	0		-0.0969574	0	0		-0.0572998	0	0
	-0.0960083		-0.0348343	0	0		-0.0148529	0	0		-0.0272964	0	0		0.00401	0	0		0.0622345	0	0		0.0254837	0	0		-0.0886444	0	0		-0.0482086	0	0
	0.004		-0.0414952	0.5682	0		-0.0100937	0.4451	0		-0.0294189	0.3174	0		0.0493927	0.579	0		0.115112	0.3539	0		0.0152359	0.4023	0		-0.092804	0.1893	0		-0.10939	0.4362	0
	0.104004		-0.0666395	0.63027	0		0.0799059	0.476143	0		0.032486	0.332923	0		0.150673	0.586762	0		0.204361	0.357781	0		0.0266724	0.404241	0		-0.0555801	0.19027	0		-0.149521	0.436685	0
	0.20401		-0.120192	0.692259	0		0.207139	0.507161	0		-0.0663804	0.348443	0		0.3054	0.594523	0		0.165187	0.361662	0		-0.0361238	0.406181	0		-0.0905671	0.191241	0		-0.150258	0.43717	0
	0.304016		-0.0768036	0.754205	0		-0.0186905	0.538172	0		-0.136923	0.363958	0		0.0320637	0.602283	0		0.0487263	0.365543	0		0.0624176	0.408121	0		0.0359512	0.192212	0		-0.215018	0.437655	0
	0.403992		0.176666	0.816088	0		0.0435257	0.569168	0		-0.227982	0.379465	0		-0.0521393	0.61004	0		-0.192978	0.369422	0		0.217293	0.410061	0		0.149414	0.193182	0		-0.249046	0.438141	0
	0.503998		0.160758	0.877909	0		-0.222694	0.600148	0		-0.106857	0.394972	0		0.0772705	0.617798	0		0.0156403	0.373302	0		0.270294	0.412002	0		-0.0138321	0.194153	0		-0.062767	0.438626	0
	0.604004			0.939667	0			0.631113	0			0.410476	0			0.625555	0			0.377182	0			0.413942	0			0.195123	0			0.439111	0
	0.70401			1.00134	0			0.662052	0			0.425975	0			0.633311	0			0.381062	0			0.415882	0			0.196093	0			0.439596	0
	0.804016			1.06297	0			0.692985	0			0.441471	0			0.641066	0			0.384941	0			0.417822	0			0.197064	0			0.440081	0
	0.903992			1.12454	0			0.723902	0			0.456958	0			0.648818	0			0.388819	0			0.419762	0			0.198034	0			0.440566	0
	1.004			1.18605	2.331			0.754804	2.583			0.472446	2.889			0.656571	2.078			0.392698	2.045			0.421702	1.746			0.199005	1.961			0.441051	1.814
	1.104			1.24749	2.40113			0.78569	2.61807			0.487929	2.90654			0.664323	2.08677			0.396576	2.04939			0.423642	1.74819			0.199975	1.9621			0.441536	1.81455
	1.20401			1.30885	2.47117			0.81655	2.65312			0.503409	2.92408			0.672074	2.09554			0.400454	2.05377			0.425581	1.75039			0.200945	1.96319			0.442022	1.8151
	1.30402	0.334094		1.37016	2.5411	0.601436		0.847404	2.68815	0.0235271		0.518885	2.9416	0.00555		0.679824	2.10431	0.091711		0.404332	2.05816	-0.0184599		0.427521	1.75258	0.134258		0.201916	1.96429	-0.201237		0.442507	1.81564
	1.40399	0.424372		1.43141	2.61094	0.70672		0.878242	2.72316	0.0561085		0.534352	2.95913	0.0492268		0.687571	2.11308	0.154917		0.408209	2.06254	0.12932		0.42946	1.75477	0.134226		0.202886	1.96539	-0.217833		0.442992	1.81619
	1.504	0.556403		1.49259	2.68066	0.744063		0.909064	2.75814	0.122832		0.54982	2.97664	0.0873555		0.695319	2.12184	0.222579		0.412086	2.06693	0.204635		0.4314	1.75696	0.217193		0.203856	1.96648	-0.230638		0.443477	1.81674
	1.604	0.61063		1.55371	2.7503	0.768918		0.939871	2.79308	0.198147		0.565283	2.99416	0.210644		0.703065	2.13061	0.149456		0.415964	2.07131	0.249638		0.433339	1.75916	0.234999		0.204826	1.96758	-0.232509		0.443962	1.81729
	1.70401	0.654221		1.61475	2.81985	0.780785		0.970652	2.82801	0.194252		0.580743	3.01166	0.193458		0.710811	2.13937	0.194153		0.419841	2.07569	0.184784		0.435278	1.76135	0.248131		0.205797	1.96868	-0.219063		0.444447	1.81784
	1.80402	0.679609		1.67574	2.88929	0.811796		1.00143	2.86292	0.182301		0.596199	3.02915	0.211666		0.718556	2.14813	0.243916		0.423717	2.08008	0.213773		0.437218	1.76354	0.288366		0.206767	1.96977	-0.170878		0.444932	1.81839
	1.90399	0.810272		1.73666	2.95863	0.875587		1.03218	2.8978	0.247948		0.611646	3.04665	0.24575		0.726298	2.15689	0.270508		0.427592	2.08446	0.217407		0.439157	1.76573	0.272156		0.207737	1.97087	-0.124588		0.445417	1.81893
	2.004	0.904885		1.79752	3.02786	0.875512		1.06293	2.93266	0.281312		0.627094	3.06413	0.269585		0.734041	2.16564	0.271058		0.431469	2.08884	0.218735		0.441096	1.76793	0.258019		0.208707	1.97197	-0.10044		0.445902	1.81948
	2.104	0.982113		1.85832	3.097	0.940869		1.09365	2.96748	0.349163		0.642537	3.08161	0.269627		0.741782	2.1744	0.310787		0.435344	2.09322	0.24831		0.443035	1.77012	0.278364		0.209677	1.97306	-0.069309		0.446387	1.82003
	2.20401	1.06105		1.91902	3.16605	0.988085		1.12435	3.00228	0.365294		0.657977	3.09909	0.297316		0.749523	2.18315	0.376448		0.43922	2.0976	0.245218		0.444974	1.77231	0.312777		0.210647	1.97416	-0.0461439		0.446872	1.82058
	2.30402	1.14547	2.4638	1.97969	3.235	1.02906	2.50425	1.15505	3.03707	0.380028	2.40148	0.673413	3.11655	0.299705	1.70889	0.757263	2.19191	0.378364	1.91476	0.443095	2.10199	0.231972	1.94458	0.446913	1.7745	0.307664	2.05138	0.211618	1.97526	-0.0320504	2.06089	0.447357	1.82113
	2.40399	1.22695	2.58645	2.04028	3.30384	1.09071	2.43565	1.18573	3.07182	0.410408	2.33274	0.68884	3.13401	0.314308	1.72795	0.764999	2.20066	0.381714	1.82727	0.446969	2.10637	0.23455	1.93833	0.448852	1.77669	0.331024	1.92685	0.212588	1.97635	-0.00963	2.02932	0.447842	1.82168
	2.504	1.30399	2.5687	2.10081	3.37257	1.14117	2.39447	1.21639	3.10656	0.449157	2.28842	0.704268	3.15147	0.318054	1.65724	0.772737	2.20941	0.397499	1.86093	0.450844	2.11075	0.241897	1.9448	0.450791	1.77888	0.364616	1.9216	0.213558	1.97745	0.024902	1.93423	0.448327	1.82222
	2.604	1.36387	2.60954	2.16128	3.44122	1.18981	2.34578	1.24703	3.14125	0.489665	2.23723	0.719691	3.16892	0.3306	1.72433	0.780474	2.21815	0.418475	1.81333	0.454719	2.11513	0.239909	1.85454	0.45273	1.78108	0.373871	1.92042	0.214528	1.97855	0.0254163	1.75773	0.448812	1.82277
	2.70401	1.45406	2.55567	2.22165	3.50976	1.24078	2.41534	1.27765	3.17594	0.552676	2.19071	0.735111	3.18636	0.352038	1.70827	0.788209	2.2269	0.441951	1.77352	0.458593	2.11951	0.272133	1.77552	0.454668	1.78327	0.379066	1.88045	0.215498	1.97964	0.0281096	1.76073	0.449297	1.82332
	2.80402	1.49613	2.69026	2.28198	3.57821	1.29395	2.43884	1.30827	3.21059	0.601927	2.19249	0.750527	3.20379	0.412077	1.74817	0.795944	2.23565	0.47167	1.78405	0.462467	2.12388	0.294046	1.7698	0.456606	1.78546	0.39676	1.89192	0.216468	1.98074	0.0803309	1.76298	0.449782	1.82387
	2.90399	1.5441	2.80823	2.34224	3.64655	1.28332	2.45353	1.33887	3.24523	0.610838	2.18576	0.765934	3.22122	0.409735	1.75145	0.803675	2.24439	0.469801	1.81046	0.466339	2.12826	0.290762	1.76089	0.458545	1.78765	0.378637	1.86536	0.217438	1.98184	0.0576763	1.78517	0.450267	1.82442
	3.004	1.6098	2.88135	2.40244	3.71478	1.30949	2.48962	1.36945	3.27984	0.648261	2.25201	0.781341	3.23865	0.416373	1.7788	0.811408	2.25313	0.487219	1.84608	0.470213	2.13264	0.298338	1.75011	0.460484	1.78984	0.404181	1.87536	0.218408	1.98293	0.0651002	1.77439	0.450752	1.82496
	3.104	1.65835	2.97477	2.46257	3.78292	1.33367	2.50647	1.40001	3.31441	0.634313	2.27933	0.796745	3.25606	0.413678	1.76955	0.81914	2.26187	0.462026	1.87433	0.474086	2.13702	0.295179	1.73961	0.462422	1.79203	0.390711	1.90313	0.219378	1.98403	0.0619328	1.77123	0.451237	1.82551
	3.20401	1.74508	3.04111	2.52261	3.85096	1.35961	2.54047	1.43055	3.34897	0.658998	2.27582	0.812145	3.27348	0.438829	1.80339	0.82687	2.27061	0.490465	1.87771	0.477959	2.1414	0.319395	1.71252	0.46436	1.79422	0.41477	1.90698	0.220347	1.98512	0.066774	1.7682	0.451722	1.82606
	3.30402	1.77832	3.12951	2.5826	3.91891	1.39598	2.57044	1.46108	3.3835	0.664897	2.29767	0.82754	3.29088	0.448482	1.78976	0.8346	2.27934	0.47652	1.87595	0.481832	2.14577	0.287018	1.7228	0.466298	1.79641	0.420204	1.8971	0.221317	1.98622	0.0417404	1.79661	0.452207	1.82661
	3.40399	1.81371	3.21839	2.64253	3.98675	1.41965	2.59353	1.4916	3.41801	0.669041	2.32108	0.842927	3.30827	0.460125	1.7863	0.842326	2.28808	0.449726	1.87608	0.485703	2.15015	0.279591	1.73011	0.468236	1.7986	0.386219	1.90114	0.222287	1.98732	0.0265083	1.80126	0.452692	1.82716
	3.504	1.88163	3.25854	2.70238	4.05446	1.46008	2.61056	1.5221	3.45249	0.697438	2.32561	0.858314	3.32567	0.465085	1.78364	0.850053	2.29681	0.454839	1.88389	0.489575	2.15453	0.288304	1.73027	0.470174	1.80079	0.394147	1.8938	0.223257	1.98841	0.0352145	1.80501	0.453177	1.8277
	3.604	1.95984	3.31801	2.76217	4.1221	1.48344	2.6405	1.55258	3.48694	0.712988	2.36289	0.873698	3.34305	0.461882	1.81608	0.85778	2.30554	0.443205	1.8668	0.493447	2.1589	0.292601	1.74864	0.472112	1.80298	0.379539	1.9031	0.224227	1.98951	0.0312327	1.78417	0.453662	1.82825
	3.70401	2.03472	3.36538	2.82187	4.18964	1.51207	2.68647	1.58304	3.52137	0.741153	2.38167	0.889077	3.36043	0.493953	1.82064	0.865505	2.31428	0.452457	1.87464	0.497318	2.16328	0.312954	1.74758	0.47405	1.80517	0.388012	1.89126	0.225197	1.9906	0.0403324	1.80248	0.454146	1.8288
	3.80402	2.09738	3.43029	2.88152	4.25707	1.53879	2.73871	1.61349	3.55578	0.753025	2.39377	0.904452	3.3778	0.520671	1.84414	0.87323	2.323	0.452144	1.88689	0.50119	2.16765	0.320141	1.74952	0.475988	1.80736	0.387234	1.90476	0.226167	1.9917	0.04002	1.78457	0.454631	1.82935
	3.90399	2.16574	3.53448	2.9411	4.3244	1.56043	2.79571	1.64392	3.59016	0.77857	2.40545	0.919819	3.39517	0.51856	1.85646	0.880951	2.33173	0.450033	1.89014	0.50506	2.17203	0.330374	1.75745	0.477926	1.80955	0.367155	1.91973	0.227136	1.9928	0.0347881	1.79939	0.455116	1.8299
	4.004	2.23488	3.62573	3.00061	4.39161	1.59113	2.82634	1.67434	3.62452	0.788963	2.41983	0.935186	3.41253	0.513954	1.89677	0.888673	2.34046	0.445114	1.89265	0.50893	2.1764	0.321388	1.78636	0.479863	1.81174	0.368949	1.92926	0.228106	1.99389	0.0365824	1.79455	0.455601	1.83044
	4.104	2.28957	3.68773	3.06006	4.45874	1.62207	2.89912	1.70474	3.65884	0.792873	2.44151	0.950549	3.42989	0.522388	1.91955	0.896395	2.34918	0.445117	1.91886	0.512801	2.18077	0.326076	1.80883	0.481801	1.81393	0.350202	1.91673	0.229076	1.99499	0.0217395	1.82452	0.456086	1.83099
	4.20401	2.33621	3.76329	3.11941	4.52577	1.68043	2.92656	1.73512	3.69315	0.820134	2.43895	0.965908	3.44724	0.552938	1.93574	0.904115	2.3579	0.45316	1.93146	0.516671	2.18515	0.352719	1.81705	0.483738	1.81612	0.357465	1.92136	0.230045	1.99608	0.0294772	1.84023	0.456571	1.83154
	4.30402	2.38738	3.85486	3.17872	4.59269	1.70036	2.96437	1.76548	3.72743	0.83959	2.46879	0.981263	3.46457	0.561605	1.95355	0.911834	2.36662	0.472456	1.94896	0.520541	2.18952	0.360764	1.83486	0.485676	1.81831	0.350044	1.93151	0.231015	1.99718	0.0411148	1.85055	0.457056	1.83209
	4.40399	2.45816	3.92648	3.23795	4.65951	1.72473	3.00818	1.79583	3.76169	0.851778	2.50839	0.996609	3.48191	0.573328	1.98955	0.91955	2.37534	0.465273	1.95465	0.52441	2.19389	0.365297	1.83664	0.487613	1.8205	0.339266	1.9522	0.231985	1.99828	0.0423679	1.87107	0.457541	1.83264
	4.504	2.51351	4.00526	3.29711	4.72621	1.75992	3.04478	1.82617	3.79592	0.860251	2.49764	1.01196	3.49924	0.589148	1.9863	0.927267	2.38406	0.461562	1.97374	0.528279	2.19826	0.361274	1.85589	0.489551	1.82269	0.339301	1.95254	0.232955	1.99937	0.0577154	1.87939	0.458025	1.83318
	4.604	2.5814	4.10835	3.35621	4.79282	1.79672	3.10069	1.85649	3.83012	0.877677	2.53105	1.0273	3.51656	0.606726	2.00002	0.934984	2.39278	0.46398	1.97637	0.532148	2.20264	0.356192	1.85805	0.491488	1.82488	0.344846	1.9622	0.233924	2.00047	0.0635744	1.88155	0.45851	1.83373
	4.70401	2.63445	4.18964	3.41521	4.85933	1.82602	3.1354	1.88678	3.8643	0.895407	2.55748	1.04264	3.53388	0.608679	2.0149	0.942699	2.40149	0.477652	1.97937	0.536017	2.20701	0.377363	1.86074	0.493425	1.82707	0.335394	1.94957	0.234894	2.00156	0.0734999	1.88767	0.458995	1.83428
	4.80402	2.68234	4.28164	3.47416	4.92574	1.85078	3.20303	1.91706	3.89845	0.911738	2.57824	1.05797	3.55119	0.629069	2.03595	0.950413	2.4102	0.489917	2.00058	0.539886	2.21138	0.381977	1.87446	0.495362	1.82926	0.34766	1.97158	0.235863	2.00266	0.0859181	1.88936	0.45948	1.83483
	4.90399	2.75019	4.36489	3.53304	4.99205	1.87941	3.20269	1.94733	3.93258	0.918026	2.60524	1.0733	3.56849	0.627079	2.04248	0.958124	2.41891	0.488239	2.01102	0.543753	2.21575	0.37608	1.87317	0.497299	1.83145	0.334263	1.97763	0.236833	2.00375	0.0956459	1.87667	0.459965	1.83538
	5.004	2.81046	4.4212	3.59185	5.05823	1.89297	3.24572	1.97758	3.96669	0.942208	2.64842	1.08862	3.58579	0.636101	2.04286	0.965836	2.42762	0.504609	2.01952	0.547621	2.22012	0.385254	1.87386	0.499236	1.83364	0.319848	1.97879	0.237802	2.00485	0.0892034	1.87783	0.46045	1.83592
	5.104	2.88043	4.48232	3.65059	5.12432	1.94309	3.27309	2.00782	4.00076	0.961697	2.6783	1.10395	3.60308	0.643719	2.04274	0.973547	2.43633	0.504566	2.04237	0.551489	2.22449	0.384907	1.88451	0.501173	1.83582	0.331845	1.98961	0.238772	2.00595	0.0922893	1.87692	0.460935	1.83647
	5.20401	2.94672	4.54842	3.70924	5.19032	1.96672	3.30731	2.03803	4.03481	0.992988	2.67423	1.11926	3.62037	0.655631	2.04946	0.981257	2.44504	0.49726	2.0458	0.555357	2.22886	0.385567	1.86842	0.503109	1.83801	0.339066	1.99336	0.239741	2.00704	0.0892019	1.88364	0.461419	1.83702
	5.30402	3.013	4.61067	3.76784	5.25621	1.99426	3.373	2.06823	4.06884	1.00865	2.69711	1.13458	3.63765	0.65942	2.06124	0.988966	2.45374	0.512302	2.07258	0.559224	2.23323	0.389042	1.88005	0.505046	1.8402	0.327541	2.01967	0.240711	2.00814	0.0967369	1.8762	0.461904	1.83757
	5.40399	3.08382	4.68088	3.82636	5.32199	2.04117	3.40837	2.09841	4.10285	1.03197	2.72529	1.14988	3.65492	0.65946	2.06895	0.996672	2.46245	0.508902	2.07655	0.56309	2.23759	0.392836	1.88792	0.506983	1.84239	0.335554	2.01582	0.24168	2.00923	0.108183	1.87205	0.462389	1.83812
	5.504	3.14676	4.74266	3.88481	5.38765	2.06957	3.44234	2.12858	4.13683	1.04084	2.75583	1.16519	3.67219	0.672077	2.08433	1.00438	2.47115	0.521206	2.08005	0.566956	2.24196	0.38998	1.89111	0.50892	1.84458	0.340199	2.00745	0.24265	2.01033	0.109081	1.85945	0.462874	1.83866
	5.604	3.20613	4.7972	3.94319	5.45323	2.11207	3.46609	2.15873	4.17077	1.06022	2.79833	1.18049	3.68945	0.679892	2.10714	1.01208	2.47985	0.524962	2.10302	0.570823	2.24633	0.405455	1.89517	0.510856	1.84677	0.348014	2.01104	0.243619	2.01142	0.101897	1.85195	0.463358	1.83921
	5.70401	3.27558	4.84382	4.00148	5.5187	2.13184	3.49615	2.18885	4.2047	1.07201	2.81636	1.19579	3.7067	0.691529	2.11361	1.01979	2.48855	0.521439	2.11324	0.574689	2.2507	0.401934	1.91289	0.512792	1.84895	0.348406	2.01001	0.244588	2.01252	0.117287	1.84998	0.463843	1.83976
	5.80402	3.33457	4.91379	4.05971	5.58407	2.16676	3.53581	2.21897	4.2386	1.08756	2.82851	1.21108	3.72394	0.699887	2.1253	1.02749	2.49725	0.528867	2.11336	0.578555	2.25506	0.409359	1.9013	0.514729	1.85114	0.363636	2.01014	0.245558	2.01361	0.124706	1.83886	0.464328	1.84031
	5.90399	3.40417	4.98011	4.11787	5.64934	2.18934	3.59665	2.24907	4.27248	1.11014	2.8703	1.22637	3.74119	0.721535	2.12833	1.03519	2.50594	0.528473	2.11671	0.58242	2.25943	0.408653	1.91605	0.516665	1.85333	0.374657	2.0127	0.246527	2.01471	0.120255	1.84189	0.464813	1.84086
	6.004	3.47597	5.06361	4.17596	5.71447	2.22254	3.63875	2.27915	4.30633	1.12006	2.88036	1.24165	3.75842	0.712234	2.13542	1.0429	2.51463	0.541832	2.11083	0.586285	2.26379	0.41436	1.91486	0.518601	1.85552	0.380356	2.01151	0.247496	2.01581	0.13002	1.84023	0.465298	1.8414
	6.104	3.55359	5.13298	4.23397	5.77953	2.24891	3.69546	2.30922	4.34014	1.15017	2.89879	1.25694	3.77565	0.738599	2.16433	1.0506	2.52333	0.548978	2.11333	0.59015	2.26816	0.409627	1.92454	0.520538	1.8577	0.387187	2.02135	0.248465	2.0169	0.136853	1.83883	0.465782	1.84195
	6.20401	3.60125	5.22617	4.29189	5.84448	2.2775	3.75006	2.33926	4.37394	1.16299	2.91401	1.27221	3.79288	0.735634	2.16861	1.0583	2.53202	0.545548	2.12496	0.594015	2.27253	0.406507	1.92508	0.522473	1.85989	0.392195	2.01392	0.249435	2.018	0.141388	1.85388	0.466267	1.8425
	6.30402	3.66671	5.28207	4.34976	5.90932	2.30391	3.79346	2.36929	4.40772	1.19299	2.9382	1.28749	3.81009	0.75407	2.17718	1.06599	2.54071	0.552417	2.12212	0.59788	2.27689	0.413692	1.93708	0.524409	1.86208	0.40266	2.02248	0.250404	2.01909	0.140293	1.85073	0.466752	1.84305
	6.40399	3.72918	5.3802	4.40755	5.97406	2.34684	3.8105	2.39931	4.44147	1.21232	2.96633	1.30275	3.8273	0.761999	2.19326	1.07369	2.54939	0.556753	2.13055	0.601743	2.28125	0.421309	1.9227	0.526345	1.86427	0.410589	2.01904	0.251373	2.02019	0.129477	1.83651	0.467236	1.84359
	6.504	3.77867	5.45413	4.46527	6.03867	2.38461	3.85646	2.4293	4.47519	1.22338	2.97745	1.31801	3.8445	0.776647	2.20471	1.08139	2.55808	0.567495	2.14183	0.605607	2.28562	0.427992	1.93336	0.528281	1.86645	0.421018	2.01095	0.252343	2.02128	0.143339	1.85139	0.467721	1.84414
	6.604	3.83051	5.53676	4.52292	6.1032	2.41723	3.87659	2.45929	4.50888	1.24365	2.98976	1.33328	3.8617	0.785517	2.22874	1.08908	2.56676	0.579805	2.14212	0.609471	2.28998	0.429514	1.93396	0.530217	1.86864	0.422861	2.01155	0.253312	2.02238	0.136896	1.83979	0.468206	1.84469
	6.70401	3.8864	5.60658	4.58047	6.16762	2.44891	3.90281	2.48924	4.54255	1.26048	3.00833	1.34853	3.87889	0.801881	2.23527	1.09678	2.57545	0.58101	2.1413	0.613334	2.29434	0.441662	1.93658	0.532152	1.87083	0.446255	2.02198	0.254281	2.02347	0.137636	1.83898	0.468691	1.84524
	6.80402	3.9402	5.69835	4.63796	6.23193	2.46426	3.94881	2.51919	4.5762	1.27131	3.0312	1.36378	3.89607	0.793018	2.25846	1.10447	2.58413	0.583866	2.15652	0.617198	2.29871	0.436862	1.94055	0.534088	1.87301	0.430201	2.03345	0.25525	2.02457	0.129244	1.84264	0.469175	1.84579
	6.90399	3.99976	5.75816	4.69538	6.29614	2.51961	3.97737	2.54912	4.60982	1.29525	3.05132	1.37903	3.91325	0.809772	2.2817	1.11216	2.5928	0.588436	2.15649	0.62106	2.30307	0.437679	1.94833	0.536024	1.8752	0.435398	2.03373	0.256219	2.02566	0.137714	1.85464	0.46966	1.84633
	7.004	4.06281	5.83473	4.75273	6.36022	2.54766	4.03409	2.57903	4.64342	1.30845	3.08946	1.39427	3.93042	0.810789	2.27718	1.11985	2.60148	0.589918	2.17149	0.624922	2.30743	0.438849	1.95505	0.537959	1.87739	0.467665	2.03264	0.257188	2.02676	0.1267	1.86089	0.470145	1.84688
	7.104	4.11347	5.90173	4.81	6.42422	2.5791	4.05375	2.60892	4.67698	1.33162	3.09677	1.40951	3.94759	0.822391	2.28511	1.12754	2.61016	0.609019	2.17927	0.628785	2.31179	0.438579	1.95158	0.539895	1.87957	0.474887	2.04042	0.258157	2.02785	0.119083	1.84586	0.470629	1.84743
	7.20401	4.1614	5.97383	4.86717	6.48811	2.60328	4.09537	2.63879	4.71052	1.33627	3.10698	1.42475	3.96475	0.827352	2.30689	1.13523	2.61884	0.617734	2.18902	0.632647	2.31615	0.435879	1.96133	0.54183	1.88176	0.483753	2.02689	0.259126	2.02895	0.123731	1.85983	0.471114	1.84798
	7.30402	4.20473	6.00851	4.92429	6.55189	2.63894	4.11803	2.66865	4.74404	1.34803	3.13339	1.43998	3.9819	0.843015	2.30986	1.14292	2.62751	0.610425	2.18855	0.636509	2.32051	0.440138	1.94961	0.543765	1.88395	0.495199	2.02704	0.260095	2.03004	0.116743	1.85545	0.471599	1.84852
	7.40399	4.26105	6.07557	4.98133	6.61557	2.67949	4.16962	2.6985	4.77753	1.36983	3.15045	1.4552	3.99904	0.84841	2.31864	1.1506	2.63618	0.628004	2.19764	0.640369	2.32487	0.449438	1.95777	0.5457	1.88613	0.493246	2.04238	0.261064	2.03114	0.126036	1.86329	0.472083	1.84907
	7.504	4.32011	6.11889	5.0383	6.67912	2.71106	4.20887	2.72832	4.811	1.38514	3.17345	1.47043	4.01618	0.848875	2.33086	1.15829	2.64485	0.639257	2.20486	0.644231	2.32923	0.437872	1.96545	0.547636	1.88832	0.485746	2.03133	0.262033	2.03223	0.114004	1.85223	0.472568	1.84962
	7.604	4.37547	6.2022	5.09519	6.74258	2.75094	4.2339	2.75813	4.84443	1.4019	3.19458	1.48564	4.03332	0.873445	2.35152	1.16598	2.65352	0.63273	2.21052	0.648092	2.33359	0.454477	1.97126	0.549571	1.8905	0.486565	2.03667	0.263002	2.03333	0.111543	1.85758	0.473053	1.85017
	7.70401	4.44698	6.24608	5.15198	6.80594	2.79074	4.28528	2.78791	4.87785	1.41076	3.22611	1.50086	4.05045	0.893716	2.36352	1.17366	2.66218	0.64113	2.22299	0.651953	2.33795	0.463182	1.97529	0.551505	1.89269	0.487619	2.04914	0.263971	2.03442	0.120096	1.85833	0.473537	1.85072
	7.80402	4.51617	6.3147	5.20872	6.86918	2.82133	4.32641	2.81769	4.91124	1.41728	3.21645	1.51607	4.06756	0.900554	2.36558	1.18134	2.67085	0.64062	2.22083	0.655813	2.34231	0.462055	1.97361	0.55344	1.89488	0.486804	2.05026	0.26494	2.03552	0.115375	1.87164	0.474022	1.85126
	7.90399	4.5843	6.40992	5.26538	6.93233	2.85821	4.37912	2.84744	4.9446	1.4276	3.25011	1.53127	4.08468	0.917746	2.37971	1.18902	2.67951	0.646246	2.23449	0.659672	2.34667	0.448462	1.98758	0.555375	1.89706	0.476957	2.04142	0.265909	2.03661	0.105528	1.87436	0.474507	1.85181
	8.004	4.64586	6.45754	5.32196	6.99534	2.89289	4.4069	2.87718	4.97794	1.45353	3.26179	1.54647	4.10179	0.921178	2.39873	1.1967	2.68817	0.652967	2.22696	0.663533	2.35103	0.451894	1.98723	0.55731	1.89925	0.487424	2.04139	0.266878	2.03771	0.108495	1.89323	0.474991	1.85236
	8.104	4.68339	6.56204	5.37846	7.05827	2.922	4.47156	2.9069	5.01124	1.45967	3.27676	1.56167	4.11889	0.926688	2.39824	1.20438	2.69683	0.651442	2.24567	0.667392	2.35538	0.457404	1.99095	0.559245	1.90143	0.477935	2.05605	0.267847	2.0388	0.106665	1.89632	0.475476	1.85291
	8.20401	4.76047	6.64795	5.43487	7.12108	2.96375	4.50387	2.9366	5.04453	1.48221	3.31579	1.57687	4.13599	0.933915	2.41024	1.21206	2.70549	0.662263	2.2494	0.671252	2.35974	0.464165	2.00999	0.561179	1.90362	0.468911	2.05633	0.268816	2.0399	0.120454	1.90458	0.47596	1.85345
	8.30402	4.82949	6.71929	5.49122	7.18379	2.98621	4.55537	2.96628	5.07779	1.51217	3.34808	1.59206	4.15307	0.948097	2.43127	1.21974	2.71415	0.676598	2.25121	0.675111	2.3641	0.467247	2.00399	0.563114	1.9058	0.464027	2.05783	0.269784	2.04099	0.112442	1.9178	0.476445	1.854
	8.40399	4.88945	6.79229	5.54749	7.2464	3.00664	4.57696	2.99595	5.11102	1.51353	3.37014	1.60724	4.17015	0.945242	2.44474	1.22742	2.72281	0.677343	2.26077	0.678969	2.36845	0.467993	2.0137	0.565048	1.90799	0.465239	2.05989	0.270753	2.04209	0.113028	1.91954	0.47693	1.85455
	8.504	4.96324	6.87389	5.60368	7.30887	3.01871	4.62434	3.02561	5.14423	1.53654	3.40548	1.62242	4.18723	0.956847	2.46477	1.23509	2.73146	0.677848	2.27658	0.682828	2.37281	0.475532	2.02186	0.566983	1.91017	0.472778	2.0757	0.271722	2.04318	0.0943215	1.93567	0.477414	1.8551
	8.604	5.02867	6.93267	5.65979	7.37126	3.05258	4.65109	3.05524	5.17741	1.55541	3.42395	1.6376	4.2043	0.964148	2.48323	1.24277	2.74011	0.703436	2.26864	0.686686	2.37716	0.475333	2.02877	0.568917	1.91236	0.472111	2.07901	0.272691	2.04427	0.120215	1.93898	0.477899	1.85564
	8.70401	5.08312	7.00608	5.71581	7.43353	3.09563	4.69419	3.08485	5.21056	1.57439	3.42048	1.65277	4.22137	0.975317	2.48711	1.25044	2.74876	0.688353	2.28455	0.690544	2.38152	0.478225	2.02529	0.570851	1.91454	0.463752	2.0907	0.273659	2.04537	0.135603	1.95067	0.478383	1.85619
	8.80402	5.13918	7.07126	5.77177	7.4957	3.13153	4.75531	3.11445	5.24369	1.59498	3.43833	1.66794	4.23842	0.97622	2.50152	1.25811	2.75741	0.696756	2.30193	0.694402	2.38587	0.463969	2.04299	0.572785	1.91673	0.461688	2.08901	0.274628	2.04646	0.128535	1.9568	0.478868	1.85674
	8.90399	5.19265	7.13042	5.82764	7.55776	3.13844	4.78228	3.14403	5.2768	1.5983	3.44608	1.6831	4.25547	0.967663	2.52083	1.26578	2.76606	0.688198	2.30952	0.698258	2.39023	0.459316	2.04277	0.574719	1.91891	0.467663	2.08942	0.275597	2.04756	0.12373	1.96064	0.479352	1.85729
	9.004	5.2498	7.22482	5.88344	7.6197	3.16387	4.82215	3.17359	5.30988	1.6117	3.45533	1.69826	4.27252	0.989033	2.52539	1.27345	2.7747	0.69785	2.3108	0.702116	2.39458	0.47678	2.04389	0.576653	1.9211	0.458561	2.09773	0.276566	2.04865	0.121815	1.9577	0.479837	1.85783
	9.104	5.31078	7.30807	5.93916	7.68154	3.19407	4.86681	3.20314	5.34292	1.63408	3.48373	1.71342	4.28955	0.996259	2.53911	1.28112	2.78335	0.704763	2.31608	0.705973	2.39893	0.475881	2.05683	0.578587	1.92328	0.461256	2.11489	0.277534	2.04975	0.112798	1.96314	0.480321	1.85838
	9.20401	5.36457	7.37598	5.99478	7.74327	3.23223	4.90737	3.23266	5.37595	1.64881	3.50836	1.72857	4.30659	1.01052	2.55592	1.28879	2.79199	0.711524	2.33305	0.70983	2.40329	0.482641	2.05114	0.580521	1.92546	0.468168	2.12045	0.278503	2.05084	0.115958	1.9687	0.480806	1.85893
	9.30402	5.41726	7.43214	6.05033	7.8049	3.25367	4.93603	3.26217	5.40895	1.66244	3.50999	1.74372	4.32361	1.0204	2.5538	1.29646	2.80063	0.713902	2.32296	0.713686	2.40764	0.484241	2.06792	0.582455	1.92765	0.469768	2.12208	0.279471	2.05194	0.11787	1.97001	0.48129	1.85948
	9.40399	5.47289	7.50588	6.10581	7.86641	3.29008	4.97478	3.29166	5.44192	1.66729	3.50545	1.75886	4.34063	1.03681	2.57598	1.30412	2.80927	0.72578	2.33045	0.717541	2.41199	0.47768	2.0637	0.584388	1.92983	0.462894	2.12911	0.28044	2.05303	0.115215	1.96907	0.481775	1.86002
	9.504	5.51004	7.58029	6.16121	7.9278	3.31488	5.02137	3.32113	5.47487	1.67709	3.51376	1.774	4.35764	1.04676	2.58055	1.31179	2.81791	0.728085	2.33846	0.721397	2.41634	0.475918	2.07905	0.586322	1.93202	0.45348	2.13289	0.281409	2.05412	0.112988	1.96207	0.48226	1.86057
	9.604	5.57742	7.66111	6.21652	7.9891	3.33211	5.05249	3.35059	5.50778	1.68963	3.53676	1.78913	4.37465	1.06321	2.60339	1.31945	2.82655	0.729215	2.34927	0.725253	2.42069	0.480336	2.09079	0.588256	1.9342	0.44633	2.13714	0.282377	2.05522	0.106153	1.98883	0.482744	1.86112
	9.70401	5.61996	7.71313	6.27174	8.05028	3.37481	5.09219	3.38002	5.54068	1.71295	3.55676	1.80426	4.39165	1.07512	2.61183	1.32712	2.83518	0.736912	2.34974	0.729109	2.42504	0.485059	2.0947	0.590189	1.93638	0.44325	2.14807	0.283346	2.05631	0.114316	1.98882	0.483229	1.86167
	9.80402	5.6764	7.78895	6.32689	8.11136	3.41078	5.16049	3.40944	5.57355	1.72221	3.60179	1.81939	4.40864	1.07189	2.62936	1.33478	2.84382	0.730074	2.36743	0.732964	2.42939	0.493228	2.10848	0.592122	1.93857	0.447505	2.14733	0.284314	2.05741	0.107325	1.99136	0.483713	1.86221
	9.90399	5.72297	7.83854	6.38197	8.17233	3.45031	5.20197	3.43884	5.6064	1.75689	3.61576	1.83451	4.42562	1.07954	2.63958	1.34244	2.85245	0.730541	2.35874	0.736817	2.43374	0.496975	2.10292	0.594056	1.94075	0.455158	2.15708	0.285283	2.0585	0.111546	1.9858	0.484197	1.86276
	10.004	5.80223	7.89979	6.43696	8.23317	3.48598	5.22056	3.46823	5.63921	1.78569	3.63405	1.84963	4.44261	1.0963	2.65458	1.3501	2.86108	0.738398	2.37671	0.740672	2.43809	0.498263	2.10245	0.595989	1.94293	0.444262	2.15629	0.286251	2.05959	0.123149	1.9847	0.484682	1.86331
	10.104	5.87988	7.94438	6.49187	8.29392	3.50519	5.26547	3.4976	5.672	1.80427	3.6402	1.86474	4.45958	1.09661	2.67543	1.35776	2.8697	0.738864	2.38286	0.744526	2.44244	0.509982	2.10408	0.597923	1.94512	0.444263	2.16167	0.287219	2.06069	0.12408	1.98289	0.485167	1.86386
	10.204	5.92609	7.98904	6.54668	8.35455	3.52031	5.29778	3.52694	5.70476	1.8083	3.6722	1.87985	4.47655	1.1186	2.68805	1.36541	2.87833	0.738042	2.39518	0.748381	2.44679	0.520414	2.11623	0.599855	1.9473	0.436101	2.16273	0.288188	2.06178	0.134511	1.99145	0.485651	1.8644
	10.304	6.00508	8.07467	6.60142	8.41508	3.56024	5.33606	3.55627	5.7375	1.83979	3.69923	1.89495	4.49351	1.12368	2.69555	1.37307	2.88696	0.742657	2.41064	0.752234	2.45114	0.51346	2.11264	0.601788	1.94948	0.4368	2.17023	0.289156	2.06288	0.127871	1.99895	0.486135	1.86495
	10.404	6.06847	8.15035	6.65608	8.4755	3.59629	5.37299	3.58558	5.77021	1.86427	3.71695	1.91005	4.51046	1.13599	2.70139	1.38072	2.89558	0.755272	2.41227	0.756087	2.45549	0.518578	2.12177	0.603722	1.95167	0.453011	2.17982	0.290125	2.06397	0.132835	1.98901	0.48662	1.8655
	10.504	6.14676	8.2132	6.71066	8.53578	3.61989	5.41225	3.61488	5.8029	1.87991	3.72448	1.92515	4.52741	1.13224	2.70564	1.38838	2.9042	0.739959	2.40808	0.75994	2.45983	0.510612	2.12211	0.605655	1.95385	0.437858	2.1797	0.291093	2.06507	0.128929	1.98905	0.487104	1.86605
	10.604	6.22386	8.28042	6.76516	8.59598	3.66965	5.44009	3.64416	5.83555	1.89826	3.75623	1.94024	4.54435	1.13934	2.73317	1.39603	2.91282	0.758317	2.41686	0.763793	2.46418	0.509904	2.13808	0.607588	1.95603	0.444808	2.18442	0.292061	2.06616	0.135408	1.99735	0.487589	1.86659
	10.704	6.27027	8.34226	6.81956	8.65607	3.68527	5.47131	3.67341	5.86819	1.92217	3.77198	1.95533	4.56129	1.14294	2.72142	1.40369	2.92144	0.754566	2.41699	0.767646	2.46853	0.513964	2.13805	0.60952	1.95821	0.452464	2.18439	0.29303	2.06725	0.123691	1.99404	0.488073	1.86714
	10.804	6.33328	8.40898	6.87389	8.71604	3.72047	5.49068	3.70265	5.90079	1.94908	3.77214	1.97041	4.57822	1.15907	2.72986	1.41134	2.93006	0.770077	2.41668	0.771498	2.47287	0.517443	2.14242	0.611453	1.9604	0.444689	2.18501	0.293998	2.06835	0.127169	2.01717	0.488558	1.86769
	10.904	6.36726	8.48111	6.92813	8.7759	3.74617	5.50156	3.73187	5.93338	1.96322	3.78614	1.98549	4.59514	1.17696	2.73167	1.41899	2.93867	0.776871	2.42318	0.775349	2.47722	0.516586	2.15267	0.613385	1.96258	0.451332	2.19886	0.294966	2.06944	0.122871	2.01898	0.489042	1.86824
	11.004	6.43394	8.53398	6.9823	8.83564	3.78207	5.53396	3.76107	5.96593	1.97162	3.79979	2.00057	4.61206	1.18536	2.73346	1.42664	2.94729	0.773086	2.42105	0.779201	2.48157	0.520454	2.16555	0.615318	1.96476	0.447387	2.20017	0.295934	2.07053	0.118927	2.00967	0.489526	1.86878
	11.104	6.49968	8.60023	7.03638	8.89528	3.82078	5.58084	3.79026	5.99845	1.99439	3.82667	2.01564	4.62897	1.20813	2.74533	1.43428	2.9559	0.780698	2.43996	0.783053	2.48591	0.5201	2.17352	0.617251	1.96694	0.435786	2.20783	0.296902	2.07163	0.114667	2.02483	0.490011	1.86933
	11.204	6.54082	8.68039	7.09035	8.95481	3.83816	5.62194	3.81942	6.03095	1.99693	3.8362	2.03071	4.64587	1.20646	2.75049	1.44193	2.96451	0.778393	2.43027	0.786904	2.49026	0.507015	2.17148	0.619182	1.96912	0.445201	2.20564	0.297871	2.07272	0.10471	2.01483	0.490495	1.86988
	11.304	6.60191	8.7402	7.14426	9.01423	3.84848	5.67377	3.84857	6.06343	2.01475	3.83758	2.04577	4.66276	1.2088	2.75202	1.44958	2.97312	0.769333	2.4393	0.790756	2.4946	0.516545	2.18427	0.621115	1.97131	0.42442	2.20748	0.298839	2.07382	0.087987	2.01636	0.49098	1.87043
	11.404	6.66289	8.79435	7.19809	9.07353	3.90929	5.71637	3.8777	6.09588	2.04072	3.85689	2.06082	4.67966	1.23071	2.76336	1.45722	2.98173	0.779686	2.44268	0.794605	2.49894	0.519707	2.18764	0.623047	1.97349	0.43821	2.21804	0.299807	2.07491	0.0942764	2.01989	0.491464	1.87097
	11.504	6.70539	8.85861	7.25183	9.13271	3.92852	5.76046	3.90682	6.1283	2.05525	3.88567	2.07588	4.69654	1.23775	2.78011	1.46487	2.99033	0.779059	2.45614	0.798456	2.50329	0.530494	2.20064	0.62498	1.97567	0.422431	2.22745	0.300775	2.076	0.0856847	2.01695	0.491948	1.87152
	11.604	6.76379	8.94432	7.30549	9.19179	3.9752	5.80337	3.93591	6.16069	2.0749	3.90827	2.09093	4.71342	1.25708	2.78443	1.47251	2.99894	0.798241	2.47155	0.802306	2.50763	0.537796	2.19308	0.626912	1.97785	0.43379	2.23129	0.301743	2.0771	0.0931473	2.01673	0.492433	1.87207
	11.704	6.79949	9.01317	7.35904	9.25077	4.0148	5.83331	3.96498	6.19306	2.07951	3.91508	2.10597	4.73029	1.26591	2.78265	1.48015	3.00754	0.795039	2.47024	0.806156	2.51197	0.523188	2.20302	0.628843	1.98003	0.419184	2.22935	0.302711	2.07819	0.0904112	2.00777	0.492917	1.87261
	11.804	6.84945	9.09635	7.41253	9.30963	4.04555	5.86978	3.99404	6.2254	2.09416	3.9442	2.12102	4.74715	1.27665	2.78833	1.48779	3.01614	0.786562	2.47546	0.810006	2.51631	0.52643	2.20886	0.630775	1.98221	0.422274	2.21223	0.303679	2.07928	0.0933399	2.01345	0.493401	1.87316
	11.904	6.89265	9.1482	7.46593	9.36837	4.07625	5.89053	4.02308	6.25772	2.09783	3.95245	2.13605	4.76401	1.27689	2.80064	1.49543	3.02474	0.794449	2.48371	0.813854	2.52065	0.526505	2.2207	0.632707	1.9844	0.425941	2.23579	0.304648	2.08038	0.0935745	2.0217	0.493886	1.87371
	12.004	6.95977	9.21914	7.51924	9.42699	4.10133	5.92928	4.0521	6.29001	2.09182	3.98386	2.15108	4.78086	1.29337	2.80846	1.50307	3.03334	0.795468	2.48808	0.817704	2.525	0.535024	2.21758	0.634639	1.98658	0.419301	2.22408	0.305616	2.08147	0.0905274	2.02576	0.49437	1.87426
	12.104	7.01074	9.29198	7.57247	9.48552	4.15574	5.95978	4.0811	6.32227	2.10701	4.00592	2.16611	4.79771	1.297	2.81208	1.51071	3.04193	0.795347	2.48733	0.821553	2.52934	0.530843	2.23183	0.636571	1.98876	0.411374	2.21989	0.306583	2.08256	0.0819756	2.02876	0.494854	1.8748
	12.204	7.07879	9.35704	7.62559	9.54393	4.17301	6.00109	4.11008	6.3545	2.13256	4.0127	2.18113	4.81455	1.30693	2.82949	1.51834	3.05053	0.805118	2.50521	0.825401	2.53368	0.528888	2.23033	0.638502	1.99094	0.425044	2.23416	0.307551	2.08366	0.0728339	2.03508	0.495339	1.87535
	12.304	7.12089	9.42492	7.67864	9.60222	4.1959	6.03865	4.13905	6.38672	2.15514	4.03027	2.19615	4.83138	1.30982	2.82814	1.52598	3.05912	0.807695	2.5034	0.82925	2.53802	0.528495	2.22914	0.640434	1.99312	0.416213	2.2322	0.308519	2.08475	0.0640024	2.03389	0.495823	1.8759
	12.404	7.16961	9.49407	7.73161	9.66041	4.23305	6.07234	4.16799	6.4189	2.18385	4.05676	2.21117	4.8482	1.32727	2.83058	1.53361	3.06771	0.814058	2.50958	0.833097	2.54236	0.53393	2.23111	0.642366	1.9953	0.430399	2.24213	0.309487	2.08584	0.0619373	2.0471	0.496307	1.87645
	12.504	7.22469	9.55201	7.78449	9.71847	4.26	6.09465	4.19692	6.45106	2.17611	4.08721	2.22618	4.86503	1.32736	2.84102	1.54125	3.0763	0.821641	2.50893	0.836944	2.5467	0.530259	2.23014	0.644297	1.99748	0.437348	2.23742	0.310455	2.08694	0.0542001	2.03489	0.496792	1.87699
	12.604	7.29683	9.61038	7.83728	9.77643	4.28543	6.12178	4.22583	6.48318	2.19045	4.11839	2.24119	4.88184	1.34169	2.84517	1.54888	3.08489	0.823787	2.51652	0.840792	2.55103	0.532093	2.22242	0.646229	1.99966	0.420749	2.23751	0.311423	2.08803	0.0685384	2.03498	0.497276	1.87754
	12.704	7.36058	9.65057	7.88997	9.83428	4.27512	6.13071	4.25472	6.51529	2.2142	4.13451	2.25619	4.89865	1.35388	2.83833	1.55651	3.09348	0.832692	2.50608	0.844639	2.55537	0.525219	2.23136	0.648159	2.00184	0.440746	2.23442	0.312391	2.08912	0.0732239	2.02408	0.49776	1.87809
	12.804	7.42141	9.7081	7.94259	9.89201	4.3164	6.16871	4.28359	6.54736	2.21314	4.15314	2.27119	4.91544	1.36829	2.8568	1.56414	3.10206	0.838827	2.51658	0.848486	2.55971	0.516508	2.23811	0.650091	2.00402	0.43141	2.22195	0.313359	2.09022	0.0837307	2.02333	0.498244	1.87863
	12.904	7.47933	9.77176	7.99512	9.94963	4.3348	6.21237	4.31245	6.57942	2.22404	4.16586	2.28618	4.93224	1.36731	2.8653	1.57177	3.11064	0.826601	2.52164	0.852332	2.56405	0.523653	2.23161	0.652022	2.0062	0.42309	2.21889	0.314327	2.09131	0.0904102	2.0276	0.498729	1.87918
	13.004	7.52223	9.84408	8.04756	10.0071	4.33519	6.2414	4.34128	6.61144	2.22443	4.18739	2.30117	4.94903	1.37536	2.87511	1.5794	3.11923	0.834646	2.53068	0.856179	2.56839	0.534986	2.2447	0.653953	2.00838	0.431142	2.22042	0.315295	2.0924	0.0717442	2.01789	0.499213	1.87973
	13.104	7.58972	9.91223	8.09992	10.0645	4.36395	6.26363	4.3701	6.64343	2.24068	4.22024	2.31615	4.96581	1.39192	2.89249	1.58703	3.12781	0.847146	2.52977	0.860025	2.57272	0.536233	2.2427	0.655884	2.01056	0.442854	2.21123	0.316262	2.0935	0.0914238	2.00839	0.499697	1.88028
	13.204	7.63926	9.99004	8.15216	10.1218	4.36238	6.29424	4.39889	6.6754	2.26334	4.23555	2.33113	4.98258	1.3913	2.89249	1.59465	3.13638	0.853556	2.54024	0.863871	2.57706	0.54264	2.24255	0.657815	2.01274	0.430824	2.21826	0.31723	2.09459	0.0823688	2.01573	0.500182	1.88082
	13.304	7.6927	10.0723	8.20434	10.179	4.38895	6.322	4.42767	6.70735	2.28506	4.25502	2.34611	4.99935	1.42067	2.92024	1.60228	3.14496	0.860742	2.55658	0.867717	2.58139	0.541704	2.25827	0.659746	2.01492	0.425981	2.22648	0.318198	2.09568	0.0854892	2.02739	0.500666	1.88137
	13.404	7.73562	10.127	8.25643	10.236	4.41922	6.33812	4.45643	6.73926	2.2847	4.2602	2.36108	5.01611	1.42032	2.93621	1.6099	3.15354	0.860073	2.56489	0.871561	2.58573	0.529476	2.24736	0.661677	2.0171	0.42532	2.22292	0.319166	2.09678	0.0846672	2.01304	0.50115	1.88192
	13.504	7.79922	10.1934	8.30842	10.293	4.45593	6.37625	4.48517	6.77116	2.3022	4.29052	2.37605	5.03286	1.42642	2.95495	1.61752	3.16211	0.865702	2.57193	0.875406	2.59006	0.543222	2.26642	0.663607	2.01928	0.442194	2.23042	0.320133	2.09787	0.0826359	2.03164	0.501634	1.88246
	13.604	7.83414	10.2405	8.36033	10.3498	4.47867	6.38875	4.5139	6.80301	2.31713	4.29473	2.39101	5.04961	1.43602	2.95168	1.62514	3.17068	0.868747	2.56802	0.879251	2.5944	0.549556	2.2697	0.665538	2.02146	0.433993	2.21886	0.321101	2.09896	0.085376	2.02414	0.502119	1.88301
	13.704	7.88895	10.3127	8.41213	10.4065	4.52301	6.42553	4.54259	6.83485	2.32943	4.30479	2.40597	5.06636	1.4338	2.95393	1.63277	3.17925	0.873399	2.56652	0.883095	2.59873	0.542641	2.26117	0.667468	2.02364	0.450043	2.20923	0.322069	2.10006	0.0786148	2.02639	0.502603	1.88356
	13.804	7.93145	10.3501	8.46386	10.4631	4.56441	6.43959	4.57128	6.86666	2.34427	4.32636	2.42093	5.08309	1.44474	2.97127	1.64039	3.18782	0.884488	2.55699	0.88694	2.60307	0.537792	2.27023	0.669399	2.02582	0.453014	2.20376	0.323036	2.10115	0.0817369	2.0242	0.503087	1.88411
	13.904	7.98383	10.4252	8.5155	10.5196	4.61367	6.46437	4.59994	6.89844	2.36885	4.3552	2.43587	5.09982	1.46196	2.98449	1.648	3.19639	0.893749	2.58146	0.890783	2.6074	0.54002	2.27205	0.671329	2.028	0.435238	2.2087	0.324004	2.10224	0.0989647	2.0257	0.503571	1.88465
	14.004	8.05445	10.4769	8.56705	10.5759	4.63289	6.48906	4.62859	6.9302	2.36166	4.39082	2.45082	5.11654	1.48165	3.00042	1.65562	3.20495	0.901407	2.57474	0.894626	2.61173	0.543618	2.28814	0.67326	2.03018	0.427583	2.21339	0.324972	2.10334	0.0799039	2.03039	0.504055	1.8852
	14.104	8.14043	10.5341	8.6185	10.6322	4.65652	6.5374	4.65722	6.96192	2.36529	4.38964	2.46576	5.13326	1.49731	2.99533	1.66324	3.21352	0.906284	2.58105	0.89847	2.61607	0.547718	2.28649	0.67519	2.03236	0.431994	2.21157	0.325939	2.10443	0.0915031	2.03264	0.50454	1.88575
	14.204	8.19273	10.5945	8.66985	10.6883	4.68929	6.57837	4.68582	6.99363	2.37885	4.42155	2.4807	5.14997	1.499	3.00864	1.67085	3.22208	0.922968	2.60593	0.902313	2.6204	0.55346	2.27636	0.67712	2.03453	0.449143	2.20207	0.326906	2.10552	0.0894339	2.03423	0.505024	1.88629
	14.304	8.22812	10.6491	8.72113	10.7444	4.72453	6.61799	4.71441	7.0253	2.38221	4.42242	2.49563	5.16667	1.49548	3.02077	1.67847	3.23064	0.915233	2.60649	0.906156	2.62473	0.557446	2.27755	0.67905	2.03671	0.44141	2.20248	0.327874	2.10661	0.0848274	2.02339	0.505508	1.88684
	14.404	8.29735	10.6967	8.77231	10.8003	4.75141	6.63781	4.74299	7.05695	2.37377	4.4302	2.51056	5.18336	1.51329	3.0173	1.68608	3.2392	0.933203	2.60646	0.909998	2.62906	0.555723	2.2772	0.68098	2.03889	0.440161	2.19464	0.328842	2.10771	0.0612316	2.03492	0.505992	1.88739
	14.504	8.34949	10.7405	8.8234	10.8561	4.80262	6.68234	4.77154	7.08858	2.38279	4.43567	2.52548	5.20006	1.51466	3.03449	1.69369	3.24776	0.919413	2.61224	0.91384	2.63339	0.545688	2.28314	0.68291	2.04107	0.441684	2.20011	0.329809	2.1088	0.0733823	2.02492	0.506476	1.88794
	14.604	8.41836	10.7965	8.8744	10.9118	4.82164	6.71772	4.80007	7.12016	2.40931	4.43979	2.5404	5.21674	1.52149	3.05751	1.7013	3.25631	0.933436	2.61245	0.917682	2.63772	0.552676	2.2982	0.68484	2.04325	0.436646	2.20392	0.330776	2.10989	0.0574062	2.04061	0.50696	1.88848
	14.704	8.46934	10.8539	8.9253	10.9673	4.8448	6.76749	4.82858	7.15173	2.41295	4.45052	2.55532	5.23342	1.53684	3.05714	1.70891	3.26487	0.92582	2.62286	0.921524	2.64205	0.556311	2.29361	0.68677	2.04543	0.432311	2.19151	0.331744	2.11098	0.0605708	2.03977	0.507445	1.88903
	14.804	8.53496	10.9296	8.97611	11.0228	4.89043	6.80815	4.85707	7.18327	2.42764	4.46461	2.57023	5.25008	1.53981	3.07827	1.71652	3.27342	0.921289	2.6282	0.925366	2.64638	0.563028	2.28786	0.6887	2.0476	0.436219	2.19357	0.332711	2.11208	0.0486918	2.04136	0.507929	1.88958
	14.904	8.59977	10.9912	9.02683	11.0781	4.91304	6.83872	4.88555	7.21479	2.44307	4.48252	2.58513	5.26675	1.54306	3.09258	1.72413	3.28197	0.932026	2.62799	0.929206	2.65071	0.554707	2.30217	0.690629	2.04978	0.449459	2.20742	0.333679	2.11317	0.0514641	2.04395	0.508413	1.89012
	15.004	8.63926	11.0516	9.07747	11.1333	4.94458	6.88365	4.91401	7.24628	2.47381	4.48464	2.60004	5.28341	1.56271	3.0908	1.73174	3.29052	0.935588	2.6409	0.933047	2.65504	0.566081	2.29195	0.692559	2.05196	0.430987	2.18611	0.334646	2.11426	0.0470533	2.04654	0.508897	1.89067
	15.104	8.69105	11.1147	9.128	11.1884	4.96121	6.93471	4.94244	7.27773	2.50576	4.50882	2.61494	5.30006	1.58622	3.09498	1.73934	3.29907	0.940662	2.64196	0.936888	2.65937	0.570843	2.29332	0.694489	2.05414	0.435275	2.17904	0.335613	2.11536	0.0368156	2.05807	0.509381	1.89122
	15.204	8.73383	11.173	9.17843	11.2434	4.99617	6.95472	4.97085	7.30916	2.5176	4.53617	2.62983	5.3167	1.57915	3.11077	1.74695	3.30761	0.948123	2.64992	0.940728	2.6637	0.570644	2.30067	0.696418	2.05631	0.428051	2.18717	0.336581	2.11645	0.0442763	2.04683	0.509865	1.89176
	15.304	8.78942	11.2139	9.22878	11.2983	5.01676	6.99478	4.99925	7.34057	2.5424	4.55748	2.64472	5.33334	1.59552	3.11255	1.75455	3.31616	0.937618	2.66296	0.944569	2.66803	0.564203	2.31386	0.698347	2.05849	0.433016	2.18833	0.337548	2.11754	0.0340824	2.0483	0.510349	1.89231
	15.404	8.85422	11.2683	9.27904	11.3531	5.04218	7.01097	5.02763	7.37195	2.57908	4.58414	2.6596	5.34997	1.60188	3.11998	1.76215	3.3247	0.951639	2.66665	0.948408	2.67235	0.570101	2.31005	0.700277	2.06067	0.438753	2.17326	0.338515	2.11863	0.0396671	2.04448	0.510833	1.89286
	15.504	8.90305	11.3271	9.32921	11.4077	5.0793	7.04603	5.05599	7.4033	2.58885	4.58795	2.67448	5.3666	1.64196	3.13599	1.76975	3.33324	0.961404	2.66264	0.952247	2.67668	0.5719	2.31808	0.702206	2.06285	0.448052	2.19254	0.339483	2.11973	0.0495919	2.05251	0.511318	1.8934
	15.604	8.96828	11.3846	9.37928	11.4623	5.09375	7.08774	5.08434	7.43462	2.58377	4.58764	2.68936	5.38321	1.63344	3.13864	1.77736	3.34178	0.975859	2.66186	0.956087	2.68101	0.57479	2.32432	0.704135	2.06502	0.443128	2.19145	0.34045	2.12082	0.0521685	2.05876	0.511802	1.89395
	15.704	9.02762	11.4343	9.42924	11.5167	5.11433	7.11362	5.11265	7.46592	2.61607	4.61742	2.70423	5.39983	1.64622	3.13374	1.78495	3.35032	0.984412	2.6643	0.959926	2.68533	0.575842	2.30426	0.706064	2.0672	0.432776	2.1903	0.341417	2.12191	0.0532219	2.05823	0.512286	1.8945
	15.804	9.06222	11.5066	9.47912	11.571	5.14863	7.13565	5.14095	7.49719	2.64709	4.63101	2.7191	5.41643	1.65708	3.1478	1.79255	3.35886	0.979492	2.65524	0.963765	2.68966	0.578734	2.31739	0.707993	2.06938	0.435668	2.20014	0.342384	2.123	0.0564261	2.07183	0.51277	1.89505
	15.904	9.11551	11.5503	9.5289	11.6252	5.16285	7.16281	5.16923	7.52843	2.65678	4.63536	2.73396	5.43303	1.67177	3.16292	1.80015	3.36739	0.982462	2.66661	0.967602	2.69398	0.581705	2.31002	0.709922	2.07155	0.438486	2.1962	0.343352	2.12409	0.0590839	2.0757	0.513254	1.89559
	16.004	9.16238	11.631	9.5786	11.6792	5.18629	7.20884	5.1975	7.55965	2.64193	4.63483	2.74882	5.44962	1.67895	3.17036	1.80775	3.37592	0.98683	2.65796	0.971441	2.69831	0.577795	2.30136	0.711851	2.07373	0.426451	2.18364	0.344319	2.12519	0.0439281	2.06689	0.513738	1.89614
	16.104	9.20266	11.6803	9.62819	11.7332	5.19922	7.24262	5.22574	7.59083	2.65455	4.65721	2.76367	5.46621	1.66876	3.1918	1.81534	3.38446	0.998983	2.66065	0.975279	2.70263	0.578695	2.31186	0.71378	2.07591	0.412351	2.17851	0.345286	2.12628	0.0559213	2.06552	0.514222	1.89669
	16.204	9.24386	11.718	9.67768	11.787	5.24027	7.28387	5.25396	7.62199	2.67998	4.68564	2.77852	5.48279	1.68262	3.19039	1.82294	3.39299	0.993002	2.66658	0.979116	2.70696	0.580687	2.31045	0.715708	2.07808	0.418089	2.18445	0.346253	2.12737	0.0463466	2.07614	0.514706	1.89723
	16.304	9.29422	11.7809	9.72709	11.8408	5.26	7.31912	5.28216	7.65313	2.6983	4.69401	2.79337	5.49936	1.69814	3.19033	1.83053	3.40152	0.989764	2.66668	0.982954	2.71128	0.581039	2.32132	0.717637	2.08026	0.418129	2.18501	0.34722	2.12846	0.0466996	2.08701	0.51519	1.89778
	16.404	9.34215	11.8467	9.7764	11.8944	5.3309	7.3625	5.31035	7.68424	2.69544	4.71739	2.8082	5.51592	1.73044	3.19464	1.83812	3.41004	0.99785	2.66302	0.98679	2.7156	0.597094	2.3022	0.719566	2.08244	0.415438	2.19261	0.348187	2.12956	0.0632267	2.07961	0.515674	1.89833
	16.504	9.39082	11.9086	9.82561	11.9478	5.35613	7.42793	5.33852	7.71532	2.69427	4.75173	2.82304	5.53248	1.7477	3.21695	1.84571	3.41857	0.988243	2.67377	0.990627	2.71992	0.595298	2.30967	0.721494	2.08461	0.432388	2.19164	0.349154	2.13065	0.076118	2.08317	0.516158	1.89887
	16.604	9.42594	11.9736	9.87473	12.0012	5.3725	7.48456	5.36666	7.74637	2.70189	4.78523	2.83787	5.54904	1.75938	3.22343	1.8533	3.42709	0.992108	2.67977	0.994464	2.72425	0.60307	2.32317	0.723423	2.08679	0.417506	2.18983	0.350121	2.13174	0.057011	2.08855	0.516642	1.89942
	16.704	9.48086	12.0404	9.92373	12.0545	5.42695	7.52006	5.39478	7.77739	2.70213	4.80558	2.8527	5.56558	1.7754	3.23892	1.86089	3.43561	0.996564	2.66886	0.9983	2.72857	0.607211	2.31961	0.725351	2.08897	0.432895	2.18626	0.351088	2.13283	0.0653736	2.0853	0.517126	1.89997
	16.804	9.52649	12.1202	9.97266	12.1076	5.45305	7.56878	5.42289	7.80839	2.70869	4.84617	2.86752	5.58212	1.7818	3.25686	1.86848	3.44413	1.01062	2.68992	1.00214	2.73289	0.613774	2.31786	0.727279	2.09114	0.427426	2.19655	0.352055	2.13392	0.0672496	2.09527	0.51761	1.90051
	16.904	9.59887	12.166	10.0215	12.1607	5.48262	7.57975	5.45097	7.83936	2.69904	4.85183	2.88234	5.59865	1.8034	3.2708	1.87606	3.45265	1.00488	2.67293	1.00597	2.73721	0.615843	2.32055	0.729207	2.09332	0.421995	2.1947	0.353022	2.13502	0.0507259	2.10498	0.518094	1.90106
	17.004	9.63191	12.2375	10.0702	12.2136	5.52692	7.64765	5.47904	7.87031	2.72099	4.86145	2.89715	5.61518	1.81333	3.2762	1.88365	3.46117	1.00715	2.68224	1.00981	2.74153	0.617637	2.32533	0.731135	2.09549	0.41223	2.19276	0.353989	2.13611	0.0754918	2.10305	0.518578	1.90161
	17.104	9.70457	12.278	10.1189	12.2664	5.54879	7.67569	5.50709	7.90122	2.76959	4.87948	2.91196	5.6317	1.82301	3.27439	1.89123	3.46968	1.02027	2.67996	1.01364	2.74585	0.631235	2.31586	0.733064	2.09767	0.425827	2.20204	0.354956	2.1372	0.0773634	2.10076	0.519062	1.90215
	17.204	9.77176	12.3327	10.1674	12.319	5.58848	7.70397	5.53511	7.93211	2.78646	4.91432	2.92677	5.64822	1.82802	3.29392	1.89882	3.4782	1.01762	2.69168	1.01748	2.75017	0.628577	2.33117	0.734991	2.09984	0.415198	2.20954	0.355923	2.13829	0.0747074	2.1006	0.519546	1.9027
	17.304	9.82723	12.3843	10.2158	12.3716	5.6016	7.73181	5.56312	7.96297	2.82193	4.94561	2.94157	5.66472	1.83302	3.31348	1.9064	3.48671	1.01481	2.68108	1.02131	2.75449	0.633266	2.33198	0.736919	2.10202	0.419574	2.19864	0.35689	2.13938	0.0718947	2.10548	0.52003	1.90325
	17.404	9.89367	12.4344	10.2642	12.424	5.6482	7.76981	5.59111	7.99381	2.83431	4.94158	2.95636	5.68122	1.86008	3.30898	1.91398	3.49522	1.0264	2.69158	1.02515	2.75881	0.637365	2.33889	0.738847	2.10419	0.404455	2.20586	0.357857	2.14048	0.0834942	2.11239	0.520514	1.9038
	17.504	9.93125	12.5054	10.3124	12.4764	5.66203	7.79409	5.61907	8.02461	2.84689	4.95758	2.97116	5.69772	1.85766	3.29467	1.92156	3.50373	1.0282	2.68117	1.02898	2.76313	0.638693	2.32411	0.740775	2.10637	0.406416	2.19857	0.358824	2.14157	0.0774825	2.10933	0.520998	1.90434
	17.604	9.97364	12.5726	10.3605	12.5286	5.68926	7.82246	5.64702	8.05539	2.83568	4.97845	2.98594	5.7142	1.85005	3.32242	1.92914	3.51224	1.02027	2.70143	1.03281	2.76745	0.627795	2.3328	0.742703	2.10854	0.405673	2.19992	0.35979	2.14266	0.0893962	2.11801	0.521482	1.90489
	17.704	10.0464	12.6211	10.4086	12.5807	5.73059	7.84718	5.67494	8.08614	2.86841	4.99114	3.00073	5.73069	1.85965	3.3123	1.93672	3.52074	1.02238	2.69864	1.03665	2.77176	0.633342	2.33455	0.74463	2.11072	0.396686	2.21292	0.360757	2.14375	0.0872853	2.11945	0.521966	1.90544
	17.804	10.1105	12.6742	10.4565	12.6326	5.76711	7.89265	5.70285	8.11687	2.894	4.99755	3.01551	5.74716	1.85774	3.32246	1.94429	3.52925	1.01656	2.68989	1.04048	2.77608	0.650801	2.34064	0.746558	2.11289	0.394613	2.20729	0.361724	2.14484	0.0731868	2.11757	0.52245	1.90598
	17.904	10.1677	12.7326	10.5044	12.6845	5.79317	7.93509	5.73074	8.14756	2.90458	5.00951	3.03028	5.76362	1.85567	3.34536	1.95187	3.53775	1.02668	2.71248	1.04431	2.7804	0.633421	2.35605	0.748485	2.11507	0.392698	2.21129	0.362691	2.14593	0.0642376	2.12955	0.522934	1.90653
	18.004	10.2158	12.782	10.5521	12.7362	5.83391	7.97287	5.75861	8.17824	2.94064	5.04683	3.04505	5.78009	1.85845	3.33283	1.95944	3.54625	1.03992	2.70761	1.04815	2.78471	0.639165	2.34274	0.750413	2.11724	0.386411	2.21767	0.363657	2.14703	0.0852941	2.12795	0.523418	1.90708
	18.104	10.2666	12.8444	10.5998	12.7879	5.85367	8.01225	5.78646	8.20887	2.94135	5.04323	3.05981	5.79654	1.88478	3.34423	1.96702	3.55475	1.04406	2.71121	1.05198	2.78903	0.643306	2.34289	0.75234	2.11942	0.390863	2.22126	0.364624	2.14812	0.0933408	2.12764	0.523902	1.90762
	18.204	10.3042	12.8956	10.6473	12.8394	5.89855	8.04718	5.81428	8.23949	2.95888	5.05879	3.07457	5.81299	1.86794	3.35558	1.97459	3.56324	1.04222	2.71536	1.05581	2.79335	0.660686	2.34657	0.754267	2.12159	0.38528	2.21339	0.365591	2.14921	0.0993151	2.12023	0.524385	1.90817
	18.304	10.3638	12.9589	10.6947	12.8908	5.92227	8.08753	5.84209	8.27008	2.97869	5.09133	3.08933	5.82943	1.8804	3.35717	1.98216	3.57174	1.05109	2.72415	1.05964	2.79766	0.661587	2.34802	0.756194	2.12377	0.397114	2.21498	0.366557	2.1503	0.107251	2.12152	0.524869	1.90872
	18.404	10.4209	13.0465	10.7421	12.942	5.94137	8.11652	5.86988	8.30064	2.96998	5.11236	3.10408	5.84586	1.88294	3.35523	1.98973	3.58023	1.0652	2.72252	1.06347	2.80198	0.676157	2.34608	0.758121	2.12594	0.392466	2.21304	0.367524	2.15139	0.0983829	2.1191	0.525353	1.90926
	18.504	10.459	13.1034	10.7893	12.9932	5.98293	8.14134	5.89765	8.33117	2.99341	5.12592	3.11882	5.86229	1.87465	3.36099	1.9973	3.58873	1.06472	2.72749	1.0673	2.80629	0.675373	2.35136	0.760048	2.12811	0.399967	2.22583	0.368491	2.15248	0.090725	2.11314	0.525837	1.90981
	18.604	10.5089	13.1624	10.8365	13.0442	6.01371	8.18156	5.92539	8.36167	3.01529	5.13833	3.13357	5.87871	1.88497	3.37355	2.00487	3.59722	1.06723	2.7288	1.07114	2.8106	0.678189	2.35173	0.761975	2.13029	0.413715	2.21542	0.369457	2.15358	0.105099	2.1257	0.526321	1.91036
	18.704	10.5831	13.2225	10.8835	13.0952	6.04047	8.2139	5.95311	8.39215	3.0383	5.15551	3.14831	5.89513	1.88923	3.39449	2.01244	3.60571	1.05945	2.74177	1.07497	2.81492	0.681973	2.34189	0.763902	2.13246	0.406254	2.22026	0.370424	2.15467	0.116543	2.12664	0.526805	1.9109
	18.804	10.6222	13.2742	10.9305	13.146	6.06797	8.23062	5.98082	8.4226	3.03502	5.16395	3.16304	5.91153	1.88891	3.39902	2.02	3.6142	1.07117	2.73865	1.0788	2.81923	0.678227	2.33173	0.765829	2.13464	0.394696	2.20995	0.37139	2.15576	0.108731	2.10476	0.527289	1.91145
	18.904	10.6696	13.3271	10.9773	13.1967	6.0843	8.2599	6.00851	8.45302	3.05541	5.17042	3.17777	5.92794	1.88603	3.40518	2.02757	3.62268	1.07562	2.73293	1.08263	2.82354	0.682367	2.34851	0.767756	2.13681	0.402117	2.21205	0.372357	2.15685	0.112719	2.12248	0.527773	1.912
	19.004	10.7227	13.3667	11.024	13.2472	6.13285	8.27649	6.03618	8.48342	3.06943	5.21029	3.19249	5.94433	1.91161	3.40973	2.03513	3.63117	1.08965	2.73374	1.08646	2.82786	0.692797	2.33808	0.769682	2.13898	0.397547	2.22082	0.373324	2.15794	0.115488	2.11126	0.528256	1.91254
	19.104	10.7599	13.4287	11.0707	13.2977	6.13961	8.29528	6.06382	8.51377	3.07962	5.20173	3.20721	5.96072	1.91727	3.41727	2.04269	3.63965	1.08781	2.7333	1.09029	2.83217	0.69096	2.33733	0.771609	2.14116	0.39555	2.23164	0.37429	2.15903	0.0941201	2.10285	0.52874	1.91309
	19.204	10.8059	13.479	11.1172	13.348	6.16969	8.3024	6.09144	8.54412	3.10112	5.24386	3.22193	5.9771	1.93204	3.4197	2.05026	3.64813	1.08336	2.74402	1.09412	2.83648	0.694009	2.35258	0.773535	2.14333	0.398286	2.23501	0.375256	2.16012	0.10139	2.11405	0.529224	1.91364
	19.304	10.8507	13.5545	11.1637	13.3982	6.19918	8.32419	6.11905	8.57443	3.10669	5.27251	3.23664	5.99348	1.93809	3.42196	2.05782	3.65661	1.09629	2.74986	1.09795	2.84079	0.699749	2.36936	0.775462	2.1455	0.396527	2.23992	0.376223	2.16122	0.114628	2.10348	0.529708	1.91418
	19.404	10.893	13.6234	11.21	13.4483	6.24082	8.37619	6.14663	8.60471	3.08709	5.29077	3.25134	6.00985	1.9602	3.43567	2.06537	3.66509	1.09199	2.76358	1.10177	2.8451	0.713886	2.37183	0.777388	2.14768	0.406918	2.2427	0.377189	2.16231	0.117519	2.11001	0.530192	1.91473
	19.504	10.9455	13.6573	11.2562	13.4983	6.27437	8.39868	6.1742	8.63497	3.11986	5.30873	3.26604	6.02621	1.97391	3.44567	2.07293	3.67356	1.10148	2.75436	1.1056	2.84941	0.704634	2.38573	0.779314	2.14985	0.401411	2.24067	0.378156	2.1634	0.1117	2.10845	0.530676	1.91528
	19.604	10.9805	13.7207	11.3023	13.5482	6.29344	8.43003	6.20175	8.66519	3.12377	5.3257	3.28074	6.04256	1.97751	3.47046	2.08049	3.68204	1.10523	2.76664	1.10943	2.85372	0.708384	2.39052	0.781241	2.15202	0.412659	2.24545	0.379122	2.16449	0.103579	2.10542	0.531159	1.91582
	19.704	11.0197	13.7749	11.3484	13.5979	6.31707	8.44221	6.22926	8.69539	3.13506	5.37164	3.29544	6.05891	1.97443	3.49342	2.08805	3.69051	1.10543	2.77477	1.11326	2.85803	0.708578	2.39442	0.783166	2.15419	0.405828	2.24186	0.380088	2.16558	0.0922087	2.10933	0.531643	1.91637
	19.804	11.0649	13.8292	11.3943	13.6476	6.36175	8.45728	6.25677	8.72557	3.14818	5.38248	3.31012	6.07525	1.99161	3.49661	2.0956	3.69898	1.10324	2.77358	1.11709	2.86234	0.725448	2.40917	0.785093	2.15637	0.418792	2.24113	0.381055	2.16667	0.0981439	2.11189	0.532127	1.91691
	19.904	11.1213	13.8889	11.4401	13.6971	6.37567	8.49812	6.28425	8.75572	3.16303	5.40364	3.3248	6.09159	2.00567	3.5098	2.10316	3.70745	1.10559	2.77567	1.12091	2.86665	0.72436	2.41064	0.787019	2.15854	0.420824	2.25792	0.382021	2.16776	0.100176	2.10226	0.532611	1.91746
	20.004	11.1602	13.9488	11.4858	13.7465	6.40672	8.52178	6.31171	8.78584	3.17377	5.43152	3.33948	6.10792	2.02892	3.51064	2.11071	3.71592	1.10898	2.78808	1.12474	2.87096	0.727443	2.40773	0.788945	2.16071	0.416881	2.24736	0.382988	2.16885	0.0959196	2.10357	0.533095	1.91801
	20.104	11.2042	14.0198	11.5314	13.7957	6.43125	8.54646	6.33916	8.81592	3.20236	5.43245	3.35416	6.12424	2.03329	3.50752	2.11826	3.72439	1.10289	2.80402	1.12857	2.87526	0.725101	2.42789	0.790871	2.16288	0.417971	2.25548	0.383954	2.16994	0.0816993	2.11498	0.533578	1.91855
	20.204	11.2457	14.0564	11.5769	13.8449	6.47258	8.58681	6.36657	8.84598	3.20791	5.46155	3.36883	6.14056	2.02837	3.51692	2.12581	3.73285	1.11219	2.79436	1.13239	2.87957	0.730961	2.42573	0.792796	2.16506	0.41618	2.24192	0.38492	2.17104	0.0872465	2.10158	0.534062	1.9191
	20.304	11.3096	14.1009	11.6223	13.8939	6.51332	8.61196	6.39397	8.87602	3.2099	5.47045	3.3835	6.15686	2.06083	3.51833	2.13336	3.74132	1.11449	2.80374	1.13622	2.88388	0.732481	2.42667	0.794722	2.16723	0.421919	2.25129	0.385886	2.17213	0.0697079	2.09517	0.534546	1.91965
	20.404	11.3586	14.1519	11.6676	13.9429	6.54687	8.64293	6.42135	8.90602	3.23189	5.47548	3.39815	6.17317	2.07454	3.52274	2.14091	3.74978	1.12398	2.81924	1.14005	2.88818	0.715414	2.41936	0.796647	2.1694	0.431723	2.25867	0.386852	2.17322	0.0646725	2.09911	0.53503	1.92019
	20.504	11.4025	14.1855	11.7128	13.9916	6.57871	8.67687	6.44871	8.93601	3.2492	5.50833	3.41281	6.18946	2.07965	3.53261	2.14846	3.75824	1.12879	2.8213	1.14387	2.89249	0.731937	2.43345	0.798573	2.17157	0.4445	2.26136	0.387819	2.17431	0.0799446	2.10101	0.535513	1.92074
	20.604	11.4611	14.244	11.7579	14.0403	6.59828	8.70412	6.47605	8.96595	3.28736	5.51651	3.42746	6.20575	2.10985	3.5483	2.15601	3.7667	1.12883	2.82167	1.1477	2.8968	0.731977	2.43289	0.800499	2.17374	0.447973	2.2497	0.388785	2.1754	0.0573249	2.08967	0.535997	1.92129
	20.704	11.5099	14.3061	11.8029	14.0889	6.62785	8.74731	6.50336	8.99587	3.30162	5.55173	3.44211	6.22204	2.09723	3.56774	2.16355	3.77515	1.13856	2.83674	1.15152	2.9011	0.737798	2.42561	0.802424	2.17591	0.446294	2.26523	0.389751	2.17649	0.0701809	2.09317	0.536481	1.92183
	20.804	11.5519	14.3688	11.8478	14.1374	6.65785	8.78234	6.53066	9.02577	3.3274	5.57129	3.45675	6.23831	2.11942	3.5798	2.1711	3.78361	1.14184	2.83349	1.15535	2.90541	0.748104	2.42564	0.804349	2.17809	0.445354	2.27276	0.390717	2.17758	0.0545539	2.08195	0.536965	1.92238
	20.904	11.5891	14.4128	11.8926	14.1857	6.69504	8.84562	6.55794	9.05564	3.33349	5.58755	3.47139	6.25458	2.12489	3.59621	2.17864	3.79206	1.15527	2.84974	1.15917	2.90971	0.754515	2.44205	0.806274	2.18026	0.451292	2.25823	0.391683	2.17867	0.0642376	2.08664	0.537448	1.92293
	21.004	11.6314	14.4638	11.9372	14.2339	6.7416	8.88187	6.5852	9.08548	3.33802	5.60754	3.48602	6.27084	2.11739	3.61589	2.18618	3.80051	1.15902	2.85786	1.163	2.91401	0.758266	2.44267	0.8082	2.18243	0.463017	2.25901	0.392649	2.17976	0.0676765	2.08679	0.537932	1.92347
	21.104	11.6845	14.5043	11.9818	14.282	6.76746	8.94459	6.61243	9.11528	3.37842	5.58917	3.50065	6.2871	2.1195	3.62518	2.19372	3.80896	1.16082	2.86277	1.16682	2.91832	0.760062	2.44367	0.810125	2.1846	0.456839	2.27126	0.393615	2.18085	0.0580665	2.07655	0.538416	1.92402
	21.204	11.7151	14.5745	12.0262	14.33	6.80137	8.97215	6.63964	9.14507	3.38952	5.62407	3.51528	6.30335	2.13028	3.64367	2.20126	3.81741	1.15239	2.87095	1.17065	2.92262	0.762872	2.45139	0.812049	2.18677	0.448403	2.27148	0.394581	2.18194	0.0493209	2.08817	0.538899	1.92457
	21.304	11.7693	14.6448	12.0706	14.3778	6.82097	9.00353	6.66683	9.17483	3.42037	5.6278	3.5299	6.31959	2.15364	3.64036	2.2088	3.82586	1.16434	2.88202	1.17447	2.92692	0.763266	2.46339	0.813974	2.18894	0.467543	2.26723	0.395547	2.18303	0.0531444	2.08814	0.539383	1.92511
	21.404	11.8051	14.7076	12.1148	14.4256	6.84023	9.05106	6.694	9.20456	3.45119	5.63329	3.54451	6.33583	2.16103	3.65664	2.21634	3.8343	1.17156	2.88345	1.17829	2.93123	0.770332	2.47514	0.815899	2.19111	0.467743	2.27226	0.396513	2.18413	0.0488129	2.09286	0.539867	1.92566
	21.504	11.8692	14.7574	12.159	14.4732	6.87406	9.07687	6.72116	9.23426	3.46142	5.67051	3.55912	6.35206	2.15954	3.6673	2.22387	3.84275	1.17383	2.89318	1.18211	2.93553	0.761351	2.46283	0.817824	2.19328	0.461569	2.27089	0.397479	2.18522	0.0590419	2.07961	0.54035	1.9262
	21.604	11.9063	14.8325	12.203	14.5207	6.91453	9.10171	6.74829	9.26392	3.48299	5.69567	3.57373	6.36828	2.16516	3.69167	2.23141	3.85119	1.17555	2.8988	1.18594	2.93983	0.77479	2.47892	0.819749	2.19545	0.460321	2.27605	0.398445	2.18631	0.0610758	2.08883	0.540834	1.92675
	21.704	11.959	14.8918	12.2469	14.5681	6.93605	9.14893	6.77539	9.29357	3.50373	5.71508	3.58833	6.3845	2.18622	3.69233	2.23895	3.85963	1.17754	2.90602	1.18976	2.94413	0.775995	2.47176	0.821673	2.19762	0.473246	2.27638	0.399411	2.1874	0.0744736	2.08933	0.541318	1.9273
	21.804	12.0138	14.9565	12.2907	14.6154	6.97129	9.20956	6.80248	9.32318	3.5074	5.73289	3.60293	6.4007	2.19848	3.69811	2.24648	3.86807	1.18152	2.90086	1.19358	2.94843	0.761547	2.47786	0.823598	2.19979	0.458012	2.29373	0.400377	2.18849	0.0667381	2.10292	0.541801	1.92784
	21.904	12.0665	14.985	12.3344	14.6625	7.00508	9.24562	6.82955	9.35277	3.50994	5.7688	3.61752	6.41691	2.21165	3.70667	2.25401	3.8765	1.19499	2.89833	1.1974	2.95273	0.77096	2.47517	0.825523	2.20197	0.459612	2.28323	0.401343	2.18958	0.0806828	2.09992	0.542285	1.92839
	22.004	12.1231	15.0511	12.3781	14.7095	7.01781	9.24921	6.85659	9.38233	3.52845	5.7963	3.63211	6.4331	2.19844	3.7223	2.26154	3.88494	1.18898	2.9213	1.20123	2.95703	0.780255	2.47845	0.827447	2.20414	0.446255	2.28683	0.402309	2.19067	0.0784193	2.10773	0.542769	1.92894
	22.104	12.1665	15.1133	12.4215	14.7564	7.04273	9.28066	6.88362	9.41186	3.5676	5.80336	3.64669	6.44929	2.21102	3.72983	2.26907	3.89337	1.18265	2.92102	1.20505	2.96133	0.769866	2.48271	0.829372	2.20631	0.438987	2.27873	0.403275	2.19176	0.0792765	2.10745	0.543252	1.92948
	22.204	12.2071	15.1499	12.4649	14.8032	7.06308	9.28978	6.91062	9.44136	3.57998	5.82108	3.66127	6.46548	2.20388	3.73927	2.2766	3.90181	1.19098	2.91937	1.20887	2.96563	0.770687	2.48792	0.831295	2.20848	0.421375	2.26536	0.404241	2.19285	0.0807246	2.09751	0.543736	1.93003
	22.304	12.2639	15.198	12.5082	14.8499	7.08031	9.31872	6.9376	9.47084	3.59767	5.85236	3.67584	6.48165	2.20985	3.74821	2.28413	3.91024	1.18929	2.93533	1.21269	2.96993	0.772909	2.48873	0.83322	2.21065	0.434378	2.27351	0.405206	2.19394	0.105917	2.10223	0.54422	1.93058
	22.404	12.3189	15.258	12.5514	14.8965	7.10496	9.37046	6.96456	9.50029	3.60311	5.85473	3.69041	6.49782	2.21528	3.7612	2.29166	3.91867	1.19457	2.9363	1.21651	2.97423	0.773813	2.47861	0.835144	2.21281	0.432001	2.27542	0.406172	2.19503	0.110567	2.10367	0.544703	1.93112
	22.504	12.3474	15.2992	12.5944	14.9429	7.12535	9.39621	6.9915	9.52971	3.62287	5.87298	3.70497	6.51398	2.24333	3.75992	2.29918	3.92709	1.21417	2.92423	1.22033	2.97852	0.774828	2.47733	0.837068	2.21498	0.444262	2.2657	0.407138	2.19612	0.111117	2.10239	0.545187	1.93167
	22.604	12.3823	15.3456	12.6374	14.9892	7.13711	9.42262	7.01842	9.5591	3.63494	5.91064	3.71954	6.53014	2.24712	3.77477	2.30671	3.93552	1.19891	2.94236	1.22415	2.98282	0.78643	2.48373	0.838992	2.21715	0.444144	2.26929	0.408104	2.19721	0.096153	2.10927	0.54567	1.93221
	22.704	12.4207	15.3682	12.6802	15.0354	7.15597	9.44943	7.04531	9.58846	3.64552	5.92152	3.73409	6.54629	2.24599	3.78158	2.31423	3.94394	1.20996	2.94574	1.22797	2.98712	0.789198	2.47555	0.840916	2.21932	0.435354	2.27579	0.409069	2.1983	0.102989	2.11264	0.546154	1.93276
	22.804	12.4462	15.4096	12.723	15.0815	7.18578	9.47928	7.07219	9.6178	3.64017	5.95511	3.74864	6.56243	2.24376	3.78002	2.32175	3.95237	1.21586	2.95949	1.23179	2.99142	0.79135	2.47789	0.84284	2.22149	0.430007	2.26673	0.410035	2.19939	0.113265	2.11467	0.546638	1.93331
	22.904	12.4976	15.4561	12.7656	15.1275	7.21367	9.50612	7.09905	9.64711	3.67322	5.97882	3.76319	6.57857	2.25305	3.78373	2.32927	3.96079	1.22437	2.96352	1.23561	2.99571	0.792368	2.48192	0.844763	2.22366	0.430552	2.27045	0.411001	2.20048	0.133028	2.1187	0.547121	1.93385
	23.004	12.5353	15.5032	12.8081	15.1733	7.25058	9.51409	7.12588	9.67639	3.70904	5.97086	3.77773	6.5947	2.26294	3.78452	2.33679	3.9692	1.23035	2.96383	1.23943	3.00001	0.790532	2.49364	0.846687	2.22583	0.41747	2.2592	0.411967	2.20157	0.131505	2.13042	0.547605	1.9344
	23.104	12.5801	15.5549	12.8505	15.2191	7.27976	9.56196	7.15269	9.70563	3.72588	5.99889	3.79227	6.61082	2.26821	3.80395	2.34431	3.97762	1.22828	2.97983	1.24325	3.0043	0.799707	2.50214	0.848611	2.228	0.434456	2.27145	0.412932	2.20266	0.144281	2.13892	0.548088	1.93495
	23.204	12.63	15.6085	12.8928	15.2647	7.27871	9.58412	7.17948	9.73486	3.70638	6.00964	3.8068	6.62694	2.26778	3.8072	2.35183	3.98604	1.22738	2.97105	1.24706	3.0086	0.787561	2.50461	0.850534	2.23017	0.433717	2.28189	0.413898	2.20375	0.12385	2.14186	0.548572	1.93549
	23.304	12.6709	15.6735	12.935	15.3102	7.31637	9.61484	7.20625	9.76405	3.72029	6.02786	3.82133	6.64304	2.26919	3.80589	2.35935	3.99445	1.22926	2.98146	1.25088	3.01289	0.789438	2.49205	0.852458	2.23234	0.427156	2.27276	0.414863	2.20484	0.114946	2.14086	0.549055	1.93604
	23.404	12.7143	15.705	12.9771	15.3555	7.35961	9.66515	7.233	9.79322	3.72947	6.03614	3.83585	6.65915	2.25102	3.81386	2.36686	4.00286	1.24187	2.98177	1.2547	3.01719	0.789864	2.50377	0.854381	2.23451	0.416489	2.26136	0.415829	2.20593	0.127403	2.14055	0.549539	1.93658
	23.504	12.742	15.7635	13.019	15.4008	7.36047	9.71209	7.25972	9.82236	3.77923	6.06683	3.85037	6.67524	2.27063	3.82486	2.37438	4.01128	1.24211	2.99699	1.25852	3.02148	0.791035	2.51149	0.856304	2.23667	0.397191	2.27704	0.416794	2.20702	0.127637	2.14827	0.550023	1.93713
	23.604	12.7716	15.8164	13.0609	15.4459	7.40531	9.75712	7.28643	9.85146	3.77424	6.08858	3.86488	6.69133	2.28454	3.82411	2.38189	4.01969	1.2596	3.00343	1.26233	3.02577	0.807754	2.51354	0.858228	2.23884	0.383909	2.27161	0.41776	2.20811	0.133262	2.13908	0.550506	1.93768
	23.704	12.8347	15.8619	13.1026	15.4909	7.4448	9.80206	7.31311	9.88054	3.80201	6.09492	3.87939	6.70742	2.31263	3.8417	2.38941	4.02809	1.26442	3.00977	1.26615	3.03007	0.812876	2.50833	0.86015	2.24101	0.392939	2.27733	0.418725	2.2092	0.141818	2.14511	0.55099	1.93822
	23.804	12.8742	15.9145	13.1443	15.5359	7.46797	9.82453	7.33977	9.9096	3.81767	6.10895	3.89389	6.72349	2.32844	3.85574	2.39692	4.0365	1.26898	3.01177	1.26997	3.03436	0.820883	2.50674	0.862074	2.24318	0.404539	2.26042	0.419691	2.21029	0.138418	2.13961	0.551473	1.93877
	23.904	12.9287	15.9691	13.1858	15.5806	7.49164	9.85112	7.36641	9.93863	3.82884	6.13148	3.90839	6.73956	2.32415	3.86655	2.40443	4.0449	1.29515	3.01508	1.27378	3.03865	0.824554	2.49785	0.863997	2.24535	0.411957	2.26388	0.420656	2.21138	0.14959	2.14683	0.551957	1.93932
	24.004	12.9506	16.0147	13.2272	15.6253	7.51406	9.89721	7.39303	9.96763	3.83173	6.13102	3.92289	6.75562	2.32329	3.87748	2.41194	4.05331	1.2868	3.03383	1.2776	3.04294	0.835258	2.49364	0.86592	2.24752	0.403602	2.27045	0.421622	2.21247	0.152015	2.14198	0.55244	1.93986
	24.104	12.9869	16.0707	13.2685	15.6698	7.52285	9.94065	7.41963	9.99659	3.84897	6.16273	3.93738	6.77168	2.33223	3.88217	2.41945	4.06171	1.28402	3.03852	1.28142	3.04723	0.832486	2.51005	0.867843	2.24968	0.412077	2.26732	0.422587	2.21356	0.138303	2.14292	0.552924	1.94041
	24.204	13.0118	16.1311	13.3097	15.7143	7.56695	9.96253	7.4462	10.0255	3.86588	6.17758	3.95186	6.78773	2.36836	3.88483	2.42695	4.07011	1.28922	3.04086	1.28523	3.05152	0.841272	2.51239	0.869765	2.25185	0.41305	2.26998	0.423552	2.21465	0.14287	2.14573	0.553407	1.94095
	24.304	13.051	16.1735	13.3508	15.7586	7.5991	10.0087	7.47275	10.0544	3.90553	6.2112	3.96635	6.80377	2.36911	3.88736	2.43446	4.07851	1.29762	3.04371	1.28905	3.05581	0.849512	2.51524	0.871688	2.25402	0.41411	2.27283	0.424518	2.21574	0.14377	2.16373	0.553891	1.9415
	24.404	13.0718	16.2169	13.3917	15.8028	7.61988	10.0361	7.49928	10.0833	3.92474	6.23111	3.98082	6.8198	2.36629	3.88804	2.44196	4.0869	1.31027	3.0558	1.29286	3.0601	0.839203	2.52685	0.873611	2.25619	0.407547	2.26945	0.425483	2.21683	0.148613	2.16395	0.554374	1.94205
	24.504	13.105	16.2827	13.4326	15.8468	7.64813	10.0557	7.52579	10.1122	3.9197	6.25789	3.99529	6.83583	2.39126	3.90342	2.44947	4.09529	1.30055	3.05196	1.29668	3.06439	0.853229	2.52317	0.875533	2.25835	0.420787	2.28045	0.426449	2.21792	0.138736	2.15605	0.554858	1.94259
	24.604	13.1554	16.3358	13.4733	15.8908	7.65617	10.0812	7.55228	10.141	3.924	6.27579	4.00976	6.85186	2.39133	3.90993	2.45697	4.10369	1.30437	3.05799	1.30049	3.06868	0.85627	2.53342	0.877456	2.26052	0.424613	2.26758	0.427414	2.21901	0.142715	2.15504	0.555341	1.94314
	24.704	13.1983	16.369	13.514	15.9346	7.67457	10.0987	7.57874	10.1698	3.94255	6.27045	4.02422	6.86787	2.39458	3.93864	2.46447	4.11208	1.31527	3.06342	1.30431	3.07297	0.844202	2.53886	0.879378	2.26269	0.419573	2.2727	0.428379	2.2201	0.141895	2.17126	0.555825	1.94368
	24.804	13.2355	16.4161	13.5545	15.9784	7.69363	10.1037	7.60519	10.1986	3.95725	6.28598	4.03868	6.88388	2.40974	3.94714	2.47197	4.12047	1.32199	3.06412	1.30812	3.07726	0.850922	2.53517	0.8813	2.26486	0.407547	2.25823	0.429344	2.22119	0.148148	2.1607	0.556308	1.94423
	24.904	13.2756	16.4465	13.5949	16.022	7.71668	10.1371	7.63161	10.2273	3.96904	6.30058	4.05313	6.89988	2.43247	3.95799	2.47947	4.12886	1.31425	3.06668	1.31193	3.08155	0.862562	2.52648	0.883223	2.26702	0.418715	2.26407	0.43031	2.22228	0.137442	2.15155	0.556791	1.94478
	25.004	13.3432	16.4941	13.6352	16.0654	7.74652	10.1812	7.65801	10.256	3.99436	6.31723	4.06758	6.91588	2.43887	3.97042	2.48697	4.13724	1.31582	3.07192	1.31575	3.08583	0.868028	2.53189	0.885145	2.26919	0.417154	2.2662	0.431275	2.22337	0.154474	2.15695	0.557275	1.94532
	25.104	13.403	16.5378	13.6754	16.1088	7.75895	10.2168	7.68439	10.2847	4.00725	6.31779	4.08202	6.93187	2.45536	3.97896	2.49447	4.14563	1.32152	3.07202	1.31956	3.09012	0.857954	2.54745	0.887067	2.27136	0.422078	2.27379	0.43224	2.22446	0.144239	2.1533	0.557758	1.94587
	25.204	13.4458	16.5719	13.7154	16.152	7.79379	10.2705	7.71074	10.3134	4.01427	6.32495	4.09646	6.94785	2.47411	4.00111	2.50196	4.15401	1.33652	3.07511	1.32337	3.09441	0.864981	2.55007	0.888989	2.27352	0.433325	2.27267	0.433205	2.22555	0.170956	2.16389	0.558242	1.94641
	25.304	13.507	16.605	13.7554	16.1952	7.80828	10.2878	7.73708	10.342	4.00877	6.33817	4.1109	6.96382	2.46861	4.00636	2.50946	4.16239	1.33102	3.07287	1.32719	3.09869	0.859473	2.53658	0.890911	2.27569	0.427504	2.26307	0.43417	2.22664	0.16545	2.16117	0.558725	1.94696
	25.404	13.5611	16.6417	13.7952	16.2382	7.83937	10.3203	7.76339	10.3706	4.0047	6.36642	4.12532	6.97979	2.48422	4.00477	2.51695	4.17077	1.33867	3.0783	1.331	3.10298	0.85557	2.54202	0.892833	2.27786	0.423441	2.26836	0.435136	2.22773	0.164827	2.14755	0.559208	1.94751
	25.504	13.6169	16.6964	13.8349	16.2811	7.87172	10.348	7.78968	10.3992	4.03002	6.37086	4.13975	6.99575	2.49298	4.01952	2.52444	4.17915	1.34367	3.08258	1.33481	3.10726	0.865102	2.5577	0.894755	2.28002	0.43266	2.27248	0.436101	2.22881	0.158109	2.15198	0.559692	1.94805
	25.604	13.6602	16.7362	13.8746	16.3238	7.89875	10.3874	7.81595	10.4277	4.04518	6.36779	4.15417	7.01171	2.4772	4.01693	2.53194	4.18753	1.34742	3.09124	1.33862	3.11155	0.87588	2.55871	0.896677	2.28219	0.432977	2.27645	0.437066	2.2299	0.142794	2.1522	0.560175	1.9486
	25.704	13.7143	16.7874	13.914	16.3665	7.93785	10.4391	7.84219	10.4562	4.06834	6.38414	4.16859	7.02766	2.48145	4.01764	2.53943	4.1959	1.35152	3.09555	1.34243	3.11583	0.868111	2.5666	0.898598	2.28435	0.436295	2.26232	0.438031	2.23099	0.146583	2.15292	0.560659	1.94914
	25.804	13.7411	16.8329	13.9534	16.409	7.9684	10.4649	7.86842	10.4847	4.07561	6.41749	4.183	7.04359	2.50028	4.02364	2.54692	4.20427	1.37004	3.11358	1.34624	3.12012	0.871624	2.56136	0.90052	2.28652	0.447781	2.27177	0.438996	2.23208	0.138065	2.14783	0.561142	1.94969
	25.904	13.8014	16.8832	13.9927	16.4515	8.01723	10.5157	7.89462	10.5132	4.09318	6.44823	4.1974	7.05953	2.50599	4.02361	2.5544	4.21264	1.37543	3.12058	1.35005	3.1244	0.888731	2.57258	0.902441	2.28869	0.460981	2.26032	0.439961	2.23317	0.143774	2.15858	0.561625	1.95024
	26.004	13.82	16.9376	14.0319	16.4938	8.0509	10.5579	7.9208	10.5416	4.12685	6.45936	4.2118	7.07546	2.51684	4.04646	2.56189	4.22101	1.36707	3.11249	1.35386	3.12868	0.880376	2.57621	0.904363	2.29085	0.463559	2.2752	0.440926	2.23426	0.135099	2.16252	0.562109	1.95078
	26.104	13.8638	16.9871	14.0709	16.5359	8.06406	10.5954	7.94696	10.57	4.13142	6.45839	4.2262	7.09138	2.54048	4.04924	2.56938	4.22938	1.38336	3.11543	1.35767	3.13297	0.884473	2.57445	0.906284	2.29302	0.460628	2.27017	0.441891	2.23535	0.140142	2.16873	0.562592	1.95133
	26.204	13.9039	17.0209	14.1098	16.578	8.10875	10.6296	7.97309	10.5984	4.13705	6.48139	4.24059	7.1073	2.53829	4.0563	2.57686	4.23775	1.38102	3.12593	1.36149	3.13725	0.878382	2.57792	0.908205	2.29518	0.446413	2.28426	0.442856	2.23644	0.149044	2.17173	0.563075	1.95187
	26.304	13.9298	17.0531	14.1486	16.62	8.15633	10.6339	7.9992	10.6267	4.15447	6.52864	4.25498	7.1232	2.54415	4.0834	2.58435	4.24611	1.40578	3.13036	1.36529	3.14153	0.895489	2.58158	0.910127	2.29735	0.463833	2.27713	0.443821	2.23753	0.154903	2.16789	0.563559	1.95242
	26.404	13.9812	17.1181	14.1873	16.6618	8.16574	10.6566	8.0253	10.655	4.16435	6.55052	4.26936	7.1391	2.55653	4.09761	2.59183	4.25448	1.39972	3.14474	1.3691	3.14581	0.885374	2.58876	0.912048	2.29951	0.453245	2.2837	0.444786	2.23862	0.163534	2.17101	0.564042	1.95297
	26.504	14.0191	17.1676	14.2259	16.7035	8.21914	10.706	8.05136	10.6833	4.20557	6.5612	4.28373	7.155	2.56743	4.08893	2.59931	4.26284	1.41766	3.14746	1.37291	3.15009	0.895805	2.58742	0.913969	2.30168	0.463837	2.27517	0.445751	2.23971	0.166466	2.17342	0.564525	1.95351
	26.604	14.0542	17.226	14.2644	16.7451	8.2386	10.7369	8.07741	10.7116	4.21267	6.60011	4.29811	7.17089	2.56657	4.09721	2.60679	4.2712	1.41773	3.16214	1.37672	3.15437	0.90713	2.59508	0.91589	2.30384	0.467662	2.29408	0.446715	2.2408	0.162799	2.18139	0.565009	1.95406
	26.704	14.0836	17.2666	14.3027	16.7866	8.26808	10.7467	8.10343	10.7398	4.20732	6.64023	4.31248	7.18677	2.5695	4.12498	2.61427	4.27956	1.43144	3.15242	1.38053	3.15866	0.897562	2.5963	0.917811	2.30601	0.465746	2.29185	0.44768	2.24188	0.180255	2.18261	0.565492	1.9546
	26.804	14.1249	17.3017	14.341	16.8279	8.28117	10.7728	8.12943	10.768	4.22822	6.65533	4.32684	7.20264	2.59087	4.11305	2.62175	4.28791	1.42156	3.15971	1.38434	3.16294	0.891426	2.59592	0.919732	2.30817	0.456337	2.29117	0.448645	2.24297	0.170372	2.17817	0.565975	1.95515
	26.904	14.1733	17.3702	14.3791	16.8692	8.29922	10.811	8.15541	10.7962	4.23846	6.66214	4.34119	7.21851	2.60844	4.11986	2.62923	4.29627	1.43085	3.16683	1.38815	3.16721	0.889946	2.59883	0.921653	2.31034	0.465317	2.29407	0.44961	2.24406	0.175919	2.17702	0.566459	1.9557
	27.004	14.2009	17.3985	14.4171	16.9103	8.31844	10.8188	8.18137	10.8243	4.25798	6.67402	4.35555	7.23437	2.64016	4.14345	2.6367	4.30462	1.42008	3.17823	1.39195	3.17149	0.889316	2.60695	0.923573	2.3125	0.466258	2.29814	0.450575	2.24515	0.168262	2.17733	0.566942	1.95624
	27.104	14.2511	17.4564	14.455	16.9513	8.35309	10.8658	8.2073	10.8524	4.27404	6.69727	4.3699	7.25022	2.67747	4.15498	2.64418	4.31297	1.44582	3.17821	1.39576	3.17577	0.877408	2.61458	0.925494	2.31467	0.472621	2.29795	0.451539	2.24624	0.163694	2.18089	0.567425	1.95679
	27.204	14.2993	17.4948	14.4928	16.9922	8.37054	10.8921	8.23321	10.8805	4.34056	6.71608	4.38424	7.26607	2.67899	4.15443	2.65165	4.32132	1.44406	3.17014	1.39957	3.18005	0.882675	2.61386	0.927414	2.31683	0.47805	2.29739	0.452504	2.24733	0.16912	2.17689	0.567909	1.95733
	27.304	14.3122	17.5499	14.5304	17.033	8.39906	10.9078	8.2591	10.9086	4.35736	6.73961	4.39858	7.28191	2.68095	4.16998	2.65913	4.32967	1.45257	3.18492	1.40338	3.18433	0.868694	2.61786	0.929335	2.319	0.468288	2.31295	0.453469	2.24842	0.166698	2.19214	0.568392	1.95788
	27.404	14.3603	17.6082	14.568	17.0736	8.43875	10.9394	8.28497	10.9366	4.37846	6.75964	4.41291	7.29774	2.70032	4.16611	2.6666	4.33802	1.44992	3.17371	1.40718	3.1886	0.888536	2.61789	0.931255	2.32116	0.484224	2.31314	0.454434	2.24951	0.174982	2.18436	0.568875	1.95842
	27.504	14.4015	17.6665	14.6054	17.1142	8.46523	10.974	8.31081	10.9646	4.42307	6.79761	4.42725	7.31357	2.68462	4.1933	2.67407	4.34636	1.45672	3.18121	1.41099	3.19288	0.876274	2.62492	0.933176	2.32333	0.482895	2.31267	0.455399	2.2506	0.173966	2.19186	0.569358	1.95897
	27.604	14.4341	17.7013	14.6427	17.1546	8.47797	10.9934	8.33663	10.9926	4.42455	6.80457	4.44157	7.32939	2.71688	4.19276	2.68154	4.35471	1.46898	3.17693	1.4148	3.19716	0.888535	2.62111	0.935096	2.32549	0.47641	2.30463	0.456363	2.25168	0.167954	2.18742	0.569842	1.95952
	27.704	14.4695	17.7401	14.6799	17.1949	8.50929	11.0596	8.36242	11.0205	4.42478	6.80123	4.45589	7.3452	2.72821	4.20864	2.68901	4.36305	1.45781	3.18452	1.4186	3.20144	0.889086	2.63651	0.937016	2.32765	0.473055	2.31598	0.457328	2.25277	0.187091	2.19126	0.570325	1.96006
	27.804	14.4954	17.7931	14.717	17.2351	8.54309	11.0895	8.3882	11.0484	4.4706	6.82286	4.47021	7.361	2.7306	4.2223	2.69647	4.37139	1.47175	3.19115	1.42241	3.20571	0.899595	2.64314	0.938936	2.32982	0.486685	2.32635	0.458292	2.25386	0.197599	2.19367	0.570808	1.96061
	27.904	14.5123	17.8111	14.7539	17.2752	8.57578	11.1345	8.41396	11.0763	4.48377	6.82876	4.48452	7.3768	2.74001	4.23227	2.70394	4.37973	1.45789	3.2008	1.42621	3.20999	0.896976	2.67233	0.940856	2.33198	0.476566	2.32055	0.459257	2.25495	0.206387	2.19629	0.571291	1.96115
	28.004	14.559	17.862	14.7908	17.3151	8.60683	11.1539	8.43969	11.1042	4.50263	6.84473	4.49882	7.3926	2.73591	4.23261	2.7114	4.38806	1.46551	3.2013	1.43002	3.21426	0.91584	2.67252	0.942776	2.33414	0.472152	2.32854	0.460222	2.25604	0.202285	2.19992	0.571775	1.9617
	28.104	14.5837	17.9075	14.8275	17.355	8.61183	11.1918	8.4654	11.132	4.51154	6.85189	4.51312	7.40838	2.74137	4.26227	2.71887	4.3964	1.46269	3.22299	1.43382	3.21854	0.9135	2.69061	0.944696	2.33631	0.450122	2.33461	0.461186	2.25713	0.191508	2.19442	0.572258	1.96225
	28.204	14.6313	17.9655	14.8641	17.3947	8.62785	11.2256	8.49107	11.1598	4.52256	6.88867	4.52742	7.42416	2.75739	4.26514	2.72633	4.40473	1.47918	3.22196	1.43763	3.22281	0.918266	2.69692	0.946616	2.33847	0.454575	2.33013	0.46215	2.25822	0.19252	2.18964	0.572741	1.96279
	28.304	14.6486	18.0281	14.9006	17.4343	8.64621	11.2462	8.51674	11.1876	4.48389	6.88283	4.54171	7.43993	2.75513	4.26602	2.73379	4.41307	1.48895	3.22268	1.44143	3.22708	0.928032	2.69373	0.948536	2.34063	0.441216	2.33461	0.463115	2.2593	0.182755	2.19082	0.573224	1.96334
	28.404	14.694	18.064	14.937	17.4738	8.68715	11.2776	8.54238	11.2153	4.52435	6.90157	4.556	7.4557	2.73809	4.27773	2.74125	4.42139	1.49894	3.23455	1.44523	3.23136	0.93803	2.69436	0.950455	2.3428	0.443089	2.3232	0.46408	2.26039	0.18494	2.20255	0.573707	1.96388
	28.504	14.7351	18.1239	14.9733	17.5131	8.72414	11.3224	8.56799	11.243	4.52978	6.92686	4.57028	7.47146	2.74336	4.28301	2.74871	4.42972	1.50421	3.24014	1.44904	3.23563	0.9433	2.69964	0.952375	2.34496	0.429613	2.32864	0.465044	2.26148	0.182406	2.20783	0.574191	1.96443
	28.604	14.7748	18.1572	15.0094	17.5524	8.76016	11.3557	8.59359	11.2707	4.52627	6.94883	4.58456	7.48721	2.73704	4.29717	2.75617	4.43805	1.50945	3.24227	1.45284	3.2399	0.94854	2.70599	0.954295	2.34712	0.434066	2.33076	0.466008	2.26257	0.175454	2.20995	0.574674	1.96497
	28.704	14.7935	18.1847	15.0454	17.5915	8.7982	11.375	8.61915	11.2984	4.52619	6.95648	4.59883	7.50296	2.73993	4.30514	2.76363	4.44638	1.50859	3.24227	1.45664	3.24417	0.959398	2.7177	0.956214	2.34929	0.414148	2.32716	0.466973	2.26366	0.163653	2.19839	0.575157	1.96552
	28.804	14.8214	18.2314	15.0813	17.6306	8.81879	11.4182	8.6447	11.326	4.54662	6.98483	4.6131	7.51869	2.73692	4.30864	2.77108	4.4547	1.50933	3.23452	1.46045	3.24845	0.959825	2.71745	0.958133	2.35145	0.426607	2.33473	0.467937	2.26475	0.175958	2.20642	0.57564	1.96607
	28.904	14.8426	18.2874	15.1171	17.6695	8.83871	11.4504	8.67023	11.3536	4.54701	7.01214	4.62736	7.53442	2.73044	4.3097	2.77854	4.46302	1.50613	3.23527	1.46425	3.25272	0.949438	2.71023	0.960052	2.35361	0.415747	2.33564	0.468902	2.26584	0.176817	2.21467	0.576123	1.96661
	29.004	14.8932	18.341	15.1528	17.7083	8.85856	11.4925	8.69573	11.3812	4.52435	7.02317	4.64161	7.55015	2.76153	4.31699	2.78599	4.47134	1.50316	3.24677	1.46805	3.25699	0.949277	2.70611	0.961972	2.35577	0.408719	2.33479	0.469866	2.26692	0.16541	2.20226	0.576606	1.96716
	29.104	14.9192	18.3612	15.1883	17.7469	8.87324	11.5206	8.72121	11.4087	4.54248	7.03924	4.65587	7.56587	2.77575	4.31024	2.79345	4.47966	1.51676	3.2583	1.47185	3.26126	0.956157	2.71858	0.963891	2.35794	0.422151	2.3357	0.47083	2.26801	0.175571	2.20333	0.57709	1.9677
	29.204	14.9677	18.4177	15.2238	17.7855	8.92156	11.5533	8.74666	11.4362	4.54049	7.06801	4.67012	7.58158	2.76126	4.33464	2.8009	4.48798	1.50664	3.25239	1.47566	3.26553	0.953382	2.72392	0.96581	2.3601	0.412664	2.34089	0.471795	2.2691	0.16983	2.21617	0.577573	1.96825
	29.304	15.005	18.4543	15.2591	17.8239	8.95895	11.5821	8.77209	11.4637	4.55958	7.05839	4.68436	7.59728	2.76114	4.34423	2.80835	4.49629	1.52121	3.25058	1.47946	3.2698	0.952483	2.7218	0.967729	2.36226	0.418792	2.33845	0.472759	2.27019	0.187987	2.21795	0.578056	1.96879
	29.404	15.025	18.4776	15.2943	17.8623	8.97043	11.6062	8.7975	11.4911	4.59748	7.08952	4.6986	7.61298	2.78044	4.35599	2.8158	4.5046	1.50957	3.26186	1.48326	3.27406	0.963808	2.73714	0.969648	2.36442	0.407152	2.32301	0.473723	2.27128	0.176035	2.21048	0.578539	1.96934
	29.504	15.0502	18.5174	15.3294	17.9005	8.97649	11.6377	8.82289	11.5186	4.61494	7.10974	4.71283	7.62867	2.79743	4.36823	2.82324	4.51292	1.52672	3.27427	1.48706	3.27833	0.957833	2.73377	0.971567	2.36658	0.413369	2.3312	0.474688	2.27236	0.173966	2.22195	0.579022	1.96989
	29.604	15.0805	18.5525	15.3643	17.9386	8.98723	11.6691	8.84825	11.546	4.62615	7.10164	4.72706	7.64436	2.80817	4.37265	2.83069	4.52123	1.52199	3.27821	1.49086	3.2826	0.961234	2.74192	0.973486	2.36875	0.423796	2.31639	0.475652	2.27345	0.168929	2.20683	0.579505	1.97043
	29.704	15.1184	18.592	15.3992	17.9766	8.99859	11.712	8.87358	11.5733	4.63736	7.10639	4.74128	7.66003	2.7961	4.38395	2.83814	4.52954	1.51711	3.27827	1.49466	3.28687	0.967754	2.74151	0.975404	2.37091	0.41891	2.3352	0.476616	2.27454	0.164357	2.19549	0.579988	1.97098
	29.804	15.1655	18.6488	15.4339	18.0144	9.02125	11.7573	8.8989	11.6007	4.66001	7.13177	4.7555	7.6757	2.81095	4.39855	2.84558	4.53784	1.5132	3.28458	1.49846	3.29114	0.97182	2.74861	0.977323	2.37307	0.419071	2.32245	0.47758	2.27563	0.160137	2.2093	0.580471	1.97152
	29.904	15.193	18.6873	15.4685	18.0522	9.03691	11.7567	8.92419	11.628	4.68318	7.13829	4.76971	7.69137	2.82661	4.41648	2.85303	4.54615	1.52121	3.28377	1.50226	3.2954	0.968266	2.7628	0.979241	2.37523	0.415043	2.32539	0.478544	2.27672	0.144863	2.21239	0.580954	1.97207
	30.004	15.2397	18.7299	15.503	18.0898	9.05703	11.7916	8.94946	11.6553	4.69549	7.14227	4.78392	7.70702	2.83501	4.42108	2.86047	4.55445	1.52477	3.2879	1.50606	3.29967	0.987129	2.77114	0.98116	2.37739	0.423134	2.32498	0.479508	2.2778	0.144516	2.20448	0.581438	1.97261
	30.104	15.2783	18.771	15.5374	18.1273	9.08692	11.8132	8.97471	11.6825	4.72537	7.15508	4.79813	7.72267	2.86521	4.4417	2.86791	4.56275	1.51637	3.29649	1.50986	3.30394	0.974673	2.79161	0.983078	2.37955	0.422236	2.32732	0.480472	2.27889	0.139864	2.20605	0.581921	1.97316
	30.204	15.3108	18.8262	15.5716	18.1647	9.11594	11.8528	8.99993	11.7097	4.72783	7.14564	4.81233	7.73832	2.87485	4.44273	2.87535	4.57105	1.51757	3.29064	1.51366	3.3082	0.968853	2.78498	0.984996	2.38171	0.423443	2.32757	0.481437	2.27998	0.133732	2.19958	0.582404	1.9737
	30.304	15.3303	18.8735	15.6058	18.202	9.12847	11.8804	9.02513	11.7369	4.75474	7.16499	4.82652	7.75395	2.87442	4.45911	2.88279	4.57935	1.50699	3.3103	1.51746	3.31247	0.980921	2.80105	0.986915	2.38388	0.424265	2.32848	0.482401	2.28107	0.134394	2.21548	0.582887	1.97425
	30.404	15.3648	18.8899	15.6398	18.2392	9.13899	11.9008	9.0503	11.7641	4.77712	7.17714	4.84071	7.76958	2.8693	4.47517	2.89023	4.58765	1.51703	3.3109	1.52125	3.31673	0.991114	2.80227	0.988833	2.38604	0.426645	2.32532	0.483365	2.28216	0.144747	2.19655	0.58337	1.9748
	30.504	15.3898	18.9321	15.6737	18.2762	9.17617	11.931	9.07546	11.7912	4.78603	7.17242	4.8549	7.7852	2.87602	4.4817	2.89767	4.59594	1.51922	3.30914	1.52505	3.321	0.977838	2.80848	0.990751	2.3882	0.413056	2.32779	0.484329	2.28324	0.134904	2.19526	0.583853	1.97534
	30.604	15.4268	18.9947	15.7075	18.3132	9.21242	11.9782	9.10059	11.8183	4.76103	7.17658	4.86908	7.80082	2.90009	4.49415	2.9051	4.60424	1.52374	3.30237	1.52885	3.32526	0.994555	2.8242	0.992669	2.39036	0.410553	2.33242	0.485293	2.28433	0.140215	2.20005	0.584336	1.97589
	30.704	15.4682	19.0251	15.7411	18.35	9.24648	12.0046	9.12569	11.8454	4.79416	7.19574	4.88325	7.81643	2.91431	4.49721	2.91254	4.61253	1.51531	3.30199	1.53265	3.32952	0.996895	2.81196	0.994587	2.39252	0.412895	2.33158	0.486257	2.28542	0.142715	2.19905	0.584819	1.97643
	30.804	15.488	19.0584	15.7747	18.3867	9.28594	12.0298	9.15077	11.8724	4.80251	7.23239	4.89742	7.83203	2.92642	4.51042	2.91997	4.62082	1.52711	3.3149	1.53644	3.33379	0.996972	2.82111	0.996505	2.39468	0.412973	2.32573	0.487221	2.28651	0.135293	2.20492	0.585302	1.97698
	30.904	15.518	19.1074	15.8081	18.4233	9.32285	12.0484	9.17583	11.8995	4.82146	7.25067	4.91159	7.84762	2.93286	4.5173	2.9274	4.62911	1.52558	3.32521	1.54024	3.33805	0.984673	2.80845	0.998423	2.39684	0.400673	2.33558	0.488185	2.2876	0.13002	2.20336	0.585785	1.97752
	31.004	15.5512	19.1522	15.8414	18.4598	9.32984	12.1117	9.20087	11.9265	4.83517	7.27549	4.92575	7.86321	2.91532	4.5418	2.93483	4.6374	1.52805	3.31924	1.54404	3.34231	0.997909	2.80951	1.00034	2.399	0.41391	2.33289	0.489149	2.28868	0.135917	2.2163	0.586268	1.97807
	31.104	15.5831	19.1946	15.8746	18.4962	9.36125	12.1235	9.22588	11.9534	4.87033	7.28699	4.9399	7.87879	2.92439	4.54174	2.94226	4.64568	1.5332	3.33043	1.54783	3.34657	0.991509	2.81336	1.00226	2.40116	0.419227	2.31751	0.490112	2.28977	0.141076	2.21998	0.586751	1.97861
	31.204	15.5972	19.2132	15.9076	18.5324	9.36332	12.1531	9.25086	11.9803	4.86896	7.31686	4.95406	7.89437	2.93458	4.56411	2.94969	4.65397	1.54277	3.32952	1.55163	3.35084	0.993578	2.80401	1.00418	2.40332	0.420984	2.31989	0.491076	2.29086	0.150646	2.21861	0.587234	1.97916
	31.304	15.6602	19.2477	15.9406	18.5686	9.37629	12.1885	9.27582	12.0072	4.88537	7.3407	4.9682	7.90993	2.95427	4.58702	2.95712	4.66225	1.54715	3.34414	1.55543	3.3551	1.00967	2.80833	1.00609	2.40548	0.425513	2.32029	0.49204	2.29195	0.154868	2.21105	0.587717	1.9797
	31.404	15.6949	19.2751	15.9734	18.6046	9.39176	12.2152	9.30077	12.0341	4.89584	7.3787	4.98234	7.9255	2.94942	4.59471	2.96455	4.67053	1.54293	3.3323	1.55922	3.35936	1.00467	2.80773	1.00801	2.40764	0.428955	2.33064	0.493004	2.29303	0.138771	2.21795	0.5882	1.98025
	31.504	15.7246	19.333	16.0061	18.6405	9.45957	12.2732	9.32568	12.061	4.8874	7.40549	4.99648	7.94105	2.96004	4.61399	2.97197	4.67881	1.54902	3.33987	1.56302	3.36362	0.992012	2.81483	1.00993	2.4098	0.427543	2.32726	0.493968	2.29412	0.149864	2.21802	0.588683	1.9808
	31.604	15.7438	19.3755	16.0387	18.6763	9.45113	12.2928	9.35058	12.0878	4.90599	7.4243	5.01061	7.9566	2.94833	4.63186	2.9794	4.68708	1.54074	3.33946	1.56681	3.36788	0.979828	2.8102	1.01185	2.41196	0.414887	2.33748	0.494932	2.29521	0.156426	2.2248	0.589166	1.98134
	31.704	15.7768	19.4236	16.0712	18.712	9.46133	12.3248	9.37544	12.1146	4.93869	7.46989	5.02473	7.97214	2.9615	4.6223	2.98682	4.69536	1.55047	3.36021	1.57061	3.37214	1.0008	2.80439	1.01376	2.41412	0.416962	2.33198	0.495895	2.2963	0.159127	2.21851	0.589649	1.98189
	31.804	15.8076	19.4546	16.1035	18.7476	9.49512	12.3557	9.40029	12.1413	4.93873	7.49577	5.03886	7.98767	2.95247	4.63365	2.99425	4.70363	1.56519	3.35905	1.5744	3.3764	0.99225	2.81152	1.01568	2.41628	0.423715	2.33833	0.496859	2.29738	0.172914	2.21829	0.590132	1.98243
	31.904	15.8588	19.5016	16.1358	18.783	9.4957	12.3756	9.42511	12.1681	4.96259	7.51208	5.05297	8.0032	2.95368	4.64948	3.00166	4.71191	1.56609	3.35286	1.57819	3.38065	0.996895	2.82736	1.0176	2.41844	0.412895	2.33542	0.497823	2.29847	0.170059	2.22242	0.590615	1.98298
	32.004	15.8891	19.5215	16.1679	18.8184	9.51492	12.3957	9.44991	12.1948	4.96947	7.52761	5.06708	8.01872	2.94071	4.65361	3.00909	4.72018	1.5764	3.35261	1.58199	3.38491	0.995956	2.81211	1.01951	2.4206	0.412429	2.32798	0.498787	2.29956	0.169593	2.22248	0.591098	1.98352
	32.104	15.9175	19.5716	16.1999	18.8536	9.53473	12.4294	9.47468	12.2214	4.98177	7.55417	5.08119	8.03423	2.95364	4.66002	3.0165	4.72845	1.56606	3.35933	1.58578	3.38917	0.993424	2.82258	1.02143	2.42276	0.420357	2.33845	0.49975	2.30065	0.185494	2.21373	0.591581	1.98407
	32.204	15.965	19.6026	16.2318	18.8887	9.55172	12.4612	9.49943	12.2481	4.96751	7.56611	5.09529	8.04974	2.9586	4.67195	3.02392	4.73671	1.57054	3.37127	1.58958	3.39343	1.00979	2.81108	1.02335	2.42491	0.40657	2.3271	0.500714	2.30173	0.194984	2.21442	0.592064	1.98461
	32.304	15.985	19.6249	16.2635	18.9237	9.56723	12.4828	9.52415	12.2747	4.98693	7.59552	5.10939	8.06523	2.97021	4.67464	3.03134	4.74498	1.5709	3.37349	1.59337	3.39768	1.01342	2.81392	1.02526	2.42707	0.417701	2.32901	0.501678	2.30282	0.19815	2.22023	0.592547	1.98516
	32.404	16.0217	19.6681	16.2952	18.9586	9.59715	12.5071	9.54886	12.3013	5.01638	7.61202	5.12348	8.08073	2.95716	4.68692	3.03875	4.75324	1.56879	3.37421	1.59716	3.40194	0.999903	2.8262	1.02718	2.42923	0.416063	2.32598	0.502641	2.30391	0.184786	2.22502	0.59303	1.9857
	32.504	16.0455	19.7183	16.3267	18.9934	9.64007	12.5375	9.57353	12.3278	5.01994	7.63848	5.13756	8.09621	2.98009	4.69433	3.04617	4.7615	1.56499	3.36193	1.60095	3.4062	1.00377	2.83689	1.0291	2.43139	0.419769	2.32198	0.503605	2.30499	0.188964	2.23195	0.593512	1.98625
	32.604	16.097	19.7553	16.3581	19.0281	9.65215	12.5511	9.59819	12.3543	5.0331	7.66767	5.15165	8.11169	2.98106	4.70352	3.05358	4.76976	1.5816	3.37908	1.60475	3.41045	0.993033	2.83108	1.03101	2.43355	0.408872	2.33836	0.504568	2.30608	0.19776	2.22958	0.593995	1.9868
	32.704	16.1363	19.7941	16.3893	19.0626	9.6841	12.5703	9.62281	12.3808	5.04084	7.67552	5.16572	8.12717	2.98505	4.71105	3.06099	4.77802	1.58184	3.37912	1.60854	3.41471	0.993578	2.84252	1.03293	2.43571	0.409105	2.33135	0.505532	2.30717	0.213147	2.22961	0.594478	1.98734
	32.804	16.1858	19.8213	16.4205	19.0971	9.70234	12.6092	9.64742	12.4073	5.04002	7.70239	5.1798	8.14263	2.99548	4.72339	3.06841	4.78628	1.60398	3.38677	1.61233	3.41896	1.02651	2.84173	1.03485	2.43787	0.419696	2.34636	0.506496	2.30826	0.211703	2.22586	0.594961	1.98789
	32.904	16.2165	19.8544	16.4516	19.1314	9.7359	12.615	9.672	12.4337	5.05498	7.70742	5.19386	8.15809	3.00309	4.73624	3.07581	4.79453	1.60723	3.37274	1.61612	3.42322	1.00303	2.82083	1.03676	2.44002	0.414965	2.32811	0.507459	2.30934	0.192133	2.21933	0.595444	1.98843
	33.004	16.262	19.8979	16.4825	19.1656	9.74734	12.6468	9.69656	12.4601	5.08845	7.73217	5.20792	8.17354	3.01704	4.7488	3.08322	4.80279	1.61774	3.3853	1.61991	3.42747	1.00947	2.8287	1.03868	2.44218	0.406417	2.32582	0.508423	2.31043	0.205924	2.22408	0.595927	1.98898
	33.104	16.2863	19.9327	16.5133	19.1997	9.77195	12.6811	9.72109	12.4865	5.10088	7.72773	5.22198	8.18898	3.04212	4.75983	3.09063	4.81104	1.62281	3.39211	1.6237	3.43172	1.02205	2.82083	1.0406	2.44434	0.410706	2.33638	0.509386	2.31152	0.199434	2.22714	0.59641	1.98952
	33.204	16.2993	19.9654	16.544	19.2337	9.82394	12.6945	9.7456	12.5129	5.11053	7.73718	5.23603	8.20442	3.06599	4.76521	3.09804	4.81929	1.63543	3.3978	1.62749	3.43598	1.01514	2.81417	1.04251	2.4465	0.412705	2.34129	0.510349	2.3126	0.188615	2.22908	0.596893	1.99007
	33.304	16.3293	20.0088	16.5745	19.2676	9.86566	12.7192	9.77008	12.5392	5.15631	7.77348	5.25008	8.21985	3.07646	4.77761	3.10544	4.82754	1.63824	3.39458	1.63128	3.44023	0.998886	2.81924	1.04443	2.44866	0.422859	2.32339	0.511313	2.31369	0.195801	2.24117	0.597375	1.99061
	33.404	16.3555	20.0283	16.605	19.3014	9.89609	12.7655	9.79454	12.5655	5.17798	7.80351	5.26412	8.23527	3.08298	4.7778	3.11285	4.83579	1.65258	3.40602	1.63507	3.44448	1.00604	2.81927	1.04634	2.45081	0.433287	2.34264	0.512276	2.31478	0.210455	2.2412	0.597858	1.99116
	33.504	16.3813	20.0589	16.6353	19.3351	9.91696	12.7887	9.81898	12.5917	5.17697	7.80358	5.27816	8.25069	3.07821	4.80036	3.12025	4.84403	1.65141	3.40546	1.63886	3.44873	1.00768	2.81808	1.04826	2.45297	0.415865	2.33395	0.51324	2.31587	0.208032	2.23267	0.598341	1.9917
	33.604	16.4214	20.0971	16.6655	19.3686	9.92594	12.8463	9.8434	12.618	5.19736	7.81764	5.29219	8.2661	3.09438	4.81489	3.12765	4.85228	1.66773	3.40874	1.64265	3.45299	1.0165	2.81386	1.05018	2.45513	0.425162	2.34895	0.514203	2.31695	0.193575	2.24001	0.598824	1.99225
	33.704	16.4532	20.1341	16.6956	19.402	9.9727	12.8752	9.86778	12.6442	5.24755	7.82355	5.30622	8.2815	3.10926	4.81283	3.13505	4.86052	1.67121	3.41808	1.64644	3.45724	1.00889	2.8232	1.05209	2.45729	0.436921	2.35033	0.515166	2.31804	0.19752	2.23779	0.599307	1.99279
	33.804	16.4765	20.1627	16.7256	19.4354	9.9968	12.9236	9.89214	12.6704	5.25244	7.82848	5.32024	8.2969	3.11431	4.81401	3.14245	4.86876	1.67234	3.41958	1.65023	3.46149	1.02502	2.83252	1.05401	2.45944	0.441021	2.34839	0.51613	2.31913	0.194279	2.25086	0.59979	1.99334
	33.904	16.4981	20.1807	16.7554	19.4686	10.0337	12.9296	9.91648	12.6965	5.27013	7.81561	5.33425	8.31229	3.12497	4.81286	3.14985	4.877	1.67441	3.41811	1.65402	3.46574	1.02318	2.84277	1.05592	2.4616	0.439657	2.3466	0.517093	2.32021	0.192289	2.24517	0.600272	1.99388
	34.004	16.5068	20.214	16.7851	19.5017	10.035	12.963	9.9408	12.7226	5.28279	7.82601	5.34827	8.32767	3.13325	4.82233	3.15725	4.88524	1.68316	3.41196	1.6578	3.46999	1.02428	2.85567	1.05784	2.46376	0.440122	2.35201	0.518056	2.3213	0.181661	2.24683	0.600755	1.99443
	34.104	16.5177	20.2728	16.8147	19.5347	10.0542	12.9946	9.96509	12.7487	5.28939	7.85345	5.36228	8.34304	3.15204	4.83086	3.16465	4.89347	1.68195	3.43987	1.66159	3.47424	1.02291	2.85233	1.05975	2.46591	0.43954	2.34882	0.519019	2.32239	0.169512	2.24739	0.601238	1.99497
	34.204	16.5432	20.2889	16.8442	19.5676	10.0908	13.0299	9.98935	12.7748	5.29537	7.88789	5.37628	8.35841	3.15755	4.83827	3.17204	4.90171	1.68793	3.43602	1.66538	3.47849	1.02936	2.84473	1.06167	2.46807	0.43786	2.35654	0.519983	2.32347	0.175021	2.24355	0.601721	1.99552
	34.304	16.586	20.3369	16.8736	19.6003	10.1027	13.0741	10.0136	12.8008	5.29865	7.90598	5.39028	8.37377	3.15333	4.84792	3.17944	4.90994	1.68418	3.4413	1.66917	3.48273	1.02514	2.84658	1.06358	2.47023	0.452856	2.35026	0.520946	2.32456	0.179243	2.2493	0.602204	1.99606
	34.404	16.603	20.3555	16.9029	19.633	10.1075	13.0932	10.0378	12.8268	5.27627	7.91604	5.40427	8.38913	3.13892	4.85502	3.18683	4.91817	1.69257	3.43683	1.67295	3.48698	1.0301	2.85351	1.0655	2.47238	0.438286	2.34579	0.521909	2.32565	0.180138	2.24827	0.602686	1.99661
	34.504	16.6465	20.3719	16.932	19.6655	10.1355	13.1247	10.062	12.8528	5.28181	7.91692	5.41825	8.40448	3.14368	4.85168	3.19422	4.9264	1.69734	3.44083	1.67674	3.49123	1.03502	2.86908	1.06741	2.47454	0.439619	2.34964	0.522872	2.32673	0.192404	2.23695	0.603169	1.99715
	34.604	16.6508	20.4284	16.961	19.698	10.1627	13.1502	10.0862	12.8787	5.30115	7.95402	5.43224	8.41982	3.15614	4.8808	3.20161	4.93462	1.69402	3.44699	1.68053	3.49548	1.03498	2.87898	1.06933	2.4767	0.442857	2.35595	0.523835	2.32782	0.173303	2.2503	0.603652	1.9977
	34.704	16.6905	20.4588	16.9899	19.7303	10.1913	13.169	10.1103	12.9046	5.31798	7.98401	5.44621	8.43515	3.17672	4.86846	3.209	4.94285	1.69101	3.44621	1.68431	3.49972	1.04026	2.86695	1.07124	2.47885	0.436727	2.35501	0.524798	2.32891	0.178579	2.23452	0.604135	1.99825
	34.804	16.7116	20.4729	17.0187	19.7625	10.1972	13.1905	10.1344	12.9305	5.31568	8.00589	5.46019	8.45047	3.19786	4.88236	3.21639	4.95107	1.68871	3.44855	1.6881	3.50397	1.04967	2.88054	1.07316	2.48101	0.434417	2.35751	0.525762	2.32999	0.1958	2.24436	0.604617	1.99879
	34.904	16.7452	20.5025	17.0474	19.7947	10.2226	13.2207	10.1585	12.9563	5.3415	8.04351	5.47415	8.4658	3.19165	4.88873	3.22377	4.95929	1.70281	3.45883	1.69189	3.50822	1.06299	2.87958	1.07507	2.48316	0.440712	2.35592	0.526725	2.33108	0.18959	2.23511	0.6051	1.99934
	35.004	16.7688	20.5353	17.0759	19.8267	10.2424	13.2651	10.1826	12.9822	5.36756	8.06908	5.48811	8.48111	3.18442	4.90586	3.23116	4.96751	1.70262	3.47221	1.69567	3.51246	1.04405	2.89264	1.07699	2.48532	0.439732	2.36164	0.527688	2.33217	0.201115	2.24036	0.605583	1.99988
	35.104	16.7961	20.555	17.1043	19.8586	10.2734	13.2964	10.2066	13.0079	5.37283	8.10754	5.50207	8.49642	3.21579	4.90589	3.23855	4.97573	1.71414	3.4799	1.69946	3.51671	1.06338	2.89236	1.0789	2.48748	0.421259	2.36932	0.528651	2.33325	0.193888	2.22914	0.606066	2.00043
	35.204	16.8198	20.5901	17.1326	19.8903	10.2851	13.3276	10.2306	13.0337	5.38447	8.13011	5.51602	8.51172	3.22337	4.91751	3.24593	4.98395	1.70641	3.49543	1.70324	3.52095	1.07909	2.88883	1.08082	2.48963	0.424614	2.37689	0.529614	2.33434	0.20553	2.2331	0.606548	2.00097
	35.304	16.8633	20.6115	17.1608	19.922	10.3098	13.3601	10.2546	13.0594	5.4208	8.13245	5.52997	8.52701	3.23188	4.91924	3.25331	4.99217	1.71539	3.49699	1.70703	3.5252	1.08369	2.8982	1.08273	2.49179	0.42938	2.37455	0.530577	2.33542	0.209982	2.24592	0.607031	2.00152
	35.404	16.8831	20.6605	17.1889	19.9536	10.3492	13.3941	10.2786	13.0852	5.43685	8.1466	5.54391	8.54229	3.24778	4.93323	3.26069	5.00038	1.7191	3.49974	1.71081	3.52944	1.06834	2.90017	1.08465	2.49394	0.425905	2.37713	0.53154	2.33651	0.194628	2.24836	0.607514	2.00206
	35.504	16.8899	20.6845	17.2168	19.985	10.3943	13.4373	10.3026	13.1108	5.4624	8.17889	5.55785	8.55757	3.27349	4.9377	3.26807	5.00859	1.72605	3.52343	1.71459	3.53368	1.0753	2.89339	1.08656	2.4961	0.424419	2.38536	0.532503	2.3376	0.193614	2.24533	0.607997	2.00261
	35.604	16.9239	20.7117	17.2447	20.0164	10.4208	13.4406	10.3265	13.1365	5.47068	8.20517	5.57178	8.57284	3.2613	4.93336	3.27545	5.0168	1.72089	3.51893	1.71838	3.53793	1.07014	2.9003	1.08847	2.49825	0.408014	2.3771	0.533466	2.33868	0.196427	2.23661	0.608479	2.00315
	35.704	16.9632	20.7563	17.2724	20.0476	10.4481	13.4742	10.3504	13.1621	5.50451	8.18773	5.58571	8.58811	3.26903	4.94702	3.28283	5.02501	1.7091	3.53274	1.72216	3.54217	1.07803	2.90661	1.09039	2.50041	0.4045	2.38295	0.534429	2.33977	0.208378	2.2387	0.608962	2.0037
	35.804	16.9792	20.7867	17.3	20.0788	10.4532	13.4923	10.3742	13.1877	5.51389	8.16826	5.59963	8.60336	3.29357	4.95411	3.29021	5.03322	1.71457	3.53155	1.72594	3.54641	1.07897	2.91276	1.0923	2.50256	0.412936	2.37801	0.535391	2.34086	0.213069	2.23001	0.609445	2.00424
	35.904	16.9717	20.8345	17.3275	20.1098	10.4686	13.5327	10.3981	13.2132	5.54845	8.19692	5.61354	8.61861	3.30923	4.97417	3.29758	5.04142	1.71805	3.54068	1.72973	3.55065	1.07885	2.92189	1.09422	2.50472	0.416883	2.39089	0.536354	2.34194	0.216856	2.24711	0.609927	2.00479
	36.004	16.9947	20.8592	17.3548	20.1407	10.5111	13.5495	10.4219	13.2388	5.55959	8.19348	5.62746	8.63386	3.34255	4.97151	3.30496	5.04963	1.72527	3.53771	1.73351	3.55489	1.08202	2.91908	1.09613	2.50687	0.420206	2.3762	0.537317	2.34303	0.220178	2.24742	0.61041	2.00533
	36.104	17.0345	20.8915	17.3821	20.1715	10.528	13.5701	10.4457	13.2643	5.57236	8.19401	5.64136	8.6491	3.3286	4.97283	3.31233	5.05783	1.7296	3.53886	1.73729	3.55913	1.07932	2.92367	1.09805	2.50903	0.424534	2.38548	0.53828	2.34411	0.224981	2.24498	0.610893	2.00588
	36.204	17.0616	20.9117	17.4092	20.2022	10.5663	13.6136	10.4695	13.2897	5.58369	8.19457	5.65527	8.66433	3.32821	4.98136	3.3197	5.06603	1.72968	3.53536	1.74107	3.56338	1.09064	2.90923	1.09996	2.51118	0.425087	2.38948	0.539243	2.3452	0.224747	2.23398	0.611375	2.00642
	36.304	17.0833	20.9625	17.4362	20.2328	10.5882	13.6411	10.4932	13.3152	5.59693	8.1957	5.66916	8.67955	3.31458	5.00092	3.32707	5.07423	1.72761	3.53587	1.74486	3.56762	1.08076	2.92848	1.10187	2.51334	0.426924	2.38654	0.540206	2.34629	0.226583	2.23824	0.611858	2.00697
	36.404	17.1079	20.985	17.4631	20.2633	10.6123	13.6515	10.5169	13.3406	5.60181	8.20627	5.68305	8.69476	3.31181	4.99977	3.33444	5.08242	1.72109	3.54627	1.74864	3.57185	1.08205	2.91967	1.10379	2.51549	0.431488	2.39663	0.541168	2.34737	0.231155	2.24442	0.612341	2.00751
	36.504	17.1528	21.0127	17.4899	20.2937	10.6302	13.6643	10.5406	13.366	5.61627	8.23448	5.69694	8.70997	3.32954	5.01205	3.34181	5.09062	1.7232	3.54699	1.75242	3.57609	1.0915	2.92055	1.1057	2.51765	0.437665	2.3972	0.542131	2.34846	0.206075	2.24514	0.612823	2.00806
	36.604	17.1818	21.0223	17.5165	20.3239	10.6475	13.6928	10.5643	13.3913	5.63834	8.24642	5.71082	8.72518	3.32755	5.02133	3.34918	5.09881	1.72933	3.54846	1.7562	3.58033	1.0903	2.92186	1.10761	2.5198	0.447231	2.39882	0.543094	2.34954	0.216113	2.24692	0.613306	2.0086
	36.704	17.2095	21.0613	17.5431	20.3541	10.6559	13.7436	10.5879	13.4166	5.68291	8.23539	5.7247	8.74037	3.33461	5.02202	3.35655	5.10701	1.74812	3.55258	1.75998	3.58457	1.09736	2.92255	1.10953	2.52195	0.443525	2.39107	0.544056	2.35063	0.223188	2.24683	0.613788	2.00915
	36.804	17.2393	21.0969	17.5695	20.3842	10.693	13.7632	10.6116	13.4419	5.67947	8.25127	5.73857	8.75556	3.3154	5.0454	3.36391	5.1152	1.7361	3.56424	1.76376	3.58881	1.10439	2.92639	1.11144	2.52411	0.450083	2.39117	0.545019	2.35172	0.210688	2.23942	0.614271	2.00969
	36.904	17.2622	21.1309	17.5958	20.4141	10.7	13.7784	10.6352	13.4672	5.71662	8.30004	5.75243	8.77074	3.32927	5.07136	3.37128	5.12338	1.75449	3.55974	1.76754	3.59305	1.09983	2.94064	1.11335	2.52626	0.44911	2.39792	0.545982	2.3528	0.198614	2.25789	0.614754	2.01024
	37.004	17.3065	21.1486	17.622	20.444	10.7327	13.8119	10.6587	13.4924	5.71885	8.31398	5.76629	8.78591	3.32977	5.07733	3.37864	5.13157	1.75499	3.57352	1.77132	3.59728	1.11174	2.93958	1.11527	2.52841	0.450399	2.39248	0.546944	2.35389	0.20709	2.25214	0.615236	2.01078
	37.104	17.3485	21.1709	17.6481	20.4737	10.7522	13.8221	10.6823	13.5176	5.74881	8.33295	5.78015	8.80108	3.32271	5.07271	3.386	5.13976	1.75152	3.57983	1.7751	3.60152	1.09296	2.94151	1.11718	2.53057	0.450362	2.39504	0.547907	2.35497	0.210494	2.24673	0.615719	2.01133
	37.204	17.3546	21.1969	17.674	20.5033	10.7851	13.8555	10.7058	13.5428	5.75123	8.35082	5.794	8.81624	3.33278	5.08605	3.39336	5.14794	1.75754	3.58646	1.77888	3.60576	1.10678	2.94392	1.11909	2.53272	0.463715	2.41292	0.548869	2.35606	0.201822	2.25305	0.616201	2.01187
	37.304	17.3823	21.2412	17.6999	20.5329	10.8085	13.8569	10.7293	13.568	5.77478	8.34901	5.80785	8.83139	3.33993	5.08783	3.40072	5.15612	1.76922	3.59543	1.78266	3.60999	1.11018	2.93774	1.12101	2.53487	0.468056	2.41454	0.549832	2.35714	0.209435	2.24311	0.616684	2.01242
	37.404	17.4121	21.2709	17.7256	20.5623	10.8191	13.8829	10.7528	13.5931	5.77838	8.3862	5.82168	8.84654	3.35884	5.10221	3.40808	5.1643	1.77156	3.60543	1.78644	3.61423	1.11346	2.94024	1.12292	2.53703	0.470396	2.41658	0.550795	2.35823	0.207563	2.24545	0.617167	2.01296
	37.504	17.4235	21.2906	17.7512	20.5916	10.8379	13.9066	10.7762	13.6182	5.82009	8.40061	5.83552	8.86168	3.37728	5.10567	3.41544	5.17248	1.77125	3.60608	1.79021	3.61846	1.11221	2.94792	1.12483	2.53918	0.466181	2.41348	0.551757	2.35932	0.195841	2.25314	0.617649	2.01351
	37.604	17.4529	21.3205	17.7767	20.6208	10.8559	13.9488	10.7996	13.6432	5.834	8.39258	5.84935	8.87682	3.37634	5.11327	3.42279	5.18066	1.77781	3.62399	1.79399	3.6227	1.11503	2.93958	1.12674	2.54133	0.483988	2.41607	0.55272	2.3604	0.221623	2.25589	0.618132	2.01405
	37.704	17.463	21.3455	17.8021	20.6499	10.8783	13.997	10.823	13.6683	5.85583	8.41098	5.86318	8.89194	3.3863	5.12605	3.43015	5.18883	1.79168	3.62224	1.79777	3.62693	1.11342	2.94454	1.12866	2.54349	0.486298	2.42136	0.553682	2.36149	0.216431	2.25023	0.618614	2.0146
	37.804	17.4827	21.3639	17.8274	20.6789	10.9203	14.0039	10.8464	13.6933	5.85595	8.4477	5.877	8.90706	3.40532	5.13605	3.4375	5.19701	1.79101	3.64005	1.80155	3.63117	1.10948	2.9433	1.13057	2.54564	0.47813	2.4201	0.554645	2.36257	0.219517	2.26008	0.619097	2.01514
	37.904	17.5216	21.3984	17.8525	20.7078	10.9404	14.0494	10.8697	13.7182	5.8679	8.47042	5.89081	8.92217	3.41805	5.12767	3.44485	5.20518	1.79172	3.64308	1.80532	3.6354	1.11721	2.95007	1.13248	2.54779	0.478363	2.42298	0.555607	2.36366	0.216469	2.26311	0.619579	2.01568
	38.004	17.5259	21.431	17.8775	20.7366	10.9751	14.0976	10.893	13.7432	5.87185	8.47154	5.90462	8.93728	3.43278	5.14848	3.45221	5.21335	1.803	3.64468	1.8091	3.63963	1.11366	2.94776	1.1344	2.54994	0.478565	2.42458	0.55657	2.36474	0.223697	2.2533	0.620062	2.01623
	38.104	17.5581	21.476	17.9025	20.7653	10.9847	14.108	10.9163	13.7681	5.88439	8.47039	5.91843	8.95237	3.43376	5.13936	3.45956	5.22152	1.79648	3.64258	1.81288	3.64386	1.12994	2.93442	1.13631	2.5521	0.487346	2.41139	0.557532	2.36583	0.224668	2.26308	0.620544	2.01677
	38.204	17.6006	21.5101	17.9273	20.7939	11.0277	14.1491	10.9396	13.793	5.89611	8.4848	5.93223	8.96747	3.42673	5.13751	3.46691	5.22968	1.8082	3.63808	1.81665	3.6481	1.1376	2.93695	1.13822	2.55425	0.483603	2.42579	0.558494	2.36692	0.236388	2.25373	0.621027	2.01732
	38.304	17.6273	21.5408	17.9519	20.8224	11.0614	14.1808	10.9628	13.8178	5.90732	8.51179	5.94602	8.98255	3.46044	5.14186	3.47426	5.23785	1.81113	3.6493	1.82043	3.65233	1.14037	2.94082	1.14013	2.5564	0.486219	2.42514	0.559456	2.368	0.227598	2.25417	0.621509	2.01786
	38.404	17.6441	21.5586	17.9765	20.8507	11.0977	14.2101	10.986	13.8426	5.93564	8.53298	5.95981	8.99762	3.46548	5.13961	3.4816	5.24601	1.8196	3.64705	1.82421	3.65656	1.1376	2.93061	1.14204	2.55855	0.487192	2.4196	0.560419	2.36909	0.217325	2.25536	0.621992	2.01841
	38.504	17.6804	21.599	18.001	20.879	11.1347	14.2461	11.0092	13.8674	5.97162	8.5497	5.97359	9.01269	3.48614	5.16055	3.48895	5.25417	1.83762	3.65252	1.82798	3.66079	1.13577	2.93233	1.14396	2.56071	0.497392	2.43242	0.561381	2.37017	0.234551	2.26129	0.622474	2.01895
	38.604	17.6949	21.6331	18.0253	20.9072	11.1722	14.2768	11.0324	13.8922	5.98959	8.55717	5.98737	9.02776	3.49286	5.15551	3.49629	5.26233	1.84293	3.65171	1.83176	3.66502	1.14577	2.93526	1.14587	2.56286	0.5027	2.43176	0.562343	2.37126	0.240647	2.26423	0.622957	2.0195
	38.704	17.7529	21.6568	18.0495	20.9353	11.207	14.2963	11.0555	13.9169	5.99384	8.58029	6.00115	9.04282	3.50837	5.14739	3.50364	5.27049	1.84734	3.66327	1.83553	3.66925	1.16877	2.92386	1.14778	2.56501	0.503212	2.42364	0.563306	2.37234	0.244591	2.25986	0.623439	2.02004
	38.804	17.7686	21.6983	18.0737	20.9632	11.2347	14.3143	11.0786	13.9416	6.00517	8.58611	6.01491	9.05786	3.51563	5.14227	3.51098	5.27865	1.84727	3.6619	1.83931	3.67348	1.16916	2.93342	1.14969	2.56716	0.506254	2.41882	0.564268	2.37343	0.252485	2.25848	0.623922	2.02059
	38.904	17.791	21.7287	18.0977	20.9911	11.2684	14.3369	11.1017	13.9663	6.02791	8.60948	6.02868	9.0729	3.50821	5.14533	3.51832	5.2868	1.86109	3.66496	1.84308	3.67771	1.17158	2.91774	1.1516	2.56931	0.498213	2.43314	0.56523	2.37451	0.259123	2.25405	0.624404	2.02113
	39.004	17.8118	21.7533	18.1215	21.0188	11.2779	14.3415	11.1248	13.9909	6.03654	8.62986	6.04243	9.08794	3.53982	5.13461	3.52566	5.29496	1.84004	3.67377	1.84685	3.68194	1.17725	2.92607	1.15352	2.57146	0.506841	2.41867	0.566192	2.3756	0.264005	2.2591	0.624887	2.02168
	39.104	17.8406	21.8049	18.1453	21.0465	11.3064	14.3744	11.1478	14.0155	6.05388	8.66649	6.05619	9.10297	3.56841	5.14358	3.533	5.30311	1.85691	3.68274	1.85063	3.68617	1.18584	2.93177	1.15543	2.57362	0.504968	2.43201	0.567154	2.37668	0.265881	2.26777	0.625369	2.02222
	39.204	17.8462	21.8327	18.169	21.074	11.3232	14.3786	11.1708	14.0401	6.07432	8.68176	6.06994	9.11799	3.57368	5.12871	3.54034	5.31126	1.86531	3.68302	1.8544	3.69039	1.17596	2.93142	1.15734	2.57577	0.513365	2.43526	0.568117	2.37777	0.271315	2.2682	0.625852	2.02277
	39.304	17.8772	21.8646	18.1925	21.1015	11.3354	14.4063	11.1938	14.0647	6.0899	8.69839	6.08368	9.133	3.57396	5.1447	3.54767	5.31941	1.86184	3.69918	1.85818	3.69462	1.18748	2.93242	1.15925	2.57792	0.509729	2.43267	0.569079	2.37885	0.282518	2.26842	0.626334	2.02331
	39.404	17.9148	21.8937	18.216	21.1288	11.3807	14.4238	11.2168	14.0892	6.09716	8.7267	6.09741	9.14801	3.59137	5.15099	3.55501	5.32755	1.87254	3.69718	1.86195	3.69885	1.19053	2.92964	1.16116	2.58007	0.504658	2.43848	0.570041	2.37994	0.301037	2.26642	0.626816	2.02386
	39.504	17.941	21.9277	18.2393	21.1561	11.3905	14.47	11.2397	14.1137	6.10635	8.7427	6.11115	9.16301	3.5779	5.16886	3.56234	5.3357	1.88234	3.70411	1.86572	3.70307	1.21174	2.92955	1.16307	2.58222	0.507119	2.44495	0.571003	2.38102	0.307091	2.26586	0.627299	2.0244
	39.604	17.9843	21.9591	18.2625	21.1832	11.4118	14.5127	11.2626	14.1382	6.11584	8.78911	6.12488	9.178	3.54911	5.18073	3.56967	5.34384	1.88699	3.71568	1.86949	3.7073	1.20842	2.92892	1.16498	2.58437	0.508016	2.44526	0.571965	2.38211	0.315489	2.26148	0.627781	2.02495
	39.704	17.9952	21.9836	18.2856	21.2103	11.453	14.5331	11.2855	14.1626	6.11147	8.81736	6.1386	9.19299	3.57052	5.18555	3.57701	5.35198	1.89371	3.72049	1.87326	3.71153	1.20389	2.93342	1.1669	2.58652	0.510048	2.45757	0.572927	2.38319	0.299241	2.25895	0.628264	2.02549
	39.804	17.9991	22.0027	18.3086	21.2372	11.4769	14.5333	11.3083	14.187	6.13439	8.8287	6.15232	9.20796	3.58563	5.1819	3.58434	5.36012	1.89805	3.7209	1.87704	3.71575	1.20823	2.92648	1.16881	2.58867	0.503134	2.46142	0.573889	2.38428	0.322798	2.27014	0.628746	2.02604
	39.904	18.0111	22.0192	18.3314	21.264	11.5077	14.5684	11.3311	14.2114	6.15346	8.86076	6.16602	9.22294	3.56657	5.20177	3.59166	5.36826	1.90507	3.7328	1.88081	3.71998	1.21525	2.93042	1.17072	2.59082	0.51454	2.45426	0.574851	2.38536	0.326544	2.2708	0.629228	2.02658
	40.004	18.042	22.0566	18.3542	21.2908	11.5198	14.5867	11.3539	14.2358	6.1658	8.85911	6.17973	9.2379	3.56954	5.19652	3.59899	5.3764	1.90148	3.73489	1.88458	3.7242	1.21166	2.92564	1.17263	2.59297	0.510786	2.45276	0.575813	2.38645	0.33795	2.2621	0.629711	2.02712
	40.104	18.0542	22.0826	18.3769	21.3174	11.5391	14.6126	11.3767	14.2601	6.18142	8.86517	6.19343	9.25286	3.55923	5.20305	3.60632	5.38453	1.90211	3.72971	1.88835	3.72843	1.21932	2.93123	1.17454	2.59512	0.518602	2.45883	0.576775	2.38753	0.330606	2.26802	0.630193	2.02767
	40.204	18.083	22.1229	18.3994	21.344	11.5721	14.6298	11.3995	14.2844	6.21006	8.87139	6.20713	9.26781	3.56895	5.21223	3.61365	5.39267	1.9034	3.72764	1.89212	3.73265	1.21405	2.92964	1.17645	2.59727	0.512861	2.4452	0.577737	2.38862	0.320648	2.26564	0.630676	2.02821
	40.304	18.1108	22.1412	18.4218	21.3704	11.5848	14.6514	11.4222	14.3086	6.2158	8.89689	6.22082	9.28275	3.58875	5.20305	3.62097	5.4008	1.90836	3.72971	1.89589	3.73687	1.2376	2.94295	1.17836	2.59942	0.517192	2.45148	0.578699	2.3897	0.33295	2.26817	0.631158	2.02876
	40.404	18.1055	22.1639	18.4441	21.3967	11.6024	14.6827	11.4449	14.3329	6.20959	8.90748	6.2345	9.29769	3.57973	5.21021	3.6283	5.40893	1.90246	3.72858	1.89966	3.7411	1.22389	2.93886	1.18027	2.60157	0.500517	2.45817	0.579661	2.39079	0.327681	2.27126	0.63164	2.0293
	40.504	18.1086	22.1869	18.4663	21.423	11.6254	14.7369	11.4676	14.3571	6.25169	8.89992	6.24819	9.31262	3.60559	5.23749	3.63562	5.41705	1.89378	3.72118	1.90343	3.74532	1.22366	2.95364	1.18218	2.60372	0.511064	2.45045	0.580623	2.39187	0.346192	2.27089	0.632123	2.02985
	40.604	18.1338	22.199	18.4884	21.4491	11.6502	14.76	11.4902	14.3812	6.26912	8.89923	6.26186	9.32755	3.60786	5.24867	3.64294	5.42518	1.89965	3.73674	1.9072	3.74954	1.23311	2.95045	1.18409	2.60587	0.516766	2.45805	0.581584	2.39296	0.359709	2.27473	0.632605	2.03039
	40.704	18.147	22.2421	18.5104	21.4752	11.6642	14.7722	11.5128	14.4054	6.29111	8.88382	6.27553	9.34246	3.62079	5.23733	3.65026	5.43331	1.9057	3.73696	1.91097	3.75376	1.23088	2.95067	1.186	2.60802	0.518286	2.45451	0.582546	2.39404	0.357481	2.25573	0.633087	2.03094
	40.804	18.1466	22.2637	18.5323	21.5011	11.6905	14.8134	11.5354	14.4295	6.3283	8.88686	6.2892	9.35737	3.62079	5.25521	3.65758	5.44143	1.90852	3.73937	1.91474	3.75798	1.22244	2.97261	1.18791	2.61017	0.517509	2.44895	0.583508	2.39513	0.348732	2.25829	0.63357	2.03148
	40.904	18.1819	22.2897	18.554	21.5269	11.7058	14.8586	11.558	14.4536	6.34002	8.90095	6.30285	9.37227	3.6361	5.24961	3.6649	5.44955	1.91601	3.74502	1.91851	3.7622	1.234	2.97826	1.18982	2.61232	0.51376	2.45476	0.58447	2.39621	0.352795	2.26379	0.634052	2.03203
	41.004	18.209	22.3181	18.5757	21.5527	11.7251	14.892	11.5805	14.4776	6.3631	8.91392	6.31651	9.38717	3.65622	5.24727	3.67221	5.45767	1.9166	3.7469	1.92228	3.76642	1.246	2.98014	1.19173	2.61447	0.513404	2.43664	0.585432	2.3973	0.364318	2.25364	0.634534	2.03257
	41.104	18.2206	22.3203	18.5972	21.5783	11.7367	14.9318	11.603	14.5016	6.36346	8.92358	6.33016	9.40206	3.68704	5.25349	3.67953	5.46579	1.92789	3.74858	1.92604	3.77064	1.24541	2.99307	1.19364	2.61662	0.514229	2.42692	0.586393	2.39838	0.36467	2.25579	0.635017	2.03312
	41.204	18.2375	22.3443	18.6187	21.6039	11.7536	14.9605	11.6255	14.5256	6.36506	8.95636	6.3438	9.41694	3.68692	5.27299	3.68684	5.47391	1.92559	3.74965	1.92981	3.77486	1.23498	2.99039	1.19555	2.61877	0.522546	2.41611	0.587355	2.39946	0.372837	2.24858	0.635499	2.03366
	41.304	18.2685	22.3733	18.64	21.6293	11.7536	14.9853	11.648	14.5496	6.36912	9.00817	6.35744	9.43181	3.67239	5.27074	3.69416	5.48202	1.93308	3.75865	1.93358	3.77908	1.23514	2.99142	1.19746	2.62092	0.522548	2.42136	0.588317	2.40055	0.36127	2.25804	0.635981	2.0342
	41.404	18.2856	22.3991	18.6612	21.6547	11.7897	15.0071	11.6704	14.5735	6.40111	9.02995	6.37107	9.44668	3.68001	5.27752	3.70147	5.49013	1.94164	3.77293	1.93735	3.7833	1.23228	2.99445	1.19937	2.62307	0.519379	2.41267	0.589278	2.40163	0.358574	2.26405	0.636464	2.03475
	41.504	18.3052	22.4274	18.6823	21.6799	11.8026	15.0204	11.6928	14.5974	6.429	9.06232	6.3847	9.46154	3.6704	5.29005	3.70878	5.49824	1.94297	3.77421	1.94111	3.78752	1.23315	3.00714	1.20128	2.62521	0.508521	2.42145	0.59024	2.40272	0.351935	2.26564	0.636946	2.03529
	41.604	18.3287	22.4389	18.7033	21.7051	11.8173	15.0273	11.7152	14.6213	6.43576	9.07749	6.39833	9.47639	3.69341	5.2899	3.71609	5.50635	1.94566	3.7739	1.94488	3.79174	1.23631	2.99854	1.20319	2.62736	0.512001	2.41286	0.591201	2.4038	0.351037	2.25298	0.637428	2.03584
	41.704	18.3414	22.4776	18.7242	21.7301	11.8082	15.0468	11.7375	14.6452	6.4456	9.10045	6.41195	9.49124	3.71825	5.29771	3.7234	5.51446	1.94769	3.7928	1.94865	3.79595	1.23725	2.99902	1.2051	2.62951	0.513403	2.41332	0.592163	2.40489	0.364318	2.2533	0.637911	2.03638
	41.804	18.3528	22.4812	18.745	21.7551	11.8379	15.062	11.7599	14.669	6.44021	9.12389	6.42556	9.50607	3.74849	5.33161	3.73071	5.52257	1.95824	3.78874	1.95241	3.80017	1.22217	3.00167	1.20701	2.63166	0.505049	2.42817	0.593125	2.40597	0.367208	2.2522	0.638393	2.03693
	41.904	18.405	22.517	18.7657	21.7799	11.8753	15.0859	11.7822	14.6928	6.42002	9.14739	6.43916	9.5209	3.77032	5.32464	3.73801	5.53067	1.96461	3.80068	1.95618	3.80439	1.24275	3.00299	1.20892	2.63381	0.506884	2.44073	0.594086	2.40706	0.368891	2.24961	0.638875	2.03747
	42.004	18.4218	22.5439	18.7862	21.8047	11.9191	15.1057	11.8045	14.7165	6.45947	9.16727	6.45277	9.53573	3.80165	5.33249	3.74532	5.53877	1.99218	3.80461	1.95994	3.8086	1.23986	3.01411	1.21083	2.63596	0.519619	2.44014	0.595048	2.40814	0.366154	2.25323	0.639357	2.03802
	42.104	18.4297	22.5591	18.8067	21.8294	11.9458	15.1397	11.8267	14.7402	6.46396	9.20114	6.46636	9.55055	3.80504	5.35105	3.75262	5.54687	1.98808	3.80396	1.96371	3.81282	1.23623	3.02549	1.21274	2.6381	0.515357	2.4437	0.596009	2.40922	0.36627	2.25211	0.639839	2.03856
	42.204	18.4492	22.5847	18.8271	21.8539	11.9464	15.1386	11.8489	14.7639	6.48221	9.22002	6.47995	9.56536	3.78704	5.36523	3.75992	5.55497	1.97664	3.80252	1.96747	3.81703	1.23994	3.03529	1.21465	2.64025	0.49626	2.44195	0.596971	2.41031	0.366545	2.23145	0.640322	2.0391
	42.304	18.4828	22.5883	18.8473	21.8784	11.9678	15.1691	11.8711	14.7876	6.4967	9.24195	6.49354	9.58016	3.81982	5.38843	3.76723	5.56307	1.97129	3.80618	1.97124	3.82125	1.2385	3.02724	1.21656	2.6424	0.50559	2.44545	0.597932	2.41139	0.376035	2.23433	0.640804	2.03965
	42.404	18.4937	22.6186	18.8675	21.9028	11.9832	15.2149	11.8933	14.8113	6.51853	9.24898	6.50712	9.59496	3.82993	5.41467	3.77452	5.57117	1.98171	3.82446	1.975	3.82546	1.24549	3.0538	1.21847	2.64455	0.501337	2.45248	0.598894	2.41248	0.379435	2.2301	0.641286	2.04019
	42.504	18.5269	22.6388	18.8875	21.9271	12.0116	15.2474	11.9154	14.8349	6.52033	9.23776	6.5207	9.60975	3.82391	5.41892	3.78182	5.57926	1.98367	3.8248	1.97877	3.82968	1.25463	3.0657	1.22038	2.6467	0.502662	2.45251	0.599855	2.41356	0.380454	2.23436	0.641768	2.04074
	42.604	18.5721	22.6693	18.9074	21.9513	12.0254	15.2775	11.9375	14.8584	6.51572	9.23758	6.53427	9.62453	3.81587	5.42608	3.78912	5.58735	1.97938	3.81258	1.98253	3.83389	1.2458	3.05739	1.22229	2.64884	0.493992	2.45201	0.600817	2.41465	0.364278	2.22948	0.642251	2.04128
	42.704	18.5801	22.6905	18.9272	21.9754	12.0274	15.318	11.9596	14.882	6.52369	9.27004	6.54783	9.63931	3.8268	5.43917	3.79642	5.59545	1.9864	3.81396	1.98629	3.8381	1.24596	3.06673	1.2242	2.65099	0.486021	2.4462	0.601778	2.41573	0.352561	2.22367	0.642733	2.04183
	42.804	18.61	22.7086	18.947	21.9994	12.1069	15.3402	11.9817	14.9055	6.53783	9.27289	6.56139	9.65407	3.81719	5.44155	3.80372	5.60354	1.98867	3.80915	1.99006	3.84232	1.24041	3.07285	1.22611	2.65314	0.488602	2.45592	0.602739	2.41681	0.346855	2.23401	0.643215	2.04237
	42.904	18.6387	22.7338	18.9666	22.0233	12.1552	15.3621	12.0037	14.929	6.56244	9.30586	6.57494	9.66883	3.81181	5.44405	3.81101	5.61162	1.99875	3.81883	1.99382	3.84653	1.24221	3.07114	1.22801	2.65528	0.494461	2.44654	0.603701	2.4179	0.345215	2.24745	0.643697	2.04292
	43.004	18.6495	22.746	18.9861	22.0471	12.1851	15.3933	12.0257	14.9525	6.56525	9.30652	6.58849	9.68359	3.80633	5.46377	3.8183	5.61971	2.0089	3.81902	1.99758	3.85074	1.26049	3.05977	1.22992	2.65743	0.496802	2.45095	0.604662	2.41898	0.34381	2.22842	0.644179	2.04346
	43.104	18.6614	22.7811	19.0055	22.0708	12.1962	15.4123	12.0477	14.9759	6.57326	9.31395	6.60204	9.69833	3.81841	5.47152	3.82559	5.62779	2.00878	3.83833	2.00134	3.85495	1.25615	3.07111	1.23183	2.65958	0.485439	2.4698	0.605623	2.42007	0.335727	2.2357	0.644662	2.044
	43.204	18.7041	22.8091	19.0248	22.0944	12.1932	15.4291	12.0697	14.9993	6.56568	9.33011	6.61558	9.71308	3.83004	5.48002	3.83289	5.63588	2.01324	3.83527	2.00511	3.85916	1.25264	3.06852	1.23374	2.66172	0.501142	2.45548	0.606585	2.42115	0.33643	2.22092	0.645144	2.04455
	43.304	18.7148	22.8382	19.044	22.1179	12.1992	15.4695	12.0916	15.0227	6.56892	9.31998	6.62911	9.72781	3.83657	5.4899	3.84018	5.64396	2.01961	3.83718	2.00887	3.86337	1.2401	3.07745	1.23565	2.66387	0.499693	2.46488	0.607546	2.42223	0.339201	2.22283	0.645626	2.04509
	43.404	18.717	22.8654	19.0631	22.1414	12.2217	15.4733	12.1135	15.046	6.57861	9.34307	6.64264	9.74253	3.83188	5.52455	3.84746	5.65203	2.02195	3.86027	2.01263	3.86758	1.23463	3.08101	1.23756	2.66602	0.497972	2.46845	0.608507	2.42332	0.348421	2.22686	0.646108	2.04564
	43.504	18.7439	22.8905	19.0821	22.1647	12.2567	15.4909	12.1354	15.0693	6.59768	9.3338	6.65616	9.75725	3.86267	5.53027	3.85475	5.66011	2.02148	3.85802	2.01639	3.87179	1.25792	3.07173	1.23947	2.66816	0.498135	2.4587	0.609468	2.4244	0.325611	2.22836	0.64659	2.04618
	43.604	18.7524	22.9062	19.1009	22.188	12.2996	15.5296	12.1572	15.0926	6.61854	9.37267	6.66968	9.77196	3.89009	5.54961	3.86204	5.66819	2.02984	3.86611	2.02015	3.876	1.2694	3.08686	1.24137	2.67031	0.4979	2.46601	0.610429	2.42548	0.340376	2.23192	0.647072	2.04673
	43.704	18.7756	22.9283	19.1197	22.2111	12.3303	15.5408	12.179	15.1159	6.64424	9.3902	6.68319	9.78667	3.8897	5.56042	3.86932	5.67626	2.02929	3.87271	2.02391	3.88021	1.27307	3.08642	1.24328	2.67246	0.490161	2.47339	0.611391	2.42657	0.317638	2.22367	0.647554	2.04727
	43.804	18.8148	22.9375	19.1384	22.2342	12.3387	15.5731	12.2008	15.1391	6.62643	9.36864	6.6967	9.80136	3.88923	5.57324	3.87661	5.68434	2.02242	3.88208	2.02767	3.88442	1.28103	3.09454	1.24519	2.6746	0.486568	2.47057	0.612352	2.42765	0.317791	2.2207	0.648036	2.04781
	43.904	18.8261	22.9748	19.157	22.2571	12.3508	15.6143	12.2226	15.1623	6.66845	9.39845	6.7102	9.81605	3.89001	5.58273	3.88389	5.6924	2.04101	3.90267	2.03143	3.88863	1.2926	3.08561	1.2471	2.67675	0.490322	2.47992	0.613313	2.42874	0.321232	2.2302	0.648519	2.04836
	44.004	18.8543	22.9866	19.1755	22.28	12.39	15.6453	12.2443	15.1854	6.69732	9.40992	6.72369	9.83074	3.90669	5.58342	3.89117	5.70047	2.03832	3.89196	2.03519	3.89284	1.28943	3.10536	1.24901	2.6789	0.486998	2.48029	0.614274	2.42982	0.306509	2.23073	0.649001	2.0489
	44.104	18.8731	23.0163	19.1938	22.3028	12.4014	15.6595	12.2661	15.2086	6.73111	9.43114	6.73718	9.84542	3.9172	5.58886	3.89845	5.70854	2.03336	3.90161	2.03895	3.89704	1.28494	3.10704	1.25091	2.68104	0.478759	2.47495	0.615235	2.4309	0.298424	2.22132	0.649483	2.04945
	44.204	18.885	23.0412	19.2121	22.3255	12.4327	15.7081	12.2877	15.2317	6.73861	9.42907	6.75067	9.86009	3.92235	5.59852	3.90573	5.71661	2.03476	3.91502	2.04271	3.90125	1.28166	3.10873	1.25282	2.68319	0.491414	2.48398	0.616196	2.43199	0.310453	2.22255	0.649965	2.04999
	44.304	18.8782	23.0599	19.2303	22.3481	12.4341	15.7265	12.3094	15.2547	6.7324	9.45277	6.76415	9.87475	3.91067	5.57893	3.91301	5.72467	2.03465	3.90589	2.04647	3.90546	1.27404	3.10836	1.25473	2.68533	0.503017	2.4836	0.617157	2.43307	0.299244	2.22592	0.650447	2.05054
	44.404	18.9048	23.0796	19.2483	22.3706	12.4605	15.7424	12.331	15.2778	6.77033	9.48245	6.77762	9.8894	3.92188	5.60189	3.92028	5.73273	2.0421	3.90636	2.05023	3.90966	1.27416	3.11179	1.25664	2.68748	0.502974	2.4872	0.618118	2.43415	0.302794	2.22561	0.650929	2.05108
	44.504	18.9199	23.1053	19.2663	22.393	12.4762	15.7641	12.3526	15.3008	6.78572	9.46661	6.79109	9.90405	3.93227	5.6048	3.92756	5.74079	2.045	3.9088	2.05399	3.91387	1.28503	3.11048	1.25854	2.68962	0.50212	2.48167	0.619079	2.43524	0.305998	2.22055	0.651411	2.05162
	44.604	18.9414	23.1274	19.2842	22.4153	12.489	15.786	12.3742	15.3238	6.81498	9.49901	6.80456	9.91869	3.92685	5.62627	3.93484	5.74885	2.04707	3.91464	2.05775	3.91807	1.29037	3.11664	1.26045	2.69177	0.504032	2.48064	0.62004	2.43632	0.303692	2.21873	0.651893	2.05217
	44.704	18.9624	23.1622	19.302	22.4376	12.498	15.8134	12.3958	15.3468	6.83448	9.50301	6.81802	9.93333	3.92837	5.63793	3.94211	5.75691	2.0525	3.90708	2.0615	3.92228	1.29112	3.1208	1.26236	2.69391	0.505244	2.49573	0.621001	2.4374	0.309125	2.21507	0.652375	2.05271
	44.804	18.9884	23.1824	19.3196	22.4597	12.5052	15.8524	12.4173	15.3697	6.84212	9.51202	6.83147	9.94795	3.93478	5.64192	3.94938	5.76496	2.05875	3.90733	2.06526	3.92648	1.2869	3.12839	1.26427	2.69606	0.523681	2.48801	0.621962	2.43849	0.322875	2.21486	0.652857	2.05326
	44.904	19.0009	23.2128	19.3372	22.4818	12.5248	15.8562	12.4388	15.3926	6.88498	9.53958	6.84491	9.96257	3.96716	5.64573	3.95665	5.77302	2.04832	3.91114	2.06902	3.93068	1.27522	3.13236	1.26617	2.6982	0.524029	2.48057	0.622923	2.43957	0.30463	2.22289	0.653339	2.0538
	45.004	19.0209	23.2311	19.3547	22.5037	12.5374	15.8745	12.4602	15.4154	6.86213	9.58376	6.85836	9.97718	3.95524	5.64039	3.96392	5.78107	2.05625	3.92908	2.07278	3.93489	1.26456	3.14186	1.26808	2.70035	0.5129	2.48648	0.623884	2.44065	0.30506	2.22489	0.653821	2.05435
	45.104	19.0407	23.2498	19.372	22.5256	12.5696	15.9009	12.4817	15.4383	6.86322	9.59517	6.87179	9.99179	3.96712	5.65102	3.97119	5.78912	2.06078	3.92815	2.07653	3.93909	1.28034	3.12983	1.26999	2.70249	0.51368	2.48976	0.624845	2.44174	0.313653	2.21614	0.654303	2.05489
	45.204	19.0569	23.2687	19.3893	22.5474	12.593	15.9201	12.5031	15.4611	6.87033	9.60964	6.88523	10.0064	3.9447	5.65096	3.97846	5.79717	2.06492	3.9159	2.08029	3.94329	1.27697	3.12867	1.2719	2.70464	0.513286	2.48876	0.625806	2.44282	0.313731	2.2042	0.654786	2.05543
	45.304	19.0747	23.2938	19.4065	22.5691	12.5945	15.9366	12.5245	15.4839	6.86939	9.61929	6.89865	10.021	3.95032	5.67546	3.98572	5.80522	2.07429	3.93305	2.08404	3.9475	1.27557	3.12302	1.2738	2.70678	0.500167	2.49076	0.626766	2.4439	0.319045	2.21714	0.655267	2.05598
	45.404	19.0991	23.3115	19.4236	22.5907	12.5926	15.9707	12.5458	15.5066	6.90213	9.63276	6.91207	10.0356	3.96431	5.67002	3.99299	5.81326	2.07672	3.93902	2.0878	3.9517	1.28455	3.13289	1.27571	2.70893	0.506025	2.49642	0.627727	2.44499	0.313345	2.21592	0.655749	2.05652
	45.504	19.1207	23.3298	19.4405	22.6122	12.6143	16.0008	12.5672	15.5293	6.90412	9.63323	6.92549	10.0501	3.98552	5.68064	4.00025	5.8213	2.08605	3.93402	2.09156	3.9559	1.27904	3.12852	1.27762	2.71107	0.507857	2.49595	0.628688	2.44607	0.304244	2.21483	0.656232	2.05707
	45.604	19.1309	23.3277	19.4574	22.6336	12.6203	16.0183	12.5885	15.552	6.89779	9.67351	6.9389	10.0647	3.97997	5.67905	4.00752	5.82935	2.07644	3.92446	2.09531	3.9601	1.2885	3.1377	1.27952	2.71322	0.506063	2.5017	0.629649	2.44715	0.317289	2.21245	0.656714	2.05761
	45.704	19.1377	23.3506	19.4742	22.655	12.6694	16.0492	12.6098	15.5747	6.8774	9.68489	6.95231	10.0793	4.00208	5.69339	4.01478	5.83739	2.08356	3.93927	2.09907	3.9643	1.28389	3.14095	1.28143	2.71536	0.508642	2.50479	0.630609	2.44824	0.328147	2.21586	0.657196	2.05815
	45.804	19.1402	23.3725	19.4909	22.6762	12.6958	16.0819	12.631	15.5973	6.88381	9.71367	6.96571	10.0938	4.00458	5.68389	4.02204	5.84542	2.08527	3.94133	2.10282	3.9685	1.27435	3.14333	1.28334	2.7175	0.514574	2.50701	0.63157	2.44932	0.322832	2.21823	0.657677	2.0587
	45.904	19.186	23.3987	19.5075	22.6974	12.7294	16.0971	12.6522	15.6199	6.89943	9.72777	6.9791	10.1084	4.05114	5.69502	4.0293	5.85346	2.09324	3.94074	2.10657	3.9727	1.2703	3.15414	1.28524	2.71965	0.499111	2.52189	0.632531	2.4504	0.337833	2.22123	0.658159	2.05924
	46.004	19.173	23.4066	19.524	22.7185	12.7211	16.1162	12.6734	15.6425	6.90521	9.73636	6.99249	10.1229	4.04911	5.70611	4.03655	5.86149	2.09105	3.95277	2.11033	3.9769	1.27232	3.14601	1.28715	2.72179	0.508636	2.52173	0.633492	2.45149	0.336586	2.22123	0.658641	2.05979
	46.104	19.1964	23.4243	19.5404	22.7395	12.7553	16.1457	12.6946	15.665	6.90958	9.74976	7.00587	10.1375	4.07239	5.69655	4.04381	5.86953	2.09543	3.96148	2.11408	3.9811	1.26451	3.14364	1.28906	2.72393	0.501297	2.52717	0.634452	2.45257	0.344239	2.23073	0.659123	2.06033
	46.204	19.2136	23.46	19.5567	22.7604	12.7507	16.1695	12.7157	15.6875	6.93896	9.75392	7.01925	10.152	4.07849	5.70899	4.05107	5.87756	2.10839	3.95487	2.11784	3.9853	1.27061	3.13686	1.29096	2.72608	0.518642	2.53601	0.635413	2.45365	0.357365	2.22333	0.659605	2.06087
	46.304	19.2413	23.4721	19.5729	22.7812	12.8007	16.1815	12.7368	15.71	6.94693	9.75511	7.03262	10.1665	4.09755	5.72064	4.05832	5.88559	2.10902	3.95871	2.12159	3.98949	1.27858	3.1407	1.29287	2.72822	0.518799	2.53939	0.636373	2.45474	0.349556	2.22748	0.660087	2.06142
	46.404	19.2612	23.5046	19.589	22.8019	12.8098	16.2222	12.7579	15.7325	6.96682	9.77542	7.04598	10.181	4.12196	5.73408	4.06557	5.89362	2.10953	3.97199	2.12534	3.99369	1.29033	3.14242	1.29477	2.73036	0.527431	2.5372	0.637334	2.45582	0.346622	2.2292	0.660569	2.06196
	46.504	19.2812	23.5345	19.6051	22.8225	12.8601	16.2565	12.779	15.7549	6.96728	9.79389	7.05935	10.1955	4.1104	5.74568	4.07283	5.90164	2.11328	3.97155	2.12909	3.99789	1.28283	3.1337	1.29668	2.73251	0.531337	2.54067	0.638295	2.4569	0.346934	2.22798	0.661051	2.06251
	46.604	19.3101	23.5492	19.621	22.8431	12.8885	16.2702	12.8	15.7773	6.98369	9.81217	7.0727	10.21	4.11915	5.77864	4.08008	5.90967	2.11047	3.98483	2.13285	4.00208	1.27627	3.13995	1.29859	2.73465	0.535866	2.54645	0.639255	2.45798	0.34381	2.23455	0.661533	2.06305
	46.704	19.3481	23.575	19.6368	22.8636	12.9111	16.2926	12.821	15.7997	6.99873	9.8261	7.08606	10.2245	4.1181	5.78446	4.08733	5.91769	2.10223	3.97611	2.1366	4.00628	1.28303	3.13873	1.30049	2.73679	0.527626	2.54913	0.640216	2.45907	0.347292	2.22551	0.662015	2.0636
	46.804	19.3902	23.5929	19.6526	22.8839	12.9462	16.314	12.842	15.822	7.02572	9.84764	7.0994	10.239	4.12993	5.78333	4.09458	5.92571	2.11781	3.97827	2.14035	4.01048	1.2908	3.13261	1.3024	2.73894	0.535713	2.55114	0.641176	2.46015	0.358032	2.23142	0.662497	2.06414
	46.904	19.4114	23.6068	19.6682	22.9042	12.9593	16.3288	12.8629	15.8443	7.03865	9.85007	7.11274	10.2535	4.14661	5.79717	4.10182	5.93373	2.12964	3.99227	2.1441	4.01467	1.28045	3.12739	1.3043	2.74108	0.555517	2.54217	0.642137	2.46123	0.34799	2.2412	0.662979	2.06468
	47.004	19.4323	23.6437	19.6838	22.9244	13.0003	16.3726	12.8839	15.8666	7.05236	9.86842	7.12607	10.2679	4.14063	5.81442	4.10907	5.94175	2.12461	3.99827	2.14785	4.01887	1.29026	3.13261	1.30621	2.74322	0.549849	2.55895	0.643097	2.46232	0.357794	2.23923	0.663461	2.06523
	47.104	19.4682	23.6656	19.6992	22.9446	13.032	16.4072	12.9048	15.8888	7.0801	9.89051	7.1394	10.2824	4.14946	5.81371	4.11631	5.94977	2.125	4.01239	2.1516	4.02306	1.30236	3.12423	1.30812	2.74536	0.558368	2.55823	0.644057	2.4634	0.37006	2.23851	0.663943	2.06577
	47.204	19.4604	23.6758	19.7146	22.9646	13.0538	16.4289	12.9256	15.911	7.08369	9.90017	7.15273	10.2969	4.16431	5.82695	4.12356	5.95778	2.13593	4.01033	2.15535	4.02726	1.30596	3.11811	1.31002	2.74751	0.553992	2.55242	0.645018	2.46448	0.373184	2.24364	0.664425	2.06631
	47.304	19.5004	23.6972	19.7299	22.9846	13.0766	16.4581	12.9465	15.9332	7.10412	9.93723	7.16605	10.3113	4.18583	5.82542	4.1308	5.9658	2.12605	4.01271	2.15911	4.03145	1.31467	3.11314	1.31193	2.74965	0.555201	2.55042	0.645978	2.46556	0.363146	2.2307	0.664906	2.06686
	47.404	19.5069	23.7039	19.7451	23.0044	13.1133	16.4794	12.9673	15.9554	7.11017	9.97442	7.17936	10.3258	4.19579	5.83105	4.13804	5.9738	2.13585	4.01911	2.16285	4.03564	1.30588	3.11829	1.31383	2.75179	0.542196	2.55682	0.646939	2.46665	0.365141	2.23679	0.665388	2.0674
	47.504	19.5209	23.7379	19.7602	23.0242	13.1472	16.4988	12.988	15.9775	7.11424	9.98967	7.19266	10.3402	4.19782	5.82755	4.14528	5.98181	2.13914	4.02608	2.1666	4.03983	1.31994	3.10698	1.31574	2.75393	0.544537	2.55223	0.647899	2.46773	0.364201	2.24376	0.66587	2.06795
	47.604	19.5386	23.7529	19.7752	23.0439	13.1561	16.5092	13.0088	15.9996	7.1417	10.0126	7.20597	10.3546	4.20325	5.84952	4.15252	5.98982	2.14753	4.02883	2.17035	4.04403	1.32459	3.10989	1.31764	2.75607	0.542158	2.54764	0.648859	2.46881	0.361661	2.22745	0.666352	2.06849
	47.704	19.5488	23.7704	19.7901	23.0635	13.1822	16.524	13.0295	16.0217	7.16865	10.0256	7.21926	10.369	4.20192	5.85192	4.15976	5.99783	2.14277	4.0278	2.1741	4.04822	1.30451	3.12292	1.31955	2.75822	0.553017	2.55723	0.64982	2.46989	0.368304	2.23751	0.666834	2.06903
	47.804	19.5761	23.7769	19.8049	23.0831	13.2131	16.5566	13.0502	16.0437	7.19888	10.0167	7.23255	10.3835	4.222	5.85752	4.16699	6.00583	2.16223	4.03309	2.17785	4.05241	1.31256	3.10586	1.32145	2.76036	0.560123	2.55142	0.65078	2.47098	0.368069	2.23123	0.667316	2.06958
	47.904	19.5899	23.8236	19.8196	23.1025	13.2236	16.5959	13.0709	16.0657	7.18224	10.0363	7.24584	10.3979	4.2238	5.86636	4.17423	6.01383	2.14855	4.05349	2.1816	4.0566	1.31811	3.11407	1.32336	2.7625	0.554892	2.55229	0.65174	2.47206	0.362364	2.22836	0.667798	2.07012
	48.004	19.6045	23.8357	19.8343	23.1219	13.2498	16.6042	13.0915	16.0877	7.20439	10.0567	7.25912	10.4123	4.2372	5.88552	4.18146	6.02184	2.15977	4.06061	2.18535	4.06079	1.31729	3.11386	1.32526	2.76464	0.557822	2.55192	0.6527	2.47314	0.357795	2.2322	0.668279	2.07067
	48.104	19.6278	23.8468	19.8489	23.1412	13.265	16.6272	13.1121	16.1096	7.21998	10.0907	7.27239	10.4267	4.22231	5.87686	4.1887	6.02984	2.18269	4.06415	2.1891	4.06498	1.3249	3.10989	1.32717	2.76678	0.561688	2.54373	0.65366	2.47422	0.369162	2.23151	0.668761	2.07121
	48.204	19.6368	23.8708	19.8633	23.1604	13.2709	16.6705	13.1327	16.1316	7.25248	10.1105	7.28566	10.441	4.21278	5.8859	4.19593	6.03783	2.19645	4.06536	2.19285	4.06917	1.33428	3.11798	1.32907	2.76892	0.571377	2.55589	0.654621	2.47531	0.374943	2.23602	0.669243	2.07175
	48.304	19.6482	23.8876	19.8777	23.1795	13.2745	16.6881	13.1533	16.1534	7.24931	10.1234	7.29893	10.4554	4.22087	5.8988	4.20316	6.04583	2.1964	4.07811	2.19659	4.07336	1.32689	3.10824	1.33098	2.77106	0.583212	2.54942	0.655581	2.47639	0.374907	2.24502	0.669725	2.0723
	48.404	19.6174	23.8958	19.892	23.1985	13.2827	16.7147	13.1738	16.1753	7.26134	10.1119	7.31218	10.4698	4.2243	5.8982	4.21039	6.05382	2.20469	4.08501	2.20034	4.07755	1.33471	3.11514	1.33288	2.77321	0.594931	2.54163	0.656541	2.47747	0.371153	2.22926	0.670207	2.07284
	48.504	19.601	23.9361	19.9062	23.2175	13.2902	16.7478	13.1943	16.1971	7.28291	10.125	7.32543	10.4841	4.21587	5.90855	4.21761	6.06181	2.21875	4.08365	2.20409	4.08174	1.33768	3.13298	1.33479	2.77535	0.585552	2.55105	0.657501	2.47855	0.385685	2.23929	0.670688	2.07339
	48.604	19.6137	23.9482	19.9203	23.2364	13.309	16.7674	13.2148	16.2189	7.29404	10.1489	7.33868	10.4985	4.23903	5.91595	4.22484	6.06981	2.21941	4.08371	2.20783	4.08593	1.33772	3.13679	1.33669	2.77749	0.58622	2.55157	0.658461	2.47964	0.386193	2.24311	0.67117	2.07393
	48.704	19.6352	23.9577	19.9344	23.2552	13.3244	16.7769	13.2352	16.2407	7.29365	10.1617	7.35192	10.5129	4.23442	5.91799	4.23207	6.0778	2.23308	4.08527	2.21158	4.09012	1.34483	3.13883	1.33859	2.77963	0.592861	2.55282	0.659421	2.48072	0.400333	2.24045	0.671652	2.07447
	48.804	19.6466	23.9709	19.9483	23.2739	13.3427	16.8097	13.2556	16.2624	7.30178	10.172	7.36516	10.5272	4.24598	5.93867	4.23929	6.08578	2.22558	4.09862	2.21533	4.0943	1.35608	3.14779	1.3405	2.78177	0.60442	2.54648	0.660381	2.4818	0.392834	2.23473	0.672134	2.07502
	48.904	19.6396	23.9905	19.9622	23.2925	13.324	16.8447	13.276	16.2842	7.31061	10.2071	7.37839	10.5415	4.24263	5.94261	4.24651	6.09377	2.22613	4.11005	2.21907	4.09849	1.35241	3.16377	1.3424	2.78391	0.600439	2.54682	0.661342	2.48288	0.400885	2.23836	0.672615	2.07556
	49.004	19.6607	24.0138	19.9759	23.3111	13.326	16.853	13.2964	16.3058	7.36213	10.2382	7.39161	10.5559	4.26384	5.95417	4.25374	6.10175	2.2589	4.1063	2.22282	4.10268	1.35815	3.18282	1.34431	2.78605	0.594931	2.54651	0.662302	2.48396	0.406157	2.23836	0.673097	2.0761
	49.104	19.6835	24.0219	19.9896	23.3295	13.3485	16.8839	13.3167	16.3275	7.35713	10.265	7.40483	10.5702	4.27868	5.96211	4.26096	6.10973	2.25828	4.11815	2.22656	4.10686	1.36065	3.17952	1.34621	2.78819	0.597743	2.55085	0.663261	2.48505	0.416935	2.23473	0.673579	2.07665
	49.204	19.706	24.0381	20.0032	23.3479	13.3946	16.8968	13.337	16.3491	7.36787	10.2813	7.41805	10.5845	4.28911	5.96727	4.26818	6.11771	2.27246	4.12283	2.23031	4.11105	1.35607	3.19545	1.34812	2.79033	0.611453	2.55554	0.664221	2.48613	0.419863	2.24286	0.674061	2.07719
	49.304	19.7262	24.0596	20.0167	23.3662	13.4073	16.9301	13.3573	16.3707	7.36639	10.2806	7.43126	10.5988	4.30982	5.98912	4.2754	6.12569	2.26941	4.12515	2.23405	4.11523	1.36084	3.19824	1.35002	2.79247	0.586221	2.55739	0.665181	2.48721	0.409318	2.23767	0.674542	2.07774
	49.404	19.7386	24.0647	20.0302	23.3845	13.4352	16.9659	13.3776	16.3923	7.41299	10.3157	7.44446	10.6131	4.31391	6.01292	4.28261	6.13367	2.25492	4.14114	2.23779	4.11942	1.35448	3.22252	1.35192	2.79461	0.590479	2.5587	0.666141	2.48829	0.402018	2.23867	0.675024	2.07828
	49.504	19.7359	24.0874	20.0435	23.4026	13.4411	16.9768	13.3978	16.4138	7.43779	10.3389	7.45766	10.6274	4.30372	6.01614	4.28983	6.14164	2.26379	4.13296	2.24154	4.1236	1.38256	3.2448	1.35383	2.79675	0.591529	2.57317	0.667101	2.48937	0.388228	2.2533	0.675506	2.07882
	49.604	19.772	24.0997	20.0568	23.4207	13.4998	16.9972	13.418	16.4353	7.45861	10.3632	7.47085	10.6417	4.32782	6.02839	4.29705	6.14962	2.27257	4.14536	2.24528	4.12779	1.37932	3.24954	1.35573	2.79889	0.589069	2.56635	0.668061	2.49046	0.408575	2.25367	0.675988	2.07937
	49.704	19.7891	24.1084	20.07	23.4387	13.5364	17.0324	13.4381	16.4568	7.47475	10.3906	7.48404	10.656	4.32489	6.02908	4.30426	6.15759	2.26574	4.14558	2.24903	4.13197	1.36889	3.25789	1.35763	2.80103	0.585669	2.56658	0.669021	2.49154	0.404869	2.24295	0.676469	2.07991
	49.804	19.8037	24.1218	20.0831	23.4566	13.5698	17.0388	13.4583	16.4782	7.48592	10.4045	7.49722	10.6702	4.32778	6.03927	4.31147	6.16556	2.28051	4.14796	2.25277	4.13615	1.37147	3.25964	1.35954	2.80317	0.589033	2.55723	0.669981	2.49262	0.396978	2.24454	0.676951	2.08045
	49.904	19.8271	24.1469	20.0961	23.4744	13.5857	17.0875	13.4784	16.4997	7.50068	10.4291	7.51039	10.6845	4.32036	6.06811	4.31868	6.17353	2.28418	4.15383	2.25651	4.14033	1.36389	3.25427	1.36144	2.80531	0.592388	2.58232	0.670941	2.4937	0.404552	2.23917	0.677433	2.081
	50.004	19.8503	24.1432	20.109	23.4922	13.6118	17.1143	13.4985	16.521	7.5085	10.4364	7.52356	10.6987	4.3238	6.05989	4.32589	6.1815	2.28465	4.14858	2.26025	4.14452	1.36357	3.27323	1.36335	2.80745	0.581142	2.57035	0.671901	2.49478	0.400646	2.23845	0.677914	2.08154
	50.104	19.866	24.1754	20.1219	23.5099	13.6137	17.1237	13.5185	16.5424	7.52041	10.4186	7.53673	10.713	4.31274	6.07336	4.3331	6.18946	2.29578	4.14299	2.264	4.1487	1.3758	3.28201	1.36525	2.80959	0.592583	2.57179	0.67286	2.49587	0.400529	2.24739	0.678396	2.08209
	50.204	19.8627	24.1828	20.1346	23.5275	13.6488	17.1463	13.5385	16.5637	7.53728	10.4267	7.54989	10.7272	4.32899	6.08443	4.34031	6.19742	2.28125	4.14967	2.26774	4.15288	1.38018	3.2623	1.36715	2.81173	0.586025	2.58239	0.67382	2.49695	0.397718	2.23923	0.678878	2.08263
	50.304	19.8692	24.2021	20.1473	23.545	13.6551	17.1932	13.5585	16.585	7.53576	10.4453	7.56304	10.7415	4.34263	6.11517	4.34752	6.20539	2.27598	4.1384	2.27148	4.15706	1.37443	3.28132	1.36906	2.81386	0.592001	2.5711	0.67478	2.49803	0.403379	2.23545	0.679359	2.08317
	50.404	19.8879	24.2186	20.1599	23.5624	13.6744	17.217	13.5785	16.6063	7.55459	10.4581	7.57618	10.7557	4.34645	6.12758	4.35472	6.21334	2.28699	4.15471	2.27522	4.16124	1.36701	3.27467	1.37096	2.816	0.603485	2.58351	0.675739	2.49911	0.40377	2.24348	0.679841	2.08372
	50.504	19.9012	24.2271	20.1725	23.5798	13.6898	17.226	13.5984	16.6275	7.55869	10.4748	7.58933	10.7699	4.3393	6.12474	4.36193	6.2213	2.28015	4.15123	2.27896	4.16542	1.37908	3.28339	1.37286	2.81814	0.600396	2.58051	0.676699	2.50019	0.416314	2.22908	0.680323	2.08426
	50.604	19.9312	24.2359	20.1849	23.5971	13.6785	17.2538	13.6183	16.6487	7.54712	10.491	7.60246	10.7841	4.33852	6.13705	4.36913	6.22926	2.27937	4.15246	2.2827	4.1696	1.37861	3.28414	1.37476	2.82028	0.603682	2.5808	0.677659	2.50127	0.419279	2.22952	0.680805	2.0848
	50.704	19.9212	24.2489	20.1973	23.6143	13.7003	17.267	13.6382	16.6699	7.56049	10.5186	7.6156	10.7983	4.32891	6.14636	4.37633	6.23722	2.26992	4.15396	2.28644	4.17378	1.3812	3.29689	1.37667	2.82242	0.617508	2.58276	0.678618	2.50236	0.417169	2.23102	0.681286	2.08535
	50.804	19.9004	24.2727	20.2096	23.6314	13.7176	17.2832	13.6581	16.6911	7.56654	10.5044	7.62872	10.8125	4.33544	6.15014	4.38353	6.24517	2.27941	4.16977	2.29018	4.17796	1.40568	3.28942	1.37857	2.82456	0.622778	2.58654	0.679578	2.50344	0.415411	2.23542	0.681768	2.08589
	50.904	19.9341	24.2872	20.2218	23.6485	13.7401	17.3139	13.6779	16.7122	7.58478	10.5269	7.64184	10.8267	4.35711	6.15342	4.39073	6.25312	2.27031	4.18055	2.29392	4.18214	1.41252	3.29614	1.38047	2.8267	0.614462	2.58982	0.680538	2.50452	0.42584	2.23854	0.682249	2.08644
	51.004	19.937	24.2951	20.2339	23.6655	13.7746	17.3444	13.6977	16.7333	7.57978	10.5465	7.65495	10.8409	4.37165	6.14221	4.39793	6.26107	2.26609	4.18011	2.29766	4.18631	1.40346	3.29226	1.38238	2.82883	0.617275	2.58985	0.681497	2.5056	0.420841	2.23811	0.682731	2.08698
	51.104	19.9564	24.3022	20.246	23.6824	13.8132	17.3634	13.7175	16.7543	7.59928	10.5539	7.66806	10.8551	4.37208	6.15258	4.40513	6.26902	2.2734	4.1719	2.3014	4.19049	1.40014	3.28014	1.38428	2.83097	0.62083	2.58851	0.682457	2.50668	0.421116	2.22973	0.683213	2.08752
	51.204	19.9562	24.3123	20.2579	23.6992	13.832	17.3812	13.7372	16.7754	7.59935	10.5942	7.68117	10.8693	4.38262	6.15908	4.41232	6.27696	2.27269	4.17855	2.30514	4.19467	1.41444	3.28258	1.38618	2.83311	0.612465	2.58751	0.683416	2.50776	0.420412	2.22483	0.683694	2.08807
	51.304	19.9809	24.3249	20.2698	23.716	13.8462	17.3983	13.7569	16.7964	7.64326	10.5988	7.69426	10.8834	4.37653	6.17968	4.41952	6.28491	2.27848	4.19117	2.30888	4.19885	1.40459	3.29426	1.38808	2.83525	0.614033	2.59185	0.684376	2.50884	0.433537	2.24042	0.684176	2.08861
	51.404	19.9887	24.3382	20.2817	23.7327	13.8763	17.4382	13.7766	16.8174	7.67401	10.6013	7.70735	10.8976	4.37728	6.18873	4.42671	6.29285	2.27828	4.20414	2.31262	4.20302	1.39705	3.26895	1.38999	2.83739	0.606495	2.58607	0.685335	2.50993	0.445217	2.23479	0.684657	2.08915
	51.504	19.9884	24.36	20.2934	23.7493	13.8876	17.46	13.7962	16.8383	7.66248	10.6343	7.72044	10.9117	4.39607	6.19092	4.4339	6.30079	2.26582	4.21008	2.31636	4.2072	1.396	3.2677	1.39189	2.83952	0.617783	2.58826	0.686295	2.51101	0.444474	2.23683	0.685139	2.0897
	51.604	20.0155	24.3724	20.3051	23.7658	13.923	17.4496	13.8159	16.8592	7.68213	10.6431	7.73352	10.9259	4.42259	6.19971	4.44109	6.30873	2.27359	4.20715	2.32009	4.21137	1.39268	3.27195	1.39379	2.84166	0.640238	2.59642	0.687254	2.51209	0.444592	2.23764	0.685621	2.09024
	51.704	20.0288	24.3844	20.3167	23.7823	13.9562	17.4766	13.8355	16.8801	7.7219	10.6471	7.7466	10.94	4.4286	6.2072	4.44828	6.31667	2.27929	4.2109	2.32383	4.21555	1.39775	3.27148	1.39569	2.8438	0.623135	2.58892	0.688214	2.51317	0.454044	2.23717	0.686102	2.09078
	51.804	20.0296	24.4124	20.3282	23.7987	13.9876	17.4933	13.855	16.901	7.73076	10.6451	7.75967	10.9541	4.45622	6.21217	4.45547	6.32461	2.27598	4.21587	2.32757	4.21972	1.39866	3.26114	1.39759	2.84594	0.63497	2.58576	0.689173	2.51425	0.454008	2.22698	0.686584	2.09133
	51.904	20.0514	24.4248	20.3396	23.815	14.0207	17.5253	13.8746	16.9218	7.75732	10.7	7.77273	10.9683	4.45887	6.22461	4.46266	6.33254	2.29004	4.21252	2.33131	4.2239	1.401	3.25405	1.3995	2.84807	0.637783	2.59445	0.690132	2.51533	0.456974	2.2313	0.687065	2.09187
	52.004	20.0632	24.4334	20.351	23.8312	14.0368	17.5339	13.8941	16.9426	7.78803	10.7156	7.78579	10.9824	4.45536	6.22539	4.46984	6.34047	2.29027	4.22127	2.33504	4.22807	1.40123	3.25482	1.4014	2.85021	0.637544	2.59101	0.691092	2.51641	0.457208	2.22848	0.687547	2.09241
	52.104	20.0717	24.4561	20.3623	23.8474	14.0569	17.5681	13.9136	16.9633	7.81689	10.7195	7.79884	10.9965	4.46782	6.22883	4.47703	6.3484	2.29508	4.22424	2.33878	4.23224	1.40604	3.26561	1.4033	2.85235	0.634851	2.58273	0.692051	2.51749	0.465763	2.24254	0.688028	2.09296
	52.204	20.0772	24.4617	20.3735	23.8635	14.0555	17.5817	13.933	16.9841	7.83287	10.744	7.81189	11.0106	4.46489	6.23021	4.48421	6.35633	2.28824	4.21827	2.34252	4.23642	1.40701	3.26761	1.4052	2.85448	0.632081	2.57676	0.69301	2.51858	0.474558	2.22548	0.68851	2.0935
	52.304	20.0936	24.4805	20.3846	23.8795	14.098	17.608	13.9524	17.0048	7.83768	10.7553	7.82493	11.0247	4.4972	6.24127	4.49139	6.36426	2.28914	4.24058	2.34625	4.24059	1.41182	3.26195	1.4071	2.85662	0.636885	2.5947	0.69397	2.51966	0.467794	2.23561	0.688991	2.09405
	52.404	20.1062	24.4934	20.3957	23.8955	14.1226	17.6173	13.9718	17.0255	7.84337	10.7959	7.83796	11.0387	4.51384	6.24661	4.49857	6.37218	2.29422	4.23452	2.34999	4.24476	1.40518	3.24105	1.409	2.85876	0.641333	2.57754	0.694929	2.52074	0.473028	2.23001	0.689473	2.09459
	52.504	20.1155	24.5143	20.4067	23.9114	14.1398	17.6455	13.9912	17.0461	7.85908	10.8239	7.85099	11.0528	4.50251	6.25158	4.50575	6.38011	2.29492	4.23918	2.35372	4.24893	1.40198	3.26492	1.41091	2.86089	0.627042	2.58595	0.695888	2.52182	0.477956	2.23857	0.689954	2.09513
	52.604	20.1426	24.5304	20.4176	23.9272	14.1786	17.6616	14.0105	17.0667	7.8756	10.8407	7.86402	11.0669	4.51075	6.25939	4.51293	6.38803	2.2916	4.23605	2.35746	4.2531	1.40959	3.25836	1.41281	2.86303	0.627155	2.58251	0.696847	2.5229	0.489317	2.23498	0.690436	2.09568
	52.704	20.169	24.5538	20.4284	23.9429	14.1937	17.6742	14.0298	17.0873	7.89728	10.8729	7.87704	11.081	4.52993	6.26074	4.52011	6.39595	2.31359	4.23661	2.36119	4.25727	1.40502	3.27017	1.41471	2.86517	0.641806	2.58729	0.697807	2.52398	0.473029	2.22805	0.690918	2.09622
	52.804	20.1909	24.5469	20.4392	23.9586	14.2351	17.6977	14.0491	17.1079	7.90447	10.9073	7.89005	11.095	4.54774	6.26842	4.52729	6.40387	2.31656	4.24477	2.36493	4.26144	1.40393	3.25457	1.41661	2.8673	0.644146	2.58373	0.698766	2.52506	0.482876	2.21245	0.691399	2.09676
	52.904	20.1912	24.5658	20.4499	23.9742	14.2543	17.7243	14.0684	17.1284	7.90509	10.9183	7.90306	11.1091	4.53228	6.28273	4.53446	6.41179	2.3164	4.25111	2.36866	4.26561	1.40409	3.2617	1.41851	2.86944	0.6329	2.59008	0.699725	2.52614	0.471622	2.21958	0.69188	2.09731
	53.004	20.2042	24.5999	20.4605	23.9897	14.2631	17.7391	14.0876	17.1489	7.92857	10.9209	7.91606	11.1231	4.53294	6.27861	4.54164	6.4197	2.31363	4.25542	2.37239	4.26978	1.39334	3.26476	1.42041	2.87157	0.630127	2.58188	0.700684	2.52722	0.472755	2.2231	0.692362	2.09785
	53.104	20.2218	24.6077	20.4711	24.0051	14.266	17.7593	14.1068	17.1694	7.94775	10.9093	7.92906	11.1371	4.55993	6.28643	4.54881	6.42762	2.32078	4.26652	2.37613	4.27395	1.40002	3.25679	1.42231	2.87371	0.636805	2.58595	0.701643	2.52831	0.46803	2.2228	0.692843	2.09839
	53.204	20.2144	24.6207	20.4816	24.0205	14.2899	17.7793	14.126	17.1898	7.95537	10.9117	7.94205	11.1512	4.58005	6.29158	4.55598	6.43553	2.32824	4.26777	2.37986	4.27812	1.4003	3.25851	1.42421	2.87585	0.636924	2.58735	0.702602	2.52939	0.475181	2.2317	0.693325	2.09894
	53.304	20.2372	24.626	20.492	24.0358	14.3002	17.7847	14.1451	17.2103	7.98193	10.9395	7.95504	11.1652	4.61333	6.28515	4.56315	6.44344	2.33152	4.26102	2.38359	4.28229	1.41514	3.2638	1.42612	2.87798	0.639263	2.5917	0.703561	2.53047	0.458927	2.22136	0.693806	2.09948
	53.404	20.2441	24.6437	20.5024	24.0511	14.3039	17.8065	14.1642	17.2307	8.00146	10.9567	7.96801	11.1792	4.60145	6.30658	4.57032	6.45134	2.35074	4.27121	2.38733	4.28646	1.42592	3.27351	1.42802	2.88012	0.628017	2.57892	0.704521	2.53155	0.451427	2.2192	0.694288	2.10002
	53.504	20.2254	24.6615	20.5126	24.0662	14.3121	17.8202	14.1833	17.251	8.03994	10.9442	7.98099	11.1932	4.60134	6.30943	4.57749	6.45925	2.35468	4.27749	2.39106	4.29062	1.41112	3.26823	1.42992	2.88225	0.63212	2.58488	0.70548	2.53263	0.439592	2.21439	0.694769	2.10057
	53.604	20.2391	24.671	20.5229	24.0813	14.3265	17.8338	14.2023	17.2713	8.05307	10.9528	7.99396	11.2072	4.61618	6.33395	4.58465	6.46716	2.36828	4.27905	2.39479	4.29479	1.43627	3.28136	1.43182	2.88439	0.645709	2.59067	0.706438	2.53371	0.453185	2.2272	0.695251	2.10111
	53.704	20.2616	24.681	20.533	24.0964	14.3601	17.8593	14.2213	17.2916	8.04463	10.9629	8.00692	11.2212	4.63727	6.34033	4.59182	6.47506	2.36734	4.27746	2.39852	4.29896	1.45049	3.27945	1.43372	2.88652	0.648052	2.58861	0.707398	2.53479	0.448033	2.21858	0.695732	2.10165
	53.804	20.2754	24.6944	20.5431	24.1113	14.3813	17.8734	14.2403	17.3119	8.05884	10.9532	8.01988	11.2352	4.62758	6.35355	4.59898	6.48296	2.37343	4.27911	2.40226	4.30312	1.44111	3.27361	1.43562	2.88866	0.627119	2.58682	0.708357	2.53587	0.438498	2.22758	0.696213	2.1022
	53.904	20.2847	24.6947	20.5531	24.1262	14.3836	17.8959	14.2593	17.3321	8.08064	10.9766	8.03282	11.2491	4.64126	6.35727	4.60615	6.49086	2.38305	4.29408	2.40599	4.30729	1.45401	3.28561	1.43752	2.89079	0.629072	2.59054	0.709316	2.53695	0.440924	2.23098	0.696695	2.10274
	54.004	20.2987	24.7125	20.563	24.141	14.385	17.9061	14.2782	17.3523	8.11252	10.9986	8.04577	11.2631	4.64313	6.36386	4.61331	6.49876	2.37695	4.28177	2.40972	4.31145	1.44463	3.28345	1.43942	2.89293	0.634853	2.60057	0.710275	2.53803	0.454357	2.2182	0.697176	2.10328
	54.104	20.3102	24.7308	20.5729	24.1558	14.382	17.9212	14.2971	17.3725	8.1015	11.0365	8.05871	11.2771	4.64384	6.38214	4.62047	6.50666	2.385	4.29568	2.41345	4.31562	1.44518	3.29002	1.44132	2.89506	0.642427	2.59979	0.711233	2.53911	0.461626	2.22507	0.697658	2.10383
	54.204	20.328	24.7487	20.5827	24.1705	14.407	17.9307	14.316	17.3927	8.11931	11.0626	8.07165	11.291	4.66461	6.38049	4.62763	6.51455	2.39469	4.28605	2.41718	4.31978	1.46268	3.26508	1.44322	2.8972	0.640712	2.5972	0.712192	2.54019	0.459437	2.22248	0.698139	2.10437
	54.304	20.3375	24.7654	20.5924	24.1851	14.4013	17.9552	14.3349	17.4128	8.12834	11.1092	8.08457	11.305	4.65114	6.39752	4.63479	6.52245	2.40449	4.28355	2.42091	4.32395	1.4642	3.2668	1.44512	2.89933	0.642388	2.58345	0.713151	2.54127	0.450333	2.2242	0.69862	2.10491
	54.404	20.3417	24.7647	20.6021	24.1996	14.4406	17.9628	14.3537	17.4329	8.13643	11.0943	8.09749	11.3189	4.65844	6.41214	4.64194	6.53033	2.40039	4.27864	2.42464	4.32811	1.46807	3.27361	1.44702	2.90147	0.646572	2.57901	0.71411	2.54235	0.469204	2.21555	0.699102	2.10546
	54.504	20.3457	24.7788	20.6117	24.2141	14.4598	17.9885	14.3725	17.453	8.14869	11.1199	8.11041	11.3328	4.63962	6.43002	4.6491	6.53822	2.40094	4.27746	2.42837	4.33227	1.47236	3.26804	1.44892	2.9036	0.646177	2.59298	0.715069	2.54343	0.44631	2.21436	0.699583	2.106
	54.604	20.367	24.7943	20.6212	24.2285	14.473	18.0199	14.3912	17.473	8.16259	11.1626	8.12332	11.3468	4.64946	6.43049	4.65625	6.54611	2.42203	4.28918	2.4321	4.33644	1.48174	3.28024	1.45082	2.90573	0.628681	2.60814	0.716027	2.54451	0.44772	2.21811	0.700065	2.10654
	54.704	20.3921	24.8034	20.6307	24.2429	14.4709	18.0635	14.41	17.493	8.18713	11.1754	8.13623	11.3607	4.66915	6.46177	4.66341	6.554	2.41125	4.28999	2.43583	4.3406	1.4794	3.29198	1.45272	2.90787	0.630087	2.5977	0.716986	2.54559	0.445373	2.21892	0.700546	2.10709
	54.804	20.4077	24.8247	20.6401	24.2572	14.5024	18.0775	14.4287	17.513	8.22275	11.1894	8.14913	11.3746	4.66321	6.45652	4.67056	6.56188	2.42359	4.3038	2.43955	4.34476	1.4958	3.27549	1.45462	2.91	0.634931	2.59995	0.717945	2.54667	0.442403	2.21742	0.701027	2.10763
	54.904	20.4096	24.8342	20.6494	24.2714	14.5043	18.0873	14.4473	17.5329	8.24385	11.2105	8.16202	11.3885	4.68462	6.46633	4.67771	6.56976	2.41828	4.30205	2.44328	4.34892	1.49768	3.28795	1.45652	2.91214	0.636333	2.61289	0.718904	2.54776	0.444592	2.22239	0.701509	2.10817
	55.004	20.4273	24.8462	20.6587	24.2855	14.527	18.1256	14.466	17.5528	8.25025	11.2183	8.17491	11.4024	4.68259	6.47727	4.68486	6.57765	2.42406	4.3133	2.44701	4.35308	1.51502	3.26873	1.45842	2.91427	0.631026	2.60539	0.719863	2.54884	0.450217	2.21098	0.70199	2.10872
	55.104	20.4316	24.8694	20.6679	24.2996	14.5766	18.1261	14.4846	17.5727	8.27709	11.2377	8.18779	11.4163	4.69442	6.47824	4.69201	6.58553	2.42824	4.32521	2.45074	4.35724	1.5192	3.2647	1.46032	2.9164	0.638796	2.61292	0.720821	2.54992	0.457988	2.21164	0.702471	2.10926
	55.204	20.4636	24.8779	20.6771	24.3137	14.6003	18.1466	14.5032	17.5926	8.28607	11.242	8.20067	11.4302	4.70731	6.49783	4.69915	6.5934	2.44066	4.32605	2.45446	4.3614	1.52834	3.25773	1.46222	2.91854	0.639495	2.6022	0.72178	2.551	0.459474	2.21139	0.702953	2.1098
	55.304	20.4768	24.8756	20.6861	24.3276	14.5843	18.175	14.5217	17.6124	8.30303	11.2169	8.21354	11.444	4.71724	6.49542	4.7063	6.60128	2.44684	4.34318	2.45819	4.36556	1.53733	3.25611	1.46412	2.92067	0.633955	2.59979	0.722738	2.55208	0.472677	2.20195	0.703434	2.11035
	55.404	20.4798	24.8891	20.6952	24.3415	14.6288	18.1922	14.5403	17.6322	8.31376	11.2421	8.22641	11.4579	4.7461	6.50095	4.71344	6.60915	2.45617	4.3484	2.46192	4.36972	1.52775	3.26086	1.46602	2.9228	0.647192	2.60923	0.723697	2.55316	0.474203	2.20702	0.703915	2.11089
	55.504	20.5207	24.9178	20.7041	24.3553	14.6587	18.21	14.5588	17.652	8.32088	11.2433	8.23927	11.4718	4.75665	6.4987	4.72059	6.61703	2.45953	4.34615	2.46564	4.37388	1.53096	3.25877	1.46792	2.92494	0.638838	2.60698	0.724656	2.55424	0.458815	2.20477	0.704397	2.11143
	55.604	20.5347	24.924	20.713	24.3691	14.6605	18.239	14.5772	17.6717	8.34943	11.2653	8.25212	11.4856	4.78223	6.50161	4.72773	6.6249	2.47246	4.34811	2.46937	4.37804	1.54092	3.26136	1.46982	2.92707	0.640829	2.61676	0.725614	2.55532	0.479865	2.21517	0.704878	2.11198
	55.704	20.5514	24.9312	20.7218	24.3828	14.6742	18.2502	14.5957	17.6914	8.36689	11.272	8.26497	11.4995	4.79595	6.50861	4.73487	6.63277	2.45945	4.33637	2.4731	4.3822	1.55041	3.2682	1.47171	2.9292	0.654385	2.6047	0.726573	2.5564	0.497013	2.21389	0.705359	2.11252
	55.804	20.5411	24.9317	20.7306	24.3964	14.6864	18.2823	14.6141	17.7111	8.36701	11.2847	8.27782	11.5133	4.81856	6.52855	4.74201	6.64063	2.45957	4.3563	2.47682	4.38635	1.54662	3.26095	1.47361	2.93133	0.657934	2.60542	0.727531	2.55748	0.485723	2.20711	0.705841	2.11306
	55.904	20.5551	24.9434	20.7393	24.41	14.7084	18.2973	14.6324	17.7308	8.37014	11.2994	8.29065	11.5271	4.81794	6.5352	4.74915	6.6485	2.48144	4.36014	2.48055	4.39051	1.56913	3.26432	1.47551	2.93347	0.649029	2.60848	0.72849	2.55856	0.496037	2.21845	0.706322	2.1136
	56.004	20.5821	24.9691	20.748	24.4235	14.7314	18.32	14.6508	17.7504	8.38545	11.2984	8.30348	11.541	4.82591	6.52686	4.75629	6.65636	2.49316	4.38587	2.48427	4.39467	1.57287	3.25552	1.47741	2.9356	0.637783	2.61498	0.729448	2.55964	0.499943	2.21324	0.706803	2.11415
	56.104	20.5626	24.9632	20.7566	24.4369	14.7198	18.3369	14.6691	17.77	8.39732	11.3191	8.31631	11.5548	4.84184	6.52483	4.76342	6.66422	2.48957	4.38399	2.488	4.39882	1.58053	3.26536	1.47931	2.93773	0.64544	2.60154	0.730407	2.56072	0.480881	2.21855	0.707284	2.11469
	56.204	20.5653	24.9795	20.7651	24.4503	14.7033	18.3687	14.6874	17.7895	8.39209	11.325	8.32913	11.5686	4.85083	6.54848	4.77056	6.67208	2.50293	4.39624	2.49172	4.40298	1.58264	3.26964	1.48121	2.93986	0.651295	2.60598	0.731365	2.5618	0.478458	2.2158	0.707766	2.11523
	56.304	20.5774	24.9866	20.7736	24.4636	14.7229	18.3882	14.7057	17.8091	8.41162	11.3465	8.34194	11.5824	4.86286	6.55627	4.77769	6.67994	2.50293	4.40324	2.49545	4.40713	1.59404	3.27664	1.48311	2.942	0.647236	2.60501	0.732324	2.56288	0.470959	2.21904	0.708247	2.11578
	56.404	20.585	24.9974	20.782	24.4768	14.753	18.4182	14.7239	17.8286	8.43126	11.3579	8.35475	11.5962	4.86297	6.56676	4.78482	6.6878	2.51101	4.40249	2.49917	4.41129	1.58323	3.26464	1.48501	2.94413	0.639853	2.60082	0.733282	2.56396	0.471075	2.22205	0.708728	2.11632
	56.504	20.5988	25.0069	20.7903	24.49	14.7366	18.4275	14.7421	17.8481	8.46111	11.371	8.36755	11.61	4.86579	6.57621	4.79195	6.69565	2.51757	4.40396	2.50289	4.41544	1.59651	3.28517	1.48691	2.94626	0.646099	2.60183	0.734241	2.56504	0.474049	2.2193	0.709209	2.11686
	56.604	20.58	25.0193	20.7986	24.5032	14.7328	18.4558	14.7603	17.8675	8.48362	11.3871	8.38035	11.6238	4.85454	6.56905	4.79908	6.70351	2.51805	4.4168	2.50662	4.4196	1.58557	3.27442	1.4888	2.94839	0.634853	2.59139	0.735199	2.56612	0.473888	2.21308	0.709691	2.11741
	56.704	20.5994	25.0323	20.8068	24.5162	14.7456	18.4955	14.7784	17.8869	8.48064	11.4035	8.39314	11.6375	4.87782	6.5933	4.80621	6.71136	2.52539	4.42902	2.51034	4.42375	1.58525	3.28289	1.4907	2.95052	0.63438	2.60782	0.736157	2.5672	0.473888	2.22873	0.710172	2.11795
	56.804	20.5993	25.0428	20.815	24.5292	14.765	18.5142	14.7966	17.9063	8.49232	11.4034	8.40592	11.6513	4.86247	6.58083	4.81334	6.71921	2.53769	4.42811	2.51406	4.4279	1.58537	3.28198	1.4926	2.95266	0.631063	2.6066	0.737115	2.56828	0.473378	2.21642	0.710653	2.11849
	56.904	20.6137	25.0622	20.8231	24.5422	14.8064	18.5373	14.8146	17.9257	8.52654	11.4188	8.4187	11.6651	4.8695	6.58073	4.82046	6.72706	2.54785	4.43552	2.51779	4.43206	1.5999	3.2747	1.4945	2.95479	0.645123	2.59526	0.738074	2.56935	0.457287	2.21273	0.711134	2.11904
	57.004	20.633	25.081	20.8312	24.555	14.8171	18.533	14.8327	17.945	8.55662	11.4457	8.43148	11.6788	4.87661	6.57999	4.82759	6.7349	2.54731	4.42743	2.52151	4.43621	1.5917	3.28927	1.4964	2.95692	0.632862	2.60576	0.739032	2.57043	0.456272	2.21573	0.711615	2.11958
	57.104	20.642	25.082	20.8392	24.5678	14.8269	18.5422	14.8507	17.9643	8.57424	11.4657	8.44424	11.6926	4.90485	6.58136	4.83471	6.74275	2.56054	4.42786	2.52523	4.44036	1.59729	3.2822	1.49829	2.95905	0.63485	2.59542	0.73999	2.57151	0.466076	2.21679	0.712097	2.12012
	57.204	20.6498	25.1099	20.8471	24.5806	14.8581	18.5695	14.8687	17.9836	8.60564	11.483	8.45701	11.7063	4.90407	6.60911	4.84184	6.75059	2.55664	4.42515	2.52895	4.44451	1.6165	3.29073	1.50019	2.96118	0.634693	2.60395	0.740948	2.57259	0.465762	2.22517	0.712578	2.12067
	57.304	20.6602	25.1215	20.855	24.5933	14.8841	18.5812	14.8867	18.0029	8.63377	11.5127	8.46976	11.72	4.8847	6.62039	4.84896	6.75843	2.56695	4.42486	2.53267	4.44866	1.60635	3.29874	1.50209	2.96331	0.632666	2.61507	0.741907	2.57367	0.464201	2.22504	0.713059	2.12121
	57.404	20.6812	25.1268	20.8628	24.6059	14.9048	18.5945	14.9046	18.0221	8.63608	11.5137	8.48251	11.7337	4.90497	6.62583	4.85608	6.76627	2.56847	4.42936	2.53639	4.45281	1.59709	3.2912	1.50399	2.96544	0.63497	2.60082	0.742865	2.57475	0.465879	2.21814	0.71354	2.12175
	57.504	20.7177	25.1506	20.8706	24.6185	14.913	18.6375	14.9226	18.0413	8.64865	11.5305	8.49526	11.7475	4.92114	6.64964	4.8632	6.77411	2.56981	4.42255	2.54011	4.45696	1.60217	3.28845	1.50589	2.96758	0.631924	2.60511	0.743823	2.57583	0.470181	2.22304	0.714021	2.12229
	57.604	20.7368	25.1499	20.8783	24.631	14.9329	18.6408	14.9404	18.0604	8.65623	11.5532	8.508	11.7612	4.91372	6.66042	4.87031	6.78195	2.60082	4.41833	2.54383	4.46111	1.60928	3.2997	1.50778	2.96971	0.631843	2.60854	0.744781	2.57691	0.451194	2.22977	0.714503	2.12284
	57.704	20.7577	25.1746	20.886	24.6435	14.9521	18.6737	14.9583	18.0796	8.65131	11.574	8.52073	11.7749	4.92317	6.66205	4.87743	6.78978	2.59496	4.43902	2.54755	4.46526	1.59232	3.31211	1.50968	2.97184	0.641922	2.61001	0.745739	2.57799	0.441431	2.21952	0.714984	2.12338
	57.804	20.7521	25.1809	20.8936	24.6559	15.0102	18.6915	14.9761	18.0987	8.66521	11.5805	8.53346	11.7886	4.90583	6.67211	4.88455	6.79761	2.6123	4.43752	2.55127	4.46941	1.59842	3.2992	1.51158	2.97397	0.647548	2.61601	0.746697	2.57907	0.435962	2.21426	0.715465	2.12392
	57.904	20.7564	25.1862	20.9012	24.6682	15.0076	18.7197	14.9939	18.1177	8.70733	11.5814	8.54617	11.8023	4.91762	6.66986	4.89166	6.80544	2.60863	4.43402	2.55499	4.47356	1.61319	3.29586	1.51348	2.9761	0.647627	2.60548	0.747656	2.58015	0.447287	2.21498	0.715946	2.12447
	58.004	20.7539	25.2094	20.9087	24.6805	15.0206	18.7434	15.0117	18.1368	8.69752	11.6169	8.55889	11.8159	4.92001	6.71183	4.89877	6.81327	2.61383	4.43849	2.55871	4.47771	1.59244	3.28111	1.51537	2.97823	0.661258	2.60948	0.748614	2.58123	0.461231	2.21523	0.716427	2.12501
	58.104	20.7579	25.2389	20.9161	24.6927	15.0168	18.7607	15.0294	18.1558	8.71013	11.6536	8.5716	11.8296	4.92341	6.70677	4.90588	6.8211	2.61441	4.44468	2.56243	4.48186	1.60772	3.29823	1.51727	2.98036	0.664653	2.6152	0.749571	2.58231	0.4651	2.22517	0.716908	2.12555
	58.204	20.772	25.2404	20.9235	24.7048	15.0277	18.7779	15.0471	18.1748	8.72346	11.6631	8.58431	11.8433	4.92595	6.71195	4.91299	6.82893	2.62023	4.44611	2.56615	4.486	1.60979	3.29217	1.51917	2.98249	0.655478	2.6171	0.750529	2.58339	0.474669	2.22285	0.717389	2.1261
	58.304	20.7827	25.2505	20.9308	24.7169	15.0495	18.7884	15.0648	18.1937	8.7383	11.6691	8.59701	11.8569	4.93344	6.71042	4.9201	6.83675	2.62304	4.45583	2.56987	4.49015	1.61291	3.28673	1.52106	2.98462	0.658291	2.61557	0.751488	2.58447	0.477482	2.22508	0.71787	2.12664
	58.404	20.7831	25.2633	20.9381	24.729	15.0613	18.8207	15.0824	18.2127	8.74627	11.6869	8.60969	11.8706	4.95985	6.71149	4.92721	6.84457	2.6193	4.4494	2.57359	4.4943	1.62072	3.30295	1.52296	2.98675	0.658291	2.62773	0.752446	2.58555	0.477329	2.22989	0.718351	2.12718
	58.504	20.8027	25.2623	20.9454	24.741	15.0891	18.8542	15.1	18.2316	8.75752	11.7161	8.62238	11.8842	4.94907	6.72614	4.93432	6.85239	2.62304	4.44858	2.5773	4.49844	1.62041	3.29042	1.52486	2.98888	0.669537	2.61535	0.753404	2.58663	0.465763	2.22532	0.718833	2.12772
	58.604	20.8041	25.2779	20.9525	24.7529	15.1218	18.8665	15.1176	18.2504	8.74807	11.7089	8.63506	11.8979	4.974	6.72595	4.94142	6.86021	2.61328	4.4523	2.58102	4.50259	1.62236	3.28664	1.52676	2.99101	0.660244	2.61157	0.754361	2.58771	0.467717	2.2328	0.719314	2.12827
	58.704	20.8068	25.292	20.9597	24.7647	15.124	18.8804	15.1352	18.2693	8.76998	11.7349	8.64774	11.9115	5.00435	6.72852	4.94853	6.86803	2.62457	4.45877	2.58474	4.50673	1.62568	3.28139	1.52865	2.99314	0.663252	2.60632	0.755319	2.58878	0.481977	2.2238	0.719795	2.12881
	58.804	20.8103	25.2983	20.9667	24.7766	15.1136	18.9066	15.1527	18.2881	8.7742	11.7602	8.66041	11.9251	5.01185	6.73496	4.95563	6.87584	2.6241	4.4763	2.58846	4.51088	1.62537	3.29517	1.53055	2.99527	0.662779	2.62432	0.756277	2.58986	0.462912	2.22211	0.720276	2.12935
	58.904	20.8134	25.3142	20.9738	24.7883	15.1459	18.9338	15.1702	18.3069	8.80295	11.787	8.67307	11.9387	5.02544	6.75411	4.96273	6.88366	2.62613	4.48046	2.59217	4.51502	1.63928	3.29526	1.53245	2.9974	0.665127	2.63192	0.757235	2.59094	0.465099	2.22986	0.720757	2.1299
	59.004	20.8226	25.332	20.9807	24.8	15.1403	18.9635	15.1877	18.3256	8.78654	11.7939	8.68573	11.9523	5.05059	6.7527	4.96983	6.89147	2.63254	4.47124	2.59589	4.51917	1.64038	3.29011	1.53434	2.99953	0.667002	2.63004	0.758193	2.59202	0.466661	2.2283	0.721238	2.13044
	59.104	20.8521	25.3364	20.9877	24.8116	15.1663	18.9952	15.2051	18.3443	8.82349	11.8059	8.69838	11.9659	5.06458	6.7614	4.97693	6.89928	2.63746	4.4793	2.5996	4.52331	1.62733	3.29505	1.53624	3.00166	0.653488	2.61951	0.75915	2.5931	0.464866	2.2287	0.721719	2.13098
	59.204	20.8469	25.3469	20.9945	24.8232	15.2039	18.9972	15.2225	18.363	8.83334	11.8081	8.71102	11.9795	5.10271	6.78689	4.98403	6.90709	2.64433	4.47418	2.60332	4.52745	1.6342	3.31586	1.53814	3.00378	0.663793	2.62142	0.760108	2.59418	0.472053	2.21998	0.7222	2.13152
	59.304	20.8452	25.3626	21.0014	24.8347	15.2301	19.0021	15.2399	18.3817	8.84666	11.8165	8.72366	11.9931	5.11196	6.78333	4.99112	6.91489	2.64312	4.47843	2.60704	4.5316	1.63252	3.3012	1.54003	3.00591	0.658368	2.61817	0.761066	2.59526	0.489278	2.22736	0.722681	2.13207
	59.404	20.8457	25.384	21.0081	24.8462	15.2681	19.0352	15.2573	18.4004	8.83576	11.8339	8.73629	12.0067	5.13075	6.80143	4.99822	6.9227	2.6505	4.48824	2.61075	4.53574	1.64006	3.31086	1.54193	3.00804	0.658407	2.62798	0.762024	2.59634	0.48963	2.21795	0.723162	2.13261
	59.504	20.879	25.3924	21.0148	24.8576	15.2827	19.0632	15.2746	18.419	8.84963	11.8535	8.74892	12.0202	5.10243	6.8133	5.00531	6.9305	2.65343	4.50043	2.61447	4.53988	1.6433	3.31101	1.54382	3.01017	0.661337	2.62814	0.762982	2.59742	0.488341	2.22607	0.723643	2.13315
	59.604	20.8761	25.4109	21.0215	24.869	15.2952	19.0929	15.2919	18.4375	8.85127	11.8533	8.76155	12.0338	5.09579	6.81958	5.01241	6.9383	2.64226	4.50686	2.61818	4.54402	1.64385	3.31073	1.54572	3.0123	0.661724	2.63864	0.763939	2.5985	0.493107	2.21736	0.724124	2.1337
	59.704	20.8768	25.4286	21.0281	24.8803	15.2909	19.0994	15.3091	18.4561	8.87107	11.8902	8.77416	12.0474	5.07278	6.81823	5.0195	6.9461	2.6352	4.50536	2.62189	4.54816	1.63631	3.3283	1.54762	3.01443	0.662159	2.63354	0.764897	2.59957	0.492916	2.23101	0.724605	2.13424
	59.804	20.9003	25.4313	21.0347	24.8915	15.3043	19.1219	15.3264	18.4746	8.8806	11.893	8.78677	12.0609	5.07403	6.82045	5.02659	6.9539	2.6555	4.50461	2.62561	4.5523	1.63334	3.33098	1.54951	3.01656	0.651688	2.63607	0.765855	2.60065	0.490883	2.2262	0.725086	2.13478
	59.904	20.8913	25.4474	21.0412	24.9027	15.307	19.1459	15.3436	18.4931	8.89392	11.905	8.79937	12.0745	5.08532	6.82527	5.03368	6.9617	2.65789	4.53208	2.62932	4.55644	1.64073	3.34314	1.55141	3.01868	0.666103	2.64057	0.766812	2.60173	0.496548	2.22273	0.725567	2.13532
	60.004	20.8598	25.4505	21.0477	24.9139	15.3189	19.1603	15.3608	18.5116	8.88623	11.8933	8.81197	12.088	5.09575	6.82886	5.04076	6.96949	2.64941	4.5274	2.63304	4.56058	1.6585	3.35001	1.5533	3.02081	0.657315	2.63557	0.76777	2.60281	0.464787	2.21414	0.726048	2.13587
	60.104	20.8745	25.4609	21.0542	24.9249	15.371	19.1702	15.3779	18.53	8.90791	11.9145	8.82457	12.1015	5.09821	6.84268	5.04785	6.97728	2.64859	4.53011	2.63675	4.56472	1.66127	3.35289	1.5552	3.02294	0.65977	2.63048	0.768727	2.60389	0.479748	2.2167	0.726529	2.13641
	60.204	20.8823	25.4646	21.0605	24.936	15.3609	19.1823	15.395	18.5484	8.91603	11.9228	8.83715	12.115	5.08649	6.84645	5.05494	6.98508	2.65265	4.53765	2.64046	4.56886	1.64971	3.36026	1.5571	3.02507	0.648525	2.63832	0.769685	2.60497	0.486782	2.21658	0.72701	2.13695
	60.304	20.8828	25.4759	21.0669	24.947	15.4188	19.1972	15.4121	18.5668	8.9358	11.9374	8.84974	12.1285	5.07923	6.84555	5.06202	6.99287	2.6682	4.55237	2.64417	4.573	1.63854	3.37545	1.55899	3.0272	0.648603	2.64086	0.770643	2.60605	0.475607	2.21973	0.727491	2.13749
	60.404	20.8964	25.4834	21.0732	24.9579	15.4398	19.197	15.4291	18.5852	8.94924	11.9571	8.86231	12.142	5.10016	6.84527	5.0691	7.00065	2.66211	4.56411	2.64789	4.57713	1.6437	3.38251	1.56089	3.02932	0.650478	2.62964	0.7716	2.60712	0.469204	2.22352	0.727972	2.13804
	60.504	20.919	25.5005	21.0794	24.9687	15.4546	19.1991	15.4462	18.6035	8.95978	11.982	8.87488	12.1555	5.09618	6.85936	5.07619	7.00844	2.67687	4.56571	2.6516	4.58127	1.64346	3.3888	1.56278	3.03145	0.653837	2.64295	0.772558	2.6082	0.46147	2.22136	0.728453	2.13858
	60.604	20.9412	25.4936	21.0856	24.9796	15.4765	19.215	15.4632	18.6218	8.96306	11.9754	8.88744	12.169	5.13774	6.86355	5.08327	7.01622	2.67594	4.57411	2.65531	4.58541	1.64956	3.38564	1.56468	3.03358	0.663676	2.63948	0.773515	2.60928	0.475842	2.21023	0.728934	2.13912
	60.704	20.9488	25.5056	21.0918	24.9903	15.4768	19.2345	15.4801	18.64	8.97463	11.9946	8.9	12.1825	5.14978	6.86402	5.09035	7.024	2.6875	4.57786	2.65902	4.58954	1.63846	3.4047	1.56657	3.03571	0.644619	2.63198	0.774473	2.61036	0.487247	2.21023	0.729415	2.13967
	60.804	20.9527	25.5154	21.0979	25.001	15.4775	19.241	15.4971	18.6583	8.99439	12.0161	8.91255	12.196	5.17689	6.87427	5.09742	7.03179	2.68757	4.56921	2.66273	4.59368	1.64963	3.40323	1.56847	3.03783	0.644697	2.63051	0.77543	2.61144	0.487173	2.20501	0.729896	2.14021
	60.904	20.9738	25.5161	21.1039	25.0117	15.51	19.2572	15.514	18.6765	9.03365	12.0214	8.92509	12.2095	5.17004	6.89789	5.1045	7.03956	2.69621	4.58439	2.66644	4.59782	1.6392	3.40436	1.57036	3.03996	0.645828	2.63461	0.776388	2.61252	0.496269	2.20161	0.730377	2.14075
	61.004	20.9782	25.5297	21.1099	25.0223	15.5424	19.2789	15.5309	18.6947	9.05974	12.05	8.93763	12.2229	5.16333	6.88839	5.11157	7.04734	2.70605	4.57521	2.67015	4.60195	1.6453	3.41704	1.57226	3.04209	0.651455	2.6251	0.777345	2.6136	0.501431	2.20351	0.730858	2.14129
	61.104	20.9668	25.5332	21.1159	25.0328	15.5541	19.3134	15.5477	18.7128	9.08271	12.0612	8.95017	12.2364	5.16364	6.9038	5.11865	7.05512	2.71402	4.5789	2.67386	4.60609	1.64514	3.42104	1.57415	3.04422	0.643642	2.62879	0.778302	2.61467	0.482365	2.20705	0.731339	2.14184
	61.204	20.9561	25.5397	21.1218	25.0433	15.5663	19.3316	15.5645	18.7309	9.09064	12.0719	8.9627	12.2498	5.16407	6.92186	5.12572	7.06289	2.71789	4.58915	2.67757	4.61022	1.65697	3.41973	1.57605	3.04634	0.643759	2.62732	0.77926	2.61575	0.482481	2.20604	0.73182	2.14238
	61.304	20.9566	25.5443	21.1277	25.0538	15.5864	19.3435	15.5813	18.749	9.09158	12.0762	8.97522	12.2633	5.17267	6.93439	5.13279	7.07066	2.71461	4.5898	2.68128	4.61435	1.65369	3.42429	1.57794	3.04847	0.64501	2.63985	0.780217	2.61683	0.483419	2.20608	0.7323	2.14292
	61.404	20.9844	25.5507	21.1335	25.0642	15.5953	19.3389	15.5981	18.7671	9.11111	12.0941	8.98773	12.2767	5.16501	6.94014	5.13986	7.07843	2.73445	4.58492	2.68499	4.61849	1.65369	3.41879	1.57984	3.0506	0.660322	2.63779	0.781174	2.61791	0.502485	2.18573	0.732781	2.14346
	61.504	21.0089	25.5647	21.1393	25.0745	15.6144	19.3843	15.6148	18.7851	9.12502	12.0966	9.00024	12.2901	5.16314	6.94305	5.14693	7.0862	2.74336	4.59814	2.6887	4.62262	1.64807	3.42139	1.58173	3.05272	0.662198	2.62898	0.782132	2.61899	0.505139	2.20739	0.733262	2.14401
	61.604	20.9939	25.5655	21.1451	25.0848	15.6003	19.4119	15.6315	18.8031	9.15564	12.0973	9.01275	12.3035	5.17829	6.95502	5.154	7.09397	2.72867	4.58761	2.69241	4.62675	1.65947	3.41414	1.58363	3.05485	0.658288	2.6297	0.783089	2.62007	0.516543	2.20014	0.733743	2.14455
	61.704	20.9978	25.5817	21.1508	25.0951	15.6044	19.4362	15.6482	18.8211	9.16397	12.1022	9.02525	12.3169	5.1863	6.95618	5.16107	7.10173	2.73652	4.59611	2.69612	4.63089	1.65607	3.41842	1.58552	3.05697	0.654579	2.64179	0.784046	2.62114	0.524088	2.20473	0.734224	2.14509
	61.804	21.0349	25.5799	21.1565	25.1052	15.6307	19.4495	15.6648	18.8391	9.17026	12.1197	9.03774	12.3303	5.18962	6.96911	5.16813	7.1095	2.74375	4.5978	2.69983	4.63502	1.66205	3.4087	1.58742	3.0591	0.649145	2.63598	0.785003	2.62222	0.519903	2.20267	0.734705	2.14563
	61.904	21.0307	25.5903	21.1621	25.1154	15.6649	19.4681	15.6814	18.857	9.16135	12.1222	9.05022	12.3437	5.20321	6.97621	5.1752	7.11726	2.76562	4.59693	2.70353	4.63915	1.66533	3.40782	1.58931	3.06123	0.644932	2.6351	0.78596	2.6233	0.522404	2.19383	0.735186	2.14618
	62.004	21.0447	25.6006	21.1677	25.1255	15.6939	19.4897	15.698	18.8749	9.17537	12.1327	9.0627	12.3571	5.20942	6.98277	5.18226	7.12502	2.77934	4.59927	2.70724	4.64328	1.65936	3.41033	1.5912	3.06335	0.658174	2.63698	0.786918	2.62438	0.528147	2.19632	0.735667	2.14672
	62.104	21.075	25.599	21.1732	25.1355	15.7004	19.5	15.7145	18.8928	9.18623	12.131	9.07518	12.3705	5.20825	6.99258	5.18932	7.13277	2.79348	4.59783	2.71095	4.64741	1.65068	3.41264	1.5931	3.06548	0.657315	2.63648	0.787875	2.62546	0.527599	2.19473	0.736147	2.14726
	62.204	21.1018	25.6142	21.1787	25.1455	15.7163	19.5033	15.731	18.9106	9.18603	12.1539	9.08765	12.3839	5.20868	6.99214	5.19638	7.14053	2.77859	4.60067	2.71465	4.65154	1.6433	3.41173	1.59499	3.0676	0.657431	2.65026	0.788832	2.62653	0.527877	2.19789	0.736628	2.14781
	62.304	21.0984	25.6235	21.1841	25.1554	15.7316	19.5242	15.7475	18.9284	9.18869	12.1787	9.10011	12.3972	5.21102	7.01733	5.20344	7.14829	2.79296	4.59837	2.71836	4.65567	1.65361	3.41364	1.59689	3.06973	0.660244	2.64076	0.789789	2.62761	0.530529	2.19167	0.737109	2.14835
	62.404	21.1469	25.6301	21.1896	25.1653	15.7541	19.5274	15.764	18.9462	9.18787	12.1893	9.11256	12.4106	5.19973	7.03971	5.2105	7.15604	2.80339	4.60543	2.72207	4.6598	1.65217	3.40851	1.59878	3.07185	0.65958	2.6436	0.790746	2.62869	0.549084	2.20248	0.73759	2.14889
	62.504	21.1577	25.6324	21.1949	25.1752	15.7952	19.5411	15.7804	18.9639	9.20275	12.1954	9.12501	12.424	5.22524	7.04495	5.21756	7.16379	2.80625	4.59927	2.72577	4.66393	1.63611	3.40299	1.60067	3.07398	0.670088	2.6451	0.791703	2.62977	0.551779	2.18852	0.738071	2.14943
	62.604	21.1793	25.6483	21.2003	25.185	15.8059	19.5728	15.7968	18.9817	9.21229	12.243	9.13746	12.4373	5.23883	7.04951	5.22461	7.17154	2.79656	4.60399	2.72948	4.66806	1.6383	3.43098	1.60257	3.07611	0.66415	2.64607	0.79266	2.63085	0.553189	2.19698	0.738552	2.14998
	62.704	21.1928	25.6505	21.2056	25.1947	15.8266	19.5791	15.8132	18.9994	9.20674	12.2609	9.1499	12.4506	5.23688	7.05596	5.23167	7.17929	2.78727	4.61418	2.73318	4.67218	1.64854	3.42898	1.60446	3.07823	0.666103	2.64454	0.793617	2.63192	0.536077	2.1917	0.739032	2.15052
	62.804	21.2068	25.6547	21.2108	25.2044	15.8341	19.6023	15.8295	19.017	9.2176	12.2729	9.16233	12.464	5.24071	7.07542	5.23872	7.18703	2.79406	4.61787	2.73689	4.67631	1.67424	3.44079	1.60636	3.08036	0.669615	2.64808	0.794574	2.633	0.551153	2.19945	0.739513	2.15106
	62.904	21.1773	25.6723	21.216	25.214	15.8701	19.6204	15.8459	19.0347	9.24978	12.2827	9.17475	12.4773	5.2604	7.07758	5.24577	7.19478	2.80281	4.61627	2.74059	4.68044	1.66331	3.4353	1.60825	3.08248	0.681646	2.65461	0.795531	2.63408	0.560064	2.20176	0.739994	2.1516
	63.004	21.187	25.6678	21.2212	25.2236	15.8945	19.6164	15.8621	19.0523	9.26291	12.3091	9.18717	12.4906	5.26274	7.07743	5.25282	7.20252	2.80437	4.62361	2.7443	4.68456	1.65361	3.43795	1.61014	3.08461	0.679462	2.65398	0.796488	2.63516	0.573032	2.19317	0.740475	2.15215
	63.104	21.1866	25.6779	21.2263	25.2332	15.8952	19.6498	15.8784	19.0699	9.25994	12.323	9.19959	12.5039	5.28602	7.09864	5.25987	7.21026	2.79734	4.62577	2.748	4.68869	1.65393	3.42854	1.61204	3.08673	0.66415	2.65614	0.797445	2.63624	0.569279	2.19579	0.740955	2.15269
	63.204	21.1959	25.669	21.2314	25.2427	15.9312	19.6788	15.8946	19.0874	9.29135	12.3301	9.212	12.5172	5.299	7.11645	5.26692	7.218	2.79406	4.63608	2.75171	4.69282	1.65861	3.4162	1.61393	3.08885	0.672895	2.66223	0.798402	2.63731	0.570374	2.20142	0.741436	2.15323
	63.304	21.1909	25.689	21.2365	25.2521	15.9499	19.6918	15.9108	19.1049	9.29463	12.3698	9.2244	12.5305	5.31665	7.10986	5.27396	7.22574	2.80828	4.63652	2.75541	4.69694	1.65799	3.42102	1.61582	3.09098	0.684147	2.65564	0.799359	2.63839	0.565685	2.19529	0.741917	2.15377
	63.404	21.2101	25.6951	21.2415	25.2616	15.9695	19.706	15.927	19.1224	9.31462	12.3995	9.23679	12.5438	5.30946	7.1238	5.28101	7.23347	2.80078	4.63124	2.75911	4.70107	1.66909	3.44604	1.61772	3.0931	0.687588	2.6616	0.800316	2.63947	0.565372	2.20048	0.742398	2.15432
	63.504	21.2205	25.6994	21.2465	25.2709	15.996	19.7444	15.9431	19.1399	9.33787	12.4074	9.24918	12.5571	5.33645	7.12764	5.28805	7.2412	2.79699	4.63133	2.76282	4.70519	1.65748	3.43489	1.61961	3.09523	0.687077	2.66123	0.801273	2.64055	0.557835	2.18917	0.742878	2.15486
	63.604	21.1934	25.7053	21.2514	25.2802	15.9915	19.7554	15.9592	19.1573	9.35483	12.4247	9.26157	12.5703	5.34997	7.12274	5.2951	7.24894	2.81457	4.62986	2.76652	4.70932	1.6599	3.45217	1.6215	3.09735	0.677939	2.64851	0.802229	2.64162	0.568229	2.18786	0.743359	2.1554
	63.704	21.2055	25.7186	21.2563	25.2895	16.0305	19.7799	15.9753	19.1748	9.34884	12.4226	9.27395	12.5836	5.35118	7.13904	5.30214	7.25667	2.80375	4.63524	2.77022	4.71344	1.67221	3.43832	1.62339	3.09948	0.690556	2.6656	0.803186	2.6427	0.587094	2.19745	0.74384	2.15594
	63.804	21.2254	25.7231	21.2612	25.2987	16.0513	19.8116	15.9913	19.1921	9.3815	12.4391	9.28632	12.5968	5.3604	7.1323	5.30918	7.2644	2.8011	4.63599	2.77392	4.71756	1.6619	3.43955	1.62529	3.1016	0.691178	2.66604	0.804143	2.64378	0.561623	2.20555	0.744321	2.15648
	63.904	21.2304	25.7216	21.266	25.3079	16.0866	19.8143	16.0073	19.2095	9.41228	12.464	9.29868	12.6101	5.38353	7.1308	5.31622	7.27212	2.82031	4.63871	2.77762	4.72168	1.67362	3.4607	1.62718	3.10372	0.683681	2.66048	0.8051	2.64486	0.557407	2.19592	0.744801	2.15703
	64.004	21.2604	25.7311	21.2708	25.317	16.1137	19.8236	16.0233	19.2268	9.4226	12.4738	9.31105	12.6233	5.39508	7.13243	5.32325	7.27985	2.80859	4.6594	2.78133	4.72581	1.68908	3.45467	1.62907	3.10585	0.683681	2.6507	0.806057	2.64593	0.561466	2.19036	0.745282	2.15757
	64.104	21.2629	25.7364	21.2755	25.3261	16.1072	19.8452	16.0393	19.2441	9.41326	12.4758	9.3234	12.6366	5.39606	7.14605	5.33029	7.28757	2.80535	4.66099	2.78503	4.72993	1.69756	3.45626	1.63097	3.10797	0.696377	2.66401	0.807013	2.64701	0.565884	2.19945	0.745763	2.15811
	64.204	21.3005	25.7444	21.2803	25.3351	16.1265	19.8761	16.0552	19.2614	9.42494	12.4988	9.33575	12.6498	5.39571	7.16905	5.33733	7.29529	2.79844	4.67274	2.78873	4.73405	1.69799	3.45255	1.63286	3.11009	0.696493	2.66404	0.80797	2.64809	0.554747	2.20324	0.746244	2.15865
	64.304	21.2796	25.7506	21.2849	25.3441	16.1101	19.9018	16.0711	19.2786	9.43572	12.5086	9.34809	12.663	5.38774	7.17974	5.34436	7.30301	2.8125	4.67515	2.79243	4.73817	1.70861	3.4587	1.63475	3.11222	0.698833	2.66645	0.808927	2.64917	0.55756	2.19392	0.746724	2.1592
	64.404	21.2817	25.75	21.2896	25.353	16.1384	19.9128	16.0869	19.2959	9.45576	12.5123	9.36043	12.6762	5.39653	7.18217	5.35139	7.31073	2.80535	4.69039	2.79613	4.74229	1.71709	3.46239	1.63664	3.11434	0.696377	2.67701	0.809883	2.65024	0.546352	2.19339	0.747205	2.15974
	64.504	21.2734	25.7623	21.2942	25.3619	16.1406	19.941	16.1028	19.3131	9.47861	12.5207	9.37276	12.6894	5.42251	7.18314	5.35842	7.31844	2.81257	4.70636	2.79983	4.74641	1.72057	3.4782	1.63854	3.11646	0.706724	2.67423	0.81084	2.65132	0.538107	2.20561	0.747686	2.16028
	64.604	21.2978	25.7697	21.2988	25.3708	16.1391	19.9517	16.1186	19.3302	9.49549	12.5199	9.38508	12.7026	5.43173	7.19058	5.36546	7.32616	2.81023	4.71724	2.80353	4.75053	1.734	3.47704	1.64043	3.11859	0.68954	2.67307	0.811796	2.6524	0.540768	2.20492	0.748166	2.16082
	64.704	21.3021	25.7807	21.3033	25.3796	16.143	19.9596	16.1344	19.3473	9.52025	12.5316	9.3974	12.7158	5.4204	7.20186	5.37248	7.33387	2.80297	4.71727	2.80723	4.75465	1.73346	3.47739	1.64232	3.12071	0.701492	2.6656	0.812753	2.65348	0.551783	2.2048	0.748647	2.16137
	64.804	21.3139	25.7845	21.3078	25.3884	16.1473	19.9709	16.1501	19.3644	9.56611	12.543	9.40971	12.729	5.40954	7.20074	5.37951	7.34158	2.8107	4.71989	2.81093	4.75877	1.72979	3.48064	1.64421	3.12283	0.69688	2.6687	0.81371	2.65455	0.547794	2.20804	0.749127	2.16191
	64.904	21.3111	25.7936	21.3123	25.3971	16.1595	20.0035	16.1658	19.3815	9.58201	12.5793	9.42202	12.7422	5.41685	7.19546	5.38654	7.34929	2.81941	4.71039	2.81463	4.76289	1.71912	3.48614	1.6461	3.12496	0.694502	2.68217	0.814666	2.65563	0.532759	2.20964	0.749608	2.16245
	65.004	21.3014	25.7974	21.3167	25.4058	16.1577	20.0268	16.1815	19.3986	9.57693	12.5879	9.43432	12.7553	5.40036	7.2103	5.39356	7.357	2.82918	4.72571	2.81833	4.76701	1.73264	3.48505	1.648	3.12708	0.696456	2.68576	0.815623	2.65671	0.51612	2.20198	0.750089	2.16299
	65.104	21.2971	25.7973	21.3211	25.4144	16.1535	20.0379	16.1972	19.4156	9.6013	12.622	9.44661	12.7685	5.4202	7.20595	5.40059	7.36471	2.82168	4.73308	2.82202	4.77112	1.73295	3.46586	1.64989	3.1292	0.700514	2.68486	0.816579	2.65778	0.531273	2.21248	0.750569	2.16354
	65.204	21.2716	25.8252	21.3255	25.423	16.1599	20.0666	16.2128	19.4326	9.64475	12.6386	9.4589	12.7817	5.43755	7.21558	5.40761	7.37241	2.8423	4.74255	2.82572	4.77524	1.73857	3.47517	1.65178	3.13132	0.705669	2.69057	0.817536	2.65886	0.525807	2.21023	0.75105	2.16408
	65.304	21.2674	25.8151	21.3298	25.4315	16.1715	20.0718	16.2284	19.4495	9.64822	12.6556	9.47118	12.7948	5.47243	7.22396	5.41463	7.38011	2.83109	4.75062	2.82942	4.77936	1.73486	3.47198	1.65367	3.13345	0.698213	2.68754	0.818492	2.65994	0.540841	2.19564	0.751531	2.16462
	65.404	21.2735	25.8303	21.3341	25.44	16.1763	20.0945	16.2439	19.4665	9.64631	12.6829	9.48345	12.8079	5.49645	7.22777	5.42165	7.38781	2.85168	4.75473	2.83312	4.78347	1.74014	3.47642	1.65556	3.13557	0.707235	2.70292	0.819449	2.66102	0.537992	2.20382	0.752011	2.16516
	65.504	21.2835	25.8424	21.3384	25.4485	16.2027	20.1103	16.2595	19.4834	9.66026	12.6946	9.49572	12.8211	5.49243	7.24371	5.42867	7.39551	2.86187	4.74693	2.83681	4.78759	1.7544	3.49142	1.65746	3.13769	0.709932	2.69917	0.820405	2.66209	0.540842	2.21492	0.752492	2.1657
	65.604	21.3005	25.8538	21.3426	25.4569	16.2205	20.1147	16.275	19.5003	9.646	12.7179	9.50799	12.8342	5.48895	7.25495	5.43569	7.40321	2.85168	4.75865	2.84051	4.79171	1.7592	3.5033	1.65935	3.13981	0.706764	2.70307	0.821361	2.66317	0.538932	2.21898	0.752973	2.16625
	65.704	21.3067	25.8557	21.3468	25.4653	16.2541	20.1442	16.2905	19.5171	9.64924	12.7239	9.52025	12.8473	5.49267	7.26177	5.4427	7.4109	2.8546	4.76109	2.84421	4.79582	1.75416	3.50511	1.66124	3.14193	0.710165	2.70942	0.822318	2.66425	0.548887	2.22127	0.753453	2.16679
	65.804	21.3033	25.8493	21.351	25.4736	16.2812	20.1597	16.3059	19.5339	9.64799	12.7289	9.5325	12.8604	5.50017	7.28924	5.44972	7.4186	2.85039	4.7734	2.8479	4.79994	1.75041	3.50633	1.66313	3.14405	0.721883	2.71392	0.823274	2.66532	0.55264	2.22233	0.753934	2.16733
	65.904	21.3082	25.8685	21.3551	25.4819	16.3088	20.1686	16.3213	19.5507	9.63401	12.752	9.54474	12.8735	5.53571	7.29764	5.45673	7.42629	2.84765	4.77383	2.8516	4.80405	1.75908	3.50629	1.66502	3.14618	0.72665	2.72576	0.82423	2.6664	0.554127	2.22167	0.754414	2.16787
	66.004	21.3241	25.8705	21.3592	25.4901	16.3177	20.2009	16.3367	19.5675	9.62252	12.7538	9.55698	12.8866	5.53626	7.31823	5.46374	7.43398	2.8557	4.78255	2.85529	4.80816	1.75916	3.50782	1.66691	3.1483	0.726257	2.72729	0.825187	2.66748	0.565765	2.21617	0.754895	2.16842
	66.104	21.3436	25.8888	21.3633	25.4983	16.3421	20.2159	16.3521	19.5842	9.63116	12.7613	9.56921	12.8997	5.5527	7.32543	5.47076	7.44167	2.86402	4.77849	2.85899	4.81228	1.74436	3.4958	1.6688	3.15042	0.73161	2.72605	0.826143	2.66855	0.570334	2.22242	0.755375	2.16896
	66.204	21.3575	25.8914	21.3673	25.5065	16.3861	20.2339	16.3674	19.6009	9.64034	12.7942	9.58144	12.9128	5.57001	7.33164	5.47777	7.44935	2.85851	4.79627	2.86269	4.81639	1.7426	3.50967	1.67069	3.15254	0.733603	2.71726	0.827099	2.66963	0.572639	2.21786	0.755856	2.1695
	66.304	21.3704	25.8955	21.3714	25.5146	16.387	20.2532	16.3827	19.6176	9.61904	12.8183	9.59366	12.9259	5.567	7.33508	5.48478	7.45704	2.85925	4.80002	2.86638	4.8205	1.74756	3.52498	1.67259	3.15466	0.738252	2.72101	0.828055	2.67071	0.584787	2.22083	0.756336	2.17004
	66.404	21.3679	25.9052	21.3753	25.5227	16.3835	20.2832	16.398	19.6343	9.62385	12.836	9.60587	12.9389	5.56837	7.32268	5.49178	7.46472	2.86828	4.81027	2.87007	4.82461	1.74455	3.51179	1.67448	3.15678	0.735556	2.71954	0.829012	2.67178	0.574591	2.20795	0.756817	2.17058
	66.504	21.3746	25.9069	21.3793	25.5307	16.399	20.3002	16.4132	19.6509	9.65733	12.8722	9.61808	12.952	5.56684	7.33933	5.49879	7.4724	2.86675	4.81568	2.87377	4.82873	1.75897	3.51767	1.67637	3.1589	0.738253	2.72495	0.829968	2.67286	0.584787	2.21351	0.757298	2.17113
	66.604	21.3903	25.9107	21.3832	25.5387	16.3992	20.3081	16.4284	19.6675	9.64673	12.8919	9.63029	12.965	5.56672	7.35895	5.50579	7.48008	2.85961	4.8153	2.87746	4.83284	1.75916	3.52901	1.67826	3.16102	0.738287	2.72504	0.830924	2.67394	0.596701	2.21345	0.757778	2.17167
	66.704	21.405	25.9191	21.3871	25.5466	16.4293	20.3078	16.4436	19.6841	9.66451	12.904	9.64248	12.9781	5.57825	7.34777	5.5128	7.48776	2.87035	4.81615	2.88116	4.83695	1.75053	3.51752	1.68015	3.16314	0.733719	2.73292	0.83188	2.67501	0.588068	2.21398	0.758259	2.17221
	66.804	21.4083	25.9366	21.3909	25.5545	16.467	20.3257	16.4587	19.7006	9.67268	12.9259	9.65467	12.9911	5.57439	7.3653	5.5198	7.49544	2.87852	4.84118	2.88485	4.84106	1.76979	3.5352	1.68204	3.16527	0.741414	2.73873	0.832836	2.67609	0.596074	2.23151	0.758739	2.17275
	66.904	21.4032	25.9372	21.3948	25.5624	16.4426	20.3384	16.4739	19.7171	9.6867	12.9491	9.66685	13.0041	5.59919	7.37761	5.5268	7.50311	2.8916	4.82302	2.88854	4.84517	1.76006	3.53595	1.68393	3.16739	0.747158	2.73198	0.833792	2.67717	0.609318	2.23211	0.75922	2.1733
	67.004	21.4145	25.9403	21.3986	25.5702	16.4501	20.3577	16.4889	19.7336	9.70998	12.9605	9.67903	13.0172	5.59919	7.38902	5.5338	7.51078	2.90332	4.84536	2.89223	4.84928	1.76428	3.52704	1.68582	3.16951	0.758877	2.74682	0.834749	2.67824	0.609165	2.23523	0.7597	2.17384
	67.104	21.4318	25.939	21.4023	25.578	16.4489	20.3905	16.504	19.7501	9.73506	12.9825	9.69121	13.0302	5.59771	7.40267	5.5408	7.51845	2.90934	4.83605	2.89593	4.85339	1.77061	3.53024	1.68771	3.17163	0.756924	2.74876	0.835704	2.67932	0.607838	2.23389	0.760181	2.17438
	67.204	21.4239	25.9432	21.406	25.5858	16.4674	20.4025	16.519	19.7665	9.74724	12.9746	9.70337	13.0432	5.60145	7.39092	5.5478	7.52612	2.92089	4.84774	2.89962	4.8575	1.78936	3.52942	1.6896	3.17375	0.757236	2.73748	0.83666	2.6804	0.619396	2.22558	0.760661	2.17492
	67.304	21.4246	25.9658	21.4098	25.5935	16.449	20.4136	16.534	19.7829	9.77811	12.9855	9.71553	13.0562	5.58653	7.40199	5.55479	7.53379	2.92145	4.85083	2.90331	4.8616	1.78943	3.52549	1.69149	3.17587	0.768408	2.74057	0.837617	2.68147	0.619162	2.22164	0.761142	2.17546
	67.404	21.4145	25.9786	21.4134	25.6011	16.4817	20.4385	16.549	19.7993	9.79939	12.9866	9.72768	13.0692	5.62251	7.41952	5.56179	7.54145	2.94226	4.84461	2.907	4.86571	1.79463	3.53832	1.69338	3.17799	0.76298	2.74217	0.838573	2.68255	0.620455	2.23058	0.761622	2.17601
	67.504	21.4375	25.978	21.4171	25.6088	16.5017	20.4611	16.5639	19.8157	9.8303	12.9899	9.73983	13.0821	5.6109	7.43043	5.56878	7.54912	2.94254	4.85895	2.91069	4.86982	1.7835	3.5297	1.69527	3.18011	0.770596	2.75698	0.839529	2.68363	0.601818	2.23382	0.762103	2.17655
	67.604	21.4368	25.9943	21.4207	25.6164	16.5169	20.4736	16.5789	19.832	9.83037	12.9754	9.75197	13.0951	5.6152	7.44639	5.57577	7.55678	2.95714	4.86024	2.91438	4.87392	1.78686	3.52317	1.69716	3.18223	0.773641	2.7617	0.840484	2.6847	0.620649	2.2423	0.762583	2.17709
	67.704	21.4516	25.9924	21.4243	25.6239	16.5458	20.4983	16.5937	19.8483	9.8674	12.9848	9.76411	13.1081	5.6488	7.45186	5.58276	7.56444	2.94824	4.85742	2.91807	4.87803	1.79717	3.52817	1.69905	3.18435	0.776455	2.75889	0.84144	2.68578	0.615025	2.2362	0.763064	2.17763
	67.804	21.4599	26.0119	21.4279	25.6314	16.5388	20.5112	16.6086	19.8646	9.87568	12.9975	9.77624	13.1211	5.64801	7.45258	5.58975	7.5721	2.94871	4.8469	2.92176	4.88214	1.79717	3.52858	1.70094	3.18646	0.776455	2.74836	0.842396	2.68686	0.61565	2.24067	0.763544	2.17817
	67.904	21.4824	26.001	21.4314	25.6389	16.5471	20.5224	16.6234	19.8808	9.89521	13.0441	9.78836	13.134	5.66755	7.47233	5.59674	7.57976	2.96746	4.85868	2.92545	4.88624	1.80842	3.50958	1.70283	3.18858	0.776295	2.74842	0.843352	2.68793	0.626743	2.22902	0.764024	2.17872
	68.004	21.475	26.0155	21.4349	25.6463	16.5745	20.5262	16.6382	19.897	9.92361	13.0556	9.80047	13.147	5.66469	7.4758	5.60373	7.58741	2.95711	4.87355	2.92914	4.89035	1.80635	3.51648	1.70472	3.1907	0.769698	2.75157	0.844308	2.68901	0.612326	2.22842	0.764505	2.17926
	68.104	21.4816	26.0286	21.4384	25.6537	16.5852	20.5471	16.653	19.9132	9.93205	13.0687	9.81259	13.1599	5.65564	7.48858	5.61071	7.59506	2.96727	4.87508	2.93283	4.89445	1.80791	3.51801	1.70661	3.19282	0.783291	2.75279	0.845264	2.69008	0.614201	2.23417	0.764985	2.1798
	68.204	21.4835	26.0318	21.4418	25.6611	16.6169	20.5698	16.6677	19.9294	9.91584	13.0833	9.82469	13.1728	5.69567	7.48005	5.6177	7.60272	2.98027	4.88999	2.93652	4.89856	1.82201	3.50964	1.7085	3.19494	0.785826	2.74848	0.84622	2.69116	0.608458	2.24439	0.765466	2.18034
	68.304	21.4826	26.0295	21.4453	25.6684	16.6143	20.5912	16.6824	19.9455	9.93826	13.112	9.83679	13.1858	5.70231	7.48977	5.62468	7.61037	2.97223	4.89095	2.94021	4.90266	1.83194	3.50311	1.71039	3.19706	0.811216	2.75773	0.847175	2.69224	0.599478	2.23833	0.765946	2.18088
	68.404	21.4957	26.033	21.4486	25.6757	16.6652	20.6209	16.6971	19.9616	9.95178	13.123	9.84888	13.1987	5.69208	7.50043	5.63166	7.61801	2.99652	4.88677	2.9439	4.90676	1.82248	3.49064	1.71228	3.19918	0.790361	2.75698	0.848131	2.69331	0.597994	2.22632	0.766426	2.18143
	68.504	21.5062	26.0428	21.452	25.6829	16.6715	20.6159	16.7117	19.9777	9.95791	13.1341	9.86096	13.2116	5.67165	7.51448	5.63864	7.62566	2.99156	4.89349	2.94759	4.91087	1.83252	3.49361	1.71417	3.2013	0.800088	2.75948	0.849087	2.69439	0.60006	2.23632	0.766907	2.18197
	68.604	21.5088	26.0482	21.4554	25.6901	16.6863	20.6294	16.7263	19.9937	9.98025	13.182	9.87304	13.2245	5.68227	7.52015	5.64562	7.6333	2.99812	4.91352	2.95128	4.91497	1.83565	3.49801	1.71606	3.20342	0.8029	2.76467	0.850043	2.69547	0.602561	2.24527	0.767387	2.18251
	68.704	21.5021	26.0502	21.4587	25.6973	16.7099	20.658	16.7409	20.0097	9.98552	13.2105	9.88512	13.2374	5.68599	7.53749	5.6526	7.64095	2.99902	4.91181	2.95496	4.91907	1.84014	3.49661	1.71795	3.20553	0.807705	2.76202	0.850998	2.69654	0.607365	2.24355	0.767868	2.18305
	68.804	21.4822	26.0747	21.462	25.7044	16.6991	20.6714	16.7555	20.0257	10.0199	13.216	9.89719	13.2503	5.67938	7.5542	5.65958	7.64859	3.00711	4.91727	2.95865	4.92317	1.83979	3.50161	1.71983	3.20765	0.807348	2.75623	0.851954	2.69762	0.599203	2.25636	0.768348	2.18359
	68.904	21.4855	26.0696	21.4652	25.7115	16.7094	20.6935	16.77	20.0417	10.0188	13.2334	9.90924	13.2631	5.69001	7.5608	5.66655	7.65623	3.02539	4.9273	2.96234	4.92727	1.84307	3.4882	1.72172	3.20977	0.798916	2.75454	0.85291	2.69869	0.579357	2.25482	0.768828	2.18414
	69.004	21.4871	26.0764	21.4685	25.7186	16.7224	20.7079	16.7845	20.0576	10.0285	13.2178	9.9213	13.276	5.70352	7.56742	5.67353	7.66386	3.02296	4.92268	2.96602	4.93137	1.8444	3.48405	1.72361	3.21189	0.800713	2.7496	0.853866	2.69977	0.59256	2.25005	0.769309	2.18468
	69.104	21.4747	26.0896	21.4717	25.7256	16.7213	20.7292	16.799	20.0735	10.0311	13.2267	9.93335	13.2889	5.70969	7.5652	5.6805	7.6715	3.02554	4.93218	2.96971	4.93548	1.83104	3.48542	1.7255	3.21401	0.799073	2.74379	0.854821	2.70085	0.579201	2.24017	0.769789	2.18522
	69.204	21.4755	26.0876	21.4749	25.7326	16.7336	20.7388	16.8134	20.0894	10.064	13.2401	9.94539	13.3017	5.72223	7.57849	5.68747	7.67914	3.02168	4.93749	2.9734	4.93958	1.8328	3.49057	1.72739	3.21613	0.799892	2.7452	0.855777	2.70192	0.591588	2.24533	0.770269	2.18576
	69.304	21.5011	26.1015	21.478	25.7395	16.7337	20.7608	16.8278	20.1053	10.1048	13.2426	9.95743	13.3146	5.71356	7.59252	5.69444	7.68677	3.01785	4.94808	2.97708	4.94368	1.84694	3.48132	1.72928	3.21824	0.802938	2.74767	0.856732	2.703	0.590567	2.23654	0.77075	2.1863
	69.404	21.4924	26.1072	21.4812	25.7464	16.7666	20.7932	16.8422	20.1211	10.1157	13.2554	9.96946	13.3274	5.73649	7.60186	5.70141	7.6944	3.02062	4.95712	2.98077	4.94777	1.8383	3.49067	1.73117	3.22036	0.809774	2.7492	0.857688	2.70407	0.578497	2.24511	0.77123	2.18685
	69.504	21.4873	26.1138	21.4843	25.7533	16.7729	20.8003	16.8565	20.1369	10.1131	13.2824	9.98148	13.3403	5.75435	7.60121	5.70838	7.70203	3.02613	4.96021	2.98445	4.95187	1.84412	3.47861	1.73306	3.22248	0.815596	2.74839	0.858643	2.70515	0.591352	2.23695	0.77171	2.18739
	69.604	21.5114	26.1138	21.4874	25.7602	16.7795	20.8353	16.8708	20.1527	10.1113	13.2946	9.9935	13.3531	5.78672	7.60495	5.71535	7.70965	3.02008	4.96755	2.98814	4.95597	1.85807	3.49002	1.73494	3.2246	0.817035	2.75964	0.859599	2.70622	0.585918	2.22898	0.772191	2.18793
	69.704	21.482	26.1125	21.4904	25.767	16.8109	20.8339	16.8851	20.1684	10.1131	13.3086	10.0055	13.3659	5.79603	7.61527	5.72231	7.71728	3.01781	4.95146	2.99182	4.96007	1.85831	3.48454	1.73683	3.22671	0.806807	2.75089	0.860554	2.7073	0.586937	2.22758	0.772671	2.18847
	69.804	21.5125	26.1236	21.4935	25.7737	16.8001	20.8487	16.8994	20.1842	10.1479	13.323	10.0175	13.3787	5.82294	7.63011	5.72928	7.7249	3.02128	4.98864	2.99551	4.96417	1.83975	3.49142	1.73872	3.22883	0.81075	2.75776	0.86151	2.70838	0.578694	2.23461	0.773151	2.18901
	69.904	21.5097	26.135	21.4965	25.7805	16.8144	20.8765	16.9136	20.1999	10.1563	13.3466	10.0295	13.3916	5.80407	7.63789	5.73624	7.73252	3.03008	4.98143	2.99919	4.96826	1.85947	3.49202	1.74061	3.23095	0.815323	2.76179	0.862465	2.70945	0.576233	2.23114	0.773632	2.18955
	70.004	21.4838	26.1358	21.4995	25.7871	16.7785	20.888	16.9278	20.2155	10.1579	13.3586	10.0415	13.4044	5.80911	7.64605	5.7432	7.74014	3.0309	4.99411	3.00287	4.97236	1.85264	3.50439	1.7425	3.23306	0.808483	2.76245	0.863421	2.71053	0.577053	2.24305	0.774112	2.1901
	70.104	21.4859	26.1351	21.5025	25.7938	16.7918	20.8958	16.942	20.2312	10.1798	13.3692	10.0535	13.4171	5.81122	7.64539	5.75016	7.74776	3.01379	5.00065	3.00656	4.97646	1.85147	3.51436	1.74439	3.23518	0.80731	2.76148	0.864376	2.7116	0.571349	2.23833	0.774592	2.19064
	70.204	21.5075	26.1429	21.5054	25.8004	16.8147	20.9231	16.9561	20.2468	10.2016	13.374	10.0655	13.4299	5.81458	7.64192	5.75712	7.75538	3.02418	5.0089	3.01024	4.98055	1.85733	3.49948	1.74627	3.2373	0.824888	2.75801	0.865331	2.71268	0.582367	2.23908	0.775073	2.19118
	70.304	21.5129	26.138	21.5083	25.807	16.8504	20.938	16.9702	20.2624	10.2373	13.3881	10.0774	13.4427	5.83106	7.64877	5.76408	7.76299	3.02113	5.01558	3.01392	4.98465	1.83959	3.51836	1.74816	3.23941	0.818563	2.76439	0.866287	2.71375	0.586507	2.25311	0.775553	2.19172
	70.404	21.527	26.1466	21.5112	25.8136	16.8607	20.9546	16.9843	20.2779	10.2409	13.386	10.0894	13.4555	5.84887	7.64643	5.77103	7.7706	3.02019	5.01261	3.01761	4.98874	1.85381	3.5232	1.75005	3.24153	0.821377	2.75392	0.867242	2.71483	0.578068	2.25029	0.776033	2.19226
	70.504	21.5158	26.138	21.5141	25.8201	16.865	20.9769	16.9984	20.2934	10.2522	13.4324	10.1014	13.4682	5.84224	7.67658	5.77799	7.77822	3.02027	5.02699	3.02129	4.99283	1.85389	3.53757	1.75194	3.24365	0.821456	2.75704	0.868198	2.7159	0.589866	2.24545	0.776513	2.19281
	70.604	21.5198	26.1428	21.5169	25.8266	16.8695	21.0048	17.0124	20.3089	10.2725	13.4558	10.1133	13.481	5.86481	7.69208	5.78494	7.78583	3.01816	5.0203	3.02497	4.99693	1.85912	3.5423	1.75383	3.24576	0.826375	2.7616	0.869153	2.71698	0.587287	2.24626	0.776994	2.19335
	70.704	21.5089	26.1384	21.5198	25.8331	16.8773	21.0083	17.0264	20.3244	10.2536	13.4506	10.1253	13.4937	5.82704	7.67986	5.7919	7.79343	3.02929	5.01558	3.02865	5.00102	1.85869	3.52961	1.75571	3.24788	0.82626	2.75689	0.870108	2.71806	0.59467	2.2453	0.777474	2.19389
	70.804	21.5027	26.1513	21.5226	25.8395	16.8875	21.033	17.0403	20.3399	10.2479	13.4481	10.1372	13.5065	5.8363	7.68986	5.79885	7.80104	3.03105	5.0173	3.03233	5.00512	1.86107	3.5318	1.7576	3.25	0.828169	2.7586	0.871063	2.71913	0.596739	2.23576	0.777954	2.19443
	70.904	21.4946	26.1499	21.5254	25.8459	16.9213	21.0432	17.0543	20.3553	10.258	13.443	10.1492	13.5192	5.83161	7.70348	5.80579	7.80864	3.02214	5.01968	3.03601	5.00921	1.86389	3.55323	1.75949	3.25211	0.819424	2.76051	0.872019	2.72021	0.611118	2.24908	0.778434	2.19497
	71.004	21.5055	26.1564	21.5281	25.8522	16.9338	21.0652	17.0682	20.3707	10.2582	13.4532	10.1611	13.5319	5.84286	7.70199	5.81274	7.81625	3.02246	5.02193	3.03969	5.0133	1.87139	3.55205	1.76137	3.25423	0.819424	2.75932	0.872974	2.72128	0.607052	2.24039	0.778914	2.19551
	71.104	21.4918	26.1685	21.5309	25.8585	16.9621	21.0775	17.082	20.3861	10.2683	13.4582	10.173	13.5447	5.82965	7.70655	5.81969	7.82385	3.02019	5.02258	3.04337	5.01739	1.86162	3.57551	1.76326	3.25634	0.817158	2.75232	0.873929	2.72236	0.601353	2.25245	0.779395	2.19606
	71.204	21.5059	26.1562	21.5336	25.8648	16.9798	21.0846	17.0959	20.4014	10.2896	13.4653	10.1849	13.5574	5.8393	7.71364	5.82664	7.83145	3.015	5.01812	3.04705	5.02148	1.86346	3.56386	1.76515	3.25846	0.811334	2.7516	0.874884	2.72343	0.587717	2.24798	0.779875	2.1966
	71.304	21.4946	26.1715	21.5363	25.8711	16.9839	21.0964	17.1097	20.4167	10.2901	13.4811	10.1968	13.5701	5.8509	7.72962	5.83358	7.83904	3.02207	5.0219	3.05073	5.02557	1.87522	3.59014	1.76704	3.26057	0.819503	2.75539	0.875839	2.72451	0.599631	2.25552	0.780355	2.19714
	71.404	21.5094	26.1707	21.539	25.8773	16.9685	21.1145	17.1235	20.432	10.2937	13.5112	10.2087	13.5828	5.8352	7.73927	5.84052	7.84664	3.02652	5.02843	3.05441	5.02966	1.86748	3.57777	1.76892	3.26269	0.803799	2.75801	0.876794	2.72558	0.595646	2.24689	0.780835	2.19768
	71.504	21.4934	26.1881	21.5416	25.8835	16.9903	21.128	17.1372	20.4473	10.308	13.548	10.2206	13.5955	5.83075	7.74605	5.84747	7.85423	3.03332	5.04224	3.05809	5.03375	1.851	3.58751	1.77081	3.26481	0.810752	2.76401	0.877749	2.72666	0.590415	2.26039	0.781315	2.19822
	71.604	21.5104	26.1803	21.5442	25.8896	16.9968	21.1284	17.151	20.4625	10.3217	13.5476	10.2325	13.6081	5.84774	7.75786	5.85441	7.86182	3.03875	5.03452	3.06177	5.03784	1.85674	3.59511	1.7727	3.26692	0.816492	2.76379	0.878704	2.72773	0.596157	2.26424	0.781796	2.19876
	71.704	21.5118	26.1762	21.5468	25.8958	17.0274	21.1482	17.1647	20.4777	10.3268	13.5589	10.2444	13.6208	5.84489	7.76943	5.86135	7.86941	3.03918	5.04608	3.06545	5.04193	1.86842	3.58745	1.77458	3.26904	0.804892	2.75614	0.879659	2.72881	0.584557	2.26017	0.782276	2.19931
	71.804	21.5315	26.1752	21.5494	25.9018	17.0363	21.1655	17.1783	20.4929	10.3806	13.566	10.2563	13.6335	5.87555	7.78736	5.86829	7.877	3.04656	5.04417	3.06913	5.04602	1.86455	3.58649	1.77647	3.27115	0.812588	2.7547	0.880614	2.72988	0.580997	2.25889	0.782756	2.19985
	71.904	21.5678	26.1875	21.552	25.9079	17.0527	21.1824	17.192	20.508	10.4091	13.5904	10.2682	13.6461	5.8736	7.79983	5.87522	7.88459	3.03367	5.03774	3.07281	5.05011	1.86182	3.59864	1.77836	3.27327	0.810635	2.75904	0.88157	2.73096	0.582485	2.25573	0.783236	2.20039
	72.004	21.5869	26.1955	21.5545	25.9139	17.0538	21.194	17.2056	20.5232	10.4288	13.6254	10.28	13.6588	5.8813	7.80393	5.88216	7.89217	3.05261	5.04152	3.07648	5.0542	1.84326	3.60289	1.78024	3.27538	0.82255	2.75939	0.882525	2.73203	0.571115	2.26779	0.783716	2.20093
	72.104	21.6005	26.1986	21.5571	25.9199	17.1054	21.2061	17.2192	20.5383	10.4431	13.641	10.2919	13.6714	5.89587	7.81902	5.88909	7.89976	3.05437	5.04536	3.08016	5.05829	1.85627	3.61767	1.78213	3.2775	0.832118	2.76323	0.883479	2.73311	0.561466	2.28304	0.784196	2.20147
	72.204	21.6024	26.1982	21.5596	25.9259	17.1035	21.228	17.2327	20.5533	10.4482	13.6598	10.3038	13.6841	5.91243	7.81877	5.89603	7.90734	3.05281	5.05589	3.08384	5.06237	1.84315	3.61774	1.78402	3.27961	0.830244	2.76251	0.884434	2.73418	0.571623	2.27436	0.784677	2.20201
	72.304	21.5978	26.1884	21.5621	25.9318	17.0917	21.2303	17.2462	20.5684	10.4594	13.6925	10.3156	13.6967	5.89345	7.8393	5.90296	7.91492	3.05164	5.0344	3.08752	5.06646	1.83057	3.61873	1.7859	3.28172	0.833604	2.7757	0.885389	2.73526	0.578263	2.27239	0.785157	2.20256
	72.404	21.6204	26.2014	21.5645	25.9377	17.1102	21.251	17.2597	20.5834	10.4737	13.7132	10.3274	13.7093	5.94646	7.84139	5.90989	7.92249	3.05918	5.04774	3.09119	5.07054	1.84076	3.62036	1.78779	3.28384	0.836142	2.77686	0.886344	2.73633	0.596273	2.28542	0.785637	2.2031
	72.504	21.6164	26.2036	21.567	25.9436	17.1322	21.273	17.2732	20.5984	10.4769	13.7235	10.3393	13.7219	5.97263	7.85105	5.91682	7.93007	3.07285	5.05005	3.09487	5.07463	1.83225	3.61845	1.78968	3.28595	0.850595	2.76792	0.887299	2.73741	0.591196	2.27977	0.786117	2.20364
	72.604	21.6547	26.204	21.5694	25.9494	17.1525	21.2844	17.2866	20.6134	10.489	13.7349	10.3511	13.7345	5.99208	7.86311	5.92375	7.93764	3.07324	5.04993	3.09854	5.07872	1.83233	3.6227	1.79156	3.28807	0.850675	2.76779	0.888254	2.73848	0.567838	2.2762	0.786597	2.20418
	72.704	21.6609	26.1975	21.5718	25.9552	17.1771	21.2865	17.3	20.6283	10.4945	13.748	10.3629	13.7472	6.00555	7.86524	5.93067	7.94522	3.08703	5.0433	3.10222	5.0828	1.84955	3.61639	1.79345	3.29018	0.856648	2.76132	0.889209	2.73956	0.574751	2.28145	0.787077	2.20472
	72.804	21.6751	26.1975	21.5742	25.961	17.1803	21.3097	17.3134	20.6432	10.4972	13.7294	10.3748	13.7597	6.02825	7.88792	5.9376	7.95279	3.10191	5.03224	3.1059	5.08689	1.841	3.60533	1.79533	3.29229	0.859346	2.75401	0.890164	2.74063	0.581194	2.27367	0.787557	2.20526
	72.904	21.6905	26.2058	21.5766	25.9667	17.1963	21.3258	17.3267	20.6581	10.4952	13.7563	10.3866	13.7723	6.03657	7.89624	5.94452	7.96035	3.11773	5.03258	3.10957	5.09097	1.8376	3.62442	1.79722	3.29441	0.856256	2.76967	0.891118	2.74171	0.57358	2.27761	0.788037	2.20581
	73.004	21.6575	26.2143	21.5789	25.9725	17.1977	21.3455	17.3401	20.673	10.5119	13.7574	10.3984	13.7849	6.05396	7.91592	5.95144	7.96792	3.12715	5.05243	3.11324	5.09505	1.82764	3.62504	1.79911	3.29652	0.861299	2.77029	0.892073	2.74278	0.551897	2.27839	0.788517	2.20635
	73.104	21.6567	26.2284	21.5812	25.9781	17.2118	21.3567	17.3533	20.6878	10.5378	13.7669	10.4102	13.7975	6.06091	7.9193	5.95837	7.97549	3.14129	5.05565	3.11692	5.09914	1.83381	3.63623	1.80099	3.29864	0.860752	2.77351	0.893028	2.74386	0.558538	2.28582	0.788997	2.20689
	73.204	21.6679	26.2208	21.5836	25.9838	17.2038	21.3721	17.3666	20.7026	10.5603	13.7609	10.422	13.81	6.08227	7.91936	5.96529	7.98305	3.14453	5.04383	3.12059	5.10322	1.83706	3.64036	1.80288	3.30075	0.871181	2.77295	0.893982	2.74493	0.553967	2.29276	0.789478	2.20743
	73.304	21.6811	26.2198	21.5859	25.9894	17.245	21.3827	17.3798	20.7174	10.5739	13.79	10.4337	13.8226	6.08876	7.92939	5.97221	7.99061	3.14617	5.05793	3.12427	5.1073	1.83573	3.64226	1.80476	3.30286	0.873134	2.76407	0.894937	2.74601	0.563732	2.27639	0.789958	2.20797
	73.404	21.6881	26.2208	21.5881	25.995	17.2675	21.4148	17.393	20.7322	10.5731	13.7955	10.4455	13.8351	6.09548	7.9423	5.97912	7.99817	3.13867	5.05927	3.12794	5.11138	1.84697	3.64017	1.80665	3.30498	0.872662	2.76542	0.895892	2.74708	0.563892	2.28898	0.790438	2.20851
	73.504	21.6687	26.2178	21.5904	26.0006	17.2871	21.4046	17.4062	20.7469	10.574	13.8083	10.4573	13.8477	6.07653	7.93599	5.98604	8.00573	3.14676	5.05233	3.13161	5.11546	1.85866	3.64464	1.80853	3.30709	0.873717	2.75082	0.896847	2.74816	0.567756	2.27845	0.790918	2.20905
	73.604	21.6745	26.2153	21.5926	26.0061	17.2812	21.4243	17.4193	20.7616	10.6103	13.8087	10.4691	13.8602	6.06305	7.94817	5.99295	8.01329	3.14453	5.04952	3.13529	5.11954	1.87236	3.63354	1.81042	3.3092	0.882899	2.75957	0.897801	2.74923	0.569279	2.27142	0.791398	2.2096
	73.704	21.6635	26.2252	21.5948	26.0116	17.2734	21.44	17.4324	20.7763	10.5993	13.8199	10.4808	13.8727	6.06227	7.95542	5.99987	8.02084	3.16406	5.07192	3.13896	5.12363	1.87315	3.62548	1.8123	3.31131	0.8829	2.76995	0.898756	2.7503	0.569592	2.28257	0.791878	2.21014
	73.804	21.6641	26.2173	21.597	26.0171	17.2817	21.4774	17.4455	20.7909	10.631	13.819	10.4926	13.8853	6.03188	7.96551	6.00678	8.0284	3.17164	5.07108	3.14263	5.12771	1.90369	3.63636	1.81419	3.31343	0.882505	2.7616	0.89971	2.75138	0.58061	2.28923	0.792358	2.21068
	73.904	21.6959	26.235	21.5992	26.0225	17.3151	21.484	17.4586	20.8055	10.6595	13.825	10.5043	13.8978	6.03403	7.95711	6.01369	8.03595	3.17379	5.08143	3.1463	5.13178	1.90584	3.64623	1.81607	3.31554	0.873096	2.77195	0.900665	2.75245	0.552135	2.29161	0.792838	2.21122
	74.004	21.6764	26.2389	21.6014	26.0279	17.3332	21.5116	17.4716	20.8201	10.6811	13.8376	10.5161	13.9103	6.06028	7.96874	6.0206	8.0435	3.17301	5.08524	3.14997	5.13586	1.9124	3.64661	1.81796	3.31765	0.88419	2.77576	0.90162	2.75353	0.562756	2.2837	0.793318	2.21176
	74.104	21.6895	26.238	21.6035	26.0333	17.3437	21.5108	17.4846	20.8347	10.6718	13.8598	10.5278	13.9228	6.04602	7.97923	6.02751	8.05104	3.18656	5.09621	3.15365	5.13994	1.91861	3.64929	1.81984	3.31976	0.89368	2.77501	0.902574	2.7546	0.563968	2.28311	0.793798	2.2123
	74.204	21.6996	26.242	21.6057	26.0387	17.3681	21.5337	17.4976	20.8493	10.694	13.8847	10.5395	13.9353	6.04419	7.98305	6.03442	8.05859	3.18816	5.10033	3.15732	5.14402	1.92803	3.64967	1.82173	3.32188	0.883877	2.77882	0.903528	2.75568	0.554942	2.28677	0.794278	2.21285
	74.304	21.6851	26.2421	21.6078	26.044	17.3664	21.5422	17.5105	20.8638	10.7111	13.9342	10.5512	13.9477	6.03497	7.99127	6.04132	8.06614	3.18644	5.10777	3.16099	5.1481	1.9185	3.66164	1.82361	3.32399	0.881845	2.77907	0.904483	2.75675	0.553072	2.28717	0.794758	2.21339
	74.404	21.6773	26.2474	21.6099	26.0493	17.3617	21.5669	17.5234	20.8783	10.7294	13.9471	10.563	13.9602	6.04075	8.00799	6.04822	8.07368	3.18472	5.11699	3.16466	5.15218	1.92475	3.6668	1.8255	3.3261	0.88356	2.78376	0.905437	2.75782	0.551193	2.29264	0.795238	2.21393
	74.504	21.7137	26.2412	21.612	26.0546	17.3977	21.5917	17.5363	20.8927	10.7545	13.9684	10.5747	13.9727	6.06634	8.00942	6.05513	8.08122	3.19781	5.11499	3.16833	5.15625	1.9294	3.66807	1.82738	3.32821	0.878367	2.78207	0.906392	2.7589	0.556467	2.29392	0.795718	2.21447
	74.604	21.7338	26.2533	21.614	26.0598	17.3991	21.6033	17.5491	20.9072	10.786	13.984	10.5864	13.9851	6.07915	8.00186	6.06203	8.08876	3.19938	5.11883	3.172	5.16033	1.92346	3.67973	1.82927	3.33033	0.890552	2.78592	0.907346	2.75997	0.55006	2.29792	0.796198	2.21501
	74.704	21.7334	26.264	21.6161	26.0651	17.4304	21.6148	17.562	20.9216	10.7872	14.0067	10.5981	13.9976	6.10982	8.00552	6.06893	8.09629	3.21129	5.12983	3.17567	5.16441	1.93131	3.66355	1.83115	3.33244	0.887156	2.7891	0.908301	2.76105	0.546194	2.30095	0.796678	2.21555
	74.804	21.7568	26.2653	21.6181	26.0702	17.4534	21.6236	17.5748	20.936	10.8168	14.0238	10.6098	14.01	6.10993	8.01433	6.07583	8.10383	3.22234	5.1313	3.17934	5.16848	1.94299	3.66486	1.83304	3.33455	0.898525	2.78667	0.909255	2.76212	0.55006	2.29852	0.797158	2.21609
	74.904	21.7664	26.2674	21.6201	26.0754	17.4645	21.6331	17.5875	20.9503	10.8014	14.0491	10.6214	14.0225	6.13278	8.01605	6.08273	8.11136	3.22504	5.13286	3.18301	5.17256	1.94584	3.65517	1.83492	3.33666	0.901377	2.79995	0.910209	2.7632	0.57213	2.28851	0.797638	2.21664
	75.004	21.735	26.2772	21.6221	26.0805	17.4628	21.6476	17.6003	20.9647	10.8187	14.0864	10.6331	14.0349	6.15341	8.01836	6.08962	8.11889	3.22332	5.13565	3.18667	5.17663	1.93241	3.65717	1.83681	3.33877	0.891216	2.80242	0.911164	2.76427	0.570255	2.29083	0.798117	2.21718
	75.104	21.7459	26.2788	21.6241	26.0856	17.4816	21.6799	17.613	20.979	10.8306	14.0993	10.6448	14.0473	6.13032	8.02767	6.09652	8.12642	3.22351	5.15636	3.19034	5.18071	1.94354	3.65914	1.83869	3.34088	0.880319	2.80392	0.912118	2.76534	0.569673	2.29248	0.798597	2.21772
	75.204	21.7513	26.2853	21.6261	26.0907	17.4791	21.7061	17.6256	20.9933	10.8593	14.1054	10.6565	14.0597	6.14775	8.03386	6.10341	8.13395	3.22843	5.16255	3.19401	5.18478	1.9408	3.67267	1.84057	3.34299	0.888992	2.8101	0.913072	2.76642	0.559747	2.30242	0.799077	2.21826
	75.304	21.749	26.2943	21.628	26.0958	17.485	21.7229	17.6383	21.0075	10.8526	14.1032	10.6681	14.0721	6.17669	8.03205	6.11031	8.14148	3.22566	5.1598	3.19768	5.18885	1.93553	3.65883	1.84246	3.3451	0.894503	2.80782	0.914027	2.76749	0.565104	2.2967	0.799557	2.2188
	75.404	21.7715	26.2893	21.6299	26.1008	17.5034	21.741	17.6509	21.0217	10.8633	14.1133	10.6798	14.0846	6.20622	8.05005	6.1172	8.149	3.2141	5.14702	3.20135	5.19293	1.93397	3.66152	1.84434	3.34722	0.89356	2.80629	0.914981	2.76857	0.552755	2.30611	0.800037	2.21934
	75.504	21.7855	26.3046	21.6318	26.1058	17.4949	21.7565	17.6635	21.0359	10.8704	14.125	10.6914	14.0969	6.2018	8.07318	6.12409	8.15653	3.23594	5.16264	3.20501	5.197	1.9333	3.66542	1.84623	3.34933	0.880713	2.8102	0.915935	2.76964	0.55178	2.29876	0.800517	2.21988
	75.604	21.7632	26.3064	21.6337	26.1108	17.5067	21.758	17.6761	21.0501	10.8831	14.1262	10.703	14.1093	6.20622	8.07842	6.13098	8.16405	3.23691	5.16415	3.20868	5.20107	1.93694	3.66645	1.84811	3.35144	0.877465	2.8117	0.916889	2.77071	0.556505	2.2923	0.800997	2.22042
	75.704	21.761	26.32	21.6356	26.1157	17.5054	21.7682	17.6886	21.0643	10.8733	14.1215	10.7147	14.1217	6.21645	8.08858	6.13787	8.17157	3.23511	5.17383	3.21235	5.20514	1.90889	3.66879	1.84999	3.35355	0.876143	2.81404	0.917843	2.77179	0.555022	2.29464	0.801477	2.22097
	75.804	21.7593	26.3214	21.6375	26.1206	17.5117	21.7895	17.7011	21.0784	10.8759	14.1419	10.7263	14.1341	6.21825	8.0899	6.14475	8.17909	3.2291	5.16343	3.21601	5.20922	1.91818	3.67011	1.85188	3.35566	0.877939	2.81488	0.918797	2.77286	0.564317	2.29173	0.801957	2.22151
	75.904	21.7263	26.3319	21.6394	26.1255	17.5257	21.8147	17.7136	21.0925	10.9134	14.1527	10.7379	14.1464	6.23556	8.10386	6.15164	8.1866	3.22734	5.17818	3.21968	5.21329	1.91643	3.68095	1.85376	3.35777	0.876181	2.81792	0.919752	2.77393	0.554747	2.29852	0.802437	2.22205
	76.004	21.7057	26.3356	21.6412	26.1304	17.5498	21.8145	17.726	21.1066	10.9492	14.1831	10.7495	14.1588	6.24888	8.09286	6.15852	8.19411	3.2252	5.17811	3.22334	5.21736	1.91428	3.68042	1.85564	3.35988	0.88153	2.81754	0.920706	2.77501	0.560416	2.2947	0.802917	2.22259
	76.104	21.7214	26.3307	21.643	26.1352	17.5556	21.8097	17.7384	21.1206	10.9466	14.182	10.7611	14.1711	6.21595	8.10314	6.1654	8.20163	3.22632	5.1884	3.22701	5.22143	1.92713	3.67945	1.85753	3.36199	0.875165	2.8086	0.92166	2.77608	0.565138	2.29748	0.803396	2.22313
	76.204	21.7116	26.345	21.6448	26.14	17.5803	21.8247	17.7508	21.1346	10.9564	14.1853	10.7727	14.1835	6.24829	8.12508	6.17228	8.20914	3.22039	5.19079	3.23067	5.2255	1.94026	3.69357	1.85941	3.3641	0.877041	2.81148	0.922614	2.77716	0.559361	2.31161	0.803876	2.22367
	76.304	21.7041	26.3379	21.6466	26.1448	17.6008	21.8402	17.7632	21.1486	10.9485	14.2092	10.7843	14.1958	6.24001	8.11767	6.17916	8.21665	3.22039	5.18387	3.23434	5.22957	1.92948	3.6832	1.86129	3.36621	0.869228	2.81579	0.923568	2.77823	0.55608	2.30076	0.804356	2.22421
	76.404	21.7027	26.3575	21.6484	26.1496	17.6413	21.8639	17.7755	21.1626	10.966	14.2368	10.7959	14.2081	6.23056	8.14574	6.18604	8.22415	3.22219	5.19177	3.238	5.23363	1.94268	3.71407	1.86318	3.36832	0.871494	2.8237	0.924522	2.7793	0.580845	2.30882	0.804836	2.22475
	76.504	21.7098	26.3553	21.6502	26.1543	17.6455	21.8659	17.7878	21.1766	10.9628	14.2656	10.8075	14.2205	6.21563	8.13583	6.19292	8.23166	3.21914	5.17827	3.24167	5.2377	1.93885	3.71199	1.86506	3.37043	0.87532	2.8102	0.925476	2.78038	0.573418	2.31033	0.805316	2.2253
	76.604	21.7096	26.3563	21.6519	26.159	17.6723	21.886	17.8001	21.1905	10.9818	14.2784	10.8191	14.2328	6.22368	8.15577	6.19979	8.23916	3.24609	5.20227	3.24533	5.24177	1.9544	3.71629	1.86694	3.37254	0.882426	2.82248	0.92643	2.78145	0.573186	2.30323	0.805796	2.22584
	76.704	21.7002	26.3664	21.6537	26.1637	17.6859	21.8966	17.8123	21.2044	10.9958	14.2966	10.8306	14.2451	6.2486	8.15823	6.20667	8.24666	3.24804	5.20099	3.24899	5.24584	1.95588	3.7072	1.86883	3.37465	0.873135	2.8212	0.927384	2.78252	0.587169	2.3018	0.806275	2.22638
	76.804	21.6978	26.3684	21.6554	26.1684	17.7068	21.9181	17.8245	21.2182	11.0124	14.3293	10.8422	14.2574	6.23443	8.15699	6.21354	8.25416	3.25261	5.2027	3.25266	5.24991	1.95342	3.70595	1.87071	3.37676	0.862392	2.82339	0.928338	2.7836	0.580494	2.29227	0.806755	2.22692
	76.904	21.7015	26.3716	21.6571	26.173	17.7371	21.9329	17.8367	21.2321	11.0259	14.3253	10.8538	14.2697	6.24868	8.17127	6.22041	8.26166	3.24781	5.1984	3.25632	5.25397	1.94861	3.7207	1.87259	3.37887	0.853682	2.8261	0.929292	2.78467	0.598967	2.29545	0.807235	2.22746
	77.004	21.756	26.3634	21.6588	26.1776	17.7799	21.9405	17.8489	21.2459	11.028	14.3519	10.8653	14.2819	6.26208	8.15933	6.22728	8.26916	3.26464	5.19771	3.25998	5.25804	1.96514	3.73126	1.87448	3.38098	0.870205	2.81792	0.930246	2.78574	0.611271	2.29507	0.807715	2.228
	77.104	21.7663	26.3833	21.6605	26.1822	17.7636	21.9527	17.861	21.2597	11.0383	14.3644	10.8769	14.2942	6.2811	8.17964	6.23415	8.27665	3.25976	5.19849	3.26365	5.2621	1.96401	3.7283	1.87636	3.38308	0.860943	2.8187	0.931199	2.78682	0.610142	2.29508	0.808195	2.22854
	77.204	21.7579	26.3735	21.6621	26.1867	17.7669	21.9657	17.8731	21.2735	11.0496	14.3776	10.8884	14.3065	6.32586	8.19239	6.24102	8.28415	3.26297	5.19999	3.26731	5.26617	1.97455	3.73354	1.87824	3.38519	0.852742	2.83192	0.932153	2.78789	0.609434	2.28954	0.808674	2.22908
	77.304	21.7687	26.38	21.6638	26.1913	17.7543	21.9722	17.8852	21.2872	11.0646	14.3837	10.8999	14.3187	6.31696	8.19155	6.24789	8.29164	3.26953	5.19868	3.27097	5.27023	1.97393	3.72051	1.88012	3.3873	0.855556	2.8306	0.933107	2.78896	0.616467	2.29948	0.809154	2.22963
	77.404	21.7682	26.3951	21.6654	26.1958	17.7655	21.9841	17.8972	21.3009	11.0957	14.3956	10.9114	14.331	6.33649	8.21471	6.25475	8.29912	3.27703	5.21402	3.27463	5.2743	1.97783	3.72461	1.88201	3.38941	0.855556	2.83376	0.934061	2.79004	0.623966	2.29936	0.809634	2.23017
	77.504	21.7837	26.3988	21.6671	26.2003	17.7607	22.0144	17.9093	21.3146	11.1254	14.4068	10.923	14.3432	6.35247	8.23292	6.26162	8.30661	3.28035	5.21333	3.27829	5.27836	1.99256	3.74361	1.88389	3.39152	0.858091	2.82198	0.935015	2.79111	0.639166	2.30258	0.810114	2.23071
	77.604	21.8032	26.4112	21.6687	26.2047	17.7614	22.027	17.9212	21.3283	11.1487	14.4114	10.9345	14.3555	6.39051	8.23052	6.26848	8.3141	3.28027	5.21421	3.28195	5.28243	1.99279	3.75917	1.88577	3.39363	0.846767	2.8266	0.935968	2.79219	0.650181	2.3033	0.810594	2.23125
	77.704	21.8303	26.4248	21.6703	26.2092	17.7769	22.0331	17.9332	21.3419	11.1567	14.4247	10.946	14.3677	6.3986	8.23287	6.27534	8.32158	3.28789	5.22827	3.28561	5.28649	1.99994	3.75011	1.88765	3.39574	0.858915	2.82895	0.936922	2.79326	0.646544	2.29408	0.811073	2.23179
	77.804	21.8439	26.4236	21.6718	26.2136	17.7907	22.0436	17.9451	21.3555	11.1506	14.4277	10.9575	14.3799	6.42294	8.2542	6.2822	8.32907	3.28191	5.23024	3.28927	5.29055	1.99053	3.75286	1.88953	3.39784	0.868252	2.83123	0.937876	2.79433	0.648693	2.30011	0.811553	2.23233
	77.904	21.8453	26.4309	21.6734	26.218	17.7989	22.0592	17.957	21.3691	11.1678	14.4433	10.969	14.3921	6.42888	8.25027	6.28906	8.33654	3.2916	5.22645	3.29293	5.29461	1.9799	3.74845	1.89142	3.39995	0.857626	2.8351	0.93883	2.7954	0.645567	2.28461	0.812033	2.23287
	78.004	21.8742	26.4319	21.675	26.2223	17.7912	22.0947	17.9689	21.3827	11.1901	14.4671	10.9804	14.4043	6.45075	8.2742	6.29591	8.34402	3.31347	5.23915	3.29659	5.29868	1.98272	3.75364	1.8933	3.40206	0.860439	2.83982	0.939783	2.79648	0.64838	2.28917	0.812512	2.23341
	78.104	21.8417	26.4377	21.6765	26.2267	17.8195	22.1085	17.9808	21.3962	11.1872	14.4879	10.9919	14.4165	6.44704	8.26483	6.30277	8.3515	3.31883	5.24071	3.30025	5.30274	1.97963	3.76645	1.89518	3.40417	0.84532	2.84139	0.940737	2.79755	0.645764	2.27948	0.812992	2.23395
	78.204	21.8751	26.4451	21.6781	26.231	17.8418	22.1272	17.9926	21.4097	11.2092	14.4882	11.0034	14.4287	6.43169	8.27579	6.30963	8.35898	3.3405	5.24074	3.30391	5.3068	1.971	3.76273	1.89706	3.40628	0.848721	2.84142	0.94169	2.79862	0.648381	2.29092	0.813472	2.2345
	78.304	21.8768	26.4422	21.6796	26.2353	17.8637	22.125	18.0044	21.4232	11.2197	14.4931	11.0149	14.4409	6.45325	8.26571	6.31648	8.36645	3.33519	5.24892	3.30757	5.31086	1.97318	3.76342	1.89894	3.40838	0.850906	2.83835	0.942644	2.7997	0.642753	2.28817	0.813952	2.23504
	78.404	21.8696	26.4509	21.6811	26.2395	17.9057	22.1481	18.0161	21.4367	11.2338	14.521	11.0263	14.4531	6.47708	8.2893	6.32333	8.37392	3.34636	5.24267	3.31123	5.31492	1.96858	3.75623	1.90082	3.41049	0.85458	2.83507	0.943598	2.80077	0.64674	2.29223	0.814431	2.23558
	78.504	21.8687	26.458	21.6826	26.2438	17.8981	22.1366	18.0279	21.4501	11.2107	14.5087	11.0378	14.4653	6.48774	8.28905	6.33018	8.38139	3.35046	5.25321	3.31489	5.31898	1.95752	3.74395	1.90271	3.4126	0.854463	2.84217	0.944551	2.80184	0.654122	2.29198	0.814911	2.23612
	78.604	21.8391	26.4605	21.6841	26.248	17.8954	22.151	18.0396	21.4635	11.2203	14.535	11.0492	14.4774	6.48384	8.29939	6.33703	8.38886	3.34359	5.26793	3.31854	5.32304	1.96236	3.7507	1.90459	3.41471	0.851808	2.83736	0.945505	2.80292	0.643654	2.30639	0.815391	2.23666
	78.704	21.8424	26.458	21.6856	26.2522	17.9187	22.1595	18.0512	21.4769	11.2363	14.5397	11.0606	14.4896	6.47712	8.28852	6.34388	8.39632	3.33953	5.26471	3.3222	5.3271	1.97002	3.74764	1.90647	3.41681	0.859463	2.83429	0.946458	2.80399	0.647718	2.30317	0.81587	2.2372
	78.804	21.8365	26.4662	21.687	26.2564	17.9316	22.1607	18.0629	21.4903	11.2603	14.5492	11.0721	14.5017	6.48211	8.29724	6.35073	8.40379	3.34484	5.26171	3.32586	5.33116	1.97502	3.74464	1.90835	3.41892	0.864461	2.84285	0.947412	2.80506	0.651937	2.29267	0.81635	2.23774
	78.904	21.8357	26.4566	21.6885	26.2606	17.9424	22.1659	18.0745	21.5036	11.2713	14.5891	11.0835	14.5139	6.48211	8.30667	6.35757	8.41125	3.35234	5.2713	3.32951	5.33521	1.96705	3.73454	1.91023	3.42103	0.852583	2.84073	0.948365	2.80613	0.640684	2.29008	0.81683	2.23828
	79.004	21.8373	26.4715	21.6899	26.2647	17.9366	22.1779	18.0861	21.5169	11.2689	14.6086	11.0949	14.526	6.48298	8.31086	6.36441	8.41871	3.3457	5.27502	3.33317	5.33927	1.96416	3.72654	1.91211	3.42314	0.861416	2.84445	0.949319	2.80721	0.622014	2.29395	0.817309	2.23882
	79.104	21.8372	26.4659	21.6913	26.2688	17.9627	22.1869	18.0977	21.5302	11.2811	14.6301	11.1063	14.5381	6.48407	8.32767	6.37126	8.42617	3.35335	5.27277	3.33683	5.34333	1.96463	3.72445	1.91399	3.42524	0.862037	2.8422	0.950272	2.80828	0.622482	2.29201	0.817789	2.23936
	79.204	21.8393	26.481	21.6927	26.2729	17.9457	22.199	18.1092	21.5434	11.3137	14.6451	11.1177	14.5503	6.51618	8.32018	6.3781	8.43363	3.35937	5.28824	3.34048	5.34738	1.96611	3.73195	1.91587	3.42735	0.875087	2.84595	0.951225	2.80935	0.624279	2.2953	0.818269	2.23991
	79.304	21.8623	26.4754	21.6941	26.277	17.96	22.2126	18.1207	21.5567	11.306	14.6636	11.1291	14.5624	6.55047	8.34164	6.38494	8.44109	3.35773	5.29065	3.34414	5.35144	1.96916	3.72264	1.91776	3.42945	0.878134	2.84836	0.952179	2.81043	0.634825	2.29817	0.818748	2.24045
	79.404	21.892	26.4823	21.6955	26.281	17.96	22.2192	18.1322	21.5699	11.348	14.6739	11.1405	14.5745	6.55001	8.34039	6.39178	8.44854	3.34695	5.28876	3.34779	5.3555	1.96916	3.72139	1.91964	3.43156	0.870161	2.84695	0.953132	2.8115	0.627325	2.29645	0.819228	2.24099
	79.504	21.8759	26.4954	21.6969	26.285	17.9636	22.2361	18.1436	21.5831	11.359	14.7058	11.1519	14.5866	6.54122	8.34633	6.39862	8.45599	3.35347	5.29065	3.35145	5.35955	1.97584	3.72264	1.92152	3.43367	0.869656	2.84836	0.954086	2.81257	0.629788	2.2977	0.819708	2.24153
	79.604	21.8913	26.5044	21.6983	26.289	17.9673	22.2459	18.1551	21.5962	11.374	14.7272	11.1633	14.5987	6.53024	8.37461	6.40545	8.46344	3.34937	5.29955	3.3551	5.36361	1.9794	3.71217	1.9234	3.43577	0.876647	2.84992	0.955039	2.81364	0.614592	2.29942	0.820187	2.24207
	79.704	21.8956	26.5057	21.6996	26.293	17.9843	22.2656	18.1665	21.6094	11.3798	14.7286	11.1747	14.6107	6.54325	8.36755	6.41229	8.47089	3.35441	5.29312	3.35876	5.36766	1.9774	3.70605	1.92528	3.43788	0.86309	2.85036	0.955992	2.81472	0.631509	2.29283	0.820667	2.24261
	79.804	21.8636	26.5086	21.701	26.2969	18.0203	22.2695	18.1778	21.6225	11.3971	14.7588	11.186	14.6228	6.56786	8.37902	6.41912	8.47834	3.37199	5.2963	3.36241	5.37172	1.98998	3.72048	1.92716	3.43999	0.887705	2.84276	0.956945	2.81579	0.648302	2.30336	0.821146	2.24315
	79.904	21.8576	26.5236	21.7023	26.3009	18.0272	22.2837	18.1892	21.6356	11.4023	14.7655	11.1974	14.6349	6.55434	8.39323	6.42595	8.48578	3.37019	5.29927	3.36607	5.37577	1.97647	3.7122	1.92904	3.44209	0.877623	2.84917	0.957899	2.81686	0.639006	2.30648	0.821626	2.24369
	80.004	21.8852	26.5325	21.7036	26.3048	18.0307	22.2936	18.2005	21.6486	11.4112	14.7749	11.2087	14.6469	6.56958	8.3948	6.43278	8.49322	3.37027	5.30083	3.36972	5.37982	1.96904	3.72501	1.93092	3.4442	0.870205	2.85073	0.958852	2.81793	0.650333	2.30054	0.822106	2.24423
	80.104	21.8729	26.5209	21.7049	26.3087	18.0421	22.3048	18.2118	21.6616	11.4381	14.775	11.2201	14.659	6.56231	8.39133	6.43961	8.50066	3.37379	5.3008	3.37337	5.38387	1.981	3.72155	1.9328	3.4463	0.870438	2.8507	0.959805	2.81901	0.650414	2.30005	0.822585	2.24477
	80.204	21.8776	26.5245	21.7062	26.3126	18.0462	22.3116	18.223	21.6747	11.4417	14.7742	11.2314	14.671	6.5656	8.40158	6.44644	8.5081	3.37379	5.31183	3.37703	5.38793	1.99647	3.73179	1.93468	3.44841	0.885748	2.85001	0.960758	2.82008	0.643073	2.29936	0.823065	2.24531
	80.304	21.902	26.5397	21.7075	26.3164	18.0646	22.3164	18.2343	21.6876	11.4545	14.7982	11.2428	14.6831	6.54497	8.39858	6.45327	8.51554	3.37566	5.32352	3.38068	5.39198	1.99788	3.7288	1.93656	3.45051	0.883877	2.85404	0.961711	2.82115	0.644321	2.29995	0.823544	2.24586
	80.404	21.9017	26.5369	21.7088	26.3202	18.0878	22.3282	18.2455	21.7006	11.4505	14.8183	11.2541	14.6951	6.54423	8.40648	6.46009	8.52298	3.38007	5.32424	3.38433	5.39603	1.99854	3.7367	1.93844	3.45262	0.884071	2.85461	0.962664	2.82222	0.63295	2.3002	0.824024	2.2464
	80.504	21.8791	26.5405	21.7101	26.324	18.1155	22.3518	18.2566	21.7135	11.4403	14.8332	11.2654	14.7071	6.55212	8.42268	6.46692	8.53041	3.39562	5.33605	3.38798	5.40008	2.00612	3.7407	1.94032	3.45473	0.892272	2.86642	0.963618	2.8233	0.651938	2.30842	0.824503	2.24694
	80.604	21.8981	26.5481	21.7113	26.3278	18.1337	22.3636	18.2678	21.7264	11.4623	14.8261	11.2767	14.7191	6.5445	8.4343	6.47374	8.53784	3.403	5.33987	3.39163	5.40413	2.01444	3.74467	1.9422	3.45683	0.903408	2.86242	0.964571	2.82437	0.641041	2.32004	0.824983	2.24748
	80.704	21.8872	26.5424	21.7126	26.3316	18.1429	22.3923	18.2789	21.7393	11.4524	14.8238	11.288	14.7311	6.5438	8.44324	6.48056	8.54528	3.40308	5.33755	3.39529	5.40818	2.02576	3.73439	1.94408	3.45894	0.895201	2.86792	0.965524	2.82544	0.663931	2.31727	0.825463	2.24802
	80.804	21.908	26.5576	21.7138	26.3353	18.1553	22.4076	18.29	21.7522	11.4925	14.8589	11.2993	14.7431	6.54704	8.46752	6.48738	8.55271	3.40929	5.34527	3.39894	5.41223	2.01948	3.73477	1.94596	3.46104	0.886259	2.87173	0.966477	2.82651	0.654356	2.32123	0.825942	2.24856
	80.904	21.9132	26.5553	21.7151	26.3391	18.1613	22.3945	18.301	21.765	11.4974	14.8758	11.3106	14.7551	6.57087	8.48395	6.4942	8.56013	3.40984	5.34311	3.40259	5.41628	2.03205	3.74386	1.94784	3.46315	0.898525	2.86957	0.96743	2.82759	0.66647	2.31111	0.826421	2.2491
	81.004	21.9218	26.5494	21.7163	26.3428	18.1767	22.4311	18.3121	21.7778	11.5183	14.9011	11.3219	14.7671	6.56747	8.50149	6.50102	8.56756	3.3991	5.34846	3.40624	5.42033	2.01787	3.7492	1.94972	3.46525	0.895281	2.87492	0.968383	2.82866	0.664004	2.31301	0.826901	2.24964
	81.104	21.9105	26.5637	21.7175	26.3465	18.1977	22.4454	18.3231	21.7906	11.5383	14.9229	11.3332	14.7791	6.54938	8.50455	6.50783	8.57498	3.40039	5.35136	3.40989	5.42438	2.02229	3.74852	1.9516	3.46735	0.900318	2.87798	0.969336	2.82973	0.657169	2.31576	0.827381	2.25018
	81.204	21.8888	26.5606	21.7187	26.3501	18.2068	22.4535	18.3341	21.8034	11.5429	14.9228	11.3445	14.7911	6.55474	8.51223	6.51465	8.5824	3.41699	5.35968	3.41354	5.42843	2.00842	3.75308	1.95348	3.46946	0.893331	2.87832	0.970289	2.8308	0.654242	2.31986	0.82786	2.25072
	81.304	21.8948	26.577	21.7199	26.3538	18.2215	22.4666	18.345	21.8161	11.558	14.9096	11.3557	14.803	6.55731	8.51777	6.52146	8.58982	3.42754	5.3652	3.41719	5.43247	2.0185	3.75767	1.95536	3.47156	0.888876	2.88339	0.971242	2.83187	0.65682	2.3132	0.82834	2.25126
	81.404	21.8748	26.5641	21.721	26.3574	18.2515	22.4766	18.3559	21.8288	11.5801	14.9112	11.367	14.815	6.5795	8.52405	6.52827	8.59724	3.4427	5.37055	3.42084	5.43652	2.01022	3.75223	1.95724	3.47367	0.891685	2.87795	0.972195	2.83295	0.652443	2.30823	0.828819	2.2518
	81.504	21.8625	26.5749	21.7222	26.361	18.2698	22.4844	18.3668	21.8415	11.5764	14.9232	11.3783	14.8269	6.59043	8.54267	6.53509	8.60466	3.47222	5.35886	3.42449	5.44057	2.00912	3.75195	1.95912	3.47577	0.894657	2.87704	0.973148	2.83402	0.658695	2.30748	0.829299	2.25235
	81.604	21.8754	26.5806	21.7234	26.3646	18.2704	22.5126	18.3777	21.8542	11.599	14.9628	11.3895	14.8389	6.62262	8.56005	6.5419	8.61207	3.46941	5.36796	3.42813	5.44461	2.02178	3.75307	1.961	3.47788	0.895595	2.87489	0.9741	2.83509	0.648693	2.31642	0.829778	2.25289
	81.704	21.8726	26.5774	21.7245	26.3681	18.2766	22.5175	18.3886	21.8668	11.586	14.9607	11.4007	14.8508	6.62758	8.56886	6.5487	8.61948	3.45906	5.37677	3.43178	5.44866	2.01924	3.75845	1.96287	3.47998	0.884932	2.87198	0.975053	2.83616	0.665061	2.30226	0.830258	2.25343
	81.804	21.8924	26.5844	21.7257	26.3717	18.309	22.5205	18.3994	21.8794	11.6146	14.9943	11.412	14.8627	6.64118	8.58292	6.55551	8.6269	3.46891	5.37958	3.43543	5.4527	2.02815	3.76158	1.96475	3.48208	0.898525	2.87479	0.976006	2.83723	0.666935	2.31648	0.830737	2.25397
	81.904	21.8627	26.5909	21.7268	26.3752	18.3213	22.5229	18.4102	21.892	11.6256	15.001	11.4232	14.8746	6.63704	8.58993	6.56231	8.6343	3.4807	5.37814	3.43908	5.45675	2.02057	3.77952	1.96663	3.48419	0.898758	2.87351	0.976959	2.83831	0.659203	2.31505	0.831216	2.25451
	82.004	21.8788	26.6051	21.7279	26.3787	18.3345	22.5342	18.4209	21.9046	11.6118	15.0267	11.4344	14.8865	6.64321	8.61192	6.56912	8.64171	3.4939	5.38874	3.44273	5.46079	2.01471	3.78198	1.96851	3.48629	0.904464	2.87645	0.977912	2.83938	0.680686	2.30673	0.831696	2.25505
	82.104	21.8643	26.5923	21.729	26.3822	18.3515	22.5443	18.4317	21.9171	11.6057	15.0101	11.4456	14.8984	6.65587	8.59911	6.57592	8.64912	3.51031	5.37968	3.44637	5.46484	2.01143	3.78058	1.97039	3.48839	0.909149	2.87489	0.978864	2.84045	0.684907	2.31657	0.832175	2.25559
	82.204	21.8455	26.6007	21.7301	26.3857	18.3406	22.5531	18.4424	21.9297	11.6089	15.0348	11.4568	14.9103	6.66329	8.61146	6.58272	8.65652	3.49477	5.38061	3.45002	5.46888	1.9926	3.78183	1.97227	3.4905	0.901885	2.87582	0.979817	2.84152	0.689515	2.30955	0.832655	2.25613
	82.304	21.85	26.6068	21.7312	26.3891	18.3868	22.5744	18.453	21.9422	11.5955	15.0679	11.4681	14.9222	6.65771	8.61799	6.58953	8.66392	3.49589	5.39496	3.45367	5.47292	1.9892	3.78367	1.97415	3.4926	0.925511	2.87814	0.98077	2.84259	0.694394	2.30842	0.833134	2.25667
	82.404	21.8654	26.5979	21.7323	26.3925	18.3904	22.589	18.4637	21.9546	11.5983	15.0965	11.4792	14.9341	6.69848	8.63896	6.59632	8.67132	3.49871	5.40483	3.45731	5.47697	1.99248	3.78652	1.97603	3.4947	0.91708	2.88051	0.981723	2.84367	0.697521	2.3222	0.833614	2.25721
	82.504	21.8844	26.6083	21.7334	26.396	18.3904	22.5954	18.4743	21.9671	11.6174	15.0769	11.4904	14.946	6.69098	8.63477	6.60312	8.67872	3.49121	5.40345	3.46096	5.48101	1.9928	3.79686	1.97791	3.49681	0.917547	2.87179	0.982675	2.84474	0.69721	2.31333	0.834093	2.25775
	82.604	21.9061	26.607	21.7344	26.3993	18.4112	22.5984	18.4849	21.9795	11.6275	15.0797	11.5016	14.9578	6.68141	8.64105	6.60992	8.68612	3.51211	5.3952	3.4646	5.48505	1.99416	3.79548	1.97978	3.49891	0.923134	2.87432	0.983628	2.84581	0.698892	2.30461	0.834572	2.25829
	82.704	21.8965	26.6055	21.7355	26.4027	18.4225	22.6232	18.4955	21.9919	11.6425	15.105	11.5128	14.9697	6.68403	8.65533	6.61671	8.69351	3.50394	5.42418	3.46825	5.48909	1.98553	3.81336	1.98166	3.50101	0.925592	2.88032	0.98458	2.84688	0.682442	2.31795	0.835052	2.25883
	82.804	21.8927	26.6192	21.7365	26.4061	18.4288	22.6181	18.506	22.0043	11.6566	15.1074	11.524	14.9815	6.6688	8.66898	6.62351	8.70091	3.51074	5.42642	3.47189	5.49313	1.99248	3.80779	1.98354	3.50311	0.91708	2.88273	0.985533	2.84795	0.67799	2.32083	0.835531	2.25937
	82.904	21.8937	26.6133	21.7376	26.4094	18.4291	22.6247	18.5165	22.0166	11.6757	15.1173	11.5351	14.9934	6.71883	8.67467	6.6303	8.7083	3.53046	5.42055	3.47554	5.49717	2.00002	3.80223	1.98542	3.50522	0.924774	2.8806	0.986486	2.84902	0.693497	2.31839	0.836011	2.25991
	83.004	21.9148	26.6259	21.7386	26.4127	18.4272	22.6555	18.527	22.0289	11.6867	15.121	11.5463	15.0052	6.72778	8.67174	6.63709	8.71569	3.53972	5.44058	3.47918	5.50121	1.98225	3.82179	1.9873	3.50732	0.919346	2.8772	0.987438	2.8501	0.687443	2.33092	0.83649	2.26046
	83.104	21.9416	26.627	21.7396	26.416	18.4505	22.6654	18.5375	22.0412	11.7171	15.1275	11.5574	15.0171	6.72817	8.6929	6.64388	8.72308	3.54011	5.44221	3.48283	5.50525	1.98279	3.81186	1.98917	3.50942	0.926924	2.87929	0.988391	2.85117	0.687521	2.33208	0.836969	2.261
	83.204	21.9669	26.6257	21.7406	26.4193	18.46	22.6877	18.5479	22.0535	11.7387	15.1645	11.5686	15.0289	6.74255	8.70708	6.65067	8.73046	3.54996	5.44467	3.48647	5.50929	1.99233	3.81807	1.99105	3.51152	0.928799	2.89301	0.989343	2.85224	0.700963	2.33079	0.837449	2.26154
	83.304	21.957	26.6277	21.7416	26.4226	18.4657	22.7162	18.5583	22.0658	11.7526	15.1554	11.5797	15.0407	6.77075	8.72439	6.65745	8.73785	3.55566	5.44293	3.49011	5.51333	1.99412	3.80508	1.99293	3.51363	0.923252	2.88345	0.990296	2.85331	0.691349	2.32108	0.837928	2.26208
	83.404	21.965	26.6236	21.7426	26.4258	18.4739	22.7048	18.5687	22.078	11.7826	15.1671	11.5908	15.0525	6.7745	8.73168	6.66424	8.74523	3.56316	5.43052	3.49376	5.51737	1.98647	3.81611	1.99481	3.51573	0.930752	2.88276	0.991248	2.85438	0.691349	2.32867	0.838407	2.26262
	83.504	21.9455	26.6279	21.7436	26.429	18.4823	22.7284	18.5791	22.0902	11.7793	15.1914	11.6019	15.0643	6.77165	8.74008	6.67102	8.75261	3.55578	5.43861	3.4974	5.52141	1.98283	3.82811	1.99669	3.51783	0.931334	2.88742	0.992201	2.85545	0.683654	2.33301	0.838887	2.26316
	83.604	21.9548	26.629	21.7446	26.4323	18.4761	22.7294	18.5894	22.1024	11.7972	15.219	11.6131	15.0761	6.80782	8.73686	6.6778	8.75999	3.58086	5.42415	3.50104	5.52544	2.00088	3.82536	1.99856	3.51993	0.948445	2.87248	0.993153	2.85653	0.677329	2.32183	0.839366	2.2637
	83.704	21.9572	26.6277	21.7456	26.4354	18.4906	22.7364	18.5997	22.1145	11.8005	15.2286	11.6242	15.0879	6.81157	8.74402	6.68459	8.76737	3.57226	5.42333	3.50468	5.52948	2.02651	3.82376	2.00044	3.52203	0.951099	2.87167	0.994105	2.8576	0.66061	2.32148	0.839845	2.26424
	83.804	21.955	26.6303	21.7465	26.4386	18.4944	22.7424	18.61	22.1267	11.8267	15.2005	11.6353	15.0996	6.8111	8.75036	6.69137	8.77474	3.59148	5.41812	3.50833	5.53352	2.02323	3.81104	2.00232	3.52413	0.95126	2.86645	0.995058	2.85867	0.661076	2.31595	0.840325	2.26478
	83.904	21.9663	26.625	21.7475	26.4418	18.5019	22.757	18.6202	22.1388	11.8191	15.1992	11.6464	15.1114	6.82282	8.75664	6.69814	8.78211	3.58398	5.43611	3.51197	5.53755	2.03432	3.80608	2.0042	3.52624	0.940006	2.87273	0.99601	2.85974	0.653263	2.3338	0.840804	2.26532
	84.004	21.9875	26.6345	21.7485	26.4449	18.4927	22.7821	18.6304	22.1508	11.8413	15.2125	11.6575	15.1232	6.82063	8.77021	6.70492	8.78949	3.59305	5.44124	3.51561	5.54159	2.0326	3.83042	2.00607	3.52834	0.96501	2.87801	0.996963	2.86081	0.643423	2.32783	0.841283	2.26586
	84.104	22.0085	26.6354	21.7494	26.448	18.5066	22.8023	18.6406	22.1629	11.8431	15.2372	11.6685	15.1349	6.81509	8.78208	6.7117	8.79686	3.58422	5.43843	3.51925	5.54563	2.03877	3.82011	2.00795	3.53044	0.955085	2.87895	0.997915	2.86188	0.642097	2.33611	0.841763	2.2664
	84.204	22.0073	26.6466	21.7503	26.4511	18.5312	22.8178	18.6508	22.1749	11.8568	15.2601	11.6796	15.1467	6.81384	8.78592	6.71847	8.80423	3.59375	5.44227	3.52289	5.54966	2.05986	3.8352	2.00983	3.53254	0.95712	2.88279	0.998867	2.86295	0.651622	2.34011	0.842242	2.26694
	84.304	22.0121	26.6356	21.7512	26.4542	18.5282	22.8375	18.6609	22.187	11.8572	15.2682	11.6907	15.1584	6.81762	8.7873	6.72525	8.81159	3.59832	5.44286	3.52653	5.5537	2.06865	3.83627	2.0117	3.53464	0.958561	2.88339	0.999819	2.86402	0.647915	2.33273	0.842721	2.26748
	84.404	22.0338	26.6394	21.7522	26.4573	18.5191	22.8375	18.671	22.1989	11.8563	15.2789	11.7017	15.1701	6.82345	8.79805	6.73202	8.81896	3.6046	5.45361	3.53017	5.55773	2.08244	3.83545	2.01358	3.53674	0.971884	2.88289	1.00077	2.8651	0.638731	2.33239	0.8432	2.26802
	84.504	22.0445	26.6447	21.7531	26.4603	18.5141	22.8624	18.6811	22.2109	11.8778	15.2726	11.7128	15.1819	6.81548	8.81092	6.73879	8.82632	3.61539	5.4482	3.53381	5.56176	2.07729	3.83286	2.01546	3.53884	0.974696	2.87654	1.00172	2.86617	0.653575	2.33807	0.84368	2.26856
	84.604	22.0655	26.6426	21.754	26.4634	18.5128	22.8725	18.6912	22.2228	11.8815	15.2594	11.7238	15.1936	6.8213	8.8018	6.74556	8.83368	3.6259	5.46908	3.53745	5.5658	2.07295	3.83123	2.01733	3.54094	0.961764	2.87492	1.00268	2.86724	0.652682	2.33598	0.844159	2.2691
	84.704	22.055	26.6384	21.7549	26.4664	18.5223	22.879	18.7012	22.2348	11.9017	15.2631	11.7349	15.2053	6.80297	8.80143	6.75233	8.84104	3.63445	5.45699	3.54109	5.56983	2.1051	3.81836	2.01921	3.54304	0.958759	2.87407	1.00363	2.86831	0.664516	2.33529	0.844638	2.26964
	84.804	22.0397	26.647	21.7558	26.4694	18.5452	22.8884	18.7112	22.2467	11.9206	15.276	11.7459	15.217	6.82235	8.81773	6.75909	8.8484	3.62695	5.45424	3.54473	5.57386	2.10479	3.80467	2.02109	3.54514	0.94376	2.87132	1.00458	2.86938	0.641544	2.33239	0.845117	2.27018
	84.904	22.0303	26.6435	21.7566	26.4724	18.5558	22.9119	18.7212	22.2585	11.913	15.3191	11.757	15.2287	6.83344	8.82265	6.76586	8.85575	3.63757	5.44696	3.54837	5.57789	2.10744	3.82036	2.02296	3.54724	0.954071	2.87576	1.00553	2.87045	0.648422	2.32511	0.845597	2.27073
	85.004	22.007	26.6376	21.7575	26.4754	18.5529	22.9174	18.7312	22.2704	11.9394	15.3253	11.768	15.2404	6.8445	8.83502	6.77262	8.86311	3.63769	5.46402	3.552	5.58192	2.1046	3.82617	2.02484	3.54934	0.966221	2.8811	1.00648	2.87152	0.65276	2.33061	0.846076	2.27127
	85.104	21.9982	26.6452	21.7584	26.4783	18.5776	22.9179	18.7411	22.2822	11.9336	15.3676	11.779	15.2521	6.83559	8.82815	6.77938	8.87046	3.64722	5.4759	3.55564	5.58595	2.13709	3.82586	2.02672	3.55144	0.975278	2.88126	1.00744	2.87259	0.665884	2.33107	0.846555	2.27181
	85.204	21.9911	26.6435	21.7592	26.4813	18.5986	22.9435	18.751	22.294	11.955	15.3622	11.79	15.2637	6.84919	8.85348	6.78615	8.87781	3.64128	5.4817	3.55928	5.58999	2.13881	3.84011	2.02859	3.55354	0.965908	2.88019	1.00839	2.87366	0.656193	2.33689	0.847035	2.27235
	85.304	21.9727	26.6485	21.7601	26.4842	18.5909	22.956	18.7609	22.3058	11.9546	15.3784	11.801	15.2754	6.86806	8.85849	6.79291	8.88516	3.65265	5.46327	3.56292	5.59402	2.13908	3.83714	2.03047	3.55564	0.966024	2.90379	1.00934	2.87473	0.656309	2.34189	0.847514	2.27289
	85.404	21.9611	26.6464	21.7609	26.4871	18.5806	22.9656	18.7707	22.3175	11.9437	15.3766	11.812	15.287	6.85653	8.86755	6.79966	8.8925	3.6416	5.4728	3.56655	5.59804	2.13944	3.83448	2.03235	3.55774	0.958096	2.90161	1.01029	2.87581	0.656506	2.35111	0.847993	2.27343
	85.504	21.9827	26.6489	21.7618	26.49	18.6014	22.9761	18.7805	22.3293	11.9803	15.3675	11.823	15.2987	6.86032	8.87852	6.80642	8.89985	3.65195	5.47612	3.57019	5.60207	2.15307	3.83795	2.03422	3.55984	0.960474	2.90461	1.01125	2.87688	0.670763	2.34661	0.848472	2.27397
	85.604	21.9655	26.6506	21.7626	26.4928	18.6073	23.0012	18.7903	22.341	11.9567	15.3694	11.834	15.3103	6.87751	8.87989	6.81318	8.90719	3.63054	5.49687	3.57383	5.6061	2.15197	3.83901	2.0361	3.56194	0.935636	2.90614	1.0122	2.87795	0.668889	2.35595	0.848951	2.27451
	85.704	21.9598	26.6518	21.7634	26.4957	18.6045	23.0101	18.8001	22.3526	11.9809	15.39	11.8449	15.322	6.89419	8.88083	6.81993	8.91453	3.64707	5.49733	3.57746	5.61013	2.17569	3.82823	2.03797	3.56404	0.944501	2.90707	1.01315	2.87902	0.685881	2.36814	0.849431	2.27505
	85.804	21.9794	26.6537	21.7642	26.4985	18.6083	23.0319	18.8099	22.3643	11.9955	15.4039	11.8559	15.3336	6.90551	8.8833	6.82669	8.92187	3.64714	5.50058	3.5811	5.61416	2.17952	3.83148	2.03985	3.56614	0.948329	2.9097	1.0141	2.88009	0.697208	2.3667	0.84991	2.27559
	85.904	22.0102	26.658	21.765	26.5014	18.5979	23.055	18.8196	22.3759	11.996	15.4277	11.8669	15.3452	6.89833	8.87917	6.83344	8.92921	3.63933	5.51568	3.58473	5.61819	2.15577	3.84611	2.04173	3.56824	0.947857	2.92104	1.01505	2.88116	0.690182	2.36258	0.850389	2.27613
	86.004	22.0245	26.6561	21.7658	26.5042	18.6313	23.0689	18.8293	22.3876	12.011	15.4379	11.8778	15.3568	6.92048	8.87764	6.84019	8.93655	3.64257	5.51399	3.58837	5.62221	2.13213	3.83286	2.0436	3.57034	0.939541	2.91951	1.016	2.88223	0.711391	2.36151	0.850868	2.27667
	86.104	22.0442	26.6589	21.7666	26.507	18.6434	23.0792	18.8389	22.3991	12.0181	15.4665	11.8888	15.3684	6.90903	8.88839	6.84694	8.94388	3.65019	5.51239	3.59201	5.62624	2.14397	3.83548	2.04548	3.57244	0.939658	2.91417	1.01696	2.8833	0.700255	2.36398	0.851347	2.27721
	86.204	22.0596	26.6633	21.7674	26.5097	18.6743	23.0841	18.8486	22.4107	12.0201	15.4647	11.8997	15.38	6.92918	8.8923	6.85368	8.95121	3.65878	5.5213	3.59564	5.63027	2.15991	3.84361	2.04735	3.57454	0.944345	2.91854	1.01791	2.88437	0.705254	2.37586	0.851826	2.27775
	86.304	22.0256	26.6623	21.7682	26.5125	18.6561	23.1023	18.8582	22.4223	12.0278	15.5141	11.9106	15.3916	6.91372	8.90008	6.86043	8.95855	3.65457	5.5283	3.59927	5.63429	2.14522	3.83967	2.04923	3.57664	0.940123	2.91804	1.01886	2.88544	0.709005	2.37911	0.852305	2.27829
	86.404	22.0392	26.6651	21.769	26.5153	18.6853	23.1171	18.8678	22.4338	12.053	15.5251	11.9216	15.4032	6.9234	8.91411	6.86717	8.96587	3.63769	5.54233	3.60291	5.63832	2.15381	3.84151	2.0511	3.57873	0.922939	2.92035	1.01981	2.88651	0.714634	2.37017	0.852785	2.27883
	86.504	22.0525	26.6756	21.7697	26.518	18.7078	23.1196	18.8773	22.4453	12.076	15.5576	11.9325	15.4148	6.91782	8.92833	6.87392	8.9732	3.6482	5.5453	3.60654	5.64234	2.13807	3.84495	2.05298	3.58083	0.925474	2.9116	1.02076	2.88758	0.713888	2.38095	0.853264	2.27937
	86.604	22.0205	26.6684	21.7705	26.5207	18.7377	23.1404	18.8869	22.4567	12.0788	15.548	11.9434	15.4263	6.9093	8.9254	6.88066	8.98053	3.65031	5.55393	3.61017	5.64637	2.14439	3.84545	2.05485	3.58293	0.928055	2.91242	1.02172	2.88865	0.71647	2.3813	0.853743	2.27991
	86.704	22.0332	26.6698	21.7713	26.5234	18.7763	23.1487	18.8964	22.4682	12.1327	15.5801	11.9543	15.4379	6.93755	8.93052	6.8874	8.98785	3.65871	5.55436	3.61381	5.65039	2.1678	3.8501	2.05673	3.58503	0.93661	2.91332	1.02267	2.88972	0.736118	2.38235	0.854222	2.28045
	86.804	22.0306	26.6848	21.772	26.5261	18.7795	23.1607	18.9059	22.4796	12.1339	15.6026	11.9652	15.4495	6.93872	8.94596	6.89414	8.99517	3.64957	5.55855	3.61744	5.65441	2.16975	3.8543	2.0586	3.58713	0.945904	2.90923	1.02362	2.89079	0.738224	2.37858	0.854701	2.28099
	86.904	22.0231	26.6663	21.7728	26.5288	18.8212	23.1767	18.9153	22.491	12.1198	15.5886	11.9761	15.461	6.94372	8.94667	6.90088	9.00249	3.66082	5.55162	3.62107	5.65844	2.15803	3.8547	2.06048	3.58923	0.938564	2.90229	1.02457	2.89186	0.726505	2.38289	0.85518	2.28153
	87.004	22.0048	26.6713	21.7735	26.5314	18.8212	23.1894	18.9248	22.5024	12.1269	15.6319	11.987	15.4725	6.95154	8.95902	6.90762	9.00981	3.66066	5.56833	3.6247	5.66246	2.15037	3.83954	2.06235	3.59132	0.938565	2.90698	1.02552	2.89293	0.730412	2.38382	0.855659	2.28207
	87.104	22.0496	26.6691	21.7742	26.5341	18.8134	23.191	18.9342	22.5138	12.1303	15.6495	11.9979	15.4841	6.99247	8.96108	6.91435	9.01713	3.66441	5.57368	3.62834	5.66648	2.14553	3.83817	2.06423	3.59342	0.941688	2.8931	1.02647	2.89401	0.733849	2.37417	0.856138	2.28261
	87.204	22.0452	26.6864	21.775	26.5367	18.8501	23.1936	18.9436	22.5251	12.1373	15.667	12.0087	15.4956	6.99571	8.96664	6.92109	9.02444	3.68203	5.57971	3.63197	5.6705	2.1408	3.85545	2.0661	3.59552	0.948213	2.8996	1.02743	2.89508	0.747405	2.37973	0.856618	2.28315
	87.304	22.0562	26.6803	21.7757	26.5393	18.8309	23.2025	18.9529	22.5364	12.1478	15.6835	12.0196	15.5071	7.00212	8.95308	6.92782	9.03175	3.66235	5.58912	3.6356	5.67453	2.13206	3.84142	2.06798	3.59762	0.939619	2.90854	1.02838	2.89615	0.72756	2.37789	0.857097	2.28369
	87.404	22.1023	26.6749	21.7764	26.5419	18.8504	23.2247	18.9622	22.5477	12.1753	15.6948	12.0305	15.5186	7.00653	8.97514	6.93455	9.03906	3.68129	5.59117	3.63923	5.67855	2.12834	3.85192	2.06985	3.59971	0.946997	2.91107	1.02933	2.89722	0.739317	2.38792	0.857576	2.28423
	87.504	22.1056	26.6665	21.7771	26.5445	18.8407	23.2391	18.9715	22.559	12.2019	15.7287	12.0413	15.5301	7.02935	8.98923	6.94128	9.04637	3.68082	5.59449	3.64286	5.68257	2.13069	3.84679	2.07173	3.60181	0.950282	2.90611	1.03028	2.89829	0.741976	2.38326	0.858055	2.28477
	87.604	22.1329	26.6806	21.7778	26.5471	18.8374	23.242	18.9808	22.5702	12.2163	15.7511	12.0522	15.5416	7.05759	8.97995	6.94801	9.05368	3.70031	5.59646	3.64649	5.68659	2.13908	3.83751	2.0736	3.60391	0.946496	2.90886	1.03123	2.89936	0.734436	2.39695	0.858534	2.28531
	87.704	22.1461	26.6844	21.7785	26.5496	18.8413	23.2535	18.9901	22.5814	12.2297	15.794	12.063	15.5531	7.10407	8.98421	6.95474	9.06099	3.70507	5.58977	3.65012	5.69061	2.14385	3.83082	2.07548	3.60601	0.95126	2.92045	1.03218	2.90043	0.750141	2.38979	0.859013	2.28585
	87.804	22.1761	26.6893	21.7792	26.5521	18.8311	23.2697	18.9993	22.5926	12.2378	15.8218	12.0738	15.5646	7.10419	8.98905	6.96146	9.06829	3.7205	5.62461	3.65375	5.69463	2.14396	3.85786	2.07735	3.6081	0.951689	2.92498	1.03314	2.9015	0.731504	2.39401	0.859492	2.28639
	87.904	22.1622	26.6903	21.7799	26.5547	18.8591	23.2792	19.0085	22.6038	12.2467	15.8498	12.0847	15.576	7.12876	9.01349	6.96819	9.07559	3.71789	5.61483	3.65738	5.69864	2.14073	3.84761	2.07923	3.6102	0.956104	2.92645	1.03409	2.90257	0.73608	2.39579	0.859971	2.28693
	88.004	22.1599	26.6814	21.7805	26.5572	18.8959	23.2858	19.0177	22.615	12.2835	15.8405	12.0955	15.5875	7.13368	9.01246	6.97491	9.08289	3.72719	5.61724	3.66101	5.70266	2.14658	3.85017	2.0811	3.6123	0.962118	2.92885	1.03504	2.90364	0.734434	2.39773	0.86045	2.28747
	88.104	22.1704	26.6927	21.7812	26.5597	18.9082	23.293	19.0268	22.6261	12.3074	15.8331	12.1063	15.599	7.12633	9.02408	6.98163	9.09019	3.73953	5.62105	3.66464	5.70668	2.14284	3.85383	2.08297	3.61439	0.96993	2.92876	1.03599	2.90471	0.726622	2.39811	0.860929	2.28801
	88.204	22.1466	26.6863	21.7819	26.5622	18.9169	23.2951	19.036	22.6372	12.3324	15.8346	12.1171	15.6104	7.12458	9.03689	6.98835	9.09749	3.74855	5.63043	3.66827	5.7107	2.15654	3.85195	2.08485	3.61649	0.975201	2.93032	1.03694	2.90578	0.724087	2.3992	0.861408	2.28855
	88.304	22.1571	26.6714	21.7825	26.5646	18.9061	23.3104	19.0451	22.6483	12.3631	15.8387	12.1279	15.6218	7.13637	9.04146	6.99507	9.10478	3.74488	5.62671	3.67189	5.71471	2.15662	3.85948	2.08672	3.61859	0.964499	2.92707	1.03789	2.90685	0.712912	2.38392	0.861887	2.28909
	88.404	22.1344	26.6855	21.7832	26.5671	18.9216	23.3177	19.0541	22.6593	12.3832	15.8378	12.1387	15.6333	7.14849	9.05611	7.00179	9.11207	3.74871	5.63308	3.67552	5.71873	2.15217	3.85508	2.0886	3.62068	0.97958	2.93345	1.03884	2.90792	0.70924	2.39061	0.862366	2.28963
	88.504	22.1236	26.6876	21.7838	26.5695	18.9404	23.3305	19.0632	22.6704	12.3984	15.8315	12.1495	15.6447	7.17106	9.06892	7.00851	9.11937	3.74128	5.63512	3.67915	5.72275	2.14881	3.86789	2.09047	3.62278	0.991216	2.93501	1.0398	2.90899	0.728071	2.39232	0.862845	2.29017
	88.604	22.1402	26.6843	21.7845	26.572	18.9365	23.3356	19.0722	22.6814	12.3967	15.8276	12.1603	15.6561	7.16556	9.06598	7.01522	9.12666	3.75922	5.63249	3.68278	5.72676	2.15955	3.8612	2.09234	3.62488	0.986183	2.93207	1.04075	2.91006	0.716003	2.38189	0.863324	2.29071
	88.704	22.1078	26.6922	21.7851	26.5744	18.9567	23.3508	19.0812	22.6924	12.4028	15.8284	12.171	15.6675	7.14356	9.07796	7.02193	9.13394	3.74457	5.64368	3.6864	5.73078	2.16412	3.86864	2.09422	3.62697	0.983719	2.9353	1.0417	2.91113	0.736353	2.38511	0.863803	2.29125
	88.804	22.1243	26.6924	21.7858	26.5768	18.974	23.3588	19.0902	22.7033	12.416	15.8283	12.1818	15.6789	7.14196	9.0899	7.02865	9.14123	3.75031	5.65562	3.69003	5.73479	2.18205	3.86933	2.09609	3.62907	0.989461	2.92426	1.04265	2.9122	0.746152	2.38579	0.864282	2.29179
	88.904	22.0968	26.698	21.7864	26.5792	18.973	23.3732	19.0992	22.7143	12.4188	15.8384	12.1925	15.6903	7.14505	9.09548	7.03536	9.14851	3.73449	5.6734	3.69365	5.73881	2.18483	3.87492	2.09796	3.63116	0.992237	2.93079	1.0436	2.91327	0.752834	2.39936	0.864761	2.29233
	89.004	22.1064	26.6949	21.787	26.5816	18.9834	23.3847	19.1081	22.7252	12.4285	15.8471	12.2033	15.7017	7.16329	9.10377	7.04207	9.15579	3.74477	5.68152	3.69728	5.74282	2.20307	3.8757	2.09984	3.63326	0.991416	2.94235	1.04455	2.91434	0.752013	2.39217	0.86524	2.29288
	89.104	22.0905	26.699	21.7876	26.5839	18.9558	23.3972	19.117	22.7361	12.4138	15.891	12.214	15.7131	7.17485	9.11243	7.04878	9.16308	3.73601	5.68987	3.70091	5.74683	2.20635	3.88748	2.10171	3.63535	1.00595	2.94679	1.0455	2.91541	0.754673	2.39614	0.865719	2.29342
	89.204	22.0988	26.7025	21.7882	26.5863	18.975	23.4002	19.1259	22.747	12.4203	15.9319	12.2248	15.7245	7.20485	9.13121	7.05548	9.17035	3.74773	5.69677	3.70453	5.75085	2.21838	3.8872	2.10358	3.63745	0.993755	2.94604	1.04645	2.91647	0.743108	2.38414	0.866198	2.29396
	89.304	22.0947	26.7064	21.7889	26.5886	18.9916	23.4241	19.1347	22.7579	12.418	15.9249	12.2355	15.7358	7.21063	9.14636	7.06219	9.17763	3.74054	5.69662	3.70816	5.75486	2.23041	3.90283	2.10546	3.63955	0.999227	2.94214	1.0474	2.91754	0.748105	2.3993	0.866677	2.2945
	89.404	22.0771	26.7106	21.7895	26.5909	18.9999	23.4399	19.1435	22.7687	12.4384	15.9487	12.2462	15.7472	7.23102	9.14708	7.06889	9.1849	3.72234	5.70546	3.71178	5.75887	2.21971	3.91495	2.10733	3.64164	1.00009	2.94676	1.04836	2.91861	0.760685	2.39236	0.867156	2.29504
	89.504	22.0918	26.704	21.7901	26.5932	19.0114	23.4451	19.1523	22.7795	12.4193	15.9651	12.257	15.7586	7.23036	9.14395	7.07559	9.19218	3.72277	5.71405	3.71541	5.76288	2.22389	3.91558	2.1092	3.64374	0.992705	2.94364	1.04931	2.91968	0.76065	2.38954	0.867634	2.29558
	89.604	22.0563	26.7029	21.7906	26.5955	19.0033	23.4635	19.1611	22.7903	12.4296	15.9842	12.2677	15.7699	7.22661	9.14333	7.0823	9.19945	3.73262	5.71311	3.71903	5.76689	2.23436	3.91479	2.11108	3.64583	1.0027	2.94286	1.05026	2.92075	0.752369	2.38876	0.868113	2.29612
	89.704	22.0568	26.7076	21.7912	26.5978	19.0146	23.4761	19.1699	22.8011	12.4101	15.9845	12.2784	15.7812	7.23872	9.14461	7.089	9.20672	3.72582	5.71033	3.72265	5.77091	2.22725	3.91233	2.11295	3.64793	0.995596	2.94382	1.05121	2.92182	0.763694	2.40098	0.868592	2.29666
	89.804	22.0715	26.7009	21.7918	26.6001	19.0189	23.481	19.1786	22.8118	12.4258	15.9932	12.2891	15.7926	7.26919	9.17205	7.0957	9.21399	3.74051	5.7148	3.72628	5.77492	2.23819	3.92804	2.11482	3.65002	1.007	2.93657	1.05216	2.92289	0.767447	2.39389	0.869071	2.2972
	89.904	22.0745	26.701	21.7924	26.6023	19.0293	23.5002	19.1873	22.8226	12.4168	16.0128	12.2997	15.8039	7.29024	9.1688	7.10239	9.22125	3.73125	5.71499	3.7299	5.77892	2.23237	3.92839	2.11669	3.65211	1.00899	2.93676	1.05311	2.92396	0.758345	2.38657	0.86955	2.29774
	90.004	22.0993	26.7116	21.793	26.6046	19.05	23.5037	19.196	22.8333	12.453	16.0004	12.3104	15.8152	7.29614	9.18355	7.10909	9.22852	3.74902	5.72974	3.73352	5.78293	2.22686	3.92392	2.11857	3.65421	1.01474	2.93979	1.05406	2.92503	0.786899	2.38914	0.870029	2.29828
	90.104	22.1056	26.7057	21.7935	26.6068	19.049	23.5244	19.2046	22.8439	12.4483	16.0137	12.3211	15.8265	7.27887	9.20423	7.11578	9.23578	3.75066	5.73136	3.73715	5.78694	2.22053	3.93679	2.12044	3.6563	1.01262	2.94142	1.05501	2.9261	0.777287	2.38732	0.870508	2.29882
	90.204	22.1134	26.7112	21.7941	26.609	19.0721	23.5308	19.2132	22.8546	12.486	16.0192	12.3318	15.8378	7.27899	9.21064	7.12248	9.24304	3.74328	5.7373	3.74077	5.79095	2.20939	3.95102	2.12231	3.6584	1.00899	2.94735	1.05596	2.92717	0.777717	2.39326	0.870987	2.29936
	90.304	22.1238	26.7081	21.7947	26.6113	19.0825	23.546	19.2219	22.8652	12.493	15.997	12.3424	15.8491	7.2936	9.22614	7.12917	9.2503	3.76539	5.74546	3.74439	5.79496	2.22354	3.95479	2.12418	3.66049	1.01188	2.94379	1.05692	2.92824	0.799826	2.4011	0.871466	2.29989
	90.404	22.1296	26.7105	21.7952	26.6135	19.0916	23.5497	19.2304	22.8758	12.5141	16.0428	12.3531	15.8604	7.28676	9.22955	7.13586	9.25756	3.77058	5.74824	3.74801	5.79897	2.20936	3.95773	2.12606	3.66259	1.01677	2.94673	1.05787	2.92931	0.797369	2.39654	0.871944	2.30043
	90.504	22.164	26.701	21.7958	26.6156	19.0998	23.5632	19.239	22.8864	12.5178	16.0593	12.3637	15.8717	7.28669	9.2422	7.14255	9.26481	3.778	5.7459	3.75163	5.80298	2.20959	3.94789	2.12793	3.66468	1.00544	2.94876	1.05882	2.93038	0.808071	2.3978	0.872423	2.30097
	90.604	22.1558	26.7032	21.7963	26.6178	19.1344	23.5766	19.2475	22.897	12.5362	16.062	12.3744	15.8829	7.28973	9.23343	7.14924	9.27207	3.77355	5.74055	3.75525	5.80698	2.21311	3.95379	2.1298	3.66677	1.02348	2.9467	1.05977	2.93145	0.792838	2.40011	0.872902	2.30151
	90.704	22.1951	26.7094	21.7968	26.62	19.1554	23.5719	19.256	22.9076	12.55	16.0916	12.385	15.8942	7.29122	9.24389	7.15592	9.27932	3.78285	5.75055	3.75887	5.81099	2.23365	3.95302	2.13167	3.66887	1.00981	2.94545	1.06072	2.93252	0.812914	2.39136	0.873381	2.30205
	90.804	22.1511	26.7024	21.7974	26.6221	19.1709	23.5841	19.2645	22.9181	12.5676	16.0967	12.3956	15.9055	7.28872	9.25564	7.16261	9.28657	3.78004	5.74012	3.7625	5.815	2.22303	3.95352	2.13354	3.67096	1.00669	2.94595	1.06167	2.93359	0.79885	2.39139	0.87386	2.30259
	90.904	22.1784	26.7161	21.7979	26.6242	19.1645	23.5978	19.273	22.9286	12.6028	16.1066	12.4063	15.9167	7.29313	9.26592	7.16929	9.29381	3.79742	5.75008	3.76611	5.819	2.22776	3.95551	2.13542	3.67306	1.00438	2.94842	1.06262	2.93465	0.795767	2.38995	0.874339	2.30313
	91.004	22.1803	26.7065	21.7984	26.6264	19.1589	23.5961	19.2814	22.9391	12.613	16.1203	12.4169	15.9279	7.2761	9.26805	7.17597	9.30106	3.83007	5.75174	3.76973	5.82301	2.21807	3.95764	2.13729	3.67515	1.00547	2.94272	1.06357	2.93572	0.793889	2.38004	0.874817	2.30367
	91.104	22.1608	26.7071	21.799	26.6285	19.1777	23.6079	19.2898	22.9495	12.6435	16.1479	12.4275	15.9392	7.27938	9.2683	7.18265	9.30831	3.83757	5.76449	3.77335	5.82701	2.22619	3.96602	2.13916	3.67724	0.994228	2.95454	1.06452	2.93679	0.805607	2.37311	0.875296	2.30421
	91.204	22.1492	26.7045	21.7995	26.6306	19.1586	23.606	19.2982	22.96	12.6323	16.1459	12.4381	15.9504	7.25622	9.27755	7.18933	9.31555	3.838	5.77343	3.77697	5.83102	2.24553	3.97495	2.14103	3.67933	0.99481	2.95223	1.06547	2.93786	0.806037	2.38205	0.875775	2.30475
	91.304	22.1535	26.7092	21.8	26.6327	19.1705	23.6265	19.3066	22.9704	12.6608	16.1665	12.4487	15.9616	7.25302	9.27896	7.19601	9.32279	3.85449	5.7742	3.78059	5.83502	2.24248	3.96464	2.1429	3.68143	1.01036	2.95317	1.06642	2.93893	0.810963	2.37173	0.876254	2.30529
	91.404	22.1399	26.7024	21.8005	26.6347	19.1485	23.6422	19.3149	22.9808	12.6693	16.2014	12.4593	15.9728	7.23942	9.30299	7.20269	9.33003	3.85965	5.77496	3.78421	5.83902	2.25092	3.98039	2.14477	3.68352	0.996298	2.94595	1.06737	2.94	0.819708	2.38373	0.876733	2.30583
	91.504	22.1336	26.7104	21.801	26.6368	19.1431	23.6312	19.3232	22.9912	12.6865	16.1903	12.4698	15.984	7.27247	9.31051	7.20936	9.33727	3.87316	5.77515	3.78783	5.84302	2.24116	3.96933	2.14665	3.68561	1.00247	2.94645	1.06833	2.94107	0.829162	2.37595	0.877211	2.30637
	91.604	22.1157	26.7124	21.8015	26.6389	19.143	23.6522	19.3315	23.0015	12.6921	16.2043	12.4804	15.9952	7.28911	9.32455	7.21604	9.3445	3.87371	5.77792	3.79145	5.84703	2.24248	3.98336	2.14852	3.68771	1.01083	2.95626	1.06928	2.94214	0.841587	2.36701	0.87769	2.30691
	91.704	22.1341	26.7215	21.802	26.6409	19.1197	23.6505	19.3398	23.0118	12.7119	16.2021	12.491	16.0064	7.31204	9.31861	7.22271	9.35174	3.87398	5.80605	3.79506	5.85103	2.24244	3.9957	2.15039	3.6898	1.01079	2.95376	1.07023	2.94321	0.829983	2.37201	0.878169	2.30745
	91.804	22.1177	26.7057	21.8025	26.6429	19.1263	23.646	19.348	23.0222	12.7524	16.2137	12.5015	16.0176	7.33411	9.3328	7.22938	9.35897	3.88355	5.79743	3.79868	5.85503	2.24483	3.96458	2.15226	3.69189	1.01333	2.9492	1.07118	2.94428	0.844084	2.3712	0.878648	2.30799
	91.904	22.1348	26.7068	21.803	26.645	19.1217	23.6666	19.3562	23.0324	12.7704	16.2457	12.5121	16.0288	7.33231	9.32733	7.23605	9.3662	3.86347	5.78399	3.8023	5.85903	2.25537	3.97395	2.15413	3.69398	1.02356	2.95123	1.07213	2.94534	0.839005	2.36151	0.879126	2.30853
	92.004	22.1317	26.6969	21.8035	26.647	19.1381	23.6685	19.3644	23.0427	12.764	16.2667	12.5226	16.0399	7.33825	9.34783	7.24272	9.37343	3.88785	5.79293	3.80591	5.86303	2.26006	3.9793	2.156	3.69608	1.0245	2.96345	1.07308	2.94641	0.843693	2.37045	0.879605	2.30907
	92.104	22.1036	26.7046	21.8039	26.649	19.1591	23.6765	19.3726	23.0529	12.7893	16.2671	12.5332	16.0511	7.36724	9.34846	7.24939	9.38065	3.89355	5.79308	3.80953	5.86703	2.27373	3.98679	2.15787	3.69817	1.01864	2.95235	1.07403	2.94748	0.849552	2.36264	0.880084	2.30961
	92.204	22.1023	26.701	21.8044	26.6509	19.1395	23.6917	19.3807	23.0632	12.8045	16.2903	12.5437	16.0622	7.36981	9.35973	7.25605	9.38788	3.91191	5.80874	3.81315	5.87103	2.2724	3.97948	2.15974	3.70026	1.01778	2.94457	1.07498	2.94855	0.848539	2.35532	0.880563	2.31015
	92.304	22.1177	26.7048	21.8049	26.6529	19.1733	23.6959	19.3888	23.0734	12.8379	16.3136	12.5542	16.0734	7.37318	9.36396	7.26272	9.3951	3.91511	5.81202	3.81676	5.87503	2.2753	3.98276	2.16161	3.70235	1.02114	2.94879	1.07593	2.94962	0.828146	2.37079	0.881041	2.31069
	92.404	22.1267	26.7036	21.8054	26.6549	19.1876	23.7142	19.3969	23.0836	12.8398	16.3363	12.5647	16.0845	7.3945	9.3828	7.26938	9.40232	3.91675	5.80008	3.82038	5.87903	2.26553	3.98208	2.16348	3.70444	1.02247	2.95936	1.07688	2.95069	0.841352	2.36964	0.88152	2.31123
	92.504	22.1168	26.7046	21.8058	26.6568	19.2239	23.7155	19.405	23.0937	12.8533	16.3445	12.5753	16.0956	7.40427	9.39483	7.27604	9.40954	3.9184	5.81258	3.82399	5.88303	2.2553	3.97208	2.16536	3.70654	1.0127	2.95967	1.07783	2.95176	0.832368	2.36667	0.881999	2.31177
	92.604	22.1287	26.7017	21.8063	26.6588	19.2359	23.728	19.4131	23.1038	12.8539	16.3499	12.5858	16.1068	7.4154	9.39996	7.2827	9.41676	3.91484	5.81724	3.82761	5.88703	2.24846	3.98751	2.16723	3.70863	1.01337	2.95354	1.07878	2.95283	0.84381	2.36382	0.882478	2.31231
	92.704	22.1188	26.701	21.8067	26.6607	19.2391	23.7502	19.4211	23.114	12.8638	16.3676	12.5963	16.1179	7.41083	9.40677	7.28936	9.42397	3.91043	5.80483	3.83122	5.89103	2.27045	3.97948	2.1691	3.71072	1.02755	2.9641	1.07973	2.95389	0.838774	2.37486	0.882956	2.31285
	92.804	22.0918	26.7067	21.8072	26.6626	19.2706	23.7529	19.4291	23.1241	12.8637	16.3745	12.6067	16.129	7.41059	9.42836	7.29602	9.43119	3.92129	5.82299	3.83484	5.89502	2.25069	3.99374	2.17097	3.71281	1.01934	2.97023	1.08068	2.95496	0.834787	2.38052	0.883435	2.31339
	92.904	22.0745	26.7024	21.8076	26.6645	19.2826	23.7638	19.4371	23.1341	12.8574	16.3737	12.6172	16.1401	7.41961	9.4358	7.30267	9.4384	3.91875	5.82965	3.83845	5.89902	2.24064	4.01211	2.17284	3.7149	1.01681	2.96939	1.08163	2.95603	0.840216	2.36811	0.883914	2.31393
	93.004	22.0748	26.7002	21.8081	26.6664	19.2984	23.7728	19.445	23.1442	12.857	16.3718	12.6277	16.1512	7.4306	9.45264	7.30933	9.44561	3.91097	5.82743	3.84206	5.90302	2.24022	4.02161	2.17471	3.71699	1.01685	2.96717	1.08258	2.9571	0.836038	2.36964	0.884392	2.31447
	93.104	22.0917	26.6989	21.8085	26.6683	19.3108	23.7685	19.453	23.1542	12.8661	16.3706	12.6382	16.1623	7.42048	9.45218	7.31598	9.45282	3.91914	5.83821	3.84568	5.90701	2.2415	4.02817	2.17658	3.71908	1.02594	2.96623	1.08353	2.95817	0.844669	2.35745	0.884871	2.31501
	93.204	22.1221	26.7027	21.809	26.6702	19.3146	23.7794	19.4609	23.1642	12.8657	16.3818	12.6486	16.1733	7.44004	9.47042	7.32263	9.46002	3.91996	5.83771	3.84929	5.91101	2.2492	4.02001	2.17845	3.72118	1.02895	2.96573	1.08448	2.95924	0.848926	2.36445	0.88535	2.31555
	93.304	22.1279	26.7082	21.8094	26.672	19.3291	23.7974	19.4688	23.1742	12.8335	16.3878	12.6591	16.1844	7.46567	9.46943	7.32928	9.46723	3.92621	5.84374	3.8529	5.915	2.23561	4.0337	2.18032	3.72327	1.01599	2.97176	1.08543	2.96031	0.842524	2.36252	0.885828	2.31609
	93.404	22.1254	26.697	21.8098	26.6739	19.3551	23.809	19.4766	23.1842	12.8401	16.3999	12.6695	16.1955	7.47138	9.48883	7.33593	9.47443	3.93598	5.84361	3.85651	5.919	2.24662	4.02576	2.18219	3.72536	1.02247	2.96398	1.08638	2.96137	0.829943	2.36301	0.886307	2.31663
	93.504	22.1062	26.7095	21.8103	26.6757	19.3609	23.8175	19.4845	23.1941	12.8513	16.396	12.68	16.2065	7.47102	9.4973	7.34258	9.48163	3.94281	5.83286	3.86013	5.92299	2.26455	4.02705	2.18406	3.72745	1.02165	2.96479	1.08733	2.96244	0.829122	2.37164	0.886786	2.31717
	93.604	22.108	26.7119	21.8107	26.6776	19.3332	23.8322	19.4923	23.204	12.872	16.3879	12.6904	16.2176	7.46493	9.5112	7.34923	9.48883	3.93703	5.83521	3.86374	5.92699	2.25471	4.04064	2.18593	3.72954	1.01571	2.95542	1.08828	2.96351	0.84303	2.37352	0.887264	2.31771
	93.704	22.0984	26.7194	21.8111	26.6794	19.3657	23.8512	19.5001	23.2139	12.886	16.4106	12.7008	16.2286	7.4554	9.50736	7.35587	9.49603	3.93578	5.84699	3.86735	5.93098	2.24471	4.03727	2.1878	3.73163	1.01758	2.95548	1.08923	2.96458	0.863814	2.36201	0.887743	2.31825
	93.804	22.1316	26.7111	21.8115	26.6812	19.3672	23.8618	19.5079	23.2238	12.908	16.43	12.7113	16.2396	7.46942	9.50696	7.36252	9.50323	3.94074	5.84612	3.87096	5.93497	2.22826	4.03592	2.18967	3.73372	1.00411	2.95461	1.09018	2.96565	0.854239	2.36536	0.888221	2.31879
	93.904	22.1399	26.7123	21.8119	26.683	19.3677	23.8518	19.5156	23.2337	12.9349	16.4504	12.7217	16.2507	7.48067	9.52033	7.36916	9.51042	3.9298	5.84777	3.87457	5.93896	2.23967	4.03773	2.19154	3.73581	1.01583	2.95626	1.09113	2.96671	0.846586	2.36701	0.8887	2.31933
	94.004	22.1644	26.7025	21.8123	26.6848	19.3821	23.8421	19.5233	23.2435	12.9694	16.452	12.7321	16.2617	7.49099	9.54108	7.3758	9.51761	3.9323	5.8493	3.87818	5.94296	2.24983	4.03129	2.19341	3.7379	1.01864	2.95779	1.09208	2.96778	0.84924	2.36808	0.889179	2.31987
	94.104	22.1374	26.7139	21.8127	26.6866	19.393	23.8539	19.531	23.2533	12.992	16.4829	12.7425	16.2727	7.48305	9.53323	7.38244	9.5248	3.93531	5.84974	3.88179	5.94695	2.2533	4.03189	2.19528	3.73999	1.02165	2.95792	1.09303	2.96885	0.833341	2.36445	0.889657	2.32041
	94.204	22.1455	26.7083	21.8131	26.6884	19.3952	23.8676	19.5387	23.2631	13.0126	16.497	12.7529	16.2837	7.49587	9.54695	7.38908	9.53199	3.92922	5.86314	3.8854	5.95094	2.2469	4.03732	2.19714	3.74208	1.02352	2.95601	1.09398	2.96992	0.846934	2.36239	0.890136	2.32094
	94.304	22.118	26.7057	21.8135	26.6901	19.4057	23.8643	19.5464	23.2729	13.0117	16.5055	12.7633	16.2947	7.47227	9.5563	7.39571	9.53918	3.925	5.86062	3.88901	5.95493	2.24643	4.02324	2.19901	3.74417	1.01509	2.96098	1.09494	2.97099	0.853497	2.36001	0.890614	2.32148
	94.404	22.1195	26.6962	21.8139	26.6919	19.4258	23.863	19.554	23.2827	13.0325	16.512	12.7736	16.3057	7.47297	9.5733	7.40235	9.54636	3.93757	5.85855	3.89262	5.95892	2.24744	4.03289	2.20088	3.74626	1.0236	2.95142	1.09589	2.97206	0.854048	2.35795	0.891093	2.32202
	94.504	22.1147	26.7052	21.8143	26.6936	19.4089	23.876	19.5616	23.2924	13.0533	16.5132	12.784	16.3166	7.47989	9.56827	7.40898	9.55355	3.93918	5.86024	3.89623	5.96291	2.26139	4.02692	2.20275	3.74835	1.02552	2.9531	1.09684	2.97312	0.844242	2.35995	0.891572	2.32256
	94.604	22.1476	26.6952	21.8147	26.6954	19.4228	23.878	19.5692	23.3021	13.0634	16.5269	12.7944	16.3276	7.51294	9.59652	7.41561	9.56073	3.96472	5.87349	3.89984	5.9669	2.28662	4.03642	2.20462	3.75044	1.04325	2.9551	1.09779	2.97419	0.839005	2.36102	0.89205	2.3231
	94.704	22.1697	26.6877	21.8151	26.6971	19.4557	23.8858	19.5768	23.3118	13.0512	16.5348	12.8047	16.3386	7.53864	9.60064	7.42224	9.56791	3.95949	5.87355	3.90345	5.97089	2.28889	4.0443	2.20649	3.75253	1.03427	2.96595	1.09874	2.97526	0.853771	2.36123	0.892529	2.32364
	94.804	22.1716	26.6868	21.8155	26.6988	19.4346	23.8966	19.5843	23.3215	13.0605	16.5568	12.8151	16.3495	7.53755	9.60346	7.42887	9.57509	3.94605	5.87262	3.90705	5.97488	2.2753	4.04289	2.20836	3.75461	1.04411	2.95423	1.09969	2.97633	0.862989	2.35279	0.893007	2.32418
	94.904	22.1422	26.702	21.8159	26.7005	19.4489	23.9119	19.5918	23.3311	13.0741	16.5493	12.8254	16.3605	7.56598	9.6112	7.4355	9.58226	3.94824	5.87661	3.91066	5.97886	2.27811	4.04705	2.21023	3.7567	1.03817	2.96948	1.10064	2.9774	0.857212	2.36805	0.893486	2.32472
	95.004	22.1423	26.6855	21.8162	26.7022	19.4553	23.8953	19.5993	23.3408	13.0545	16.5563	12.8358	16.3714	7.55829	9.61418	7.44213	9.58943	3.96757	5.8713	3.91427	5.98285	2.30807	4.03423	2.2121	3.75879	1.0386	2.95245	1.10159	2.97846	0.853575	2.35929	0.893964	2.32526
	95.104	22.15	26.6935	21.8166	26.7039	19.4447	23.9115	19.6068	23.3504	13.0507	16.5839	12.8461	16.3824	7.55505	9.62173	7.44875	9.59661	3.97449	5.87965	3.91788	5.98684	2.30498	4.05383	2.21396	3.76088	1.0538	2.96079	1.10253	2.97953	0.861271	2.36764	0.894443	2.3258
	95.204	22.1582	26.6939	21.817	26.7056	19.4364	23.9345	19.6142	23.36	13.0629	16.5843	12.8564	16.3933	7.58161	9.61433	7.45538	9.60378	3.94746	5.8913	3.92148	5.99083	2.30498	4.05049	2.21583	3.76297	1.0538	2.96089	1.10348	2.9806	0.872989	2.36727	0.894921	2.32634
	95.304	22.1771	26.6942	21.8174	26.7072	19.4357	23.924	19.6217	23.3696	13.0615	16.612	12.8667	16.4042	7.58083	9.62337	7.462	9.61095	3.93574	5.8883	3.92509	5.99481	2.30764	4.06248	2.2177	3.76506	1.05302	2.96195	1.10443	2.98167	0.872054	2.36817	0.8954	2.32688
	95.404	22.1816	26.6979	21.8177	26.7089	19.4288	23.9465	19.6291	23.3791	13.0823	16.6465	12.877	16.4151	7.58587	9.6383	7.46862	9.61811	3.94781	5.89152	3.92869	5.9988	2.30127	4.05445	2.21957	3.76715	1.05712	2.97267	1.10538	2.98273	0.87678	2.36389	0.895878	2.32742
	95.504	22.1736	26.6971	21.8181	26.7105	19.4062	23.9494	19.6365	23.3886	13.098	16.6457	12.8873	16.426	7.60903	9.63701	7.47524	9.62528	3.94754	5.89071	3.9323	6.00278	2.32022	4.05317	2.22144	3.76924	1.03856	2.97185	1.10633	2.9838	0.876973	2.37089	0.896357	2.32796
	95.604	22.1923	26.7067	21.8184	26.7122	19.44	23.9598	19.6438	23.3981	13.106	16.6713	12.8976	16.4369	7.60907	9.64695	7.48186	9.63244	3.96023	5.90455	3.93591	6.00677	2.31682	4.05546	2.22331	3.77132	1.05782	2.97398	1.10728	2.98487	0.865294	2.37255	0.896835	2.3285
	95.704	22.1613	26.7085	21.8188	26.7138	19.4364	23.9581	19.6512	23.4076	13.1365	16.6879	12.9079	16.4478	7.61724	9.64543	7.48848	9.6396	3.95871	5.90255	3.93951	6.01075	2.32061	4.04548	2.22517	3.77341	1.0577	2.96026	1.10823	2.98594	0.877208	2.3707	0.897314	2.32904
	95.804	22.1409	26.701	21.8191	26.7154	19.4359	23.9812	19.6585	23.4171	13.1431	16.6887	12.9182	16.4587	7.6379	9.64893	7.49509	9.64676	3.94609	5.89855	3.94312	6.01474	2.30659	4.02945	2.22704	3.7755	1.05587	2.97579	1.10918	2.98701	0.875059	2.36655	0.897792	2.32958
	95.904	22.165	26.7064	21.8195	26.717	19.4647	24.0056	19.6658	23.4265	13.1797	16.7136	12.9285	16.4696	7.63997	9.66586	7.50171	9.65392	3.95144	5.90393	3.94672	6.01872	2.31318	4.01608	2.22891	3.77759	1.06169	2.98117	1.11013	2.98807	0.892912	2.36848	0.898271	2.33012
	96.004	22.1705	26.7168	21.8198	26.7186	19.4887	23.9935	19.6731	23.436	13.184	16.7362	12.9387	16.4805	7.63681	9.65377	7.50832	9.66108	3.95671	5.90292	3.95032	6.0227	2.32518	4.02648	2.23078	3.77968	1.07774	2.96861	1.11108	2.98914	0.905215	2.37936	0.898749	2.33066
	96.104	22.1762	26.7057	21.8202	26.7202	19.4837	24.0051	19.6803	23.4454	13.1869	16.7671	12.949	16.4913	7.64028	9.66564	7.51493	9.66823	3.94316	5.91105	3.95393	6.02669	2.31537	4.01539	2.23265	3.78176	1.06075	2.96876	1.11203	2.99021	0.899473	2.3792	0.899228	2.33119
	96.204	22.168	26.717	21.8205	26.7218	19.5169	24.0012	19.6875	23.4548	13.2212	16.7866	12.9592	16.5022	7.67692	9.68855	7.52154	9.67538	3.9659	5.90318	3.95753	6.03067	2.29529	4.01876	2.23451	3.78385	1.06364	2.97307	1.11298	2.99128	0.894087	2.37508	0.899706	2.33173
	96.304	22.1686	26.7141	21.8208	26.7234	19.5144	24.0212	19.6947	23.4641	13.2422	16.8025	12.9695	16.513	7.67548	9.69355	7.52815	9.68253	3.9757	5.91943	3.96113	6.03465	2.30885	4.01205	2.23638	3.78594	1.06563	2.98885	1.11393	2.99234	0.896856	2.38007	0.900185	2.33227
	96.404	22.1261	26.7193	21.8212	26.7249	19.5098	24.0272	19.7019	23.4735	13.2684	16.7855	12.9797	16.5239	7.67809	9.70655	7.53476	9.68968	3.99051	5.91336	3.96474	6.03863	2.30803	4.02552	2.23825	3.78803	1.08028	2.97529	1.11488	2.99341	0.907286	2.3737	0.900663	2.33281
	96.504	22.1375	26.71	21.8215	26.7265	19.5129	24.0413	19.7091	23.4828	13.2679	16.8187	12.99	16.5347	7.68036	9.70936	7.54136	9.69683	4.01261	5.91571	3.96834	6.04261	2.32279	4.01958	2.24012	3.79011	1.08302	2.98514	1.11583	2.99448	0.902208	2.37636	0.901141	2.33335
	96.604	22.175	26.7118	21.8218	26.728	19.5405	24.054	19.7162	23.4921	13.2905	16.8203	13.0002	16.5455	7.65395	9.72205	7.54797	9.70397	4.02371	5.91715	3.97194	6.04659	2.33045	4.01758	2.24198	3.7922	1.08301	2.98626	1.11678	2.99555	0.902212	2.37733	0.90162	2.33389
	96.704	22.153	26.7119	21.8222	26.7296	19.533	24.0507	19.7234	23.5014	13.2801	16.832	13.0104	16.5563	7.66134	9.73018	7.55457	9.71112	4.0125	5.9173	3.97554	6.05057	2.34221	4.02945	2.24385	3.79429	1.0793	2.97923	1.11773	2.99661	0.89897	2.36623	0.902098	2.33443
	96.804	22.1707	26.7286	21.8225	26.7311	19.5548	24.0678	19.7304	23.5106	13.3018	16.8504	13.0206	16.5671	7.67181	9.74765	7.56117	9.71826	4.01547	5.92258	3.97915	6.05455	2.34471	4.03489	2.24572	3.79637	1.08228	2.99217	1.11868	2.99768	0.905373	2.38339	0.902577	2.33497
	96.904	22.1629	26.7191	21.8228	26.7326	19.5589	24.0808	19.7375	23.5199	13.3055	16.8899	13.0308	16.5779	7.66809	9.74933	7.56777	9.7254	4.01941	5.93193	3.98275	6.05853	2.34881	4.03611	2.24759	3.79846	1.09763	2.99385	1.11963	2.99875	0.909319	2.38461	0.903055	2.33551
	97.004	22.1517	26.7326	21.8231	26.7341	19.578	24.0947	19.7446	23.5291	13.2983	16.9038	13.041	16.5887	7.68079	9.76664	7.57437	9.73254	4.03117	5.93049	3.98635	6.06251	2.34947	4.03092	2.24945	3.80055	1.09798	2.99992	1.12058	2.99981	0.917168	2.38723	0.903534	2.33605
	97.104	22.1539	26.7235	21.8234	26.7357	19.5649	24.0935	19.7516	23.5383	13.3168	16.9031	13.0512	16.5995	7.6988	9.7733	7.58097	9.73967	4.03418	5.94058	3.98995	6.06649	2.37092	4.04102	2.25132	3.80263	1.10067	2.99829	1.12153	3.00088	0.911587	2.38529	0.904012	2.33659
	97.204	22.1541	26.7339	21.8238	26.7371	19.5421	24.0995	19.7586	23.5475	13.3207	16.9125	13.0614	16.6103	7.69868	9.78324	7.58757	9.74681	4.04187	5.9388	3.99355	6.07047	2.35955	4.0397	2.25319	3.80472	1.10087	2.98526	1.12248	3.00195	0.892717	2.37648	0.90449	2.33713
	97.304	22.1527	26.7371	21.8241	26.7386	19.5501	24.1037	19.7656	23.5567	13.3345	16.9245	13.0716	16.6211	7.7179	9.79474	7.59416	9.75394	4.04078	5.94296	3.99715	6.07444	2.36299	4.04292	2.25505	3.80681	1.1079	2.98895	1.12343	3.00302	0.88725	2.39142	0.904969	2.33767
	97.404	22.1531	26.7291	21.8244	26.7401	19.5887	24.1183	19.7726	23.5658	13.3233	16.9278	13.0817	16.6318	7.7295	9.80596	7.60075	9.76107	4.06019	5.94652	4.00075	6.07842	2.36975	4.03492	2.25692	3.80889	1.11513	2.9922	1.12438	3.00408	0.879942	2.38311	0.905447	2.33821
	97.504	22.1603	26.7285	21.8247	26.7416	19.6	24.1185	19.7795	23.5749	13.3149	16.951	13.0919	16.6426	7.7561	9.80955	7.60735	9.7682	4.05632	5.96558	4.00435	6.0824	2.36213	4.04601	2.25879	3.81098	1.09954	2.99251	1.12533	3.00515	0.867954	2.37545	0.905925	2.33875
	97.604	22.1292	26.7252	21.825	26.743	19.612	24.1302	19.7864	23.584	13.3036	16.9503	13.102	16.6533	7.7411	9.81018	7.61394	9.77533	4.06023	5.97355	4.00795	6.08637	2.33916	4.04633	2.26065	3.81307	1.10751	3.00392	1.12627	3.00622	0.856075	2.37514	0.906404	2.33928
	97.704	22.119	26.7397	21.8253	26.7445	19.6051	24.1292	19.7933	23.5931	13.3126	16.9696	13.1122	16.6641	7.74243	9.82061	7.62053	9.78245	4.05703	5.97617	4.01155	6.09035	2.34768	4.04145	2.26252	3.81515	1.10477	3.00701	1.12722	3.00728	0.857873	2.37479	0.906882	2.33982
	97.804	22.1218	26.733	21.8256	26.7459	19.6312	24.1342	19.8002	23.6022	13.3264	16.9861	13.1223	16.6748	7.76747	9.82183	7.62712	9.78958	4.06035	5.96614	4.01515	6.09432	2.35131	4.0422	2.26439	3.81724	1.10763	3.00776	1.12817	3.00835	0.855566	2.37523	0.90736	2.34036
	97.904	22.1345	26.736	21.8259	26.7474	19.6401	24.149	19.8071	23.6112	13.3164	16.9932	13.1325	16.6855	7.74965	9.8444	7.6337	9.7967	4.06129	5.98433	4.01874	6.0983	2.37069	4.03367	2.26625	3.81932	1.10856	3.01079	1.12912	3.00942	0.837912	2.38248	0.907839	2.3409
	98.004	22.1435	26.7441	21.8262	26.7488	19.6424	24.1535	19.8139	23.6203	13.3417	17.0015	13.1426	16.6963	7.75133	9.86002	7.64029	9.80382	4.055	5.98886	4.02234	6.10227	2.35377	4.03086	2.26812	3.82141	1.11056	2.99986	1.13007	3.01049	0.847251	2.37936	0.908317	2.34144
	98.104	22.1493	26.7314	21.8264	26.7502	19.6552	24.16	19.8207	23.6293	13.3429	17.0046	13.1527	16.707	7.73665	9.85105	7.64687	9.81093	4.04875	5.98333	4.02594	6.10625	2.36674	4.04064	2.26999	3.82349	1.11587	2.9987	1.13102	3.01155	0.852715	2.38523	0.908795	2.34198
	98.204	22.1642	26.7314	21.8267	26.7516	19.6784	24.16	19.8275	23.6382	13.3261	17.0311	13.1628	16.7177	7.7395	9.85102	7.65345	9.81805	4.05098	5.98752	4.02954	6.11022	2.36162	4.02936	2.27185	3.82558	1.12606	3.00617	1.13197	3.01262	0.855885	2.37395	0.909274	2.34252
	98.304	22.1638	26.7445	21.827	26.7531	19.72	24.1773	19.8343	23.6472	13.3457	17.045	13.1729	16.7284	7.73911	9.86464	7.66003	9.82517	4.05183	5.99318	4.03313	6.11419	2.38077	4.04673	2.27372	3.82766	1.11786	3.01182	1.13292	3.01369	0.870649	2.39132	0.909752	2.34306
	98.404	22.1711	26.7377	21.8273	26.7544	19.7272	24.1858	19.8411	23.6562	13.3379	17.0566	13.183	16.7391	7.73161	9.87683	7.66661	9.83228	4.05933	5.99411	4.03673	6.11817	2.3617	4.05861	2.27558	3.82975	1.10661	3.01291	1.13387	3.01475	0.859243	2.39148	0.91023	2.3436
	98.504	22.1549	26.7415	21.8276	26.7558	19.7029	24.2009	19.8478	23.6651	13.3397	17.053	13.1931	16.7497	7.72973	9.86895	7.67319	9.83939	4.07246	6.01718	4.04033	6.12214	2.35186	4.05854	2.27745	3.83183	1.10849	3.01629	1.13482	3.01582	0.857365	2.38407	0.910709	2.34414
	98.604	22.1581	26.756	21.8278	26.7572	19.7223	24.2046	19.8545	23.674	13.3403	17.064	13.2032	16.7604	7.72247	9.88439	7.67977	9.8465	4.06144	6.01995	4.04392	6.12611	2.35162	4.05055	2.27932	3.83392	1.10872	3.01954	1.13577	3.01689	0.849319	2.38701	0.911187	2.34468
	98.704	22.1665	26.7439	21.8281	26.7586	19.735	24.2115	19.8612	23.6829	13.3601	17.0636	13.2133	16.7711	7.74262	9.89055	7.68634	9.8536	4.07332	6.00783	4.04752	6.13008	2.34444	4.06092	2.28118	3.836	1.10935	3.01867	1.13672	3.01795	0.839165	2.38989	0.911665	2.34522
	98.804	22.1759	26.7508	21.8284	26.76	19.7402	24.2222	19.8679	23.6917	13.3778	17.063	13.2233	16.7817	7.77048	9.89414	7.69292	9.86071	4.07117	6.01893	4.05111	6.13405	2.34229	4.06077	2.28305	3.83809	1.10704	3.01804	1.13766	3.01902	0.847794	2.38582	0.912143	2.34575
	98.904	22.1868	26.7461	21.8287	26.7613	19.7579	24.2252	19.8745	23.7006	13.4151	17.0654	13.2334	16.7924	7.76708	9.90496	7.69949	9.86781	4.07792	6.02177	4.05471	6.13802	2.34904	4.07142	2.28491	3.84017	1.12489	3.02089	1.13861	3.02009	0.857992	2.38867	0.912622	2.34629
	99.004	22.2119	26.7435	21.8289	26.7627	19.7503	24.2156	19.8812	23.7094	13.4183	17.0715	13.2434	16.803	7.80048	9.9027	7.70606	9.87491	4.09242	6.01999	4.0583	6.14199	2.35182	4.08105	2.28678	3.84226	1.12032	3.0191	1.13956	3.02115	0.849982	2.38626	0.9131	2.34683
	99.104	22.187	26.7478	21.8292	26.764	19.7745	24.2309	19.8878	23.7182	13.4306	17.0988	13.2535	16.8137	7.81391	9.89915	7.71263	9.88201	4.09476	6.04299	4.0619	6.14596	2.36588	4.08436	2.28864	3.84434	1.12578	3.02257	1.14051	3.02222	0.874825	2.38208	0.913578	2.34737
	99.204	22.1794	26.7492	21.8295	26.7653	19.7749	24.2367	19.8943	23.727	13.4241	17.12	13.2635	16.8243	7.80677	9.90864	7.7192	9.88911	4.09871	6.04514	4.06549	6.14993	2.38108	4.0862	2.29051	3.84642	1.11442	3.02426	1.14146	3.02329	0.867208	2.38423	0.914056	2.34791
	99.304	22.159	26.7439	21.8297	26.7667	19.7665	24.2506	19.9009	23.7358	13.4542	17.142	13.2736	16.8349	7.82497	9.93383	7.72576	9.89621	4.09754	6.07017	4.06909	6.1539	2.396	4.09296	2.29237	3.84851	1.11356	3.02648	1.14241	3.02435	0.877914	2.39426	0.914535	2.34845
	99.404	22.1638	26.745	21.83	26.768	19.7905	24.2639	19.9075	23.7445	13.4785	17.1625	13.2836	16.8456	7.84196	9.9312	7.73233	9.9033	4.10265	6.06802	4.07268	6.15787	2.41252	4.10174	2.29424	3.85059	1.11056	3.02807	1.14336	3.02542	0.879438	2.39554	0.915013	2.34899
	99.504	22.1603	26.7321	21.8302	26.7693	19.799	24.2701	19.914	23.7533	13.5058	17.1733	13.2936	16.8562	7.84872	9.92208	7.73889	9.9104	4.12988	6.07421	4.07627	6.16184	2.43147	4.09292	2.2961	3.85268	1.11825	3.02691	1.14431	3.02649	0.898693	2.38642	0.915491	2.34953
	99.604	22.1811	26.7392	21.8305	26.7706	19.8198	24.2811	19.9205	23.762	13.5236	17.1991	13.3036	16.8668	7.84715	9.92183	7.74545	9.91749	4.13613	6.0774	4.07987	6.1658	2.40756	4.11095	2.29797	3.85476	1.11653	3.03745	1.14526	3.02755	0.896974	2.39695	0.915969	2.35007
	99.704	22.1936	26.7426	21.8307	26.7719	19.8393	24.2844	19.927	23.7707	13.5515	17.2034	13.3136	16.8774	7.85153	9.93346	7.75201	9.92458	4.16285	6.08902	4.08346	6.16977	2.42959	4.10352	2.29983	3.85684	1.12028	3.04126	1.14621	3.02862	0.907761	2.38951	0.916448	2.35061
	99.804	22.2079	26.7407	21.831	26.7732	19.8467	24.2826	19.9334	23.7794	13.5745	17.2128	13.3236	16.8879	7.86216	9.94286	7.75857	9.93166	4.17879	6.08702	4.08705	6.17374	2.42569	4.10073	2.3017	3.85893	1.1245	3.03941	1.14715	3.02968	0.900884	2.38689	0.916926	2.35115
	99.904	22.1903	26.7365	21.8312	26.7745	19.8368	24.286	19.9399	23.788	13.5834	17.2284	13.3336	16.8985	7.84497	9.95065	7.76513	9.93875	4.18769	6.09058	4.09064	6.1777	2.41631	4.09305	2.30356	3.86101	1.13388	3.04673	1.1481	3.03075	0.905727	2.38326	0.917404	2.35168
	100.004	22.1687	26.733	21.8315	26.7758	19.8345	24.2827	19.9463	23.7966	13.5694	17.2319	13.3436	16.9091	7.84591	9.96198	7.77169	9.94583	4.1666	6.1063	4.09423	6.18167	2.41303	4.10127	2.30543	3.86309	1.13106	3.05073	1.14905	3.03182	0.89166	2.38726	0.917882	2.35222
	100.104	22.1571	26.7479	21.8317	26.777	19.8259	24.2936	19.9527	23.8053	13.5695	17.2465	13.3536	16.9197	7.84227	9.96561	7.77824	9.95291	4.18578	6.10164	4.09782	6.18563	2.41361	4.11614	2.30729	3.86518	1.14243	3.04248	1.15	3.03288	0.88428	2.38995	0.91836	2.35276
	100.204	22.1682	26.7501	21.832	26.7783	19.8179	24.3076	19.9591	23.8139	13.584	17.2373	13.3636	16.9302	7.8493	9.98689	7.7848	9.95999	4.18781	6.10386	4.10142	6.1896	2.42814	4.1257	2.30916	3.86726	1.12665	3.0522	1.15095	3.03395	0.894591	2.39264	0.918838	2.3533
	100.304	22.1819	26.7466	21.8322	26.7795	19.8204	24.3048	19.9654	23.8224	13.5869	17.2225	13.3735	16.9408	7.85927	9.97214	7.79135	9.96707	4.16777	6.10115	4.10501	6.19356	2.44279	4.12267	2.31102	3.86934	1.14083	3.04917	1.1519	3.03502	0.909552	2.38961	0.919317	2.35384
	100.404	22.1889	26.7365	21.8325	26.7808	19.8193	24.3256	19.9718	23.831	13.5858	17.2242	13.3835	16.9513	7.85122	9.97383	7.7979	9.97415	4.17847	6.11018	4.1086	6.19753	2.44131	4.11295	2.31289	3.87143	1.13965	3.0507	1.15285	3.03608	0.907759	2.39114	0.919795	2.35438
	100.504	22.1975	26.7362	21.8327	26.782	19.8246	24.3327	19.9781	23.8395	13.5908	17.2276	13.3934	16.9618	7.86341	9.98518	7.80445	9.98122	4.17629	6.10949	4.11219	6.20149	2.4349	4.11227	2.31475	3.87351	1.14122	3.05001	1.1538	3.03715	0.909633	2.38998	0.920273	2.35492
	100.604	22.1869	26.7384	21.8329	26.7833	19.8247	24.3466	19.9844	23.8481	13.5922	17.2448	13.4034	16.9724	7.87317	9.99861	7.811	9.98829	4.19636	6.11168	4.11578	6.20545	2.43545	4.11836	2.31662	3.87559	1.15301	3.04095	1.15474	3.03821	0.925649	2.38061	0.920751	2.35546
	100.704	22.1785	26.7367	21.8332	26.7845	19.8247	24.3567	19.9907	23.8566	13.6029	17.2361	13.4133	16.9829	7.90301	9.99743	7.81755	9.99537	4.21464	6.12174	4.11937	6.20942	2.4267	4.12452	2.31848	3.87767	1.14083	3.05054	1.15569	3.03928	0.921431	2.37926	0.921229	2.356
	100.804	22.1697	26.7365	21.8334	26.7857	19.828	24.357	19.9969	23.865	13.6245	17.2672	13.4232	16.9934	7.92548	10.0056	7.82409	10.0024	4.20976	6.11424	4.12296	6.21338	2.41838	4.12483	2.32034	3.87976	1.13595	3.05085	1.15664	3.04035	0.935606	2.37911	0.921707	2.35654
	100.904	22.1725	26.7415	21.8336	26.7869	19.8378	24.381	20.0032	23.8735	13.6158	17.2792	13.4331	17.0039	7.95954	10.0217	7.83064	10.0095	4.22023	6.12683	4.12654	6.21734	2.42119	4.12914	2.32221	3.88184	1.13876	3.05532	1.15759	3.04141	0.938267	2.37233	0.922185	2.35707
	101.004	22.1705	26.7384	21.8338	26.7881	19.8475	24.3896	20.0094	23.8819	13.6129	17.2682	13.4431	17.0144	7.96426	10.0299	7.83718	10.0166	4.21761	6.13121	4.13013	6.2213	2.41795	4.12617	2.32407	3.88392	1.13599	3.04439	1.15854	3.04248	0.923927	2.38061	0.922664	2.35761
	101.104	22.1909	26.7459	21.8341	26.7893	19.8767	24.3973	20.0156	23.8904	13.6075	17.2681	13.453	17.0249	7.97016	10.0265	7.84372	10.0236	4.21929	6.13124	4.13372	6.22526	2.41229	4.13402	2.32594	3.886	1.13767	3.04442	1.15949	3.04354	0.937638	2.37314	0.923142	2.35815
	101.204	22.1859	26.7392	21.8343	26.7905	19.9136	24.3982	20.0218	23.8988	13.629	17.2581	13.4629	17.0354	7.97247	10.0385	7.85026	10.0307	4.20551	6.13596	4.13731	6.22922	2.42537	4.12702	2.3278	3.88808	1.14419	3.04523	1.16044	3.04461	0.931818	2.37395	0.92362	2.35869
	101.304	22.2108	26.7389	21.8345	26.7917	19.9273	24.4062	20.0279	23.9072	13.6361	17.2778	13.4727	17.0459	7.99735	10.0387	7.8568	10.0378	4.20867	6.13611	4.1409	6.23318	2.42776	4.13451	2.32966	3.89017	1.15751	3.04538	1.16138	3.04568	0.937637	2.37364	0.924098	2.35923
	101.404	22.2143	26.7329	21.8347	26.7929	19.9424	24.4229	20.0341	23.9155	13.682	17.3014	13.4826	17.0563	7.98961	10.0522	7.86333	10.0448	4.22297	6.14171	4.14448	6.23714	2.42033	4.14027	2.33153	3.89225	1.16134	3.05067	1.16233	3.04674	0.941	2.36767	0.924576	2.35977
	101.504	22.2077	26.7337	21.8349	26.794	19.932	24.416	20.0402	23.9239	13.6903	17.2831	13.4925	17.0668	7.99469	10.0647	7.86987	10.0519	4.21257	6.14999	4.14807	6.2411	2.43245	4.14105	2.33339	3.89433	1.1622	3.03973	1.16328	3.04781	0.923107	2.38017	0.925054	2.36031
	101.604	22.1974	26.7442	21.8352	26.7952	19.9252	24.4231	20.0463	23.9322	13.7032	17.3025	13.5024	17.0772	7.99587	10.0714	7.8764	10.0589	4.22547	6.14912	4.15166	6.24506	2.43377	4.13986	2.33525	3.89641	1.16337	3.03886	1.16423	3.04887	0.939592	2.37929	0.925532	2.36085
	101.704	22.2219	26.7322	21.8354	26.7964	19.9297	24.4186	20.0524	23.9405	13.7266	17.321	13.5122	17.0877	8.00817	10.0709	7.88294	10.066	4.23058	6.14455	4.15524	6.24902	2.43061	4.13123	2.33712	3.89849	1.16801	3.02679	1.16518	3.04994	0.948302	2.38255	0.92601	2.36139
	101.804	22.2359	26.7355	21.8356	26.7975	19.9207	24.4341	20.0584	23.9488	13.7069	17.3214	13.5221	17.0981	7.99169	10.0902	7.88947	10.073	4.24472	6.1484	4.15883	6.25297	2.426	4.12383	2.33898	3.90057	1.17091	3.03814	1.16613	3.05101	0.951822	2.38608	0.926488	2.36192
	101.904	22.2425	26.7299	21.8358	26.7987	19.9195	24.4397	20.0645	23.9571	13.7056	17.3304	13.5319	17.1086	7.98997	10.0917	7.896	10.0801	4.24332	6.14649	4.16241	6.25693	2.42413	4.12161	2.34084	3.90265	1.16919	3.03592	1.16707	3.05207	0.968384	2.37636	0.926966	2.36246
	102.004	22.2575	26.734	21.836	26.7998	19.9232	24.4561	20.0705	23.9654	13.7201	17.3433	13.5418	17.119	7.99372	10.1046	7.90253	10.0871	4.2541	6.16205	4.166	6.26089	2.44287	4.12608	2.34271	3.90474	1.17263	3.04054	1.16802	3.05314	0.953068	2.38052	0.927444	2.363
	102.104	22.268	26.7211	21.8362	26.8009	19.9346	24.4664	20.0765	23.9736	13.7215	17.3728	13.5516	17.1294	7.99337	10.1141	7.90905	10.0942	4.24265	6.14955	4.16958	6.26484	2.42424	4.12061	2.34457	3.90682	1.16508	3.03929	1.16897	3.0542	0.952719	2.36754	0.927922	2.36354
	102.204	22.2451	26.7322	21.8364	26.8021	19.9159	24.4808	20.0825	23.9818	13.752	17.3718	13.5614	17.1398	7.9818	10.1218	7.91558	10.1012	4.23547	6.16021	4.17317	6.2688	2.43627	4.12002	2.34643	3.9089	1.1618	3.04995	1.16992	3.05527	0.933654	2.37836	0.9284	2.36408
	102.304	22.2287	26.7303	21.8366	26.8032	19.9068	24.4712	20.0885	23.99	13.7664	17.3897	13.5713	17.1502	7.98919	10.1397	7.9221	10.1083	4.24988	6.1664	4.17675	6.27275	2.45819	4.11808	2.3483	3.91098	1.17528	3.0366	1.17087	3.05633	0.936197	2.36923	0.928878	2.36462
	102.404	22.2299	26.7252	21.8368	26.8043	19.916	24.4741	20.0944	23.9982	13.7633	17.3922	13.5811	17.1606	7.98614	10.1539	7.92862	10.1153	4.2548	6.17271	4.18034	6.27671	2.46733	4.11251	2.35016	3.91306	1.15411	3.03901	1.17182	3.0574	0.929865	2.37117	0.929356	2.36516
	102.504	22.2301	26.7301	21.837	26.8054	19.9467	24.4717	20.1003	24.0064	13.7753	17.4019	13.5909	17.171	8.00934	10.1627	7.93515	10.1223	4.25847	6.15842	4.18392	6.28066	2.47053	4.11058	2.35202	3.91514	1.15731	3.03614	1.17276	3.05847	0.937442	2.36533	0.929834	2.3657
	102.604	22.2154	26.7197	21.8372	26.8065	19.9557	24.4842	20.1062	24.0145	13.7729	17.4335	13.6007	17.1814	8.00665	10.1515	7.94167	10.1294	4.26781	6.15552	4.18751	6.28462	2.46861	4.11095	2.35388	3.91722	1.15446	3.02619	1.17371	3.05953	0.934747	2.36617	0.930312	2.36623
	102.704	22.2164	26.7327	21.8374	26.8076	19.9646	24.5049	20.1121	24.0227	13.8007	17.4234	13.6105	17.1917	8.02301	10.1539	7.94819	10.1364	4.28386	6.15715	4.19109	6.28857	2.48467	4.10133	2.35575	3.9193	1.15927	3.03861	1.17466	3.0606	0.931583	2.36733	0.93079	2.36677
	102.804	22.2164	26.729	21.8376	26.8087	19.9958	24.4974	20.118	24.0308	13.8007	17.4272	13.6203	17.2021	8.04254	10.169	7.9547	10.1434	4.28418	6.16452	4.19467	6.29253	2.4967	4.10511	2.35761	3.92138	1.16317	3.03114	1.17561	3.06166	0.935337	2.35954	0.931268	2.36731
	102.904	22.2248	26.7268	21.8378	26.8098	20.0128	24.507	20.1238	24.0389	13.811	17.433	13.63	17.2125	8.05985	10.1633	7.96122	10.1505	4.29414	6.16248	4.19825	6.29648	2.51416	4.11417	2.35947	3.92346	1.16142	3.02941	1.17656	3.06273	0.918106	2.34985	0.931746	2.36785
	103.004	22.2111	26.7315	21.838	26.8108	20.0183	24.531	20.1297	24.0469	13.8119	17.4614	13.6398	17.2228	8.06469	10.1797	7.96773	10.1575	4.29508	6.1634	4.20184	6.30043	2.51885	4.10758	2.36133	3.92554	1.15439	3.04486	1.17751	3.06379	0.926701	2.36623	0.932224	2.36839
	103.104	22.2095	26.7476	21.8382	26.8119	20.04	24.5434	20.1355	24.055	13.8373	17.4849	13.6496	17.2332	8.07887	10.2032	7.97424	10.1645	4.32019	6.1683	4.20542	6.30438	2.53256	4.11202	2.3632	3.92762	1.15653	3.03804	1.17845	3.06486	0.91713	2.37067	0.932702	2.36893
	103.204	22.2008	26.7466	21.8384	26.813	20.0343	24.5429	20.1413	24.063	13.8437	17.4957	13.6593	17.2435	8.09771	10.2031	7.98076	10.1715	4.31074	6.19074	4.209	6.30833	2.52811	4.11101	2.36506	3.9297	1.14786	3.03017	1.1794	3.06592	0.907993	2.37749	0.93318	2.36947
	103.304	22.2125	26.7422	21.8385	26.814	20.0302	24.5536	20.147	24.071	13.844	17.4958	13.6691	17.2538	8.12848	10.2138	7.98727	10.1786	4.29934	6.18955	4.21258	6.31228	2.53967	4.10264	2.36692	3.93178	1.15536	3.04039	1.18035	3.06699	0.904713	2.3652	0.933658	2.37001
	103.404	22.2209	26.7401	21.8387	26.8151	20.0305	24.5593	20.1528	24.079	13.8554	17.5208	13.6788	17.2641	8.14727	10.2305	7.99377	10.1856	4.30734	6.18374	4.21616	6.31623	2.55846	4.10104	2.36878	3.93386	1.14759	3.03786	1.1813	3.06805	0.915531	2.36282	0.934136	2.37054
	103.504	22.2341	26.7439	21.8389	26.8161	20.0475	24.5744	20.1585	24.087	13.8657	17.5354	13.6885	17.2744	8.14255	10.2273	8.00028	10.1926	4.30933	6.18758	4.21974	6.32018	2.54999	4.12348	2.37064	3.93594	1.14958	3.03091	1.18225	3.06912	0.910491	2.37089	0.934614	2.37108
	103.604	22.2551	26.76	21.8391	26.8172	20.0115	24.5678	20.1642	24.095	13.8784	17.5293	13.6983	17.2848	8.15977	10.2394	8.00679	10.1996	4.32296	6.20446	4.22332	6.32413	2.5819	4.11692	2.37251	3.93802	1.13977	3.04639	1.18319	3.07018	0.907718	2.37511	0.935092	2.37162
	103.704	22.2416	26.7564	21.8393	26.8182	20.0291	24.5834	20.1699	24.1029	13.8777	17.5602	13.708	17.2951	8.16583	10.2437	8.01329	10.2066	4.33231	6.21955	4.2269	6.32808	2.58014	4.13201	2.37437	3.9401	1.13786	3.03898	1.18414	3.07125	0.886742	2.3677	0.93557	2.37216
	103.804	22.2382	26.7638	21.8394	26.8192	20.054	24.5908	20.1756	24.1109	13.9212	17.5752	13.7177	17.3053	8.17399	10.2632	8.01979	10.2137	4.32672	6.21161	4.23048	6.33203	2.57658	4.1208	2.37623	3.94217	1.13493	3.03901	1.18509	3.07231	0.891621	2.36742	0.936048	2.3727
	103.904	22.2177	26.7549	21.8396	26.8202	20.0643	24.5859	20.1813	24.1188	13.9399	17.5751	13.7274	17.3156	8.15446	10.2769	8.02629	10.2207	4.34453	6.2103	4.23406	6.33598	2.54487	4.12276	2.37809	3.94425	1.13352	3.04145	1.18604	3.07338	0.883184	2.36236	0.936526	2.37324
	104.004	22.1879	26.7719	21.8398	26.8212	20.072	24.5989	20.1869	24.1267	13.9506	17.6111	13.7371	17.3259	8.16556	10.2826	8.03279	10.2277	4.34469	6.21549	4.23764	6.33993	2.53346	4.12842	2.37995	3.94633	1.12212	3.04664	1.18699	3.07444	0.89053	2.3788	0.937004	2.37378
	104.104	22.2014	26.7684	21.84	26.8223	20.0855	24.6076	20.1925	24.1345	13.9527	17.6311	13.7468	17.3362	8.16797	10.2869	8.03929	10.2347	4.36554	6.21249	4.24122	6.34388	2.53557	4.12495	2.38181	3.94841	1.11673	3.04364	1.18793	3.07551	0.892171	2.36454	0.937482	2.37431
	104.204	22.2132	26.758	21.8401	26.8233	20.0789	24.6197	20.1981	24.1424	13.9627	17.6398	13.7565	17.3464	8.17692	10.2766	8.04579	10.2417	4.34777	6.21336	4.2448	6.34782	2.52826	4.1263	2.38368	3.95049	1.1252	3.04451	1.18888	3.07657	0.885802	2.36495	0.937959	2.37485
	104.304	22.2004	26.756	21.8403	26.8243	20.09	24.6146	20.2037	24.1502	13.9959	17.6464	13.7662	17.3567	8.18668	10.2983	8.05229	10.2487	4.358	6.20421	4.24838	6.35177	2.51975	4.11292	2.38554	3.95257	1.12794	3.03114	1.18983	3.07764	0.888849	2.35204	0.938437	2.37539
	104.404	22.1769	26.7587	21.8405	26.8253	20.1122	24.6287	20.2093	24.1581	14.0077	17.6795	13.7758	17.3669	8.17176	10.3085	8.05878	10.2557	4.35027	6.21455	4.25195	6.35572	2.52327	4.12702	2.3874	3.95465	1.1202	3.03398	1.19078	3.0787	0.900333	2.36223	0.938915	2.37593
	104.504	22.1541	26.7603	21.8406	26.8262	20.1012	24.6415	20.2148	24.1659	14.0082	17.6894	13.7855	17.3772	8.17993	10.3096	8.06527	10.2627	4.36218	6.22737	4.25553	6.35966	2.51174	4.12858	2.38926	3.95672	1.11259	3.04679	1.19172	3.07977	0.888811	2.36348	0.939393	2.37647
	104.604	22.1605	26.7604	21.8408	26.8272	20.112	24.6382	20.2204	24.1737	14.0263	17.713	13.7951	17.3874	8.20907	10.3102	8.07176	10.2697	4.38086	6.22749	4.25911	6.36361	2.50666	4.1287	2.39112	3.9588	1.10782	3.04692	1.19267	3.08083	0.899669	2.36782	0.939871	2.37701
	104.704	22.138	26.7785	21.841	26.8282	20.1358	24.6447	20.2259	24.1814	14.0425	17.7389	13.8048	17.3976	8.19391	10.3283	8.07825	10.2767	4.39602	6.23417	4.26268	6.36755	2.484	4.12773	2.39298	3.96088	1.11173	3.05376	1.19362	3.0819	0.903576	2.3742	0.940349	2.37755
	104.804	22.1447	26.7641	21.8411	26.8292	20.1429	24.6462	20.2314	24.1892	14.0574	17.7367	13.8144	17.4078	8.20083	10.3136	8.08474	10.2837	4.39214	6.2273	4.26626	6.3715	2.51045	4.13664	2.39484	3.96296	1.1113	3.05064	1.19457	3.08296	0.903459	2.35983	0.940827	2.37809
	104.904	22.1515	26.761	21.8413	26.8301	20.148	24.6503	20.2369	24.1969	14.0515	17.7712	13.8241	17.4181	8.17728	10.3228	8.09123	10.2907	4.38656	6.22883	4.26984	6.37544	2.48549	4.14911	2.3967	3.96504	1.11743	3.04779	1.19552	3.08403	0.905373	2.36479	0.941304	2.37862
	105.004	22.171	26.761	21.8415	26.8311	20.1285	24.6583	20.2423	24.2046	14.0593	17.7787	13.8337	17.4283	8.23102	10.3419	8.09771	10.2977	4.40203	6.24758	4.27341	6.37938	2.4808	4.15614	2.39856	3.96711	1.12118	3.05529	1.19646	3.08509	0.897717	2.37198	0.941782	2.37916
	105.104	22.1938	26.7676	21.8416	26.832	20.1102	24.6768	20.2478	24.2123	14.0757	17.7706	13.8433	17.4385	8.23114	10.3449	8.1042	10.3047	4.40168	6.24683	4.27699	6.38333	2.46233	4.14774	2.40042	3.96919	1.1213	3.05454	1.19741	3.08616	0.908774	2.36373	0.94226	2.3797
	105.204	22.1962	26.758	21.8418	26.833	20.1323	24.683	20.2532	24.22	14.0902	17.7608	13.8529	17.4486	8.24157	10.3503	8.11068	10.3117	4.38585	6.24833	4.28056	6.38727	2.46525	4.14189	2.40229	3.97127	1.12375	3.0487	1.19836	3.08722	0.912169	2.36539	0.942738	2.38024
	105.304	22.198	26.7697	21.8419	26.8339	20.1441	24.7022	20.2586	24.2277	14.102	17.7616	13.8625	17.4588	8.25485	10.3503	8.11716	10.3187	4.38602	6.2563	4.28414	6.39121	2.45838	4.14923	2.40415	3.97335	1.11345	3.0562	1.19931	3.08829	0.913107	2.37711	0.943216	2.38078
	105.404	22.1993	26.7717	21.8421	26.8349	20.1338	24.7119	20.264	24.2353	14.1001	17.791	13.8721	17.469	8.26505	10.3609	8.12364	10.3256	4.37652	6.25865	4.28771	6.39515	2.46749	4.15205	2.40601	3.97542	1.11552	3.05854	1.20025	3.08935	0.90346	2.37899	0.943693	2.38132
	105.504	22.1971	26.7666	21.8423	26.8358	20.1132	24.7147	20.2693	24.2429	14.0895	17.823	13.8817	17.4792	8.28497	10.3632	8.13012	10.3326	4.38566	6.26145	4.29129	6.39909	2.4649	4.15439	2.40787	3.9775	1.11263	3.06089	1.2012	3.09042	0.92057	2.37007	0.944171	2.38185
	105.604	22.1982	26.7768	21.8424	26.8367	20.1326	24.7132	20.2747	24.2505	14.0906	17.7945	13.8913	17.4893	8.28513	10.3809	8.1366	10.3396	4.38628	6.25946	4.29486	6.40303	2.466	4.15239	2.40973	3.97958	1.11325	3.05982	1.20215	3.09148	0.931977	2.37636	0.944649	2.38239
	105.704	22.1952	26.7816	21.8426	26.8377	20.111	24.7302	20.28	24.2581	14.0997	17.8006	13.9009	17.4995	8.26005	10.39	8.14307	10.3466	4.38324	6.26855	4.29843	6.40698	2.46295	4.1582	2.41159	3.98165	1.11067	3.07642	1.2031	3.09255	0.922365	2.3817	0.945127	2.38293
	105.804	22.2007	26.7783	21.8427	26.8386	20.116	24.7381	20.2853	24.2657	14.1051	17.7965	13.9104	17.5096	8.28958	10.3901	8.14955	10.3536	4.36981	6.26536	4.30201	6.41092	2.46873	4.15782	2.41345	3.98373	1.11646	3.07651	1.20404	3.09361	0.935959	2.38148	0.945605	2.38347
	105.904	22.1993	26.792	21.8429	26.8395	20.1143	24.7522	20.2906	24.2733	14.1113	17.8222	13.92	17.5197	8.31462	10.3812	8.15602	10.3605	4.37187	6.28677	4.30558	6.41485	2.47424	4.16064	2.41531	3.98581	1.12227	3.06714	1.20499	3.09468	0.96147	2.37632	0.946082	2.38401
	106.004	22.2031	26.7863	21.843	26.8404	20.1117	24.754	20.2959	24.2808	14.097	17.8053	13.9295	17.5299	8.33075	10.4025	8.16249	10.3675	4.36894	6.30074	4.30915	6.41879	2.45241	4.16289	2.41717	3.98788	1.11106	3.06939	1.20594	3.09574	0.969786	2.37811	0.94656	2.38455
	106.104	22.1954	26.7823	21.8431	26.8413	20.122	24.7421	20.3012	24.2883	14.1112	17.8129	13.9391	17.54	8.34528	10.4024	8.16896	10.3745	4.38301	6.29995	4.31273	6.42273	2.45147	4.16227	2.41903	3.98996	1.10294	3.06876	1.20689	3.0968	0.964634	2.37795	0.947038	2.38509
	106.204	22.2	26.7854	21.8433	26.8422	20.1119	24.7569	20.3064	24.2958	14.1006	17.8351	13.9486	17.5501	8.35423	10.413	8.17543	10.3815	4.36555	6.29933	4.3163	6.42667	2.46432	4.17664	2.42089	3.99204	1.11157	3.07188	1.20783	3.09787	0.962014	2.38107	0.947516	2.38562
	106.304	22.1921	26.7989	21.8434	26.8431	20.1196	24.7705	20.3116	24.3033	14.1162	17.8374	13.9582	17.5602	8.35888	10.4193	8.1819	10.3884	4.3802	6.29427	4.31987	6.43061	2.48725	4.16767	2.42275	3.99411	1.11544	3.07417	1.20878	3.09893	0.965414	2.38304	0.947993	2.38616
	106.404	22.1808	26.788	21.8436	26.844	20.1202	24.7598	20.3168	24.3108	14.1356	17.8455	13.9677	17.5703	8.37282	10.4276	8.18836	10.3954	4.37648	6.30615	4.32344	6.43454	2.48713	4.1683	2.42461	3.99619	1.12313	3.07479	1.20973	3.1	0.961391	2.38398	0.948471	2.3867
	106.504	22.1682	26.7784	21.8437	26.8448	20.1188	24.7772	20.322	24.3182	14.1391	17.8356	13.9772	17.5804	8.36036	10.4375	8.19483	10.4024	4.36027	6.30433	4.32701	6.43848	2.47904	4.1657	2.42647	3.99826	1.11849	3.07313	1.21068	3.10106	0.949082	2.38139	0.948949	2.38724
	106.604	22.1696	26.7809	21.8439	26.8457	20.1286	24.7802	20.3272	24.3257	14.1455	17.8393	13.9867	17.5905	8.34771	10.4517	8.20129	10.4093	4.36589	6.3148	4.33058	6.44242	2.50764	4.16914	2.42833	4.00034	1.12802	3.07564	1.21162	3.10213	0.947056	2.38483	0.949427	2.38778
	106.704	22.1771	26.7769	21.844	26.8466	20.1479	24.7914	20.3323	24.3331	14.1719	17.8625	13.9962	17.6006	8.37856	10.4395	8.20775	10.4163	4.36988	6.31458	4.33415	6.44635	2.49569	4.16814	2.43018	4.00242	1.12841	3.0751	1.21257	3.10319	0.955101	2.38429	0.949904	2.38832
	106.804	22.1939	26.781	21.8441	26.8474	20.1725	24.7954	20.3375	24.3405	14.1883	17.8943	14.0057	17.6106	8.40231	10.4444	8.21421	10.4232	4.36238	6.33824	4.33772	6.45029	2.49288	4.16133	2.43204	4.00449	1.1406	3.07954	1.21352	3.10425	0.9676	2.38873	0.950382	2.38885
	106.904	22.2005	26.7845	21.8443	26.8483	20.1757	24.7951	20.3426	24.3479	14.2032	17.9206	14.0152	17.6207	8.40571	10.4627	8.22067	10.4302	4.35828	6.33746	4.34129	6.45422	2.47659	4.17227	2.4339	4.00657	1.13602	3.07907	1.21447	3.10532	0.955215	2.3992	0.95086	2.38939
	107.004	22.1988	26.7863	21.8444	26.8492	20.1891	24.7973	20.3477	24.3552	14.2169	17.9229	14.0247	17.6308	8.4002	10.4612	8.22712	10.4372	4.36058	6.33974	4.34486	6.45816	2.45951	4.18236	2.43576	4.00864	1.13802	3.08886	1.21541	3.10638	0.957055	2.39023	0.951337	2.38993
	107.104	22.1989	26.7893	21.8445	26.85	20.1978	24.8077	20.3528	24.3626	14.244	17.9484	14.0342	17.6408	8.41481	10.4792	8.23358	10.4441	4.38769	6.3423	4.34843	6.46209	2.48584	4.18445	2.43762	4.01072	1.14559	3.0836	1.21636	3.10745	0.964786	2.40029	0.951815	2.39047
	107.204	22.198	26.7891	21.8447	26.8509	20.2356	24.8188	20.3579	24.3699	14.2539	17.9445	14.0436	17.6508	8.39439	10.4869	8.24003	10.4511	4.39429	6.35386	4.352	6.46603	2.46619	4.18477	2.43948	4.01279	1.1447	3.08345	1.21731	3.10851	0.971237	2.39264	0.952293	2.39101
	107.304	22.2216	26.7884	21.8448	26.8517	20.2596	24.8069	20.3629	24.3772	14.2681	17.9596	14.0531	17.6609	8.3993	10.5062	8.24649	10.458	4.40343	6.35318	4.35557	6.46996	2.48237	4.18408	2.44134	4.01487	1.14164	3.08276	1.21825	3.10957	0.957089	2.39195	0.95277	2.39155
	107.404	22.2036	26.7944	21.8449	26.8525	20.2715	24.8173	20.3679	24.3845	14.2798	17.9847	14.0625	17.6709	8.39278	10.5121	8.25294	10.465	4.41191	6.36333	4.35914	6.47389	2.47162	4.19376	2.4432	4.01694	1.15106	3.0812	1.2192	3.11064	0.958067	2.39039	0.953248	2.39208
	107.504	22.2108	26.7908	21.8451	26.8534	20.282	24.8405	20.373	24.3918	14.2794	18.009	14.072	17.6809	8.40375	10.532	8.25939	10.4719	4.4032	6.36711	4.36271	6.47783	2.46728	4.19817	2.44506	4.01902	1.16532	3.08514	1.22015	3.1117	0.964515	2.39433	0.953726	2.39262
	107.604	22.2325	26.7911	21.8452	26.8542	20.278	24.8416	20.378	24.3991	14.2933	18.0405	14.0814	17.6909	8.39818	10.5323	8.26583	10.4789	4.41761	6.3763	4.36627	6.48176	2.46983	4.19892	2.44692	4.02109	1.16833	3.08635	1.2211	3.11277	0.955495	2.39461	0.954203	2.39316
	107.704	22.2369	26.7977	21.8453	26.855	20.2858	24.8552	20.3829	24.4063	14.2894	18.0464	14.0908	17.7009	8.38313	10.5467	8.27228	10.4858	4.41383	6.40152	4.36984	6.48569	2.46244	4.20508	2.44877	4.02317	1.1722	3.10376	1.22204	3.11383	0.940607	2.38951	0.954681	2.3937
	107.804	22.2316	26.7939	21.8455	26.8558	20.2888	24.8514	20.3879	24.4136	14.2924	18.0616	14.1003	17.7109	8.38598	10.5542	8.27873	10.4927	4.42449	6.38993	4.37341	6.48962	2.46514	4.20864	2.45063	4.02524	1.17442	3.09998	1.22299	3.11489	0.924084	2.38573	0.955159	2.39424
	107.904	22.2236	26.8062	21.8456	26.8566	20.2998	24.8679	20.3929	24.4208	14.2964	18.0546	14.1097	17.7209	8.38247	10.5667	8.28517	10.4997	4.43285	6.40636	4.37697	6.49355	2.46131	4.2057	2.45249	4.02731	1.16716	3.1047	1.22394	3.11596	0.935568	2.39045	0.955636	2.39478
	108.004	22.2047	26.8018	21.8457	26.8574	20.2927	24.871	20.3978	24.428	14.285	18.0509	14.1191	17.7309	8.37017	10.57	8.29161	10.5066	4.44352	6.41758	4.38054	6.49748	2.47245	4.2013	2.45435	4.02939	1.16704	3.10811	1.22488	3.11702	0.939359	2.40526	0.956114	2.39531
	108.104	22.2026	26.802	21.8458	26.8582	20.3023	24.8717	20.4027	24.4352	14.2981	18.0632	14.1285	17.7409	8.39227	10.5706	8.29805	10.5135	4.43437	6.41755	4.38411	6.50141	2.4558	4.21017	2.45621	4.03146	1.16915	3.11635	1.22583	3.11809	0.941465	2.40601	0.956592	2.39585
	108.204	22.2235	26.8064	21.846	26.859	20.311	24.8756	20.4076	24.4423	14.2776	18.0949	14.1379	17.7508	8.40989	10.5745	8.30449	10.5205	4.44433	6.41848	4.38767	6.50534	2.48076	4.2333	2.45807	4.03354	1.16708	3.12026	1.22678	3.11915	0.939708	2.41742	0.957069	2.39639
	108.304	22.2041	26.8044	21.8461	26.8598	20.2998	24.8741	20.4125	24.4495	14.2856	18.1242	14.1473	17.7608	8.4336	10.5735	8.31093	10.5274	4.45195	6.42074	4.39124	6.50927	2.48088	4.24352	2.45992	4.03561	1.1711	3.11876	1.22772	3.12021	0.939826	2.40842	0.957547	2.39693
	108.404	22.1583	26.797	21.8462	26.8606	20.2925	24.8896	20.4174	24.4566	14.312	18.1276	14.1567	17.7708	8.46422	10.5847	8.31737	10.5343	4.46711	6.44374	4.3948	6.5132	2.4965	4.2473	2.46178	4.03768	1.16329	3.11129	1.22867	3.12128	0.951704	2.4122	0.958024	2.39747
	108.504	22.1809	26.7951	21.8463	26.8614	20.3074	24.8879	20.4222	24.4637	14.3232	18.1269	14.166	17.7807	8.47915	10.599	8.3238	10.5413	4.45828	6.44221	4.39837	6.51713	2.51096	4.24577	2.46364	4.03976	1.16618	3.12101	1.22962	3.12234	0.957563	2.42239	0.958502	2.39801
	108.604	22.1882	26.7887	21.8464	26.8622	20.3036	24.8849	20.427	24.4708	14.3189	18.1583	14.1754	17.7906	8.48309	10.6038	8.33024	10.5482	4.44316	6.44327	4.40193	6.52105	2.51506	4.24667	2.4655	4.04183	1.16216	3.12207	1.23057	3.1234	0.930725	2.42345	0.958979	2.39854
	108.704	22.1941	26.8027	21.8466	26.863	20.3173	24.8958	20.4318	24.4779	14.3249	18.1616	14.1847	17.8006	8.48845	10.6025	8.33667	10.5551	4.4607	6.45024	4.4055	6.52498	2.50916	4.24958	2.46736	4.0439	1.15688	3.12904	1.23151	3.12447	0.9403	2.42964	0.959457	2.39908
	108.804	22.1947	26.7909	21.8467	26.8637	20.3455	24.8951	20.4366	24.485	14.3226	18.196	14.1941	17.8105	8.50208	10.6133	8.3431	10.5621	4.47636	6.45715	4.40906	6.52891	2.52607	4.2607	2.46921	4.04598	1.17302	3.13595	1.23246	3.12553	0.941426	2.42561	0.959935	2.39962
	108.904	22.199	26.8046	21.8468	26.8645	20.3448	24.8933	20.4414	24.492	14.3496	18.1952	14.2034	17.8204	8.5329	10.6047	8.34953	10.569	4.4539	6.45164	4.41262	6.53283	2.54533	4.26302	2.47107	4.04805	1.18477	3.13826	1.23341	3.1266	0.941465	2.43964	0.960412	2.40016
	109.004	22.1921	26.7978	21.8469	26.8653	20.3379	24.8986	20.4462	24.4991	14.3587	18.2266	14.2128	17.8303	8.53778	10.6171	8.35596	10.5759	4.45832	6.45268	4.41619	6.53676	2.54975	4.26374	2.47293	4.05012	1.18966	3.13117	1.23435	3.12766	0.938535	2.44036	0.96089	2.4007
	109.104	22.1862	26.7971	21.847	26.866	20.3393	24.9053	20.4509	24.5061	14.3868	18.2562	14.2221	17.8402	8.55102	10.6276	8.36238	10.5828	4.46062	6.47118	4.41975	6.54068	2.55205	4.27474	2.47479	4.0522	1.19133	3.13045	1.2353	3.12872	0.94022	2.43964	0.961367	2.40123
	109.204	22.175	26.81	21.8471	26.8668	20.3403	24.9183	20.4557	24.5131	14.3681	18.2504	14.2314	17.8501	8.53969	10.6294	8.36881	10.5897	4.46101	6.46508	4.42331	6.54461	2.55166	4.28036	2.47664	4.05427	1.18767	3.13654	1.23625	3.12979	0.948264	2.44526	0.961845	2.40177
	109.304	22.1696	26.8048	21.8472	26.8675	20.3427	24.9252	20.4604	24.5201	14.4015	18.2448	14.2407	17.86	8.54208	10.6358	8.37523	10.5966	4.47371	6.47105	4.42687	6.54853	2.55342	4.29805	2.4785	4.05634	1.18974	3.15376	1.23719	3.13085	0.950333	2.45123	0.962322	2.40231
	109.404	22.1947	26.8132	21.8473	26.8683	20.3414	24.9335	20.4651	24.527	14.4204	18.2535	14.25	17.8699	8.54911	10.6446	8.38165	10.6035	4.4423	6.46855	4.43043	6.55246	2.53404	4.29508	2.48036	4.05842	1.1888	3.15079	1.23814	3.13191	0.949707	2.45607	0.9628	2.40285
	109.504	22.2064	26.8082	21.8475	26.869	20.3559	24.9365	20.4698	24.534	14.4433	18.2568	14.2593	17.8798	8.57544	10.647	8.38807	10.6105	4.45019	6.48261	4.434	6.55638	2.56819	4.29789	2.48222	4.06049	1.19247	3.15376	1.23909	3.13298	0.9726	2.45873	0.963277	2.40339
	109.604	22.2015	26.7947	21.8476	26.8698	20.3553	24.9459	20.4745	24.5409	14.4584	18.2738	14.2686	17.8896	8.55888	10.6336	8.39449	10.6174	4.46035	6.48052	4.43756	6.5603	2.56006	4.29189	2.48407	4.06256	1.20763	3.15151	1.24003	3.13404	0.967911	2.44898	0.963755	2.40393
	109.704	22.2094	26.8057	21.8477	26.8705	20.3568	24.945	20.4791	24.5478	14.4815	18.2538	14.2779	17.8995	8.55536	10.6519	8.40091	10.6243	4.46855	6.48805	4.44112	6.56423	2.58732	4.30286	2.48593	4.06463	1.22286	3.13904	1.24098	3.1351	0.987362	2.45995	0.964232	2.40446
	109.804	22.2194	26.8176	21.8478	26.8712	20.3959	24.9576	20.4837	24.5547	14.4914	18.2581	14.2872	17.9093	8.56548	10.6449	8.40733	10.6312	4.46648	6.49611	4.44468	6.56815	2.57744	4.30749	2.48779	4.06671	1.21344	3.14367	1.24193	3.13617	0.973424	2.46411	0.96471	2.405
	109.904	22.219	26.8034	21.8479	26.8719	20.3845	24.9664	20.4884	24.5616	14.499	18.2477	14.2965	17.9192	8.5654	10.6579	8.41374	10.6381	4.47812	6.49318	4.44824	6.57207	2.57737	4.30455	2.48964	4.06878	1.22478	3.14073	1.24287	3.13723	0.981466	2.44992	0.965187	2.40554
	110.004	22.2138	26.8109	21.848	26.8727	20.3755	24.9741	20.493	24.5685	14.4981	18.2629	14.3057	17.929	8.57243	10.6735	8.42015	10.645	4.46171	6.50121	4.4518	6.57599	2.58439	4.31227	2.4915	4.07085	1.22368	3.14876	1.24382	3.13829	0.980062	2.46936	0.965665	2.40608
	110.104	22.2284	26.8213	21.8481	26.8734	20.3637	24.9806	20.4976	24.5753	14.5131	18.2694	14.315	17.9388	8.5943	10.6909	8.42657	10.6519	4.46843	6.5149	4.45536	6.57991	2.59846	4.31845	2.49336	4.07292	1.22243	3.15464	1.24477	3.13936	0.963811	2.47554	0.966142	2.40662
	110.204	22.2179	26.8269	21.8482	26.8741	20.3562	24.9861	20.5021	24.5822	14.5242	18.276	14.3242	17.9487	8.60602	10.6897	8.43298	10.6588	4.47625	6.51321	4.45892	6.58383	2.58721	4.3163	2.49521	4.07499	1.21525	3.16076	1.24571	3.14042	0.963345	2.48136	0.96662	2.40715
	110.304	22.248	26.8148	21.8483	26.8748	20.3563	24.9979	20.5067	24.589	14.521	18.2989	14.3335	17.9585	8.61368	10.6964	8.43939	10.6657	4.48062	6.51262	4.46248	6.58775	2.59862	4.30445	2.49707	4.07706	1.23431	3.15235	1.24666	3.14148	0.963966	2.47326	0.967097	2.40769
	110.404	22.2518	26.8134	21.8484	26.8755	20.3676	25.0115	20.5112	24.5958	14.5403	18.3433	14.3427	17.9683	8.62165	10.6905	8.44579	10.6726	4.49187	6.52249	4.46604	6.59167	2.59065	4.31449	2.49893	4.07914	1.2304	3.15848	1.24761	3.14254	0.967716	2.47939	0.967575	2.40823
	110.504	22.245	26.8129	21.8485	26.8762	20.3916	25.0232	20.5157	24.6026	14.5553	18.3428	14.3519	17.9781	8.64095	10.6835	8.4522	10.6795	4.49242	6.5192	4.46959	6.59559	2.57932	4.3148	2.50078	4.08121	1.22688	3.15894	1.24855	3.14361	0.959984	2.47892	0.968052	2.40877
	110.604	22.267	26.8119	21.8486	26.8769	20.4145	25.0218	20.5203	24.6094	14.5404	18.3421	14.3612	17.9879	8.62259	10.7011	8.4586	10.6864	4.5039	6.52902	4.47315	6.59951	2.58674	4.32055	2.50264	4.08328	1.23102	3.16876	1.2495	3.14467	0.959903	2.46623	0.96853	2.40931
	110.704	22.2439	26.8173	21.8487	26.8776	20.4056	25.0271	20.5247	24.6161	14.562	18.3471	14.3704	17.9976	8.6445	10.7069	8.46501	10.6932	4.52222	6.52293	4.47671	6.60343	2.58631	4.32601	2.5045	4.08535	1.2409	3.17407	1.25044	3.14573	0.971197	2.48326	0.969007	2.40984
	110.804	22.2543	26.8169	21.8488	26.8783	20.4005	25.0388	20.5292	24.6229	14.5771	18.367	14.3796	18.0074	8.6627	10.7181	8.47141	10.7001	4.53324	6.54215	4.48027	6.60735	2.60514	4.32617	2.50635	4.08742	1.23255	3.17407	1.25139	3.1468	0.980961	2.4828	0.969484	2.41038
	110.904	22.2502	26.813	21.8489	26.879	20.409	25.0428	20.5337	24.6296	14.5928	18.3824	14.3888	18.0172	8.67493	10.7305	8.47781	10.707	4.54468	6.53837	4.48382	6.61126	2.62784	4.33802	2.50821	4.08949	1.23649	3.16639	1.25234	3.14786	0.977873	2.48339	0.969962	2.41092
	111.004	22.2416	26.8111	21.849	26.8796	20.4189	25.0559	20.5381	24.6363	14.6058	18.3916	14.398	18.027	8.71907	10.7437	8.48421	10.7139	4.55804	6.54802	4.48738	6.61518	2.61869	4.33126	2.51006	4.09156	1.23813	3.16792	1.25328	3.14892	0.975762	2.48492	0.970439	2.41146
	111.104	22.2644	26.8158	21.8491	26.8803	20.4348	25.0566	20.5426	24.643	14.6024	18.4043	14.4071	18.0367	8.71829	10.7675	8.4906	10.7208	4.55102	6.56021	4.49094	6.6191	2.62244	4.3247	2.51192	4.09363	1.23016	3.1726	1.25423	3.14999	0.972015	2.48929	0.970917	2.412
	111.204	22.2582	26.8233	21.8492	26.881	20.4579	25.053	20.547	24.6497	14.6112	18.3925	14.4163	18.0465	8.71685	10.7718	8.497	10.7277	4.5791	6.54849	4.49449	6.62301	2.63069	4.3322	2.51378	4.0957	1.21591	3.1687	1.25518	3.15105	0.996036	2.48961	0.971394	2.41253
	111.304	22.2861	26.8177	21.8493	26.8817	20.4568	25.0674	20.5514	24.6563	14.6211	18.3953	14.4255	18.0562	8.73794	10.7739	8.50339	10.7345	4.58426	6.55136	4.49805	6.62693	2.63663	4.32711	2.51563	4.09777	1.22231	3.1711	1.25612	3.15211	0.993696	2.49201	0.971871	2.41307
	111.404	22.2766	26.8118	21.8494	26.8823	20.4836	25.0797	20.5558	24.663	14.6338	18.4123	14.4346	18.0659	8.73926	10.7908	8.50979	10.7414	4.56621	6.56793	4.5016	6.63084	2.62639	4.33195	2.51749	4.09984	1.22677	3.16861	1.25707	3.15317	0.982992	2.49733	0.972349	2.41361
	111.504	22.2859	26.8213	21.8495	26.883	20.4555	25.0702	20.5601	24.6696	14.6392	18.4215	14.4438	18.0757	8.74055	10.793	8.51618	10.7483	4.56422	6.56949	4.50516	6.63476	2.63565	4.32242	2.51934	4.10191	1.22478	3.17032	1.25802	3.15424	0.962409	2.50639	0.972826	2.41415
	111.604	22.3011	26.8198	21.8496	26.8836	20.4602	25.0804	20.5645	24.6762	14.6366	18.4129	14.4529	18.0854	8.73786	10.8031	8.52257	10.7552	4.56121	6.56418	4.50871	6.63867	2.62092	4.33258	2.5212	4.10399	1.22942	3.15704	1.25896	3.1553	0.977993	2.49357	0.973304	2.41469
	111.704	22.2686	26.8256	21.8496	26.8843	20.4452	25.0867	20.5688	24.6828	14.6413	18.4383	14.4621	18.0951	8.75392	10.8285	8.52896	10.762	4.55836	6.57483	4.51227	6.64259	2.59525	4.33886	2.52305	4.10605	1.22298	3.16379	1.25991	3.15636	0.976076	2.51157	0.973781	2.41522
	111.804	22.2859	26.8297	21.8497	26.8849	20.4523	25.102	20.5732	24.6894	14.6397	18.4616	14.4712	18.1048	8.75216	10.8404	8.53534	10.7689	4.56082	6.58974	4.51582	6.6465	2.61271	4.34236	2.52491	4.10812	1.24044	3.1787	1.26085	3.15742	0.981504	2.51492	0.974258	2.41576
	111.904	22.2875	26.8295	21.8498	26.8856	20.4933	25.1025	20.5775	24.696	14.6508	18.4616	14.4803	18.1145	8.7513	10.8518	8.54173	10.7758	4.57918	6.58939	4.51938	6.65041	2.62686	4.33874	2.52677	4.11019	1.24333	3.17882	1.2618	3.15849	0.97299	2.50754	0.974735	2.4163
	112.004	22.2563	26.8235	21.8499	26.8862	20.4852	25.1115	20.5818	24.7025	14.6727	18.4948	14.4894	18.1242	8.73458	10.8616	8.54811	10.7826	4.58574	6.58746	4.52293	6.65432	2.62639	4.34024	2.52862	4.11226	1.24239	3.18032	1.26275	3.15955	0.979551	2.52076	0.975213	2.41684
	112.104	22.2665	26.8353	21.85	26.8869	20.4963	25.1237	20.586	24.7091	14.681	18.5144	14.4986	18.1339	8.72321	10.8807	8.55449	10.7895	4.58547	6.59146	4.52648	6.65824	2.63784	4.35205	2.53048	4.11433	1.24228	3.18042	1.26369	3.16061	0.983341	2.52039	0.97569	2.41738
	112.204	22.2123	26.8426	21.8501	26.8875	20.5096	25.135	20.5903	24.7156	14.7105	18.5335	14.5077	18.1435	8.722	10.8812	8.56088	10.7963	4.59144	6.59924	4.53004	6.66215	2.6324	4.35154	2.53233	4.1164	1.25231	3.16898	1.26464	3.16167	0.970256	2.51692	0.976168	2.41791
	112.304	22.2501	26.8368	21.8502	26.8881	20.5076	25.1399	20.5945	24.7221	14.7221	18.5693	14.5168	18.1532	8.7254	10.9058	8.56726	10.8032	4.5889	6.60449	4.53359	6.66606	2.63705	4.33399	2.53419	4.11847	1.25649	3.17407	1.26558	3.16274	0.986309	2.52233	0.976645	2.41845
	112.404	22.1961	26.836	21.8503	26.8888	20.5025	25.1399	20.5988	24.7286	14.7175	18.5576	14.5258	18.1629	8.70888	10.9208	8.57363	10.8101	4.58378	6.60414	4.53714	6.66997	2.63225	4.33739	2.53604	4.12054	1.23263	3.17357	1.26653	3.1638	0.981817	2.52151	0.977122	2.41899
	112.504	22.1893	26.8306	21.8503	26.8894	20.489	25.1423	20.603	24.7351	14.7348	18.5718	14.5349	18.1725	8.71388	10.9195	8.58001	10.8169	4.58832	6.6063	4.54069	6.67388	2.64881	4.33907	2.5379	4.12261	1.23763	3.17573	1.26748	3.16486	0.993852	2.51617	0.977599	2.41953
	112.604	22.2014	26.8441	21.8504	26.89	20.5276	25.1521	20.6072	24.7415	14.7434	18.6006	14.544	18.1822	8.69575	10.9447	8.58639	10.8238	4.57769	6.60855	4.54424	6.67779	2.64537	4.32977	2.53975	4.12468	1.23857	3.17798	1.26842	3.16592	0.983698	2.51842	0.978077	2.42006
	112.704	22.1944	26.8431	21.8505	26.8906	20.5277	25.1545	20.6114	24.748	14.7665	18.603	14.5531	18.1918	8.69598	10.9437	8.59276	10.8306	4.58137	6.61096	4.5478	6.6817	2.64186	4.32467	2.5416	4.12675	1.24599	3.18039	1.26937	3.16699	0.998618	2.53208	0.978554	2.4206
	112.804	22.2058	26.8461	21.8506	26.8912	20.5208	25.169	20.6156	24.7544	14.7783	18.6072	14.5621	18.2014	8.69989	10.9582	8.59913	10.8375	4.57433	6.62596	4.55135	6.68561	2.64201	4.33967	2.54346	4.12882	1.24223	3.17195	1.27031	3.16805	0.990804	2.52411	0.979031	2.42114
	112.904	22.2014	26.8392	21.8507	26.8918	20.5316	25.1584	20.6197	24.7608	14.7781	18.6307	14.5712	18.211	8.71891	10.9668	8.6055	10.8443	4.59336	6.62661	4.5549	6.68952	2.64182	4.33986	2.54531	4.13089	1.23829	3.17307	1.27126	3.16911	0.979357	2.52476	0.979509	2.42168
	113.004	22.2127	26.8504	21.8508	26.8924	20.5077	25.1701	20.6239	24.7672	14.7853	18.6464	14.5802	18.2207	8.71883	10.9708	8.61187	10.8512	4.59656	6.62652	4.55845	6.69342	2.63674	4.32852	2.54717	4.13295	1.23368	3.18423	1.27221	3.17017	0.966935	2.53202	0.979986	2.42222
	113.104	22.225	26.8415	21.8508	26.893	20.5314	25.1724	20.628	24.7736	14.7792	18.6483	14.5892	18.2303	8.75044	10.9769	8.61824	10.858	4.60535	6.62874	4.562	6.69733	2.64209	4.34292	2.54902	4.13502	1.23856	3.18692	1.27315	3.17124	0.971665	2.52282	0.980463	2.42275
	113.204	22.2379	26.8424	21.8509	26.8936	20.517	25.1733	20.6321	24.78	14.8222	18.6496	14.5983	18.2399	8.75543	11.0016	8.62461	10.8649	4.60957	6.62636	4.56555	6.70124	2.6585	4.35133	2.55088	4.13709	1.24325	3.19532	1.2741	3.1723	0.972598	2.51623	0.98094	2.42329
	113.304	22.2347	26.8499	21.851	26.8942	20.5066	25.1733	20.6362	24.7863	14.831	18.6535	14.6073	18.2495	8.76423	11.0011	8.63097	10.8717	4.61477	6.64933	4.5691	6.70515	2.65542	4.35133	2.55273	4.13916	1.24376	3.19532	1.27504	3.17336	0.961392	2.51577	0.981418	2.42383
	113.404	22.2356	26.8596	21.8511	26.8948	20.5267	25.1901	20.6403	24.7927	14.8439	18.6789	14.6163	18.2591	8.78591	11.0066	8.63733	10.8785	4.6241	6.64308	4.57265	6.70905	2.66475	4.36414	2.55458	4.14123	1.22262	3.19298	1.27599	3.17442	0.951504	2.50998	0.981895	2.42437
	113.504	22.2204	26.8653	21.8512	26.8954	20.5393	25.185	20.6444	24.799	14.8567	18.6933	14.6253	18.2686	8.81732	11.0132	8.6437	10.8854	4.62847	6.64927	4.57619	6.71296	2.68084	4.36299	2.55644	4.1433	1.24997	3.19917	1.27694	3.17548	0.947603	2.52757	0.982372	2.4249
	113.604	22.2174	26.8518	21.8512	26.896	20.56	25.1822	20.6484	24.8053	14.8844	18.7327	14.6343	18.2782	8.81864	11.0183	8.65006	10.8922	4.63715	6.6507	4.57974	6.71686	2.66608	4.36067	2.55829	4.14536	1.24723	3.19732	1.27788	3.17655	0.945488	2.51776	0.982849	2.42544
	113.704	22.2054	26.8666	21.8513	26.8966	20.5616	25.1819	20.6525	24.8116	14.8985	18.7058	14.6433	18.2878	8.85478	11.0411	8.65642	10.899	4.63171	6.65833	4.58329	6.72077	2.67236	4.36377	2.56015	4.14743	1.24149	3.21167	1.27883	3.17761	0.95131	2.52039	0.983327	2.42598
	113.804	22.222	26.8675	21.8514	26.8972	20.5563	25.195	20.6565	24.8178	14.9177	18.7271	14.6523	18.2973	8.8775	11.0462	8.66277	10.9059	4.64961	6.66321	4.58684	6.72467	2.69026	4.36521	2.562	4.1495	1.25595	3.21311	1.27977	3.17867	0.977794	2.51058	0.983804	2.42652
	113.904	22.1957	26.8619	21.8515	26.8977	20.5567	25.1928	20.6605	24.8241	14.9639	18.7428	14.6613	18.3069	8.88544	11.0523	8.66913	10.9127	4.62675	6.66096	4.59039	6.72858	2.67475	4.36248	2.56385	4.15157	1.25216	3.21086	1.28072	3.17973	0.981504	2.51614	0.984281	2.42706
	114.004	22.2023	26.8645	21.8515	26.8983	20.5486	25.2075	20.6645	24.8304	14.9745	18.7546	14.6702	18.3164	8.89653	11.0665	8.67548	10.9195	4.61816	6.66393	4.59393	6.73248	2.66944	4.35421	2.56571	4.15363	1.24716	3.20211	1.28166	3.18079	0.988223	2.51879	0.984758	2.42759
	114.104	22.1738	26.8519	21.8516	26.8989	20.5622	25.2019	20.6685	24.8366	14.9731	18.7535	14.6792	18.326	8.90219	11.0619	8.68184	10.9263	4.62398	6.65867	4.59748	6.73638	2.64463	4.36083	2.56756	4.1557	1.24158	3.19701	1.28261	3.18186	0.982487	2.51792	0.985235	2.42813
	114.204	22.203	26.87	21.8517	26.8994	20.5833	25.2092	20.6725	24.8428	15.0085	18.7878	14.6881	18.3355	8.92302	11.0762	8.68819	10.9332	4.63386	6.6622	4.60103	6.74029	2.65467	4.35592	2.56941	4.15777	1.25114	3.20414	1.28356	3.18292	1.00002	2.52427	0.985713	2.42867
	114.304	22.2052	26.8602	21.8518	26.9	20.61	25.2107	20.6764	24.849	14.9777	18.8081	14.6971	18.345	8.91844	11.0817	8.69454	10.94	4.66007	6.67496	4.60457	6.74419	2.65338	4.36133	2.57127	4.15984	1.25063	3.21314	1.2845	3.18398	0.98748	2.51451	0.98619	2.42921
	114.404	22.1989	26.8614	21.8518	26.9006	20.622	25.2125	20.6804	24.8552	14.9901	18.8216	14.706	18.3545	8.91169	11.0987	8.70089	10.9468	4.66472	6.66862	4.60812	6.74809	2.65413	4.37045	2.57312	4.1619	1.25888	3.20648	1.28545	3.18504	0.999477	2.51567	0.986667	2.42974
	114.504	22.1922	26.8596	21.8519	26.9011	20.6083	25.2296	20.6843	24.8614	14.9869	18.8387	14.715	18.364	8.91985	11.0891	8.70724	10.9536	4.65023	6.66639	4.61166	6.75199	2.63963	4.35729	2.57497	4.16397	1.2561	3.19692	1.28639	3.1861	0.985451	2.5061	0.987144	2.43028
	114.604	22.2241	26.8629	21.852	26.9017	20.6016	25.2412	20.6882	24.8675	14.9783	18.8307	14.7239	18.3735	8.89911	11.1041	8.71358	10.9605	4.65246	6.66637	4.61521	6.75589	2.64123	4.37227	2.57683	4.16604	1.26224	3.20095	1.28734	3.18717	0.99127	2.50983	0.987621	2.43082
	114.704	22.2171	26.8471	21.852	26.9022	20.6137	25.2367	20.6921	24.8737	14.9938	18.8305	14.7328	18.383	8.9143	11.0996	8.71993	10.9673	4.675	6.66233	4.61875	6.75979	2.62627	4.36808	2.57868	4.1681	1.28134	3.19223	1.28828	3.18823	0.995373	2.50486	0.988098	2.43136
	114.804	22.2081	26.8646	21.8521	26.9028	20.632	25.2545	20.696	24.8798	15.0197	18.8448	14.7417	18.3925	8.92481	11.1022	8.72627	10.9741	4.65519	6.67186	4.6223	6.76369	2.63647	4.38136	2.58053	4.17017	1.28059	3.19832	1.28923	3.18929	0.994316	2.4997	0.988575	2.43189
	114.904	22.2022	26.8588	21.8522	26.9033	20.6333	25.2564	20.6999	24.8859	15.0239	18.876	14.7506	18.402	8.90688	11.1269	8.73261	10.9809	4.65601	6.67352	4.62584	6.76759	2.61807	4.38708	2.58239	4.17224	1.28532	3.18826	1.29017	3.19035	0.995451	2.50136	0.989053	2.43243
	115.004	22.2171	26.8691	21.8523	26.9039	20.6179	25.2669	20.7037	24.892	15.0126	18.8687	14.7595	18.4115	8.91415	11.1261	8.73895	10.9877	4.64797	6.67633	4.62939	6.77149	2.60705	4.37427	2.58424	4.1743	1.28524	3.1917	1.29112	3.19141	1.00287	2.50386	0.98953	2.43297
	115.104	22.2146	26.8542	21.8523	26.9044	20.6404	25.2671	20.7076	24.8981	14.9981	18.8565	14.7684	18.4209	8.89931	11.1261	8.74529	10.9945	4.65359	6.66108	4.63293	6.77539	2.60346	4.3748	2.58609	4.17637	1.28196	3.19145	1.29206	3.19247	1.01209	2.4886	0.990007	2.43351
	115.204	22.2421	26.8611	21.8524	26.9049	20.6157	25.2819	20.7114	24.9042	15.0259	18.8793	14.7773	18.4304	8.90461	11.1414	8.75163	11.0013	4.66999	6.66848	4.63647	6.77929	2.60877	4.38173	2.58794	4.17843	1.28337	3.19838	1.29301	3.19354	1.01662	2.48804	0.990484	2.43404
	115.304	22.2278	26.8716	21.8525	26.9055	20.6245	25.2811	20.7152	24.9102	15.0117	18.8824	14.7862	18.4398	8.89376	11.1518	8.75796	11.0081	4.68664	6.67896	4.64002	6.78318	2.60541	4.38127	2.5898	4.1805	1.27266	3.1976	1.29396	3.1946	1.01404	2.49461	0.990961	2.43458
	115.404	22.2196	26.864	21.8525	26.906	20.6083	25.2965	20.719	24.9163	15.0343	18.8864	14.795	18.4493	8.90552	11.1521	8.76429	11.0149	4.69714	6.68299	4.64356	6.78708	2.60889	4.39249	2.59165	4.18257	1.27567	3.20164	1.2949	3.19566	1.02409	2.48676	0.991438	2.43512
	115.504	22.221	26.8593	21.8526	26.9065	20.6093	25.2919	20.7228	24.9223	15.0478	18.889	14.8039	18.4587	8.93024	11.1589	8.77063	11.0217	4.6989	6.68605	4.6471	6.79098	2.63018	4.39977	2.5935	4.18463	1.27743	3.19298	1.29585	3.19672	1.00678	2.47482	0.991915	2.43566
	115.604	22.2317	26.8556	21.8527	26.907	20.5963	25.292	20.7266	24.9283	15.0572	18.8742	14.8127	18.4681	8.94798	11.1629	8.77696	11.0285	4.68929	6.68202	4.65064	6.79488	2.63963	4.40355	2.59535	4.1867	1.27564	3.19723	1.29679	3.19778	1.00498	2.47861	0.992392	2.43619
	115.704	22.2477	26.8642	21.8527	26.9076	20.624	25.305	20.7304	24.9343	15.0573	18.9178	14.8216	18.4776	8.97102	11.1679	8.78329	11.0353	4.69312	6.68283	4.65418	6.79877	2.64439	4.41592	2.59721	4.18876	1.27993	3.20929	1.29774	3.19884	1.02022	2.47161	0.992869	2.43673
	115.804	22.2716	26.8657	21.8528	26.9081	20.637	25.3177	20.7341	24.9403	15.0743	18.9386	14.8304	18.487	8.95415	11.189	8.78962	11.0421	4.71453	6.67296	4.65773	6.80267	2.6458	4.4137	2.59906	4.19083	1.29649	3.21082	1.29868	3.1999	1.01459	2.48048	0.993346	2.43727
	115.904	22.2567	26.8756	21.8528	26.9086	20.6112	25.3159	20.7379	24.9462	15.06	18.9563	14.8392	18.4964	8.96294	11.1949	8.79594	11.0489	4.72332	6.69127	4.66127	6.80656	2.65459	4.41279	2.60091	4.19289	1.28231	3.2021	1.29963	3.20097	1.0112	2.46786	0.993823	2.43781
	116.004	22.2448	26.8677	21.8529	26.9091	20.6132	25.3087	20.7416	24.9522	15.0579	18.9607	14.8481	18.5058	8.98415	11.2103	8.80227	11.0557	4.71375	6.69871	4.66481	6.81046	2.67236	4.43945	2.60276	4.19496	1.28056	3.21704	1.30057	3.20203	1.0099	2.47154	0.994301	2.43834
	116.104	22.2686	26.8579	21.853	26.9096	20.6564	25.3138	20.7453	24.9581	15.0433	18.9659	14.8569	18.5152	8.99661	11.1967	8.80859	11.0625	4.71793	6.71168	4.66835	6.81435	2.68858	4.43664	2.60462	4.19702	1.28567	3.21501	1.30152	3.20309	1.0258	2.4692	0.994778	2.43888
	116.204	22.2852	26.8714	21.853	26.9101	20.6392	25.3273	20.749	24.9641	15.0378	18.9992	14.8657	18.5246	9.00188	11.2058	8.81491	11.0693	4.71195	6.70562	4.67189	6.81824	2.6901	4.42714	2.60647	4.19909	1.29032	3.22395	1.30246	3.20415	1.00764	2.47095	0.995255	2.43942
	116.304	22.2874	26.8817	21.8531	26.9106	20.6723	25.3308	20.7527	24.97	15.0749	19.0019	14.8745	18.5339	9.01196	11.2093	8.82123	11.0761	4.72578	6.70896	4.67543	6.82214	2.70439	4.43017	2.60832	4.20115	1.30087	3.21979	1.30341	3.20521	1.01116	2.47367	0.995732	2.43996
	116.404	22.2746	26.875	21.8532	26.9111	20.6709	25.3578	20.7563	24.9759	15.0742	19.0258	14.8833	18.5433	9.01091	11.2256	8.82755	11.0828	4.71004	6.71315	4.67897	6.82603	2.71131	4.43467	2.61017	4.20322	1.29653	3.23179	1.30435	3.20627	1.00932	2.47067	0.996209	2.44049
	116.504	22.2736	26.8822	21.8532	26.9116	20.6802	25.342	20.76	24.9817	15.0762	19.0488	14.8921	18.5527	9.00083	11.2323	8.83387	11.0896	4.72339	6.70911	4.68251	6.82992	2.73233	4.4297	2.61202	4.20528	1.30974	3.21557	1.3053	3.20733	1.01174	2.46617	0.996686	2.44103
	116.604	22.2989	26.8826	21.8533	26.9121	20.673	25.343	20.7636	24.9876	15.091	19.0607	14.9008	18.562	9.00438	11.2296	8.84019	11.0964	4.72648	6.72089	4.68604	6.83381	2.73588	4.42305	2.61387	4.20735	1.31625	3.21626	1.30624	3.20839	1.00733	2.46686	0.997163	2.44157
	116.704	22.2714	26.8844	21.8533	26.9126	20.6797	25.3638	20.7673	24.9935	15.1072	19.0705	14.9096	18.5714	9.00017	11.2428	8.8465	11.1032	4.72977	6.71914	4.68958	6.83771	2.75088	4.43239	2.61572	4.20941	1.30907	3.20998	1.30719	3.20946	1.02592	2.46057	0.99764	2.44211
	116.804	22.2557	26.8809	21.8534	26.9131	20.6836	25.3608	20.7709	24.9993	15.1286	19.0715	14.9184	18.5807	8.9995	11.259	8.85282	11.11	4.73363	6.7274	4.69312	6.8416	2.73444	4.4297	2.61758	4.21147	1.31966	3.20744	1.30813	3.21052	1.02119	2.45757	0.998117	2.44264
	116.904	22.2727	26.8734	21.8535	26.9136	20.6968	25.3645	20.7745	25.0051	15.1238	19.0633	14.9271	18.59	9.01677	11.2551	8.85913	11.1167	4.75855	6.72362	4.69666	6.84549	2.72889	4.43264	2.61943	4.21354	1.32536	3.22242	1.30908	3.21158	1.01565	2.46083	0.998594	2.44318
	117.004	22.2541	26.881	21.8535	26.914	20.6966	25.3607	20.7781	25.0109	15.1387	19.068	14.9359	18.5994	9.00083	11.2668	8.86544	11.1235	4.75418	6.72733	4.7002	6.84938	2.71702	4.41761	2.62128	4.2156	1.32192	3.20692	1.31002	3.21264	1.01205	2.44579	0.999071	2.44372
	117.104	22.256	26.8738	21.8536	26.9145	20.7046	25.361	20.7817	25.0167	15.1426	19.0719	14.9446	18.6087	8.98259	11.2708	8.87175	11.1303	4.73515	6.72758	4.70373	6.85327	2.7133	4.41786	2.62313	4.21767	1.33305	3.20748	1.31097	3.2137	1.03131	2.44604	0.999548	2.44426
	117.204	22.2258	26.8816	21.8536	26.915	20.6934	25.3692	20.7852	25.0225	15.1627	19.0998	14.9534	18.618	9.00579	11.2795	8.87805	11.137	4.73539	6.73618	4.70727	6.85716	2.72525	4.42614	2.62498	4.21973	1.32219	3.22326	1.31191	3.21476	1.02452	2.45432	1.00002	2.44479
	117.304	22.2069	26.868	21.8537	26.9155	20.7206	25.3706	20.7888	25.0283	15.1794	19.1049	14.9621	18.6273	9.02157	11.2962	8.88436	11.1438	4.74336	6.7413	4.71081	6.86105	2.73323	4.43549	2.62683	4.22179	1.34188	3.22135	1.31286	3.21582	1.0517	2.45164	1.0005	2.44533
	117.404	22.1904	26.8729	21.8537	26.9159	20.6976	25.3722	20.7923	25.034	15.1861	19.1137	14.9708	18.6366	9.00607	11.2817	8.89066	11.1506	4.72769	6.73058	4.71434	6.86493	2.7285	4.43258	2.62868	4.22386	1.33716	3.22189	1.3138	3.21688	1.02729	2.44123	1.00098	2.44587
	117.504	22.1803	26.8755	21.8538	26.9164	20.7245	25.3866	20.7958	25.0398	15.2058	19.1283	14.9795	18.6459	9.04547	11.2964	8.89697	11.1573	4.75554	6.73411	4.71788	6.86882	2.72588	4.42783	2.63053	4.22592	1.33798	3.22495	1.31475	3.21794	1.03264	2.44429	1.00146	2.44641
	117.604	22.1886	26.8642	21.8539	26.9169	20.7029	25.3861	20.7994	25.0455	15.1879	19.1245	14.9882	18.6552	9.05474	11.2968	8.90327	11.1641	4.75215	6.74517	4.72141	6.87271	2.72248	4.43592	2.63238	4.22798	1.33536	3.22492	1.31569	3.219	1.03315	2.44426	1.00193	2.44694
	117.704	22.1676	26.8759	21.8539	26.9173	20.7154	25.3865	20.8028	25.0512	15.1928	19.1365	14.9969	18.6644	9.07497	11.308	8.90957	11.1709	4.73425	6.74183	4.72495	6.8766	2.70428	4.44305	2.63423	4.23005	1.34403	3.22485	1.31664	3.22007	1.03463	2.44373	1.00241	2.44748
	117.804	22.1913	26.8732	21.854	26.9178	20.7201	25.3841	20.8063	25.0569	15.2173	19.1421	15.0056	18.6737	9.0993	11.3139	8.91587	11.1776	4.73937	6.74293	4.72848	6.88048	2.71315	4.43742	2.63609	4.23211	1.33712	3.22251	1.31758	3.22113	1.04725	2.43014	1.00289	2.44802
	117.904	22.214	26.8674	21.854	26.9182	20.7084	25.3858	20.8098	25.0626	15.2283	19.1663	15.0143	18.683	9.11044	11.3273	8.92216	11.1844	4.75847	6.74493	4.73202	6.88437	2.70881	4.44661	2.63794	4.23417	1.33731	3.2242	1.31853	3.22219	1.04682	2.43182	1.00336	2.44856
	118.004	22.2009	26.8783	21.8541	26.9187	20.6982	25.3889	20.8133	25.0683	15.2226	19.1699	15.023	18.6922	9.10481	11.3378	8.92846	11.1911	4.74879	6.75552	4.73555	6.88825	2.7074	4.44923	2.63979	4.23624	1.33513	3.21589	1.31947	3.22325	1.03744	2.44273	1.00384	2.44909
	118.104	22.2055	26.8805	21.8541	26.9191	20.6919	25.4027	20.8167	25.0739	15.2319	19.1717	15.0316	18.7015	9.11345	11.3519	8.93475	11.1979	4.74617	6.75777	4.73909	6.89214	2.70447	4.4407	2.64164	4.2383	1.3322	3.22564	1.32042	3.22431	1.0503	2.44452	1.00432	2.44963
	118.204	22.2088	26.8922	21.8542	26.9196	20.7022	25.4107	20.8202	25.0796	15.2499	19.1716	15.0403	18.7107	9.12083	11.3517	8.94104	11.2046	4.76449	6.75805	4.74262	6.89603	2.71483	4.45145	2.64349	4.24036	1.32348	3.22561	1.32136	3.22537	1.06487	2.43323	1.00479	2.45017
	118.304	22.2362	26.891	21.8542	26.92	20.7109	25.4099	20.8236	25.0852	15.2587	19.1714	15.0489	18.72	9.12962	11.3514	8.94734	11.2114	4.77343	6.7648	4.74615	6.89991	2.71221	4.43977	2.64534	4.24242	1.33212	3.22532	1.32231	3.22643	1.08881	2.43248	1.00527	2.45071
	118.404	22.223	26.8767	21.8543	26.9205	20.7099	25.4185	20.827	25.0908	15.2561	19.1881	15.0576	18.7292	9.15114	11.3674	8.95362	11.2181	4.77136	6.76217	4.74969	6.90379	2.7217	4.44417	2.64719	4.24449	1.31895	3.23348	1.32325	3.22749	1.09081	2.42939	1.00575	2.45124
	118.504	22.2132	26.8764	21.8543	26.9209	20.7218	25.4181	20.8304	25.0964	15.258	19.1952	15.0662	18.7384	9.15247	11.3671	8.95991	11.2249	4.77269	6.77346	4.75322	6.90768	2.71146	4.4442	2.64904	4.24655	1.31966	3.22179	1.3242	3.22855	1.08854	2.42942	1.00622	2.45178
	118.604	22.2291	26.8695	21.8544	26.9214	20.7167	25.4157	20.8338	25.102	15.2833	19.177	15.0748	18.7476	9.16501	11.3685	8.9662	11.2316	4.78601	6.7744	4.75675	6.91156	2.729	4.44874	2.65089	4.24861	1.32579	3.22242	1.32514	3.22961	1.10592	2.42973	1.0067	2.45232
	118.704	22.2099	26.8811	21.8544	26.9218	20.7358	25.4391	20.8372	25.1076	15.3147	19.1857	15.0835	18.7568	9.15395	11.388	8.97248	11.2384	4.79761	6.78618	4.76028	6.91544	2.72842	4.44864	2.65274	4.25067	1.32583	3.22326	1.32609	3.23067	1.1058	2.42261	1.00718	2.45285
	118.804	22.1998	26.8765	21.8545	26.9222	20.7378	25.4453	20.8405	25.1131	15.3152	19.2155	15.0921	18.766	9.1486	11.3951	8.97877	11.2451	4.79179	6.79315	4.76382	6.91932	2.71916	4.44405	2.65459	4.25274	1.33907	3.23336	1.32703	3.23173	1.11498	2.42926	1.00766	2.45339
	118.904	22.1722	26.8829	21.8545	26.9227	20.7407	25.4443	20.8439	25.1187	15.2921	19.2368	15.1007	18.7752	9.15849	11.4049	8.98505	11.2518	4.80293	6.78792	4.76735	6.92321	2.72202	4.44258	2.65644	4.2548	1.33817	3.23189	1.32797	3.23279	1.09862	2.42779	1.00813	2.45393
	119.004	22.1629	26.8843	21.8546	26.9231	20.7501	25.446	20.8472	25.1242	15.2867	19.2353	15.1093	18.7844	9.14962	11.4031	8.99133	11.2586	4.81234	6.8009	4.77088	6.92709	2.72018	4.44382	2.65829	4.25686	1.3404	3.2336	1.32892	3.23385	1.09647	2.42951	1.00861	2.45447
	119.104	22.1628	26.8816	21.8546	26.9235	20.7473	25.4512	20.8505	25.1297	15.3099	19.2521	15.1179	18.7936	9.16986	11.4196	8.99761	11.2653	4.81289	6.81037	4.77441	6.93097	2.7201	4.43002	2.66014	4.25892	1.3486	3.23885	1.32986	3.23491	1.08952	2.44648	1.00909	2.455
	119.204	22.1421	26.8641	21.8547	26.9239	20.7496	25.4446	20.8538	25.1352	15.3161	19.2854	15.1265	18.8027	9.19122	11.4136	9.00389	11.272	4.81925	6.81946	4.77794	6.93485	2.711	4.43161	2.66198	4.26098	1.3395	3.22092	1.33081	3.23597	1.08807	2.44026	1.00956	2.45554
	119.304	22.1477	26.8751	21.8547	26.9244	20.7669	25.4446	20.8571	25.1407	15.3222	19.2959	15.135	18.8119	9.20395	11.4127	9.01016	11.2788	4.82496	6.81905	4.78147	6.93873	2.72498	4.43089	2.66383	4.26304	1.35239	3.2127	1.33175	3.23703	1.09377	2.43908	1.01004	2.45608
	119.404	22.1381	26.8765	21.8548	26.9248	20.7652	25.4535	20.8604	25.1462	15.3316	19.3054	15.1436	18.821	9.19813	11.4266	9.01644	11.2855	4.82726	6.82824	4.785	6.94261	2.72651	4.42429	2.66568	4.2651	1.3472	3.22189	1.3327	3.23809	1.08436	2.42951	1.01052	2.45661
	119.504	22.1277	26.8692	21.8548	26.9252	20.7625	25.447	20.8637	25.1517	15.3221	19.3058	15.1522	18.8302	9.1838	11.4464	9.02271	11.2922	4.83621	6.82161	4.78853	6.94649	2.72358	4.42549	2.66753	4.26717	1.35145	3.2226	1.33364	3.23915	1.09283	2.43023	1.01099	2.45715
	119.604	22.1404	26.868	21.8549	26.9256	20.775	25.4682	20.867	25.1571	15.3492	19.3201	15.1607	18.8393	9.19231	11.4488	9.02898	11.2989	4.8366	6.83511	4.79206	6.95037	2.70553	4.42774	2.66938	4.26923	1.34528	3.21314	1.33459	3.24021	1.08213	2.43248	1.01147	2.45769
	119.704	22.1486	26.8681	21.8549	26.926	20.7871	25.4606	20.8702	25.1626	15.3494	19.328	15.1693	18.8485	9.19395	11.4604	9.03525	11.3057	4.83371	6.83552	4.79558	6.95424	2.7067	4.42829	2.67123	4.27129	1.34536	3.21323	1.33553	3.24127	1.08643	2.43257	1.01195	2.45823
	119.804	22.137	26.8683	21.855	26.9264	20.7674	25.4575	20.8735	25.168	15.3331	19.3475	15.1778	18.8576	9.20477	11.4693	9.04152	11.3124	4.84453	6.84365	4.79911	6.95812	2.70471	4.4397	2.67308	4.27335	1.33321	3.21386	1.33648	3.24233	1.06287	2.43289	1.01242	2.45876
	119.904	22.17	26.8688	21.855	26.9268	20.7646	25.4583	20.8767	25.1734	15.3246	19.3516	15.1863	18.8667	9.21411	11.4692	9.04778	11.3191	4.85839	6.8443	4.80264	6.962	2.70732	4.42911	2.67493	4.27541	1.33505	3.21466	1.33742	3.24339	1.07611	2.43745	1.0129	2.4593
	120.004	22.1956	26.868	21.855	26.9273	20.7598	25.4763	20.8799	25.1788	15.3392	19.3467	15.1949	18.8758	9.20267	11.4842	9.05405	11.3258	4.85336	6.86246	4.80617	6.96587	2.71463	4.44336	2.67678	4.27747	1.33032	3.22485	1.33836	3.24446	1.07139	2.4442	1.01338	2.45984
	120.104	22.1904	26.8667	21.8551	26.9277	20.7674	25.4865	20.8831	25.1842	15.3645	19.3453	15.2034	18.8849	9.23602	11.4941	9.06032	11.3325	4.8714	6.86155	4.8097	6.96975	2.72815	4.44198	2.67863	4.27953	1.33712	3.22301	1.33931	3.24552	1.06631	2.44282	1.01385	2.46037
	120.204	22.1795	26.8731	21.8551	26.9281	20.7789	25.4896	20.8863	25.1896	15.3766	19.3522	15.2119	18.894	9.24782	11.5015	9.06658	11.3392	4.86023	6.87967	4.81322	6.97363	2.71323	4.44886	2.68047	4.28159	1.3372	3.21863	1.34025	3.24657	1.04701	2.4497	1.01433	2.46091
	120.304	22.194	26.8675	21.8552	26.9285	20.7812	25.4992	20.8895	25.1949	15.3563	19.3188	15.2204	18.9031	9.25103	11.5105	9.07284	11.346	4.87422	6.87752	4.81675	6.9775	2.72002	4.45842	2.68232	4.28365	1.34024	3.20523	1.3412	3.24764	1.04975	2.44754	1.01481	2.46145
	120.404	22.203	26.8749	21.8552	26.9289	20.7711	25.5066	20.8927	25.2003	15.3618	19.354	15.2289	18.9122	9.26427	11.5142	9.0791	11.3527	4.86417	6.8848	4.82028	6.98138	2.73248	4.46586	2.68417	4.28571	1.35286	3.22423	1.34214	3.2487	1.03877	2.46279	1.01528	2.46199
	120.504	22.2104	26.8701	21.8553	26.9292	20.7713	25.5022	20.8958	25.2056	15.3769	19.3608	15.2374	18.9212	9.3102	11.514	9.08536	11.3594	4.87183	6.87705	4.8238	6.98525	2.72889	4.46139	2.68602	4.28777	1.36052	3.22726	1.34309	3.24976	1.03908	2.45786	1.01576	2.46252
	120.604	22.2185	26.8619	21.8553	26.9296	20.7741	25.5132	20.899	25.2109	15.3801	19.3605	15.2459	18.9303	9.30598	11.5128	9.09161	11.3661	4.86777	6.87977	4.82733	6.98913	2.73592	4.46051	2.68787	4.28983	1.35614	3.22654	1.34403	3.25082	1.03518	2.44589	1.01624	2.46306
	120.704	22.2316	26.8738	21.8553	26.93	20.7504	25.5138	20.9021	25.2162	15.3685	19.3612	15.2543	18.9394	9.32177	11.5213	9.09787	11.3728	4.87089	6.88043	4.83085	6.993	2.7317	4.4618	2.68972	4.29189	1.34832	3.2272	1.34497	3.25187	1.03018	2.44655	1.01671	2.4636
	120.804	22.1996	26.865	21.8554	26.9304	20.7477	25.5166	20.9052	25.2215	15.3732	19.3752	15.2628	18.9484	9.33724	11.5242	9.10412	11.3795	4.86762	6.89446	4.83438	6.99687	2.73686	4.47504	2.69157	4.29395	1.35677	3.22967	1.34592	3.25293	1.02361	2.46073	1.01719	2.46413
	120.904	22.2161	26.868	21.8554	26.9308	20.7608	25.5268	20.9083	25.2268	15.3989	19.3945	15.2713	18.9575	9.35048	11.5389	9.11037	11.3862	4.88164	6.89371	4.8379	7.00075	2.74213	4.4668	2.69341	4.29601	1.36204	3.22485	1.34686	3.25399	1.02983	2.46373	1.01767	2.46467
	121.004	22.2197	26.8689	21.8555	26.9312	20.7764	25.5317	20.9114	25.2321	15.4335	19.41	15.2797	18.9665	9.33536	11.5471	9.11662	11.3929	4.8859	6.89458	4.84143	7.00462	2.74654	4.46767	2.69526	4.29807	1.36646	3.22573	1.34781	3.25505	1.04487	2.46429	1.01814	2.46521
	121.104	22.2049	26.882	21.8555	26.9316	20.7507	25.5301	20.9145	25.2373	15.4451	19.4008	15.2882	18.9755	9.33884	11.5493	9.12287	11.3996	4.90953	6.90483	4.84495	7.00849	2.76221	4.46886	2.69711	4.30013	1.3704	3.22785	1.34875	3.25611	1.04897	2.46626	1.01862	2.46575
	121.204	22.2036	26.8814	21.8556	26.9319	20.7798	25.5477	20.9176	25.2425	15.4561	19.4272	15.2966	18.9846	9.33028	11.5754	9.12912	11.4063	4.91926	6.93436	4.84848	7.01236	2.78068	4.4762	2.69896	4.30219	1.36918	3.23426	1.34969	3.25717	1.04791	2.47267	1.0191	2.46628
	121.304	22.206	26.8794	21.8556	26.9323	20.7814	25.5354	20.9207	25.2478	15.4593	19.4449	15.305	18.9936	9.32192	11.5854	9.13537	11.413	4.92293	6.93283	4.852	7.01623	2.79483	4.47467	2.7008	4.30425	1.38005	3.23273	1.35064	3.25823	1.05034	2.45989	1.01957	2.46682
	121.404	22.2048	26.8766	21.8556	26.9327	20.7498	25.5472	20.9237	25.253	15.4886	19.4565	15.3135	19.0026	9.31497	11.5866	9.14161	11.4197	4.92801	6.93387	4.85552	7.0201	2.79288	4.47539	2.70265	4.30631	1.3781	3.23345	1.35158	3.25929	1.04885	2.46061	1.02005	2.46736
	121.504	22.2259	26.8791	21.8557	26.9331	20.7628	25.546	20.9268	25.2582	15.5169	19.4403	15.3219	19.0116	9.30247	11.6003	9.14785	11.4264	4.9305	6.94386	4.85905	7.02397	2.79178	4.47789	2.7045	4.30836	1.37981	3.23595	1.35253	3.26035	1.05119	2.46264	1.02053	2.46789
	121.604	22.2068	26.8775	21.8557	26.9334	20.7666	25.5483	20.9298	25.2634	15.5137	19.458	15.3303	19.0206	9.31411	11.607	9.15409	11.433	4.93824	6.94274	4.86257	7.02784	2.82654	4.47583	2.70635	4.31042	1.37598	3.23436	1.35347	3.26141	1.05424	2.46198	1.021	2.46843
	121.704	22.2177	26.8804	21.8557	26.9338	20.7546	25.559	20.9328	25.2686	15.5437	19.4684	15.3387	19.0296	9.3138	11.6289	9.16033	11.4397	4.93746	6.96855	4.86609	7.03171	2.82498	4.46008	2.70819	4.31248	1.37145	3.2372	1.35441	3.26247	1.04221	2.47561	1.02148	2.46897
	121.804	22.2297	26.879	21.8558	26.9342	20.7691	25.5576	20.9358	25.2737	15.5556	19.487	15.3471	19.0386	9.32875	11.616	9.16657	11.4464	4.95273	6.96718	4.86961	7.03558	2.81025	4.46948	2.71004	4.31454	1.37517	3.2241	1.35536	3.26353	1.04623	2.46298	1.02196	2.4695
	121.904	22.2569	26.8795	21.8558	26.9345	20.756	25.5585	20.9388	25.2789	15.5649	19.4992	15.3554	19.0475	9.33723	11.6211	9.17281	11.4531	4.94621	6.96843	4.87313	7.03945	2.81498	4.45949	2.71189	4.3166	1.38411	3.22504	1.3563	3.26459	1.04314	2.46392	1.02243	2.47004
	122.004	22.2625	26.8727	21.8559	26.9349	20.7724	25.5669	20.9418	25.284	15.5663	19.512	15.3638	19.0565	9.33208	11.6369	9.17904	11.4598	4.95137	6.98043	4.87665	7.04332	2.83186	4.47149	2.71374	4.31866	1.38974	3.22173	1.35725	3.26565	1.04877	2.46811	1.02291	2.47058
	122.104	22.2548	26.8811	21.8559	26.9352	20.7537	25.5721	20.9448	25.2891	15.5778	19.5215	15.3722	19.0655	9.37118	11.6305	9.18528	11.4665	4.95234	6.97743	4.88018	7.04718	2.82064	4.46849	2.71558	4.32072	1.38977	3.21873	1.35819	3.26671	1.06006	2.45761	1.02339	2.47112
	122.204	22.2363	26.8744	21.8559	26.9356	20.7731	25.5803	20.9477	25.2942	15.5751	19.564	15.3806	19.0744	9.37571	11.6429	9.19151	11.4731	4.95719	6.97895	4.8837	7.05105	2.81783	4.46189	2.71743	4.32277	1.38306	3.21979	1.35913	3.26777	1.05413	2.46617	1.02386	2.47165
	122.304	22.2326	26.8743	21.856	26.936	20.7587	25.5802	20.9507	25.2993	15.5829	19.5521	15.3889	19.0834	9.3795	11.6423	9.19774	11.4798	4.98019	6.99759	4.88722	7.05492	2.82147	4.47286	2.71928	4.32483	1.39856	3.22717	1.36008	3.26883	1.06541	2.47776	1.02434	2.47219
	122.404	22.2292	26.876	21.856	26.9363	20.7696	25.5854	20.9536	25.3044	15.5925	19.5817	15.3973	19.0923	9.38904	11.6441	9.20397	11.4865	4.97144	6.99139	4.89074	7.05878	2.81678	4.47089	2.72113	4.32689	1.39013	3.21723	1.36102	3.26989	1.06495	2.46736	1.02482	2.47273
	122.504	22.2616	26.8778	21.856	26.9367	20.8077	25.5842	20.9566	25.3095	15.5733	19.5959	15.4056	19.1012	9.37814	11.6468	9.2102	11.4931	4.97039	6.9903	4.89426	7.06265	2.81619	4.4848	2.72297	4.32895	1.38501	3.21942	1.36197	3.27095	1.07905	2.47001	1.02529	2.47326
	122.604	22.2398	26.8654	21.8561	26.937	20.8198	25.5826	20.9595	25.3146	15.5736	19.6131	15.4139	19.1102	9.39122	11.6526	9.21643	11.4998	4.96816	7.00002	4.89777	7.06651	2.81741	4.47201	2.72482	4.331	1.38559	3.21835	1.36291	3.27201	1.07635	2.46848	1.02577	2.4738
	122.704	22.2556	26.8802	21.8561	26.9373	20.8323	25.5908	20.9624	25.3196	15.5602	19.6246	15.4223	19.1191	9.40282	11.6684	9.22265	11.5065	4.98383	7.00352	4.90129	7.07038	2.83354	4.48723	2.72666	4.33306	1.37892	3.23357	1.36385	3.27307	1.08045	2.47214	1.02625	2.47434
	122.804	22.2539	26.8696	21.8562	26.9377	20.8309	25.5872	20.9653	25.3247	15.5889	19.6182	15.4306	19.128	9.38938	11.6694	9.22887	11.5131	4.98226	6.9973	4.90481	7.07424	2.84322	4.49945	2.72851	4.33512	1.3811	3.23423	1.3648	3.27412	1.06796	2.46529	1.02672	2.47487
	122.904	22.2411	26.8713	21.8562	26.938	20.8486	25.6006	20.9682	25.3297	15.5865	19.6233	15.4389	19.1369	9.38669	11.6823	9.23509	11.5198	4.98035	7.01005	4.90833	7.07811	2.84084	4.49736	2.73036	4.33718	1.3795	3.23589	1.36574	3.27518	1.06932	2.47476	1.0272	2.47541
	123.004	22.2561	26.8802	21.8562	26.9384	20.8623	25.6021	20.9711	25.3347	15.5899	19.6334	15.4472	19.1458	9.39001	11.6915	9.24132	11.5265	4.98351	7.00821	4.91185	7.08197	2.82463	4.49099	2.7322	4.33923	1.37813	3.22951	1.36668	3.27624	1.06842	2.4762	1.02768	2.47595
	123.104	22.278	26.8721	21.8563	26.9387	20.8548	25.6132	20.9739	25.3397	15.6118	19.6515	15.4555	19.1547	9.3854	11.6915	9.24753	11.5331	4.99344	7.0189	4.91537	7.08583	2.82706	4.49042	2.73405	4.34129	1.39274	3.22895	1.36763	3.2773	1.08303	2.48736	1.02815	2.47648
	123.204	22.3009	26.8781	21.8563	26.9391	20.8886	25.627	20.9768	25.3447	15.6361	19.6575	15.4638	19.1636	9.38876	11.7165	9.25375	11.5398	4.99773	7.02486	4.91888	7.0897	2.81963	4.49671	2.7359	4.34335	1.38485	3.23523	1.36857	3.27836	1.08686	2.49332	1.02863	2.47702
	123.304	22.2777	26.8716	21.8563	26.9394	20.8652	25.6132	20.9796	25.3497	15.6539	19.6488	15.472	19.1724	9.38423	11.7184	9.25997	11.5464	4.99304	7.01915	4.9224	7.09356	2.82619	4.49817	2.73774	4.3454	1.39188	3.2367	1.36951	3.27942	1.0742	2.48729	1.02911	2.47756
	123.404	22.2929	26.8625	21.8564	26.9397	20.8774	25.6234	20.9825	25.3546	15.6669	19.6806	15.4803	19.1813	9.40098	11.7248	9.26618	11.5531	5.00121	7.02877	4.92592	7.09742	2.81967	4.49249	2.73959	4.34746	1.38911	3.22711	1.37046	3.28048	1.07518	2.48895	1.02958	2.47809
	123.504	22.2768	26.8728	21.8564	26.94	20.8736	25.6334	20.9853	25.3596	15.6751	19.6725	15.4886	19.1902	9.39747	11.7351	9.27239	11.5598	4.97441	7.02737	4.92943	7.10128	2.81538	4.49108	2.74144	4.34952	1.39278	3.2257	1.3714	3.28154	1.0826	2.47629	1.03006	2.47863
	123.604	22.2495	26.8734	21.8564	26.9404	20.8683	25.6343	20.9881	25.3645	15.6935	19.6918	15.4968	19.199	9.39594	11.7428	9.27861	11.5664	4.98867	7.02855	4.93295	7.10514	2.83088	4.49195	2.74328	4.35157	1.39579	3.22657	1.37235	3.2826	1.07404	2.47717	1.03054	2.47917
	123.704	22.2523	26.872	21.8565	26.9407	20.8556	25.6404	20.9909	25.3694	15.7045	19.6795	15.5051	19.2079	9.407	11.7382	9.28482	11.5731	4.98816	7.03483	4.93647	7.109	2.84475	4.49027	2.74513	4.35363	1.39481	3.23316	1.37329	3.28366	1.07682	2.48329	1.03101	2.47971
	123.804	22.2532	26.8677	21.8565	26.941	20.8528	25.6366	20.9937	25.3743	15.7159	19.7147	15.5133	19.2167	9.43044	11.7457	9.29102	11.5797	4.99285	7.04224	4.93998	7.11286	2.85038	4.49424	2.74697	4.35569	1.3995	3.23276	1.37423	3.28472	1.07057	2.47945	1.03149	2.48024
	123.904	22.2411	26.858	21.8565	26.9414	20.8557	25.6385	20.9965	25.3792	15.6925	19.7355	15.5216	19.2255	9.41481	11.7472	9.29723	11.5863	4.98066	7.04415	4.94349	7.11672	2.84866	4.48802	2.74882	4.35774	1.39481	3.23436	1.37518	3.28577	1.07338	2.48073	1.03197	2.48078
	124.004	22.2456	26.8634	21.8566	26.9417	20.8457	25.6513	20.9992	25.3841	15.6983	19.7514	15.5298	19.2343	9.43278	11.7642	9.30343	11.593	4.99394	7.05699	4.94701	7.12058	2.84272	4.49336	2.75066	4.3598	1.3931	3.22798	1.37612	3.28683	1.08213	2.49029	1.03244	2.48132
	124.104	22.2052	26.8647	21.8566	26.942	20.845	25.6647	21.002	25.389	15.7124	19.7342	15.538	19.2432	9.45504	11.7624	9.30964	11.5996	4.99637	7.06252	4.95052	7.12444	2.84607	4.4953	2.75251	4.36186	1.40348	3.22961	1.37706	3.28789	1.06252	2.49927	1.03292	2.48185
	124.204	22.1842	26.8665	21.8566	26.9423	20.8315	25.6662	21.0047	25.3939	15.6797	19.755	15.5462	19.252	9.47153	11.7635	9.31584	11.6063	4.98316	7.06405	4.95404	7.1283	2.85584	4.50433	2.75435	4.36391	1.39372	3.23113	1.37801	3.28895	1.06057	2.48954	1.0334	2.48239
	124.304	22.1499	26.867	21.8566	26.9426	20.8438	25.6788	21.0075	25.3987	15.6807	19.7362	15.5544	19.2608	9.4613	11.7649	9.32204	11.6129	4.98715	7.0653	4.95755	7.13215	2.85561	4.50527	2.7562	4.36597	1.39395	3.23207	1.37895	3.29001	1.05221	2.49017	1.03387	2.48293
	124.404	22.1511	26.872	21.8567	26.9429	20.8685	25.6833	21.0102	25.4036	15.7166	19.737	15.5626	19.2696	9.49052	11.7811	9.32824	11.6195	4.98886	7.0773	4.96107	7.13601	2.86108	4.50227	2.75805	4.36802	1.3877	3.23657	1.37989	3.29107	1.03924	2.48717	1.03435	2.48346
	124.504	22.1415	26.872	21.8567	26.9433	20.8779	25.691	21.0129	25.4084	15.7148	19.7222	15.5708	19.2784	9.5145	11.8002	9.33444	11.6262	4.98582	7.07765	4.96458	7.13987	2.85897	4.5098	2.75989	4.37008	1.37732	3.23661	1.38084	3.29213	1.03635	2.48674	1.03482	2.484
	124.604	22.1339	26.8713	21.8567	26.9436	20.9008	25.6788	21.0156	25.4132	15.7292	19.7093	15.579	19.2871	9.51735	11.8	9.34063	11.6328	4.9782	7.08495	4.96809	7.14372	2.88244	4.50914	2.76174	4.37213	1.38126	3.23595	1.38178	3.29319	1.05201	2.47482	1.0353	2.48454
	124.704	22.1462	26.8771	21.8568	26.9439	20.8944	25.6967	21.0183	25.418	15.7149	19.7285	15.5872	19.2959	9.5197	11.814	9.34683	11.6394	4.9832	7.10243	4.9716	7.14758	2.89057	4.51536	2.76358	4.37419	1.38985	3.24263	1.38272	3.29424	1.06014	2.48104	1.03578	2.48507
	124.804	22.165	26.8665	21.8568	26.9442	20.9144	25.6857	21.021	25.4228	15.7383	19.7592	15.5954	19.3047	9.54188	11.8261	9.35302	11.6461	4.9832	7.1034	4.97512	7.15143	2.89103	4.51633	2.76543	4.37624	1.38985	3.25454	1.38367	3.2953	1.04889	2.49342	1.03625	2.48561
	124.904	22.1487	26.8742	21.8568	26.9445	20.9254	25.6973	21.0237	25.4276	15.761	19.7278	15.6035	19.3134	9.53415	11.8376	9.35921	11.6527	4.98562	7.10268	4.97863	7.15529	2.89393	4.52374	2.76727	4.3783	1.39274	3.25445	1.38461	3.29636	1.05178	2.49286	1.03673	2.48615
	125.004	22.145	26.8711	21.8569	26.9448	20.9364	25.6946	21.0264	25.4323	15.7801	19.7451	15.6117	19.3222	9.54224	11.8465	9.3654	11.6593	4.96667	7.09274	4.98214	7.15914	2.90576	4.51364	2.76912	4.38035	1.38536	3.23998	1.38555	3.29742	1.05534	2.47885	1.03721	2.48668
	125.104	22.1354	26.8665	21.8569	26.9451	20.9332	25.6974	21.029	25.4371	15.7895	19.7608	15.6198	19.3309	9.56196	11.846	9.37159	11.6659	4.975	7.10311	4.98565	7.163	2.90268	4.52761	2.77096	4.38241	1.38993	3.24317	1.3865	3.29848	1.02975	2.48923	1.03768	2.48722
	125.204	22.1525	26.8696	21.8569	26.9454	20.9262	25.7125	21.0317	25.4418	15.8136	19.7787	15.628	19.3397	9.54762	11.8491	9.37778	11.6726	4.96894	7.10618	4.98916	7.16685	2.9074	4.52739	2.7728	4.38446	1.39481	3.24592	1.38744	3.29954	1.0426	2.4848	1.03816	2.48776
	125.304	22.1744	26.8845	21.8569	26.9457	20.9308	25.7233	21.0343	25.4466	15.8367	19.7821	15.6361	19.3484	9.55125	11.8753	9.38396	11.6792	4.99179	7.10193	4.99267	7.1707	2.91088	4.54189	2.77465	4.38652	1.39063	3.24917	1.38838	3.30059	1.06124	2.48758	1.03864	2.48829
	125.404	22.1875	26.8831	21.857	26.946	20.9239	25.7223	21.0369	25.4513	15.8303	19.8122	15.6442	19.3571	9.56388	11.8709	9.39015	11.6858	4.97394	7.10846	4.99618	7.17456	2.9049	4.54092	2.77649	4.38857	1.37278	3.2482	1.38932	3.30165	1.03932	2.47536	1.03911	2.48883
	125.504	22.2147	26.8683	21.857	26.9463	20.9512	25.7191	21.0396	25.456	15.838	19.8274	15.6523	19.3659	9.56001	11.8785	9.39633	11.6924	4.99304	7.11661	4.99969	7.17841	2.92416	4.54158	2.77834	4.39063	1.38798	3.24464	1.39027	3.30271	1.05123	2.47179	1.03959	2.48937
	125.604	22.2342	26.8719	21.857	26.9466	20.9631	25.7302	21.0422	25.4607	15.8496	19.8322	15.6604	19.3746	9.55329	11.8826	9.40251	11.699	4.98242	7.12021	5.0032	7.18226	2.91307	4.55267	2.78018	4.39268	1.38876	3.24823	1.39121	3.30377	1.05951	2.47507	1.04006	2.4899
	125.704	22.2329	26.8725	21.8571	26.9469	20.9494	25.7315	21.0448	25.4654	15.8368	19.8628	15.6685	19.3833	9.57114	11.8913	9.40869	11.7056	4.99996	7.12143	5.00671	7.18611	2.90342	4.55358	2.78203	4.39473	1.37927	3.24914	1.39215	3.30483	1.05002	2.46848	1.04054	2.49044
	125.804	22.2256	26.8797	21.8571	26.9472	20.9532	25.7497	21.0474	25.47	15.8451	19.8391	15.6766	19.392	9.59372	11.9053	9.41487	11.7123	5.0155	7.13193	5.01022	7.18996	2.89553	4.55689	2.78387	4.39679	1.38309	3.25214	1.3931	3.30589	1.05463	2.4832	1.04102	2.49098
	125.904	22.2207	26.8619	21.8571	26.9474	20.9564	25.7434	21.0499	25.4747	15.8632	19.8483	15.6847	19.4007	9.57724	11.8921	9.42104	11.7189	5.02996	7.13755	5.01373	7.19381	2.88701	4.5583	2.78572	4.39884	1.37833	3.23432	1.39404	3.30694	1.07611	2.47711	1.04149	2.49151
	126.004	22.239	26.8755	21.8571	26.9477	20.9566	25.7426	21.0525	25.4794	15.8742	19.8317	15.6928	19.4093	9.57368	11.9016	9.42722	11.7255	5.03	7.13996	5.01723	7.19766	2.87924	4.55289	2.78756	4.4009	1.38571	3.23673	1.39498	3.308	1.07616	2.47905	1.04197	2.49205
	126.104	22.2334	26.8664	21.8572	26.948	20.9823	25.7559	21.0551	25.484	15.865	19.8455	15.7009	19.418	9.57985	11.8962	9.43339	11.7321	5.0282	7.1424	5.02074	7.20151	2.87744	4.55533	2.7894	4.40295	1.38001	3.23932	1.39593	3.30906	1.05483	2.46992	1.04245	2.49259
	126.204	22.2336	26.8689	21.8572	26.9483	21.0099	25.7587	21.0576	25.4886	15.8765	19.8663	15.7089	19.4267	9.5888	11.8987	9.43956	11.7387	5.02917	7.1524	5.02425	7.20536	2.88936	4.56533	2.79125	4.405	1.37692	3.25307	1.39687	3.31012	1.05971	2.47242	1.04292	2.49312
	126.304	22.2286	26.8748	21.8572	26.9486	21.012	25.7646	21.0601	25.4932	15.8334	19.8459	15.717	19.4353	9.61403	11.8855	9.44573	11.7453	5.03504	7.15077	5.02776	7.20921	2.87256	4.5637	2.79309	4.40706	1.37138	3.25176	1.39781	3.31118	1.04963	2.47079	1.0434	2.49366
	126.404	22.2244	26.8697	21.8572	26.9489	21.022	25.7592	21.0627	25.4978	15.8672	19.8566	15.725	19.444	9.63251	11.899	9.4519	11.7519	5.0496	7.15367	5.03126	7.21306	2.88322	4.56614	2.79493	4.40911	1.37079	3.26138	1.39876	3.31224	1.04061	2.47323	1.04388	2.49419
	126.504	22.2212	26.8711	21.8573	26.9491	21.0154	25.7606	21.0652	25.5024	15.8831	19.8692	15.7331	19.4527	9.61825	11.8896	9.45807	11.7585	5.05847	7.16611	5.03477	7.2169	2.88037	4.55967	2.79678	4.41116	1.37872	3.25523	1.3997	3.31329	1.02682	2.47458	1.04435	2.49473
	126.604	22.2258	26.8678	21.8573	26.9494	20.9927	25.7581	21.0677	25.507	15.8808	19.8669	15.7411	19.4613	9.63068	11.8865	9.46423	11.7651	5.07449	7.16389	5.03828	7.22075	2.88499	4.55683	2.79862	4.41322	1.37255	3.2527	1.40064	3.31435	1.03908	2.47173	1.04483	2.49527
	126.704	22.2297	26.8619	21.8573	26.9497	20.9654	25.7714	21.0702	25.5116	15.9154	19.8913	15.7491	19.4699	9.65692	11.9034	9.4704	11.7717	5.06652	7.18049	5.04178	7.2246	2.8842	4.56249	2.80046	4.41527	1.3713	3.26523	1.40158	3.31541	1.04627	2.48458	1.0453	2.4958
	126.804	22.2386	26.879	21.8573	26.95	20.9629	25.788	21.0727	25.5161	15.9405	19.9092	15.7572	19.4786	9.6545	11.9085	9.47656	11.7783	5.06425	7.1859	5.04529	7.22845	2.87443	4.57586	2.80231	4.41732	1.37372	3.26345	1.40253	3.31647	1.05182	2.48248	1.04578	2.49634
	126.904	22.2659	26.878	21.8574	26.9502	20.9643	25.7877	21.0752	25.5207	15.9603	19.9465	15.7652	19.4872	9.64509	11.9076	9.48272	11.7848	5.06531	7.18505	5.04879	7.23229	2.87502	4.58674	2.80415	4.41937	1.38634	3.26245	1.40347	3.31753	1.05318	2.48179	1.04626	2.49688
	127.004	22.249	26.8736	21.8574	26.9505	20.9663	25.7904	21.0777	25.5252	15.9546	19.9619	15.7732	19.4958	9.6654	11.8874	9.48888	11.7914	5.0675	7.17314	5.0523	7.23614	2.86564	4.59733	2.80599	4.42143	1.39524	3.27336	1.40441	3.31858	1.05475	2.48489	1.04673	2.49741
	127.104	22.2504	26.8723	21.8574	26.9508	20.9771	25.8014	21.0801	25.5297	15.9355	19.9769	15.7812	19.5044	9.66513	11.8791	9.49504	11.798	5.0866	7.18783	5.0558	7.23998	2.86897	4.59655	2.80784	4.42348	1.38388	3.27257	1.40535	3.31964	1.05463	2.48364	1.04721	2.49795
	127.204	22.2809	26.8675	21.8574	26.951	20.9461	25.8008	21.0826	25.5342	15.9548	19.9877	15.7892	19.513	9.68544	11.8862	9.5012	11.8046	5.08691	7.19443	5.05931	7.24383	2.86506	4.59595	2.80968	4.42553	1.37684	3.26385	1.4063	3.3207	1.05494	2.47148	1.04769	2.49849
	127.304	22.2725	26.8542	21.8575	26.9513	20.9107	25.8062	21.085	25.5387	15.9471	19.9977	15.7971	19.5216	9.68786	11.8876	9.50735	11.8112	5.09308	7.1924	5.06281	7.24767	2.86076	4.60533	2.81152	4.42758	1.39036	3.26229	1.40724	3.32176	1.06971	2.46945	1.04816	2.49902
	127.404	22.2911	26.8614	21.8575	26.9516	20.8915	25.8137	21.0874	25.5432	15.9847	20.044	15.8051	19.5302	9.68778	11.8759	9.5135	11.8178	5.08144	7.20036	5.06631	7.25151	2.88412	4.62064	2.81337	4.42964	1.37965	3.28104	1.40818	3.32281	1.06979	2.47695	1.04864	2.49956
	127.504	22.2719	26.8516	21.8575	26.9518	20.9102	25.8037	21.0899	25.5477	15.9883	20.0537	15.8131	19.5387	9.68829	11.8811	9.51966	11.8243	5.07007	7.20917	5.06982	7.25536	2.87948	4.61101	2.81521	4.43169	1.39063	3.27876	1.40913	3.32387	1.08889	2.47467	1.04911	2.5001
	127.604	22.2823	26.8514	21.8575	26.9521	20.8911	25.8038	21.0923	25.5521	15.9647	20.0622	15.821	19.5473	9.69075	11.8738	9.52581	11.8309	5.06957	7.20561	5.07332	7.2592	2.87116	4.62229	2.81705	4.43374	1.38606	3.27895	1.41007	3.32493	1.07635	2.47454	1.04959	2.50063
	127.704	22.2698	26.8584	21.8576	26.9524	20.9168	25.8107	21.0947	25.5566	15.9712	20.1068	15.829	19.5559	9.69321	11.8767	9.53196	11.8375	5.09546	7.20464	5.07682	7.26304	2.86658	4.62539	2.81889	4.43579	1.39274	3.2861	1.41101	3.32599	1.07553	2.4856	1.05007	2.50117
	127.804	22.2769	26.8454	21.8576	26.9526	20.9152	25.8052	21.0971	25.561	15.9625	20.1014	15.8369	19.5644	9.65407	11.871	9.5381	11.8441	5.09461	7.19921	5.08033	7.26688	2.86526	4.62042	2.82074	4.43784	1.39188	3.28817	1.41195	3.32705	1.08217	2.48017	1.05054	2.50171
	127.904	22.2738	26.8469	21.8576	26.9529	20.9208	25.7949	21.0995	25.5655	15.9639	20.103	15.8449	19.573	9.65891	11.8725	9.54425	11.8506	5.1107	7.18946	5.08383	7.27072	2.8701	4.62536	2.82258	4.4399	1.40845	3.28967	1.4129	3.3281	1.08701	2.4812	1.05102	2.50224
	128.004	22.262	26.848	21.8576	26.9531	20.9085	25.8048	21.1019	25.5699	15.9742	20.1091	15.8528	19.5815	9.67665	11.867	9.55039	11.8572	5.11015	7.20646	5.08733	7.27457	2.86924	4.6272	2.82442	4.44195	1.40743	3.2912	1.41384	3.32916	1.08975	2.47148	1.0515	2.50278
	128.104	22.2705	26.8448	21.8577	26.9534	20.9374	25.8163	21.1042	25.5743	15.9728	20.1168	15.8607	19.5901	9.67603	11.8863	9.55653	11.8638	5.1	7.21418	5.09083	7.27841	2.87112	4.63445	2.82626	4.444	1.40556	3.2797	1.41478	3.33022	1.0846	2.4717	1.05197	2.50331
	128.204	22.2472	26.85	21.8577	26.9536	20.9525	25.8141	21.1066	25.5787	15.9999	20.1337	15.8687	19.5986	9.70223	11.8915	9.56268	11.8703	5.10839	7.20805	5.09433	7.28225	2.87435	4.64067	2.82811	4.44605	1.41317	3.28544	1.41572	3.33128	1.10377	2.47698	1.05245	2.50385
	128.304	22.2317	26.8609	21.8577	26.9539	20.9611	25.821	21.1089	25.5831	15.9972	20.1278	15.8766	19.6071	9.68715	11.8789	9.56882	11.8769	5.11238	7.21496	5.09783	7.28609	2.85928	4.63961	2.82995	4.4481	1.4095	3.2961	1.41667	3.33233	1.10025	2.47639	1.05292	2.50439
	128.404	22.2202	26.8543	21.8577	26.9541	20.9878	25.8224	21.1113	25.5875	16.0156	20.1142	15.8845	19.6156	9.70672	11.8728	9.57495	11.8835	5.13164	7.21683	5.10133	7.28992	2.85979	4.65274	2.83179	4.45015	1.40594	3.29751	1.41761	3.33339	1.12701	2.47779	1.0534	2.50492
	128.504	22.2185	26.8453	21.8577	26.9544	20.9857	25.8247	21.1136	25.5918	16.0257	20.0935	15.8924	19.6241	9.71696	11.8831	9.58109	11.89	5.12953	7.23458	5.10483	7.29376	2.86955	4.64361	2.83363	4.4522	1.41524	3.29979	1.41855	3.33445	1.12537	2.47961	1.05388	2.50546
	128.604	22.227	26.8533	21.8578	26.9546	20.9641	25.8252	21.1159	25.5962	16.019	20.1129	15.9002	19.6326	9.72478	11.887	9.58722	11.8966	5.13453	7.23083	5.10833	7.2976	2.86643	4.65517	2.83547	4.45425	1.41228	3.29995	1.41949	3.33551	1.1299	2.46851	1.05435	2.506
	128.704	22.2102	26.852	21.8578	26.9549	21.0049	25.8245	21.1183	25.6005	16.0335	20.1129	15.9081	19.6411	9.73571	11.8823	9.59336	11.9031	5.1375	7.23802	5.11183	7.30144	2.87736	4.65439	2.83732	4.4563	1.41524	3.29135	1.42044	3.33656	1.12506	2.47914	1.05483	2.50653
	128.804	22.2	26.8537	21.8578	26.9551	21.0067	25.8376	21.1206	25.6048	16.0415	20.1264	15.916	19.6496	9.73778	11.896	9.59949	11.9097	5.13878	7.24299	5.11533	7.30528	2.87834	4.65592	2.83916	4.45835	1.40825	3.29289	1.42138	3.33762	1.11463	2.47317	1.05531	2.50707
	128.904	22.1992	26.8478	21.8578	26.9554	21.0264	25.8467	21.1229	25.6092	16.0339	20.1538	15.9238	19.6581	9.78735	11.9051	9.60562	11.9162	5.15852	7.2449	5.11883	7.30911	2.89041	4.64611	2.841	4.4604	1.41626	3.29448	1.42232	3.33868	1.11436	2.47476	1.05578	2.50761
	129.004	22.1988	26.8494	21.8578	26.9556	21.0488	25.8483	21.1252	25.6135	16.0133	20.1488	15.9317	19.6665	9.7827	11.9104	9.61175	11.9228	5.1684	7.24224	5.12233	7.31295	2.89655	4.65908	2.84284	4.46245	1.40364	3.29604	1.42326	3.33973	1.11346	2.47632	1.05626	2.50814
	129.104	22.2043	26.8614	21.8579	26.9558	21.0623	25.8491	21.1274	25.6178	16.0198	20.1608	15.9396	19.675	9.78122	11.9117	9.61788	11.9293	5.17441	7.24739	5.12582	7.31679	2.90272	4.65939	2.84468	4.46451	1.42106	3.2851	1.4242	3.34079	1.13119	2.47664	1.05673	2.50868
	129.204	22.2157	26.85	21.8579	26.9561	21.0807	25.8609	21.1297	25.622	16.0269	20.1689	15.9474	19.6835	9.78833	11.9188	9.624	11.9359	5.17027	7.24658	5.12932	7.32062	2.91311	4.6367	2.84652	4.46655	1.40849	3.28492	1.42515	3.34185	1.13002	2.4652	1.05721	2.50921
	129.304	22.239	26.8554	21.8579	26.9563	21.0968	25.8663	21.132	25.6263	16.0426	20.1867	15.9552	19.6919	9.79712	11.9168	9.63013	11.9424	5.17859	7.24077	5.13282	7.32446	2.91455	4.63839	2.84836	4.4686	1.41337	3.28285	1.42609	3.34291	1.12709	2.47095	1.05769	2.50975
	129.404	22.2197	26.85	21.8579	26.9565	21.085	25.8689	21.1342	25.6306	16.0305	20.2201	15.963	19.7004	9.83489	11.9269	9.63625	11.949	5.17808	7.23555	5.13632	7.32829	2.92498	4.64771	2.85021	4.47065	1.41645	3.28498	1.42703	3.34396	1.11486	2.47308	1.05816	2.51029
	129.504	22.2473	26.8511	21.858	26.9568	21.0932	25.8816	21.1365	25.6348	16.062	20.2408	15.9709	19.7088	9.83559	11.9326	9.64237	11.9555	5.1941	7.24865	5.13981	7.33213	2.93397	4.64205	2.85205	4.4727	1.42497	3.28682	1.42797	3.34502	1.12307	2.47429	1.05864	2.51082
	129.604	22.2432	26.8351	21.858	26.957	21.1018	25.8657	21.1387	25.6391	16.0482	20.2552	15.9787	19.7172	9.83958	11.947	9.64849	11.9621	5.1948	7.25143	5.14331	7.33596	2.92311	4.64483	2.85389	4.47475	1.42176	3.28961	1.42892	3.34608	1.11956	2.46208	1.05911	2.51136
	129.704	22.1977	26.8467	21.858	26.9572	21.1057	25.8772	21.1409	25.6433	16.0562	20.2558	15.9865	19.7257	9.82977	11.9476	9.65461	11.9686	5.17656	7.25162	5.1468	7.33979	2.91987	4.64533	2.85573	4.4768	1.41524	3.28198	1.42986	3.34713	1.10553	2.46226	1.05959	2.5119
	129.804	22.2016	26.8408	21.858	26.9575	21.0711	25.89	21.1432	25.6475	16.0677	20.2691	15.9943	19.7341	9.84047	11.9687	9.66072	11.9751	5.19117	7.24568	5.1503	7.34363	2.90369	4.65439	2.85757	4.47885	1.4186	3.28354	1.4308	3.34819	1.09311	2.46382	1.06007	2.51243
	129.904	22.21	26.8534	21.858	26.9577	21.075	25.8835	21.1454	25.6517	16.0841	20.293	16.0021	19.7425	9.83739	11.9735	9.66684	11.9817	5.18871	7.25796	5.15379	7.34746	2.90123	4.65182	2.85941	4.4809	1.42708	3.28832	1.43174	3.34925	1.09814	2.46861	1.06054	2.51297
	130.004	22.1941	26.8543	21.858	26.9579	21.0513	25.8849	21.1476	25.6559	16.1068	20.2956	16.0098	19.7509	9.84083	11.9861	9.67295	11.9882	5.19121	7.2593	5.15729	7.35129	2.91154	4.66442	2.86125	4.48295	1.42989	3.29013	1.43268	3.35031	1.09674	2.46995	1.06102	2.5135
	130.104	22.1968	26.8438	21.8581	26.9582	21.0551	25.8859	21.1498	25.6601	16.1179	20.3271	16.0176	19.7593	9.86399	11.9951	9.67906	11.9947	5.19515	7.25271	5.16078	7.35512	2.91502	4.66549	2.86309	4.485	1.43368	3.30167	1.43363	3.35136	1.10413	2.4707	1.06149	2.51404
	130.204	22.1674	26.84	21.8581	26.9584	21.0557	25.8897	21.152	25.6643	16.1231	20.3425	16.0254	19.7677	9.86461	12.0026	9.68517	12.0013	5.1964	7.26002	5.16428	7.35895	2.90861	4.66171	2.86493	4.48705	1.44259	3.2871	1.43457	3.35242	1.09381	2.47864	1.06197	2.51458
	130.304	22.1604	26.8438	21.8581	26.9586	21.0259	25.8934	21.1541	25.6685	16.1244	20.3458	16.0331	19.776	9.86544	12.0029	9.69128	12.0078	5.19707	7.26052	5.16777	7.36278	2.9174	4.67299	2.86677	4.4891	1.44356	3.30214	1.43551	3.35348	1.09479	2.48242	1.06245	2.51511
	130.404	22.1371	26.8419	21.8581	26.9588	21.0262	25.8919	21.1563	25.6726	16.1435	20.3251	16.0409	19.7844	9.88587	12.0131	9.69739	12.0143	5.19703	7.27027	5.17127	7.36661	2.9094	4.66023	2.86861	4.49115	1.43571	3.30064	1.43645	3.35453	1.08725	2.48092	1.06292	2.51565
	130.504	22.1397	26.8337	21.8581	26.959	21.0441	25.9032	21.1585	25.6768	16.1614	20.3203	16.0486	19.7928	9.89626	12.0315	9.7035	12.0208	5.2082	7.25811	5.17476	7.37044	2.91573	4.67495	2.87045	4.4932	1.43485	3.30035	1.43739	3.35559	1.09342	2.48017	1.0634	2.51618
	130.604	22.1316	26.834	21.8582	26.9593	21.0279	25.9115	21.1606	25.6809	16.1451	20.3342	16.0564	19.8011	9.90661	12.0445	9.7096	12.0273	5.21886	7.27033	5.17825	7.37427	2.89232	4.68327	2.8723	4.49524	1.4377	3.31242	1.43834	3.35665	1.08502	2.48833	1.06387	2.51672
	130.704	22.1334	26.836	21.8582	26.9595	21.0214	25.9052	21.1628	25.685	16.1578	20.3662	16.0641	19.8095	9.90044	12.065	9.7157	12.0339	5.21879	7.27261	5.18175	7.3781	2.90006	4.67305	2.87413	4.49729	1.43872	3.31392	1.43928	3.3577	1.09807	2.47904	1.06435	2.51726
	130.804	22.1527	26.8384	21.8582	26.9597	21.0418	25.9154	21.1649	25.6892	16.1669	20.3951	16.0718	19.8178	9.92832	12.0679	9.7218	12.0404	5.21261	7.28202	5.18524	7.38193	2.88217	4.66792	2.87597	4.49934	1.43958	3.31629	1.44022	3.35876	1.10643	2.4922	1.06483	2.51779
	130.904	22.1398	26.8368	21.8582	26.9599	21.0563	25.918	21.167	25.6933	16.1631	20.394	16.0795	19.8262	9.93462	12.0741	9.7279	12.0469	5.20781	7.2804	5.18873	7.38576	2.87002	4.67426	2.87782	4.50139	1.43477	3.31467	1.44116	3.35982	1.10491	2.47933	1.0653	2.51833
	131.004	22.1468	26.8332	21.8582	26.9601	21.0829	25.9224	21.1691	25.6973	16.2002	20.3905	16.0872	19.8345	9.94958	12.0827	9.734	12.0534	5.20293	7.28124	5.19222	7.38958	2.89592	4.68277	2.87966	4.50344	1.42989	3.31192	1.4421	3.36087	1.08143	2.47626	1.06578	2.51887
	131.104	22.1551	26.8329	21.8582	26.9603	21.1032	25.9256	21.1712	25.7014	16.2011	20.3937	16.0949	19.8428	9.94247	12.1054	9.7401	12.0599	5.2041	7.27296	5.19571	7.39341	2.90444	4.69339	2.8815	4.50549	1.43122	3.31082	1.44305	3.36193	1.10073	2.47939	1.06625	2.5194
	131.204	22.1362	26.8372	21.8583	26.9606	21.1027	25.9306	21.1733	25.7055	16.2128	20.4102	16.1026	19.8511	9.9311	12.1212	9.74619	12.0664	5.21179	7.28505	5.1992	7.39724	2.91228	4.69064	2.88333	4.50753	1.44266	3.31542	1.44399	3.36299	1.07389	2.48398	1.06673	2.51994
	131.304	22.1679	26.8275	21.8583	26.9608	21.1036	25.9395	21.1754	25.7096	16.2214	20.4155	16.1103	19.8595	9.94434	12.1195	9.75229	12.0729	5.22441	7.27502	5.2027	7.40106	2.90522	4.69999	2.88517	4.50958	1.43575	3.3132	1.44493	3.36404	1.08307	2.48176	1.06721	2.52047
	131.404	22.1517	26.8282	21.8583	26.961	21.0945	25.9365	21.1775	25.7136	16.2255	20.4362	16.118	19.8678	9.97454	12.1397	9.75838	12.0794	5.21914	7.2839	5.20618	7.40489	2.90823	4.69652	2.88701	4.51163	1.43907	3.31395	1.44587	3.3651	1.08592	2.48251	1.06768	2.52101
	131.504	22.1703	26.8395	21.8583	26.9612	21.0789	25.9366	21.1796	25.7177	16.2431	20.4585	16.1257	19.8761	9.96814	12.1471	9.76447	12.086	5.2268	7.29536	5.20967	7.40871	2.9076	4.69658	2.88885	4.51368	1.445	3.31448	1.44681	3.36616	1.07295	2.48257	1.06816	2.52155
	131.604	22.1615	26.8329	21.8583	26.9614	21.077	25.9412	21.1817	25.7217	16.257	20.4409	16.1333	19.8843	9.92794	12.1522	9.77056	12.0925	5.24019	7.30045	5.21316	7.41254	2.9099	4.6937	2.89069	4.51572	1.43653	3.33035	1.44776	3.36721	1.07901	2.48689	1.06863	2.52208
	131.704	22.1791	26.8333	21.8583	26.9616	21.1104	25.9457	21.1837	25.7257	16.2758	20.4645	16.141	19.8926	9.92661	12.1646	9.77664	12.099	5.23902	7.31236	5.21665	7.41636	2.91983	4.70233	2.89253	4.51777	1.45817	3.33101	1.4487	3.36827	1.08986	2.48004	1.06911	2.52262
	131.804	22.1817	26.8323	21.8584	26.9618	21.1098	25.9409	21.1858	25.7297	16.2862	20.4672	16.1486	19.9009	9.90653	12.1785	9.78273	12.1055	5.24988	7.29577	5.22014	7.42019	2.91975	4.7087	2.89437	4.51982	1.44934	3.32582	1.44964	3.36933	1.08932	2.47485	1.06959	2.52315
	131.904	22.1853	26.8414	21.8584	26.962	21.1008	25.9575	21.1878	25.7337	16.2886	20.477	16.1563	19.9092	9.91032	12.1959	9.78881	12.1119	5.25273	7.31268	5.22363	7.42401	2.94182	4.72576	2.89621	4.52186	1.44891	3.33492	1.45058	3.37038	1.09967	2.48395	1.07006	2.52369
	132.004	22.1853	26.8434	21.8584	26.9622	21.0923	25.9521	21.1899	25.7377	16.2886	20.498	16.1639	19.9174	9.92153	12.2022	9.7949	12.1184	5.24473	7.3192	5.22712	7.42783	2.94178	4.72417	2.89805	4.52391	1.46013	3.32989	1.45152	3.37144	1.09948	2.47861	1.07054	2.52423
	132.104	22.192	26.833	21.8584	26.9624	21.0607	25.9534	21.1919	25.7417	16.2765	20.4917	16.1715	19.9257	9.90899	12.2226	9.80098	12.1249	5.25187	7.31955	5.23061	7.43166	2.95221	4.73249	2.89989	4.52596	1.45931	3.32648	1.45246	3.37249	1.0985	2.47942	1.07101	2.52476
	132.204	22.1985	26.8356	21.8584	26.9626	21.0635	25.9676	21.1939	25.7456	16.291	20.506	16.1791	19.9339	9.91149	12.2443	9.80706	12.1314	5.2625	7.32283	5.2341	7.43548	2.9558	4.73545	2.90173	4.528	1.46212	3.32945	1.45341	3.37355	1.09412	2.48239	1.07149	2.5253
	132.304	22.2051	26.8284	21.8584	26.9628	21.0634	25.9599	21.1959	25.7496	16.2971	20.5059	16.1868	19.9422	9.89134	12.2378	9.81313	12.1379	5.24203	7.32277	5.23758	7.4393	2.97408	4.7282	2.90357	4.53005	1.47274	3.32235	1.45435	3.37461	1.10069	2.48264	1.07197	2.52583
	132.404	22.1907	26.8284	21.8585	26.963	21.0635	25.9567	21.198	25.7536	16.306	20.5068	16.1944	19.9504	9.88739	12.2568	9.81921	12.1444	5.25715	7.3238	5.24107	7.44312	2.98576	4.73627	2.90541	4.5321	1.47333	3.33417	1.45529	3.37566	1.09705	2.4832	1.07244	2.52637
	132.504	22.2212	26.8314	21.8585	26.9632	21.0784	25.9592	21.2	25.7575	16.3324	20.5095	16.2019	19.9586	9.89493	12.2484	9.82528	12.1509	5.25781	7.33736	5.24456	7.44694	2.97799	4.73905	2.90724	4.53414	1.47696	3.33664	1.45623	3.37672	1.10475	2.49692	1.07292	2.52691
	132.604	22.203	26.8303	21.8585	26.9634	21.0726	25.9589	21.2019	25.7614	16.3301	20.5172	16.2095	19.9669	9.88978	12.2589	9.83136	12.1574	5.24375	7.33333	5.24804	7.45076	2.97986	4.74626	2.90908	4.53619	1.48259	3.33589	1.45717	3.37778	1.11037	2.48492	1.07339	2.52744
	132.704	22.1922	26.8267	21.8585	26.9636	21.0471	25.9739	21.2039	25.7653	16.3129	20.5436	16.2171	19.9751	9.91021	12.271	9.83743	12.1639	5.24871	7.34846	5.25153	7.45458	2.97999	4.75358	2.91092	4.53824	1.47958	3.34007	1.45811	3.37883	1.10721	2.47708	1.07387	2.52798
	132.804	22.1811	26.8359	21.8585	26.9638	21.0576	25.9719	21.2059	25.7692	16.3284	20.5332	16.2247	19.9833	9.9406	12.2836	9.8435	12.1703	5.24879	7.35011	5.25502	7.4584	2.96131	4.75524	2.91276	4.54028	1.47997	3.3372	1.45905	3.37989	1.11526	2.47842	1.07435	2.52851
	132.904	22.1966	26.8302	21.8585	26.964	21.0425	25.9776	21.2079	25.7731	16.3477	20.5278	16.2322	19.9915	9.92157	12.2669	9.84957	12.1768	5.26476	7.35683	5.2585	7.46222	2.97682	4.75758	2.9146	4.54233	1.49142	3.33204	1.46	3.38094	1.13092	2.47326	1.07482	2.52905
	133.004	22.1944	26.8244	21.8586	26.9642	21.0414	25.9761	21.2098	25.777	16.338	20.514	16.2398	19.9997	9.9077	12.2761	9.85563	12.1833	5.28214	7.37352	5.26199	7.46604	2.97904	4.76348	2.91644	4.54437	1.48958	3.33748	1.46094	3.382	1.12908	2.4787	1.0753	2.52959
[truncated: 10,669 more rows]

## Sheet: ActA ActRIIB-Fc
	Time (s)	10nM ActA		10nM ActA, Fit		5nM ActA		5nM ActA, Fit		2.5nM ActA		2.5nM ActA, Fit		1.25nM ActA		1.25nM ActA, Fit		0.625nM ActA		0.625nM ActA, Fit		0.3125nM ActA		0.3125nM ActA, Fit		0.15625nM ActA		0.15625nM ActA, Fit
[truncated: 12,603 more rows]

[truncated: 10 more sheets: ActA ActRIIB-ALK4-Fc, ActA ActRIIB-ALK7-Fc, ActAC ActRIIA-Fc, ActAC ActRIIB-Fc, ActAC ActRIIB-ALK4-Fc, ActAC ActRIIB-ALK7-Fc, ActC ActRIIA-Fc, ActC ActRIIB-Fc, ActC ActRIIB-ALK4-Fc, ActC ActRIIB-ALK7-Fc]
