# Supplementary material for: The orphan ligand, activin C, signals through activin receptor-like kinase 7
Source: eLife. 2022 Jun 23;11:e78197. doi: 10.7554/eLife.78197 (PMC9224996; doi:10.7554/eLife.78197)
Supplement: Source data 1. [file elife-78197-data1.zip › ActC_Source_Files/ActC_Figure5_SourceFile.xlsx]

## Sheet: Sheet1
Figure 5E
	Log [M] Ligand	IQP									IAP									RnD ActC
	-8.30452	117.461	100.277	82.2621	92.9026	122.437	84.6602	115.525	99.8995	84.5753	80.9493	62.5254	83.2852	86.2416	106.293	86.4178	90.3119	108.046	110.38	99.8147	128.998	111.509	89.7678	87.1332	81.3166
	-8.60555	80.7623	65.9188	53.1712	100.013	98.0169	91.0407	74.7513	76.8325	78.6411	101.989	101.275	104.971	93.7073	85.0682	125.966	93.1647	86.6697	92.8792	94.6524	86.7385	106.674	78.0196	74.5191	82.8503
	-8.90658	53.2024	41.1085	47.1296	82.9167	79.6683	94.9451	57.1201	67.8979	57.7372	101.872	85.1874	96.5612	89.0847	68.4264	101.059	75.5912	83.613	82.3814	101.753	78.9396	73.9299	47.4928	53.1894	58.612
	-9.20761	32.0885	37.7383	44.3382	57.2967	52.9906	71.4919	43.6223	52.0734	39.7936	108.625	89.8062	102.855	68.1994	55.1299	92.0181	57.0957	56.702	50.981	77.3515	63.2259	100.294	20.9301	26.4806	32.9127
	-9.50864	41.8518	24.9303	30.5403	42.0981	43.2593	37.1814	44.1741	44.5052	44.0869	83.3661	78.9807	81.7555	62.7616	63.8193	57.7834	41.439	48.3423	46.7666	46.566	57.9522	41.6693	29.4406	32.5286	28.6782
	-9.80967	29.4436	28.4829	31.6456	30.322	34.4097	33.4918	21.3837	25.928	26.6904	59.5961	67.3311	58.8919	30.7261	29.476	56.1096	25.1791	20.2574	15.3494	35.2034	32.9685	31.5272	24.8128	21.6508	19.7411
	-10.1107	36.0661	24.083	21.7564	26.7268	23.3308	22.9015	16.1524	20.2495	17.4979	49.4158	47.5122	54.4482	33.3017	32.8048	25.0688	20.0746	16.7631	17.7161	31.3489	24.0804	27.1959	14.835	15.3825	14.1958
	-10.4117	20.3766	21.1967	17.7682	16.5316	22.296	18.9869	12.6912	12.3089	10.3809	40.2379	40.4176	49.984	23.7502	24.6399	22.5694	18.9025	14.0125	12.9596	31.0212	33.1581	20.1284	10.3465	11.2948	7.9824
	-10.7128	12.8497	11.9931	10.0378	16.8067	18.9904	15.1018	9.46942	9.28382	10.5583	28.7866	30.4409	30.354	21.3398	23.9379	19.7601	16.9042	13.7346	12.5296	23.3426	17.4567	15.3288	9.61198	9.2178	6.81755
	-11.0138	7.87493	7.04282	7.63425	14.1724	16.2594	16.7689	7.60592	7.0815	7.85958	23.4544	20.8931	28.9868	21.053	27.0086	22.8677	11.9453	10.1443	9.13516	18.2483	14.2007	23.3442	6.85977	5.76417	5.27946
	-11.3148	6.17689	5.95012	6.42022							17.0023	20.0537	21.1198
	-11.6159	6.47061	5.35273	6.40961							16.5044	16.395	17.8477
Figure 5G	ActC IQP						ActC IAP
	No Fs288	12.5nM Fs288	25nM Fs288	12.5nM Fstl3	25nM Fstl3		No Fs288	12.5nM Fs288	25nM Fs288	12.5nM Fstl3	25nM Fstl3
	107.448	80.2415	76.0769	103.741	103.528		94.188	72.1421	55.8621	72.8867	98.7246
	102.77	106.262	94.6449	95.7434	103.874		98.737	82.5212	70.9055	83.6489	85.182
	89.7826	74.6974	64.3733	82.8628	89.3255		107.075	74.8922	52.4958	80.5251	60.1168
	96.8325	139.129	105.115	86.8028	121.359		92.1149	77.7987	85.0565	81.2704	81.0443
	111.953	121.254	98.7176	99.7868	110.84		82.9016	62.913	97.2828	71.067	75.142
	91.2149	133.673	123.264	104.678	84.9733		124.984	128.883	102.078	57.8082	79.4087
	96.7885	94.4139	101.705	140.186	115.361		93.7274	90.8513	69.4042	78.277	76.381
	102.346	94.205	91.1365	105.806	79.5088		106.141	67.3419	93.3123	87.3227	80.5646
	100.866	80.1113	105.909	102.695	92.2784		100.132	94.5005	89.1907	110.706	75.0338

## Sheet: ActCwt, ActRIIA-Fc
	Time (s)	ActC 10nM		ActC 5nM		ActC 2.5nM		ActC 1.25nM		ActC 0.625nM		ActC 0.3125nM		ActC 0.15625nM		ActC 0.078125nM
	Cycle:	Experiment 1	Experiment 2	Experiment 1	Experiment 2	Experiment 1	Experiment 2	Experiment 1	Experiment 2	Experiment 1	Experiment 2	Experiment 1	Experiment 2	Experiment 1	Experiment 2	Experiment 1	Experiment 2
	-60.096	0.0740948	-0.183823	0.071394	-0.226855	-0.00432	-0.152569	0.0847149	-0.243848	-0.0182991	-0.246728	0.00982	-0.256884	0.108015	-0.209426	0.0204296	-0.237883		Experiment 1 shown in figure 5F
	-59.996	0.0740948	-0.190073	0.0821743	-0.225605	-0.00432	-0.163038	0.0922146	-0.242598	-0.0107994	-0.245791	0.00982	-0.255634	0.119265	-0.208176	0.0204296	-0.247883
	-59.896	0.0623796	-0.189889	0.059206	-0.225423	-0.0160427	-0.15145	0.080183	-0.242727	-0.0225182	-0.241388	-0.00237	-0.255451	0.107549	-0.208305	0.00871	-0.247699
	-59.796	0.0626106	-0.185516	0.0594423	-0.221048	-0.0158082	-0.154575	0.0729179	-0.23804	-0.0225946	-0.237014	-0.00167	-0.251076	0.10778	-0.2119	0.00848	-0.243325
	-59.696	0.06847	-0.17562	0.0649872	-0.218964	-0.00995	-0.16421	0.0904961	-0.235957	-0.0242367	-0.227587	0.00419	-0.248993	0.125359	-0.221066	0.00309	-0.229523
	-59.596	0.0736256	-0.174865	0.0709248	-0.209928	-0.00401	-0.162986	0.0961208	-0.234733	-0.0186119	-0.237613	0.00982	-0.248083	0.130514	-0.219842	0.00871	-0.228299
	-59.496	0.0701885	-0.184215	0.0709248	-0.208028	0.00349	-0.161086	0.0961208	-0.232833	-0.0186119	-0.235713	0.00982	-0.253682	0.119265	-0.217942	0.0204296	-0.226712
	-59.396	0.0703449	-0.187988	0.0632687	-0.211802	0.00364	-0.164861	0.095808	-0.236607	-0.0184555	-0.227768	0.00966	-0.257456	0.119421	-0.221716	0.020586	-0.237986
	-59.296	0.0740948	-0.184787	0.0670185	-0.2086	0.00739	-0.149939	0.0887775	-0.233405	-0.0147057	-0.224566	0.0137234	-0.254254	0.123171	-0.218514	0.0243359	-0.234784
	-59.196	0.0740948	-0.172964	0.074831	-0.215839	0.00708	-0.149366	0.10737	-0.233301	-0.0147057	-0.212587	0.0137234	-0.253682	0.12364	-0.217941	0.0243359	-0.234212
	-59.096	0.0740948	-0.186089	0.0743618	-0.217714	-0.000418	-0.151711	0.0961208	-0.234707	-0.0147057	-0.221962	0.0132542	-0.255556	0.13442	-0.219816	0.0243359	-0.236086
	-58.996	0.0819073	-0.184135	0.059206	-0.215761	0.00739	-0.161006	0.0922146	-0.244472	-0.0186119	-0.220478	-0.0019	-0.253602	0.119266	-0.206144	0.0204296	-0.234132
	-58.896	0.0814381	-0.18213	0.0590496	-0.205944	0.00724	-0.159002	0.0920582	-0.230748	-0.0187683	-0.229722	-0.00206	-0.251597	0.126921	-0.204921	0.0199604	-0.232596
	-58.796	0.0644873	-0.179318	0.0495997	-0.202819	-0.00221	-0.15619	0.0822943	-0.227624	-0.0286874	-0.226597	0.00021	-0.248473	0.11747	-0.220545	0.00301	-0.240722
	-58.696	0.0682354	-0.188068	0.0533466	-0.204069	0.00154	-0.164939	0.0785427	-0.229186	-0.0357208	-0.220035	0.00364	-0.249722	0.121218	-0.213983	0.00676	-0.241971
	-58.596	0.0626888	-0.186792	0.0470181	-0.202793	-0.00432	-0.16335	0.0726833	-0.23541	-0.0303307	-0.219072	-0.00971	-0.248447	0.115358	-0.212707	0.000898	-0.240695
	-58.496	0.0704231	-0.185983	0.0360031	-0.201984	-0.00409	-0.147543	0.0729179	-0.235071	-0.0305653	-0.225763	-0.00995	-0.248108	0.115593	-0.211899	0.00113	-0.2402
	-58.396	0.0760462	-0.17575	0.0416279	-0.199876	0.00154	-0.152622	0.0785427	-0.232181	-0.0357208	-0.223811	-0.0155735	-0.256936	0.121216	-0.198228	0.00676	-0.244966
	-58.296	0.0799541	-0.175646	0.0374089	-0.206959	-0.00237	-0.152517	0.0741673	-0.232077	-0.0283775	-0.223238	-0.0194798	-0.256832	0.117311	-0.208904	0.00285	-0.237675
	-58.196	0.0801888	-0.16338	0.0301437	-0.198912	-0.00214	-0.151971	0.0748711	-0.224187	-0.0281429	-0.222691	-0.019558	-0.256285	0.117546	-0.197108	0.00262	-0.244627
	-58.096	0.0859699	-0.162495	0.0359249	-0.197558	0.00364	-0.150616	0.0806522	-0.234082	-0.0223618	-0.221806	-0.0217457	-0.247431	0.123327	-0.195754	-0.00285	-0.243273
	-57.996	0.0892506	-0.170385	0.0512371	-0.18248	0.00724	-0.147257	0.0842457	-0.230723	-0.0109558	-0.221884	-0.0294018	-0.251572	0.12645	-0.192864	0.000742	-0.239914
	-57.896	0.0898773	-0.168509	0.0476437	-0.180605	0.00364	-0.145382	0.0806522	-0.229159	-0.0145493	-0.220008	-0.0251827	-0.237977	0.11161	-0.190518	-0.00285	-0.230225
	-57.796	0.0936249	-0.164682	0.0513888	-0.176777	0.0152062	-0.129835	0.0961197	-0.221113	-0.0108041	-0.204462	-0.021434	-0.23415	0.115357	-0.19841	0.000424	-0.226398
	-57.696	0.0819073	-0.164604	0.0396748	-0.176699	0.00349	-0.129757	0.0844021	-0.221035	-0.0225182	-0.204384	-0.0334644	-0.234072	0.10364	-0.197863	-0.0220699	-0.234133
	-57.596	0.0819073	-0.164552	0.0396748	-0.176647	0.00349	-0.129705	0.0844021	-0.220983	-0.0225182	-0.204645	-0.0409641	-0.23402	0.103327	-0.186561	-0.0112896	-0.234081
	-57.496	0.0820637	-0.161427	0.039362	-0.173522	0.00364	-0.12658	0.0845585	-0.218327	-0.0223618	-0.209019	-0.0412769	-0.230895	0.0881709	-0.195155	-0.0223827	-0.230956
	-57.396	0.0858906	-0.149709	0.0319405	-0.173522	0.00747	-0.12658	0.0883865	-0.229577	-0.0190029	-0.20902	-0.0486984	-0.230895	0.0919979	-0.194842	-0.0185547	-0.230956
	-57.296	0.101435	-0.150958	0.0357651	-0.174772	0.0112975	-0.12783	0.0922111	-0.231139	-0.0264278	-0.210269	-0.0448739	-0.220426	0.0958236	-0.188592	-0.0147301	-0.232675
	-57.196	0.101751	-0.141818	0.0360813	-0.173444	0.0111446	-0.126502	0.0925274	-0.237311	-0.0261116	-0.208941	-0.0445576	-0.219098	0.0961399	-0.187264	-0.0144138	-0.234784
	-57.096	0.102922	-0.141167	0.0455341	-0.172792	-0.00628	-0.125851	0.0941677	-0.228848	-0.0244713	-0.20829	-0.0311985	-0.218447	0.0977802	-0.186613	-0.0127735	-0.234133
	-56.996	0.0916729	-0.13734	0.0455341	-0.157247	0.00154	-0.122024	0.101667	-0.225021	-0.0322838	-0.204463	-0.0311985	-0.21462	0.0977802	-0.182317	-0.0127735	-0.230306
	-56.896	0.0994854	-0.139134	0.0455341	-0.159042	0.00154	-0.123819	0.0941677	-0.226815	-0.0247841	-0.206727	-0.0316677	-0.208602	0.105906	-0.172862	-0.0127735	-0.232413
	-56.796	0.0994854	-0.124084	0.0455341	-0.155397	0.00154	-0.120174	0.0944805	-0.223171	-0.0322838	-0.20652	-0.0429173	-0.204958	0.113092	-0.169218	-0.0127735	-0.236269
	-56.696	0.0991726	-0.133354	0.0455341	-0.157167	0.00154	-0.121944	0.10198	-0.224941	-0.0322838	-0.20829	-0.0429173	-0.206727	0.105593	-0.170988	-0.0127735	-0.238508
	-56.596	0.0916729	-0.123536	0.0455341	-0.155162	0.00154	-0.119939	0.101667	-0.223405	-0.0322838	-0.194566	-0.0429173	-0.204723	0.105593	-0.168983	-0.0127735	-0.247753
	-56.496	0.0916729	-0.122233	0.0455341	-0.153859	0.00154	-0.118636	0.0941677	-0.221633	-0.0322838	-0.193263	-0.0429173	-0.20342	0.105593	-0.155961	-0.0127735	-0.246449
	-56.396	0.0916729	-0.119579	0.0455341	-0.151049	0.00154	-0.115513	0.0941677	-0.21851	-0.0322838	-0.19014	-0.0429173	-0.200296	0.105593	-0.153307	-0.00105	-0.243326
	-56.296	0.0916729	-0.138641	0.0455341	-0.150735	0.00154	-0.115512	0.0941677	-0.218509	-0.0400963	-0.190452	-0.0432301	-0.200296	0.105593	-0.164556	-0.00105	-0.243326
	-56.196	0.0912037	-0.130698	0.0455341	-0.150292	0.00154	-0.115382	0.0941677	-0.218379	-0.0322838	-0.190009	-0.0507298	-0.200164	0.105593	-0.164426	-0.00137	-0.243194
	-56.096	0.0880013	-0.127573	0.0418625	-0.139668	-0.00214	-0.112257	0.0904961	-0.215254	-0.0359554	-0.186884	-0.0540886	-0.197041	0.101921	-0.160831	-0.0125389	-0.24007
	-55.996	0.0977669	-0.127651	0.0516281	-0.139746	0.00763	-0.112335	0.100262	-0.215332	-0.026659	-0.175243	-0.0371361	-0.197119	0.111215	-0.14966	-0.00277	-0.240149
	-55.896	0.10339	-0.128145	0.0572529	-0.140553	0.0132542	-0.105017	0.117136	-0.215357	-0.0322838	-0.175738	-0.039011	-0.197613	0.105591	-0.150154	-0.00887	-0.240643
	-55.796	0.103392	-0.129032	0.0569401	-0.148626	0.0132542	-0.10559	0.105886	-0.205149	-0.0322838	-0.188499	-0.0272923	-0.198185	0.117311	-0.151197	-0.00887	-0.241215
	-55.696	0.110891	-0.132781	0.0494404	-0.144876	0.0132542	-0.109653	0.105886	-0.21265	-0.0322838	-0.18428	-0.0272923	-0.194436	0.117311	-0.158697	-0.00887	-0.237779
	-55.596	0.0996418	-0.132703	0.0456905	-0.133079	0.0095	-0.101762	0.102137	-0.212884	-0.0360336	-0.184202	-0.0310421	-0.194358	0.113562	-0.158618	-0.0126171	-0.245201
	-55.496	0.103392	-0.133277	0.0611591	-0.144902	0.0132542	-0.101867	0.105886	-0.232207	-0.0322838	-0.184306	-0.0272923	-0.182744	0.11731	-0.159035	-0.020586	-0.245305
	-55.396	0.103548	-0.145021	0.0613155	-0.145397	0.0134106	-0.109861	0.106043	-0.232701	-0.0321274	-0.1848	-0.0271358	-0.175426	0.117468	-0.167029	-0.0204296	-0.245799
	-55.296	0.101281	-0.142	0.0585764	-0.131126	0.00286	-0.100122	0.103776	-0.230149	-0.0343973	-0.182248	-0.0220596	-0.172873	0.115201	-0.164165	-0.0226996	-0.243716
	-55.196	0.103392	-0.128875	0.0377216	-0.12972	-0.0101833	-0.0979341	0.0941677	-0.228275	-0.0440025	-0.180374	-0.0507298	-0.170686	0.105593	-0.166509	-0.020586	-0.253091
	-55.096	0.103392	-0.128875	0.0377216	-0.14097	-0.0101833	-0.0979341	0.0941677	-0.216556	-0.0440025	-0.180374	-0.0502605	-0.163186	0.105593	-0.166509	-0.0210552	-0.253091
	-54.996	0.111204	-0.126844	0.0377216	-0.138938	-0.0101833	-0.0959029	0.0938549	-0.214212	-0.0440025	-0.178342	-0.0316677	-0.161468	0.105593	-0.164478	-0.0323048	-0.25106
	-54.896	0.110969	-0.124995	0.0379562	-0.129277	-0.00995	-0.0940539	0.0865898	-0.216582	-0.0437679	-0.176493	-0.0504951	-0.167119	0.105827	-0.170754	-0.032383	-0.237492
	-54.796	0.105345	-0.125464	0.043581	-0.129746	-0.00432	-0.0945226	0.100027	-0.205331	-0.0381432	-0.165556	-0.0370579	-0.155867	0.111139	-0.178722	-0.0342579	-0.23796
	-54.696	0.105345	-0.110073	0.043581	-0.126074	-0.00464	-0.090538	0.100027	-0.201973	-0.0381432	-0.169071	-0.0370579	-0.152197	0.10364	-0.175051	-0.0342579	-0.234759
	-54.596	0.101439	-0.112339	0.0396748	-0.127871	-0.0160427	-0.0731163	0.0883083	-0.211739	-0.0420494	-0.163681	-0.0409641	-0.153994	0.0997334	-0.176535	-0.0381641	-0.247805
	-54.496	0.0970631	-0.123016	0.0357685	-0.127298	-0.019949	-0.0728567	0.0922146	-0.221947	-0.0459557	-0.162796	-0.0448704	-0.153421	0.0958283	-0.168775	-0.0420704	-0.23942
	-54.396	0.0976886	-0.123668	0.0359249	-0.11623	-0.0197926	-0.0810074	0.0919018	-0.211348	-0.0461121	-0.163916	-0.0450268	-0.154073	0.0959834	-0.176926	-0.041914	-0.240384
	-54.296	0.101437	-0.124917	0.0396719	-0.11748	-0.0160438	-0.082257	0.084401	-0.213067	-0.0498648	-0.176415	-0.0487778	-0.155322	0.0997322	-0.178176	-0.038167	-0.249133
	-54.196	0.103235	-0.1245	0.0414715	-0.117532	-0.0104961	-0.0940278	0.0786991	-0.223899	-0.0555649	-0.176467	-0.0544796	-0.155374	0.0940304	-0.178228	-0.0438671	-0.249185
	-54.096	0.0916729	-0.124917	0.0377216	-0.11748	-0.0179958	-0.0939757	0.0746365	-0.212598	-0.051815	-0.176415	-0.0507298	-0.147509	0.0977802	-0.170363	-0.0401173	-0.237414
	-53.996	0.0994854	-0.122105	0.0377216	-0.114199	-0.0179958	-0.0789756	0.0746365	-0.209316	-0.0522842	-0.173603	-0.0507298	-0.15251	0.0977802	-0.174894	-0.0405865	-0.234133
	-53.896	0.0992507	-0.130878	0.049675	-0.112194	-0.0177612	-0.0769705	0.0748711	-0.199966	-0.0632992	-0.182846	-0.0504951	-0.161753	0.109264	-0.164762	-0.0516014	-0.232126
	-53.796	0.093626	-0.114552	0.0552998	-0.107115	-0.0121365	-0.0718924	0.0804958	-0.20614	-0.0459557	-0.177769	-0.0448704	-0.156677	0.10364	-0.152499	-0.0455074	-0.227051
	-53.696	0.093626	-0.118458	0.0552998	-0.103678	-0.0124493	-0.0875174	0.0804958	-0.210046	-0.0459557	-0.181676	-0.0448704	-0.15277	0.10364	-0.163592	-0.0342579	-0.230956
	-53.596	0.0821419	-0.11838	0.0438156	-0.11485	-0.0314331	-0.0757205	0.0690117	-0.209967	-0.0686893	-0.181597	-0.0563545	-0.152692	0.0804367	-0.163357	-0.045742	-0.230878
	-53.496	0.0877666	-0.118457	0.0489712	-0.114927	-0.0258083	-0.0757977	0.0741673	-0.210045	-0.0405655	-0.181675	-0.0507298	-0.152769	0.0860597	-0.152185	-0.0283985	-0.230955
	-53.396	0.0877666	-0.117078	0.0377216	-0.113861	-0.0375271	-0.0744185	0.0633869	-0.208665	-0.051815	-0.180295	-0.0507298	-0.151389	0.0860615	-0.151275	-0.0401173	-0.229575
	-53.296	0.0994072	-0.115281	0.0379568	-0.107845	-0.0372925	-0.0726216	0.0744019	-0.19515	-0.0515799	-0.178499	-0.0504951	-0.149593	0.0862961	-0.160259	-0.0281634	-0.227779
	-53.196	0.093626	-0.115125	0.0396748	-0.107688	-0.035574	-0.0724654	0.0648708	-0.194993	-0.0381432	-0.178342	-0.0487766	-0.149436	0.0880146	-0.148853	-0.0264454	-0.228091
	-53.096	0.093626	-0.1145	0.0396748	-0.107063	-0.035574	-0.0718403	0.0648708	-0.194368	-0.0381432	-0.177717	-0.0487766	-0.148811	0.0880146	-0.148228	-0.0264454	-0.238716
	-52.996	0.0975323	-0.115204	0.0432682	-0.108236	-0.0316677	-0.0725438	0.0687771	-0.195072	-0.0342369	-0.178734	-0.0448704	-0.149515	0.0919197	-0.1494	-0.0225391	-0.23942
	-52.896	0.103546	-0.115151	0.0417843	-0.119433	-0.0256519	-0.0612422	0.0744801	-0.195019	-0.0282211	-0.185868	-0.0388546	-0.149462	0.0979348	-0.160128	-0.0169926	-0.227648
	-52.796	0.106829	-0.113823	0.045536	-0.118105	-0.0219021	-0.0824128	0.0785427	-0.193691	-0.0244694	-0.17704	-0.0351048	-0.136728	0.102156	-0.147551	-0.0244904	-0.238039
	-52.696	0.101673	-0.113901	0.0633469	-0.118183	-0.0162773	-0.0717105	0.0846367	-0.193769	-0.0183773	-0.165399	-0.0290108	-0.144306	0.119499	-0.147629	-0.0183983	-0.238117
	-52.596	0.107298	-0.121583	0.0685024	-0.106334	-0.0219021	-0.0828298	0.0902615	-0.193639	-0.00494	-0.165269	-0.023386	-0.144176	0.124655	-0.147498	-0.0127735	-0.226268
	-52.496	0.107298	-0.118459	0.0650654	-0.10321	-0.0219021	-0.0797059	0.0902615	-0.190515	-0.0127525	-0.162458	-0.0230732	-0.141052	0.113405	-0.144844	-0.00449	-0.223144
	-52.396	0.107298	-0.119448	0.0572529	-0.104511	-0.0219021	-0.0805378	0.0902615	-0.191817	-0.00494	-0.17126	-0.0155735	-0.142354	0.113405	-0.169114	0.00629	-0.224446
	-52.296	0.119408	-0.114292	0.0654556	-0.0987301	-0.0215111	-0.0713196	0.0906524	-0.193379	-0.00455	-0.172977	-0.0151826	-0.144854	0.113796	-0.171144	-0.00457	-0.218977
	-52.196	0.116516	-0.134734	0.0628777	-0.100267	-0.0240898	-0.0725435	0.0880737	-0.183353	-0.00713	-0.167014	-0.00604	-0.156858	0.111217	-0.172368	-0.0149612	-0.227701
	-52.096	0.10347	-0.123016	0.0573311	-0.107766	-0.0179176	-0.0730127	0.0825272	-0.183353	-0.0129871	-0.166702	-0.0115891	-0.145608	0.105671	-0.172681	-0.0205078	-0.227701
	-51.996	0.105658	-0.134682	0.0590496	-0.107714	-0.0157299	-0.0842101	0.0847149	-0.183301	-0.0182991	-0.16665	-0.0094	-0.146025	0.107858	-0.180129	-0.0105076	-0.227648
	-51.896	0.113155	-0.134655	0.0552998	-0.107688	-0.00854	-0.0841836	0.0844021	-0.183274	-0.0107994	-0.166622	-0.0019	-0.157248	0.115356	-0.16807	-0.0108204	-0.227621
	-51.796	0.108783	-0.132677	0.0510831	-0.105709	-0.0199478	-0.0822049	0.080497	-0.181295	-0.0147033	-0.164644	-0.00581	-0.147456	0.123172	-0.158905	-0.0147243	-0.225642
	-51.696	0.0897198	-0.130177	0.0474873	-0.103209	-0.0160427	-0.0797049	0.0844021	-0.178796	-0.0107994	-0.161832	0.00591	-0.15277	0.127077	-0.164374	-0.00301	-0.211425
	-51.596	0.0858135	-0.13213	0.0552998	-0.0934436	-0.019949	-0.0816581	0.0804958	-0.180436	-0.0147057	-0.156285	0.002	-0.154723	0.130983	-0.177108	-0.00691	-0.213378
	-51.496	0.103392	-0.132703	0.0611591	-0.094016	-0.0140896	-0.0822305	0.085886	-0.173509	-0.00885	-0.15717	0.00755	-0.155295	0.129028	-0.16643	-0.00105	-0.214419
	-51.396	0.0975341	-0.132051	0.0552998	-0.0938343	-0.0204182	-0.0815795	0.0687771	-0.172857	-0.00299	-0.164018	-0.00581	-0.146831	0.12286	-0.165779	-0.0147266	-0.225017
	-51.296	0.0860481	-0.130229	0.0555362	-0.103261	-0.0314331	-0.0797571	0.0694809	-0.171035	-0.00275	-0.162196	-0.00557	-0.145009	0.123405	-0.156614	-0.00668	-0.215383
	-51.196	0.103626	-0.130229	0.068737	-0.103261	-0.0255737	-0.079757	0.0944023	-0.171035	0.00311	-0.162196	-0.00753	-0.14501	0.129265	-0.167863	-0.00863	-0.215384
	-51.096	0.103392	-0.133172	0.0572529	-0.0979227	-0.0258083	-0.0939496	0.0941677	-0.173822	0.00287	-0.16467	5.15e-05	-0.147483	0.12903	-0.170337	-0.00105	-0.217857
	-50.996	0.0994854	-0.142548	0.0455341	-0.0960487	-0.0297146	-0.0920757	0.0902615	-0.179448	-0.0015	-0.162796	-0.00385	-0.146078	0.117313	-0.168463	-0.00527	-0.215983
	-50.896	0.0993289	-0.143848	0.0453777	-0.0973494	-0.0295582	-0.0933764	0.0904179	-0.180747	-0.0121269	-0.164096	-0.0037	-0.146909	0.116999	-0.169763	-0.0204296	-0.217283
	-50.796	0.0957344	-0.14062	0.0495956	-0.0824018	-0.0256531	-0.0901476	0.094323	-0.17752	0.00256	-0.168681	0.00052	-0.143682	0.109654	-0.155129	-0.00871	-0.214055
	-50.696	0.0951099	-0.142599	0.0494404	-0.0843811	-0.0258083	-0.0921268	0.0941677	-0.171686	-0.00103	-0.162848	0.00786	-0.145661	0.109968	-0.164295	-0.00887	-0.216034
	-50.596	0.0721416	-0.132052	0.0494404	-0.0855529	-0.0258083	-0.0932987	0.0941677	-0.180358	-0.00103	-0.164019	0.00755	-0.147145	0.120749	-0.157498	-0.00934	-0.205487
	-50.496	0.0721416	-0.13213	0.0494404	-0.0859439	-0.0258083	-0.0933768	0.105886	-0.165124	-0.00103	-0.17191	5.15e-05	-0.154723	0.109499	-0.146796	-0.020586	-0.205565
	-50.396	0.0665186	-0.132131	0.0438156	-0.0934436	-0.0319023	-0.0933768	0.0997925	-0.165124	-0.00666	-0.164098	-0.00557	-0.154723	0.104345	-0.158046	-0.0262108	-0.205566
	-50.296	0.0838604	-0.134057	0.0489712	-0.0953707	-0.0375271	-0.095304	0.0941677	-0.175176	-0.00103	-0.173837	5.15e-05	-0.15665	0.128561	-0.159973	-0.020586	-0.207805
	-50.196	0.0838604	-0.133432	0.0494404	-0.0947456	-0.0370579	-0.0946789	0.0941677	-0.182051	-0.00103	-0.173212	5.15e-05	-0.156025	0.117781	-0.159348	-0.020586	-0.21468
	-50.096	0.0838604	-0.135333	0.0494404	-0.0966466	-0.0262775	-0.0968927	0.082449	-0.176139	0.010685	-0.175113	5.15e-05	-0.146207	0.12903	-0.161561	-0.020586	-0.216581
	-49.996	0.0782356	-0.132132	0.0438156	-0.0934451	-0.0431519	-0.101191	0.0768242	-0.172938	0.00459	-0.171912	-0.00557	-0.143006	0.123407	-0.16586	-0.0262108	-0.213848
	-49.896	0.0799536	-0.133979	0.0455341	-0.0957617	-0.0339336	-0.103038	0.0785427	-0.174785	-0.00447	-0.173759	-0.00385	-0.144853	0.125123	-0.167707	-0.0244923	-0.219133
	-49.796	0.0799541	-0.132781	0.0452201	-0.0980009	-0.0492458	-0.10184	0.0785427	-0.161867	0.00678	-0.172561	-0.0116673	-0.135841	0.125124	-0.15479	-0.0244935	-0.217934
	-49.696	0.0760479	-0.128224	0.0338154	-0.0934436	-0.0453396	-0.0972831	0.0746365	-0.157311	0.00287	-0.168004	-0.00776	-0.131285	0.121218	-0.150233	-0.0283985	-0.213378
	-49.596	0.0755787	-0.128224	0.0411587	-0.0934436	-0.0453396	-0.0972831	0.0863552	-0.157311	0.010685	-0.168004	-0.00776	-0.131755	0.121218	-0.150233	-0.0283985	-0.213378
	-49.496	0.0647984	-0.129526	0.0299091	-0.0947458	-0.0336208	-0.0990545	0.0860424	-0.158613	0.0102158	-0.169306	-0.00776	-0.144306	0.121218	-0.143723	-0.0283985	-0.202961
	-49.396	0.0636254	-0.123586	0.0296745	-0.0852147	-0.0338554	-0.10046	0.0669022	-0.160955	-0.00127	-0.171179	-0.008	-0.146179	0.113171	-0.145595	-0.0172272	-0.204834
	-49.296	0.0408934	-0.116505	0.0181922	-0.0973498	-0.0453378	-0.0933768	0.0629195	-0.165124	-0.0127507	-0.164097	-0.019478	-0.146911	0.109032	-0.138983	-0.0362092	-0.197753
	-49.196	0.0411263	-0.11838	0.018425	-0.0875061	-0.045105	-0.0952518	0.0631523	-0.166999	-0.0125179	-0.165972	-0.0192451	-0.149097	0.0902023	-0.152108	-0.0476952	-0.199626
	-49.096	0.0469856	-0.114865	0.0238152	-0.0836779	-0.0397148	-0.0914237	0.0685425	-0.163171	0.00459	-0.154332	-0.013855	-0.15277	0.0960617	-0.14828	-0.042305	-0.1958
	-48.996	0.052845	-0.126323	0.018425	-0.087636	-0.0455742	-0.0953817	0.0748711	-0.167129	-0.000799	-0.166102	-0.0192451	-0.148915	0.101923	-0.140519	-0.0356636	-0.199758
	-48.896	0.058468	-0.127519	0.0240498	-0.0893034	-0.051199	-0.0970491	0.0687771	-0.168325	0.00483	-0.159487	-0.0019	-0.150112	0.114887	-0.141716	-0.0342579	-0.200954
	-48.796	0.0623748	-0.122391	0.0279536	-0.0954227	-0.0472939	-0.103168	0.0726821	-0.16351	0.00873	-0.154045	0.002	-0.144984	0.107545	-0.148306	-0.0303541	-0.195826
	-48.696	0.0582352	-0.12437	0.0233459	-0.0974019	-0.0514336	-0.105148	0.0685425	-0.172988	0.00428	-0.156337	-0.00214	-0.146963	0.103405	-0.138566	-0.0344925	-0.189993
	-48.596	0.0565166	-0.134734	0.0103779	-0.100423	-0.0531521	-0.1077	0.0665112	-0.163822	-0.00494	-0.158889	-0.00432	-0.149515	0.101686	-0.141118	-0.036211	-0.192544
	-48.496	0.0447979	-0.124839	0.0103779	-0.10959	-0.0531521	-0.105617	0.0707302	-0.161739	-0.00494	-0.156807	-0.0155735	-0.147432	0.101686	-0.139036	-0.036211	-0.189993
	-48.396	0.056673	-0.131558	0.0105343	-0.108496	-0.0529957	-0.104835	0.0708866	-0.161114	-0.00478	-0.155713	-0.0149479	-0.146338	0.101843	-0.138255	-0.0360546	-0.177336
	-48.296	0.0563591	-0.133432	0.0106896	-0.102558	-0.0533096	-0.11421	0.0708855	-0.174238	-0.0051	-0.157587	-0.00448	-0.1479	0.101529	-0.147629	-0.0363685	-0.172024
	-48.196	0.0447979	-0.133823	0.0338154	-0.102793	-0.0531521	-0.114132	0.0785427	-0.17416	-0.00494	-0.157822	-0.0155735	-0.140634	0.101686	-0.139738	-0.036211	-0.179132
	-48.096	0.0450325	-0.135984	0.03405	-0.109016	-0.0529175	-0.112856	0.0787773	-0.165071	-0.00471	-0.164045	-0.0153389	-0.146858	0.101921	-0.138462	-0.0437889	-0.170357
	-47.996	0.0506573	-0.134084	0.027956	-0.107116	-0.0472927	-0.110955	0.0922146	-0.170984	0.000919	-0.161832	-0.00971	-0.144958	0.0997316	-0.136562	-0.0381641	-0.168456
	-47.896	0.0506573	-0.136037	0.0396748	-0.0973498	-0.0472927	-0.112908	0.0844021	-0.172936	0.000919	-0.156285	-0.00971	-0.14691	0.0997334	-0.138514	-0.0381641	-0.15869
	-47.796	0.0506573	-0.136037	0.0396748	-0.0973498	-0.0472927	-0.112908	0.0922146	-0.172937	0.000919	-0.156285	-0.00971	-0.146912	0.0997334	-0.126795	-0.0381641	-0.17041
	-47.696	0.062376	-0.139943	0.027956	-0.101256	-0.0472927	-0.116502	0.0922146	-0.176842	0.000919	-0.160191	-0.00971	-0.139097	0.0997334	-0.131171	-0.0381641	-0.162596
	-47.596	0.062376	-0.138511	0.027956	-0.0993551	-0.0472927	-0.107414	0.0922146	-0.174941	0.0126381	-0.158603	-0.00971	-0.148916	0.0997334	-0.140519	-0.0381641	-0.160695
	-47.496	0.062376	-0.137129	0.0396748	-0.098442	-0.0472927	-0.114	0.0922146	-0.174028	0.0126381	-0.16519	-0.00971	-0.136284	0.107546	-0.139606	-0.0381641	-0.159782
	-47.396	0.0621415	-0.132131	0.0394402	-0.0934442	-0.0475273	-0.109002	0.09198	-0.16903	0.000685	-0.160192	-0.00995	-0.131286	0.107311	-0.126796	-0.0383987	-0.154785
	-47.296	0.0521412	-0.13213	0.0299091	-0.0934436	-0.0456524	-0.109002	0.0821362	-0.16903	-0.00885	-0.152379	-0.0194798	-0.131286	0.0977802	-0.134608	-0.0479298	-0.154785
	-47.196	0.0291729	-0.134396	0.0299091	-0.0953966	-0.0531521	-0.110955	0.0749493	-0.170983	-0.00885	-0.154019	-0.0194798	-0.133238	0.0977802	-0.136561	-0.0479298	-0.156737
	-47.096	0.0411263	-0.141818	0.0301437	-0.0953186	-0.0529175	-0.110877	0.0826836	-0.170905	-0.00861	-0.154567	-0.0192451	-0.13316	0.0980148	-0.136952	-0.0476952	-0.14494
	-46.996	0.046751	-0.134084	0.0357685	-0.0953973	-0.0472927	-0.110956	0.0883083	-0.170984	-0.00299	-0.15402	-0.00581	-0.133239	0.103325	-0.147811	-0.0420704	-0.145019
	-46.896	0.0408934	-0.134162	0.0299091	-0.0954748	-0.0531521	-0.111033	0.0746365	-0.171061	-0.00885	-0.146597	-0.0116673	-0.133317	0.0899695	-0.137108	-0.0479298	-0.145096
	-46.796	0.0408134	-0.134031	0.0302995	-0.0953446	-0.0454178	-0.110903	0.0745582	-0.163118	0.00232	-0.146467	-0.0117455	-0.133186	0.0898895	-0.147759	-0.0480087	-0.144966
	-46.696	0.0387821	-0.132781	0.0277996	-0.0940946	-0.0474491	-0.110122	0.0725269	-0.162338	-0.0109558	-0.145217	-0.0140896	-0.131936	0.0878582	-0.135259	-0.0500393	-0.143716
	-46.596	0.0350323	-0.132729	0.0240498	-0.0945117	-0.051199	-0.109601	0.0765896	-0.181348	-0.0147057	-0.152508	-0.0250263	-0.131572	0.0841084	-0.127394	-0.0537891	-0.135852
	-46.496	0.0350323	-0.131948	0.0240498	-0.104041	-0.051199	-0.10835	0.0765896	-0.18041	-0.0147057	-0.140008	-0.0256519	-0.122821	0.0841084	-0.126613	-0.0537891	-0.142413
	-46.396	0.0194085	-0.141245	0.012331	-0.0913086	-0.0551052	-0.106398	0.0726833	-0.185957	-0.0303307	-0.138056	-0.0292454	-0.120869	0.0797341	-0.124191	-0.0576954	-0.140461
	-46.296	0.0308132	-0.130177	0.0123311	-0.103209	-0.0551052	-0.107049	0.0726833	-0.186608	-0.0303305	-0.138707	-0.0292454	-0.121519	0.0684834	-0.125155	-0.0501956	-0.141112
	-46.196	0.0122986	-0.128797	0.0130348	-0.113548	-0.0547142	-0.105668	0.0730743	-0.185228	-0.0302525	-0.137326	-0.0293236	-0.120139	0.0688744	-0.131274	-0.0573044	-0.139731
	-46.096	0.0286255	-0.126922	0.0296745	-0.111673	-0.0460434	-0.115512	0.0819016	-0.17554	-0.0286121	-0.135452	-0.0392456	-0.118265	0.0780144	-0.129087	-0.0478516	-0.137857
	-45.996	0.00964	-0.126191	0.0181904	-0.110942	-0.0687771	-0.115094	0.0629177	-0.182622	-0.0400963	-0.134721	-0.0429173	-0.117533	0.0665337	-0.113043	-0.051836	-0.137126
	-45.896	0.00964	-0.11523	0.0181904	-0.107793	-0.0687771	-0.119132	0.0629177	-0.179473	-0.0400963	-0.131572	-0.0429173	-0.126103	0.0665302	-0.117707	-0.051836	-0.133977
	-45.796	0.027218	-0.116167	0.024048	-0.10873	-0.0629195	-0.11257	0.080494	-0.180098	-0.0342387	-0.124384	-0.0370597	-0.126729	0.0841066	-0.110519	-0.0462912	-0.134602
	-45.696	0.0275326	-0.125542	0.0240498	-0.118105	-0.0629177	-0.121945	0.0804958	-0.181973	-0.0342369	-0.126259	-0.0375271	-0.116884	0.0841084	-0.112394	-0.0534763	-0.136476
	-45.596	0.0345631	-0.124917	0.0238934	-0.11748	-0.0630741	-0.12132	0.0803394	-0.181348	-0.0343933	-0.125634	-0.048933	-0.127978	0.083952	-0.111769	-0.0344143	-0.135852
	-45.496	0.0233135	-0.113821	0.0201435	-0.118103	-0.066824	-0.110224	0.0765896	-0.181971	-0.0381432	-0.126257	-0.0526829	-0.128601	0.0802032	-0.100674	-0.0381641	-0.136475
	-45.396	0.0197213	-0.108614	0.0162373	-0.113366	-0.0707302	-0.105017	0.0726833	-0.176764	-0.0420494	-0.12105	-0.0565891	-0.123707	0.076297	-0.107499	-0.0420704	-0.142518
	-45.296	0.031126	-0.107964	0.00842	-0.123964	-0.066824	-0.104366	0.0765896	-0.168301	-0.0381432	-0.128212	-0.0526829	-0.130556	0.0880146	-0.102316	-0.0381641	-0.119368
	-45.196	0.031126	-0.108042	0.0201435	-0.124043	-0.066824	-0.104445	0.0765896	-0.168379	-0.0498619	-0.12829	-0.0526829	-0.130634	0.0880146	-0.106926	-0.0381641	-0.130226
	-45.096	0.031126	-0.107964	0.0201435	-0.123964	-0.066824	-0.104366	0.0765896	-0.168301	-0.0498619	-0.128212	-0.0409641	-0.130556	0.0880146	-0.114348	-0.0303516	-0.131086
	-44.996	0.0350323	-0.107989	0.024519	-0.12399	-0.0629177	-0.104392	0.0800266	-0.168326	-0.0459557	-0.128238	-0.0370579	-0.130582	0.0919197	-0.114373	-0.0264454	-0.141892
	-44.896	0.0350323	-0.118458	0.0357685	-0.12274	-0.0632305	-0.0953299	0.0687771	-0.167077	-0.0459557	-0.119175	-0.0373707	-0.129332	0.0919209	-0.113123	-0.0342579	-0.117674
	-44.796	0.0347977	-0.118406	0.0238134	-0.130501	-0.070652	-0.095278	0.0685425	-0.167025	-0.046192	-0.119124	-0.045105	-0.12928	0.0916862	-0.113072	-0.0344942	-0.129811
	-44.696	0.0174541	-0.107313	0.0177212	-0.131126	-0.0687771	-0.0959028	0.0629177	-0.16765	-0.051815	-0.119748	-0.0507298	-0.129904	0.0860615	-0.113696	-0.0401173	-0.141684
	-44.596	0.0290165	-0.117078	0.00632	-0.129173	-0.0692463	-0.0939496	0.0627613	-0.165696	-0.0519714	-0.117795	-0.0508862	-0.127952	0.0859051	-0.111743	-0.0402737	-0.139732
	-44.496	0.0139389	-0.10148	0.00296	-0.117793	-0.079792	-0.0978826	0.0594025	-0.162286	-0.0553303	-0.113916	-0.054245	-0.124072	0.094266	-0.107864	-0.0436325	-0.124133
	-44.396	0.0347949	-0.101532	0.0120964	-0.125345	-0.0631523	-0.0901216	0.0685425	-0.173119	-0.0461903	-0.113968	-0.0455742	-0.112406	0.102933	-0.115729	-0.0348053	-0.135904
	-44.296	0.0296421	-0.104214	0.00647	-0.135527	-0.0690899	-0.0932732	0.0629177	-0.16455	-0.051815	-0.11665	-0.0624485	-0.115087	0.0860615	-0.11841	-0.0479298	-0.138116
	-44.196	0.0408916	-0.102755	0.00694	-0.126568	-0.0765896	-0.103064	0.0629177	-0.163562	-0.0522842	-0.115191	-0.0624485	-0.113628	0.0860615	-0.108826	-0.0479298	-0.125408
	-44.096	0.0462818	-0.0995782	0.0235806	-0.123704	-0.0590115	-0.0998872	0.0687771	-0.171634	-0.0576744	-0.112014	-0.0565891	-0.10264	0.0919209	-0.105962	-0.0420704	-0.122232
	-43.996	0.0294075	-0.099578	0.00718	-0.123391	-0.0646362	-0.0994178	0.0631523	-0.171634	-0.0632992	-0.112014	-0.0622139	-0.103108	0.0862978	-0.106275	-0.0476952	-0.122232
	-43.896	0.0350305	-0.0987698	0.0240498	-0.122585	-0.0590115	-0.0873618	0.0687771	-0.170356	-0.0576744	-0.111206	-0.0490894	-0.11355	0.0916063	-0.112653	-0.0420704	-0.110174
	-43.796	0.035736	-0.0930158	0.024286	-0.116829	-0.0704957	-0.081606	0.0690116	-0.153354	-0.0574381	-0.105452	-0.0563546	-0.107797	0.0843429	-0.0993997	-0.0340216	-0.11567
	-43.696	0.0526104	-0.0961412	0.0220966	-0.119172	-0.0531521	-0.0842622	0.0751057	-0.156478	-0.051815	-0.108108	-0.0507298	-0.110452	0.0899677	-0.102056	-0.0283985	-0.118326
	-43.596	0.0584698	-0.10726	0.0357685	-0.111542	-0.0590115	-0.0841318	0.0917454	-0.167597	-0.0459557	-0.107978	-0.0448704	-0.110322	0.0958271	-0.113644	-0.0225391	-0.129914
	-43.496	0.0586262	-0.102757	0.0281124	-0.107039	-0.0588551	-0.0793159	0.0806522	-0.151376	-0.0457993	-0.103474	-0.0451832	-0.105819	0.0959834	-0.109141	-0.0228519	-0.113692
	-43.396	0.0565173	-0.104135	0.0260029	-0.0966987	-0.0609646	-0.0731944	0.0785427	-0.164003	-0.03619	-0.104853	-0.058073	-0.107197	0.0938746	-0.110519	-0.036211	-0.11507
	-43.296	0.0571422	-0.0923387	0.0339746	-0.0966206	-0.0608082	-0.0731164	0.0786991	-0.140956	-0.0363436	-0.104775	-0.0471364	-0.107118	0.0823116	-0.110441	-0.0360518	-0.12671
	-43.196	0.078001	-0.0892398	0.043581	-0.0938346	-0.051199	-0.0695483	0.100027	-0.137858	-0.0342369	-0.102145	-0.0487766	-0.10402	0.10364	-0.107655	-0.0264454	-0.123612
	-43.096	0.078001	-0.089318	0.0357685	-0.1011	-0.051199	-0.0580642	0.100027	-0.138093	-0.0347061	-0.11316	-0.0487766	-0.103785	0.10364	-0.11492	-0.0264454	-0.111659
	-42.996	0.0662823	-0.0989002	0.043581	-0.103182	-0.051199	-0.0601467	0.100027	-0.143612	-0.0459557	-0.114773	-0.0487766	-0.105868	0.10364	-0.117003	-0.0147266	-0.113741
	-42.896	0.0738613	-0.0903061	0.0320969	-0.102402	-0.0548706	-0.0593664	0.0963554	-0.150174	-0.0491581	-0.102742	-0.0524483	-0.105086	0.0999691	-0.104502	-0.030117	-0.11296
	-42.796	0.0682354	-0.0863756	0.0377216	-0.0862821	-0.0492458	-0.0549653	0.101667	-0.134995	-0.0322838	-0.0983423	-0.0468235	-0.100687	0.105593	-0.100103	-0.0244923	-0.108561
	-42.696	0.0682354	-0.10088	0.0377216	-0.0895373	-0.049715	-0.0582206	0.0941677	-0.141686	-0.0322838	-0.101597	-0.0468235	-0.104254	0.105593	-0.103358	-0.0244923	-0.111815
	-42.596	0.0723763	-0.100776	0.0418625	-0.0899023	-0.0568237	-0.0659289	0.106121	-0.148925	-0.0281429	-0.101493	-0.0426826	-0.11165	0.109734	-0.114973	-0.0203514	-0.112024
	-42.496	0.078001	-0.0982771	0.0474873	-0.0986529	-0.051199	-0.0634299	0.111746	-0.135177	-0.0225182	-0.106807	-0.0448704	-0.0974322	0.115357	-0.112474	-0.0147266	-0.117024
	-42.396	0.0781574	-0.0884317	0.0554562	-0.100527	-0.0510426	-0.0574913	0.111902	-0.13705	-0.022831	-0.100868	-0.0369015	-0.0993055	0.115515	-0.114347	-0.00332	-0.118898
	-42.296	0.0701885	-0.0865573	0.0509243	-0.0986518	-0.0472927	-0.0556163	0.115652	-0.135176	-0.0303307	-0.0989932	-0.0331516	-0.097901	0.119265	-0.120285	-0.0108204	-0.117024
	-42.196	0.0706577	-0.0885627	0.0474873	-0.100657	-0.0472927	-0.0576217	0.10784	-0.137181	-0.0303307	-0.108811	-0.0409641	-0.111155	0.119265	-0.12229	-0.0108204	-0.111685
	-42.096	0.0816727	-0.0878074	0.0399094	-0.0920894	-0.0470581	-0.0568663	0.107605	-0.136426	-0.0300961	-0.108056	-0.032917	-0.1104	0.127312	-0.121535	-0.0105858	-0.129992
	-41.996	0.062376	-0.0865578	0.0396748	-0.0908398	-0.0472927	-0.0556168	0.103933	-0.135176	-0.0186119	-0.106806	-0.0409641	-0.10915	0.127077	-0.120285	-0.0111332	-0.128743
	-41.896	0.0626106	-0.0865055	0.0399094	-0.0907873	-0.0470581	-0.0555643	0.104168	-0.135124	-0.0300961	-0.106754	-0.0410423	-0.109098	0.138561	-0.120233	-0.0183983	-0.120878
	-41.796	0.0683918	-0.0792917	0.0456904	-0.0913862	-0.0415898	-0.0561632	0.109949	-0.135721	-0.024315	-0.107353	-0.0427609	-0.109695	0.133093	-0.120832	-0.0048	-0.121788
	-41.696	0.0682354	-0.0826771	0.0452213	-0.0869591	-0.048933	-0.0517361	0.10948	-0.123952	-0.0244713	-0.114644	-0.0429173	-0.10527	0.132936	-0.116874	-0.00496	-0.124863
	-41.596	0.0721416	-0.0852553	0.0419407	-0.0898501	-0.0375271	-0.0543143	0.105886	-0.13778	-0.0208778	-0.105504	-0.039011	-0.107848	0.136843	-0.130702	-0.00105	-0.135253
	-41.496	0.0682354	-0.0832498	0.0452213	-0.0953443	-0.0417461	-0.04059	0.10198	-0.135774	-0.0322838	-0.103498	-0.0429173	-0.105842	0.132938	-0.128696	-0.00496	-0.133247
	-41.396	0.0567512	-0.0819217	0.038269	-0.0940164	-0.0490112	-0.0392621	0.102215	-0.134446	-0.0317364	-0.10217	-0.0426826	-0.104514	0.133171	-0.127368	-0.0052	-0.131919
	-41.296	0.0740931	-0.0735626	0.051079	-0.0939388	-0.0316694	-0.0387154	0.107838	-0.1339	-0.0186136	-0.101624	-0.0370596	-0.103968	0.127075	-0.119009	-0.0108221	-0.131373
	-41.196	0.062376	-0.0820001	0.043581	-0.105344	-0.0316677	-0.0393403	0.108152	-0.134525	-0.0186119	-0.102249	-0.0370579	-0.104593	0.127077	-0.119947	-0.0108204	-0.131997
	-41.096	0.0628452	-0.0819219	0.043581	-0.0827669	-0.0433865	-0.0392621	0.115339	-0.134446	-0.0186119	-0.10217	-0.0370579	-0.104514	0.127077	-0.115337	0.000898	-0.132388
	-40.996	0.0781574	-0.0702815	0.0471745	-0.0897193	-0.0393238	-0.0354343	0.111902	-0.130619	-0.0148621	-0.0983424	-0.0329952	-0.0924049	0.131139	-0.115728	0.00465	-0.13981
	-40.896	0.0760485	-0.0689797	0.0338154	-0.0771675	-0.0414333	-0.034132	0.109793	-0.12963	-0.0241585	-0.0970406	-0.0351048	-0.0798534	0.14075	-0.114739	-0.00496	-0.150227
	-40.796	0.0763607	-0.0702032	0.0338142	-0.0710481	-0.0297146	-0.0353559	0.109793	-0.138039	-0.0169728	-0.0987333	-0.0351048	-0.0815455	0.140749	-0.123462	-0.00496	-0.139731
	-40.696	0.0721416	-0.0684848	0.0377216	-0.0802665	-0.0453396	-0.0333247	0.105886	-0.128509	-0.0166588	-0.107952	-0.039011	-0.090764	0.136843	-0.121118	-0.00887	-0.137231
	-40.596	0.0718288	-0.0739269	0.0377216	-0.0780525	-0.0453396	-0.0432987	0.105886	-0.134577	-0.0166588	-0.0983944	-0.039011	-0.0890198	0.136843	-0.111874	-0.00887	-0.124237
	-40.496	0.0643291	-0.0663747	0.0377216	-0.0555009	-0.0336208	-0.0432462	0.105886	-0.134524	-0.0166588	-0.0983419	-0.039011	-0.0889672	0.136843	-0.111352	-0.00105	-0.124654
	-40.396	0.0721416	-0.0663226	0.0377216	-0.0666987	-0.0336208	-0.0314757	0.105886	-0.134785	-0.00885	-0.0982898	-0.0394802	-0.0889151	0.136843	-0.100519	-0.00105	-0.128039
	-40.296	0.0721416	-0.065073	0.0489712	-0.0654488	-0.033308	-0.0302258	0.105886	-0.140723	-0.00885	-0.0970402	-0.0507298	-0.0876659	0.136843	-0.11005	-0.00887	-0.126789
	-40.196	0.0721416	-0.0662709	0.0377216	-0.0666466	-0.0258083	-0.0314236	0.105886	-0.13442	-0.00853	-0.0982381	-0.0507298	-0.0771445	0.136843	-0.0882798	-0.00887	-0.127987
	-40.096	0.071907	-0.065672	0.0376434	-0.0660477	-0.0255737	-0.0308247	0.106121	-0.134134	-0.000799	-0.0976391	-0.0504951	-0.0765458	0.137077	-0.0876809	-0.00863	-0.127388
	-39.996	0.0584698	-0.0646822	0.0357685	-0.0647452	-0.019949	-0.0221789	0.111746	-0.140019	0.00483	-0.104462	-0.0448704	-0.075556	0.142388	-0.0980971	-0.00301	-0.133898
	-39.896	0.0591735	-0.0695516	0.0438156	-0.0621154	-0.0197144	-0.0303295	0.11198	-0.122076	0.00475	-0.109331	-0.0441666	-0.0804254	0.135124	-0.095154	-0.00277	-0.131737
	-39.796	0.0760479	-0.0754896	0.0489694	-0.0524279	-0.0140896	-0.0176741	0.117605	-0.120202	0.00287	-0.0996443	-0.0272923	-0.0785513	0.140749	-0.0860926	0.00285	-0.141112
	-39.696	0.0703449	-0.0766616	0.0320187	-0.0535998	-0.0193233	-0.0300956	0.111902	-0.121686	0.0092	-0.108629	-0.0326824	-0.079722	0.135046	-0.0947642	-0.00285	-0.142283
	-39.596	0.0740948	-0.0735886	0.0357685	-0.0505269	-0.00432	-0.0273354	0.115652	-0.126113	0.0204506	-0.105556	-0.0214329	-0.0766499	0.138796	-0.0916913	0.000898	-0.139211
	-39.496	0.0740948	-0.0758274	0.0357685	-0.0413597	-0.0160427	-0.0370739	0.115652	-0.128665	0.0204506	-0.108107	-0.0214329	-0.0792015	0.138796	-0.0942429	0.000898	-0.13395
	-39.396	0.0703461	-0.0682754	0.0320187	-0.0413082	-0.0194798	-0.0295227	0.111902	-0.1283	0.0163879	-0.108055	-0.0251827	-0.0713367	0.14286	-0.102003	-0.00285	-0.133898
	-39.296	0.0736244	-0.0657761	0.0471733	-0.0388081	-0.00823	-0.0270226	0.115651	-0.118302	0.0126369	-0.105556	-0.0331528	-0.0688384	0.146607	-0.099191	0.000897	-0.131399
	-39.196	0.062376	-0.0689794	0.0396748	-0.0424806	0.00349	-0.0305386	0.115652	-0.121817	0.0126381	-0.100947	-0.0331516	-0.0720412	0.146608	-0.0952073	0.000898	-0.134602
	-39.096	0.062376	-0.0709324	0.0396748	-0.0556831	-0.00823	-0.0399914	0.115652	-0.131269	0.0204506	-0.1029	-0.0331516	-0.0818062	0.146139	-0.0965347	0.000898	-0.136555
	-38.996	0.062376	-0.0611143	0.0470181	-0.0536775	-0.00823	-0.0379857	0.115652	-0.129264	0.0204506	-0.101363	-0.0214329	-0.0798005	0.13489	-0.0756235	0.000898	-0.134549
	-38.896	0.0626106	-0.059865	0.0360031	-0.0524282	-0.008	-0.0250177	0.115887	-0.128015	0.0206852	-0.110894	-0.032917	-0.0707388	0.146843	-0.0818739	0.00113	-0.1333
	-38.796	0.0682337	-0.0597605	0.0420942	-0.0445113	-0.00237	-0.0249133	0.121041	-0.127597	0.0258379	-0.0995402	-0.027294	-0.0706345	0.152466	-0.0817694	0.00675	-0.133196
	-38.696	0.0643291	-0.0603855	0.0489712	-0.0451362	-0.00628	-0.0255382	0.106356	-0.121035	0.010685	-0.100165	-0.0311985	-0.0712583	0.148561	-0.0823944	0.00285	-0.13335
	-38.596	0.0584698	-0.0573909	0.0318623	-0.0421416	-0.000418	-0.0225436	0.111277	-0.12554	0.00529	-0.0971705	-0.0370579	-0.0687339	0.142702	-0.079869	-0.00301	-0.119576
	-38.496	0.0584698	-0.0571821	0.043581	-0.0419329	-0.000418	-0.0223348	0.100027	-0.125332	0.0160751	-0.0969618	-0.0253391	-0.0797746	0.142702	-0.0909097	-0.00301	-0.130148
	-38.396	0.0584698	-0.056609	0.043581	-0.0296416	-0.000418	-0.0217624	0.100027	-0.124446	0.00483	-0.0963887	-0.0253391	-0.0865448	0.142702	-0.0903367	-0.00301	-0.118325
	-38.296	0.0584698	-0.0624167	0.0435811	-0.027949	-0.000418	-0.019757	0.100027	-0.115254	0.0165444	-0.0943839	-0.0253391	-0.0732907	0.154421	-0.0805194	-0.00301	-0.116321
	-38.196	0.0586262	-0.0630939	0.0437374	-0.0361259	-0.000261	-0.0204341	0.100183	-0.123431	0.01717	-0.0950611	-0.0251827	-0.0739669	0.154577	-0.0815094	-0.00285	-0.117466
	-38.096	0.0658131	-0.0607764	0.0513935	-0.0334956	0.00739	-0.0178038	0.10784	-0.120801	0.0360756	-0.0929	-0.0175266	-0.0713374	0.161921	-0.07466	0.0048	-0.125617
	-37.996	0.0472202	-0.0685351	0.043581	-0.0340674	-0.000418	-0.0183756	0.100027	-0.121372	0.0282631	-0.0930025	-0.0253391	-0.0719092	0.154423	-0.0752318	-0.00301	-0.114939
	-37.896	0.0623748	-0.0497618	0.0471745	-0.0302925	0.00349	-0.01507	0.103933	-0.125411	0.0321693	-0.0892287	-0.0136204	-0.0681353	0.158326	-0.0714579	0.000898	-0.111165
	-37.796	0.0662823	-0.0605157	0.043581	-0.0335477	0.00739	-0.0295747	0.10784	-0.128665	0.0360756	-0.0924829	-0.00971	-0.0713891	0.162233	-0.0743993	0.0048	-0.114419
	-37.696	0.0658131	-0.0592136	0.0552998	-0.0327148	0.00739	-0.0282726	0.10784	-0.127363	0.0360756	-0.0911808	-0.00971	-0.070087	0.162233	-0.0655975	0.0048	-0.112648
	-37.596	0.0545635	-0.0578074	0.0552998	-0.0425582	0.00739	-0.0268664	0.10784	-0.125957	0.0360756	-0.0897746	-0.00971	-0.0686812	0.162233	-0.0641913	-0.00691	-0.0999922
	-37.496	0.0545635	-0.0566095	0.0552998	-0.0413602	0.00708	-0.0256685	0.10784	-0.124759	0.0246696	-0.0885766	-0.00971	-0.0674833	0.162233	-0.0629934	0.0048	-0.0987943
	-37.396	0.0545635	-0.0644216	0.0552998	-0.0413602	-0.000418	-0.0256685	0.10784	-0.124759	0.0438881	-0.088107	-0.00971	-0.0671701	0.161764	-0.0747117	0.0048	-0.0987939
	-37.296	0.0544072	-0.063172	0.0629548	-0.0401102	-0.000574	-0.0244185	0.107683	-0.123509	0.0320118	-0.0756079	-0.00987	-0.0584211	0.150358	-0.0729929	0.00465	-0.0975447
	-37.196	0.0503445	-0.0643699	0.059206	-0.0413081	-0.00432	-0.0256163	0.103933	-0.136426	0.0282631	-0.0768058	-0.0136204	-0.0596182	0.146608	-0.0634105	0.000898	-0.087023
	-37.096	0.0428448	-0.0627289	0.059206	-0.0399799	-0.00432	-0.0242882	0.103933	-0.135098	0.0399818	-0.0754776	-0.0217457	-0.050478	0.158327	-0.0811443	0.000898	-0.0853825
	-36.996	0.0506573	-0.0533542	0.059206	-0.038105	-0.00432	-0.022726	0.103933	-0.133223	0.0399818	-0.0736026	-0.0292454	-0.048603	0.158327	-0.0792694	0.000898	-0.0880394
	-36.896	0.0508918	-0.0517139	0.0589714	-0.0361519	-0.00409	-0.0279598	0.104168	-0.131269	0.0284977	-0.0716496	-0.0290108	-0.0466499	0.158562	-0.0768471	0.00113	-0.093586
	-36.796	0.0565149	-0.0591877	0.0533449	-0.0361259	0.00153	-0.0204341	0.109791	-0.131244	0.0341208	-0.0716236	-0.0233877	-0.0544369	0.163872	-0.0582283	0.00676	-0.0932476
	-36.696	0.0565166	-0.06062	0.0650654	-0.0375582	0.00154	-0.0140539	0.109793	-0.132676	0.0341225	-0.0735251	-0.023386	-0.0480568	0.164186	-0.0704409	0.00676	-0.0871803
	-36.596	0.056282	-0.0623125	0.0648308	-0.0392507	0.0013	-0.0157464	0.110027	-0.134055	0.0338879	-0.0864671	-0.0236206	-0.0497487	0.164265	-0.0686963	0.00652	-0.0888723
	-36.496	0.0506573	-0.0573928	0.0670185	-0.0338618	-0.00432	-0.0111396	0.115183	-0.121636	0.0282631	-0.0815474	-0.0292454	-0.0448291	0.165829	-0.0642459	0.00871	-0.0839526
	-36.396	0.0467522	-0.0720775	0.0635815	-0.0372977	-0.00823	-0.0216059	0.100027	-0.124602	0.0243568	-0.0845134	-0.0331516	-0.0556075	0.154422	-0.0784613	0.0048	-0.0869185
	-36.296	0.046751	-0.0697085	0.0743619	-0.034928	-0.00823	-0.0192363	0.100027	-0.122234	0.0243569	-0.0821444	-0.0253391	-0.0532397	0.154734	-0.0760924	0.0048	-0.0918941
	-36.196	0.0465164	-0.0618178	0.0638161	-0.0387561	-0.000183	-0.0308768	0.100731	-0.126061	0.0250607	-0.07816	-0.0251045	-0.0570667	0.162468	-0.0799205	0.00504	-0.0844715
	-36.096	0.0523758	-0.0619741	0.0804558	-0.0467249	0.00521	-0.0310331	0.117371	-0.126217	0.0417004	-0.0783163	-0.0201836	-0.0572229	0.167858	-0.0800768	0.0104294	-0.0846277
	-35.996	0.0408916	-0.0655654	0.0689716	-0.0503162	-0.00628	-0.0343116	0.105886	-0.129809	0.0302162	-0.0819076	-0.0429173	-0.0608142	0.156377	-0.0836681	-0.00105	-0.088219
	-35.896	0.0406571	-0.0598128	0.0804558	-0.0445634	-0.00651	-0.0213719	0.105652	-0.124056	0.0299816	-0.0761549	-0.0431519	-0.0550616	0.155827	-0.0774462	-0.00129	-0.0824664
	-35.796	0.0350323	-0.0609067	0.0748328	-0.0451883	-0.0121365	-0.0294965	0.100027	-0.124212	0.0243586	-0.0767797	-0.0365887	-0.0556864	0.142702	-0.0668214	-0.00691	-0.0948099
	-35.696	0.0408916	-0.0723127	0.0806904	-0.0453447	-0.00628	-0.0296529	0.105417	-0.113118	0.029747	-0.0769361	-0.0194798	-0.0558421	0.159811	-0.0669778	-0.00105	-0.0946528
	-35.596	0.0369854	-0.0702814	0.0763149	-0.0430005	-0.0101833	-0.0276216	0.0907307	-0.111087	0.0145912	-0.063186	-0.023386	-0.0538114	0.144655	-0.0646337	0.00676	-0.0851224
	-35.496	0.0366726	-0.0670273	0.0650654	-0.0325596	-0.0101833	-0.0243675	0.10198	-0.107833	0.0150604	-0.059932	-0.0238552	-0.0505573	0.144655	-0.0541928	0.00676	-0.0701496
	-35.396	0.0292511	-0.0689011	0.0651436	-0.0416203	-0.0105743	-0.0262413	0.113308	-0.109707	0.025919	-0.0618058	-0.0350266	-0.0524311	0.144733	-0.0635662	0.00684	-0.0837422
	-35.296	0.0314371	-0.0689793	0.067018	-0.0341988	-0.0194815	-0.018507	0.103932	-0.109785	0.0165438	-0.0618839	-0.0331533	-0.0525093	0.146607	-0.0753632	0.00871	-0.0838203
	-35.196	0.042532	-0.0689793	0.0709248	-0.0345116	-0.00432	-0.0263195	0.0961208	-0.109785	0.0321693	-0.0618839	-0.0292454	-0.0525081	0.158327	-0.0753632	0.0126171	-0.0833499
	-35.096	0.0369854	-0.065073	0.0725651	-0.038105	-0.0106525	-0.0228825	0.0902615	-0.105879	0.02631	-0.0579777	-0.0354176	-0.0486031	0.152468	-0.0594254	0.00676	-0.0564766
	-34.996	0.0426102	-0.0669737	0.0824089	-0.0400057	-0.00409	-0.0355634	0.0958862	-0.107779	0.0319347	-0.0598783	-0.0255737	-0.0500345	0.158091	-0.0658579	0.0123825	-0.0583772
	-34.896	0.0372216	-0.0680945	0.0770187	-0.0328445	0.00177	-0.0254345	0.0904961	-0.108118	0.0265446	-0.0600607	-0.0309639	-0.0399058	0.152235	-0.0736963	0.00699	-0.059498
	-34.796	0.0428448	-0.0799949	0.0826435	-0.0413081	-0.00432	-0.0368659	0.10737	-0.101269	0.0321693	-0.0611808	-0.0253391	-0.0518057	0.146608	-0.0668475	0.0126171	-0.071398
	-34.696	0.0423756	-0.0785886	0.0826435	-0.0399018	-0.00432	-0.0246793	0.09659	-0.0998631	0.0321693	-0.0597745	-0.0175266	-0.0499295	0.146608	-0.0540353	0.0126171	-0.0817098
	-34.596	0.031126	-0.0748908	0.0826435	-0.036204	-0.00479	-0.0244185	0.10737	-0.0961654	0.0321693	-0.0560767	-0.0175266	-0.0349833	0.146608	-0.0695559	0.0126171	-0.0775439
	-34.496	0.0315952	-0.0729117	0.0821743	-0.034225	-0.0160427	-0.0219703	0.0961208	-0.0819983	0.0318565	-0.0540977	-0.0179958	-0.044723	0.146608	-0.0675769	0.0126171	-0.0643153
	-34.396	0.0428448	-0.0735375	0.0709248	-0.0348502	-0.00432	-0.0118152	0.0961208	-0.0713746	0.0243568	-0.0547234	-0.0292454	-0.0453488	0.146608	-0.0682027	0.0126171	-0.0649411
	-34.296	0.0428448	-0.0753594	0.0713958	-0.0366727	-0.00432	-0.0322304	0.0961208	-0.0731953	0.0243586	-0.0565453	-0.0292454	-0.0471695	0.158014	-0.0700245	0.0126189	-0.0667618
	-34.196	0.0487041	-0.0715053	0.0880337	-0.0328186	0.00154	-0.00931	0.102449	-0.0693424	0.0302162	-0.0526912	-0.023386	-0.043316	0.156374	-0.073983	0.0184765	-0.0629083
	-34.096	0.0547199	-0.0699431	0.0788937	-0.0309436	-0.00417	-0.00744	0.107996	-0.0674674	0.0245132	-0.0508162	-0.029089	-0.0414416	0.150671	-0.072108	0.0123043	-0.0610339
	-33.996	0.0584698	-0.070932	0.0826435	-0.0322452	-0.000418	-0.00874	0.111277	-0.068769	0.0360756	-0.0521179	-0.0248699	-0.0427433	0.15442	-0.0652843	0.0165234	-0.0623356
	-33.896	0.046751	-0.0786924	0.0826435	-0.0318807	-0.000418	-0.00869	0.0883083	-0.068717	0.0360756	-0.0520658	-0.0140896	-0.0426912	0.154421	-0.0655451	0.0048	-0.0622835
	-33.796	0.046751	-0.0697606	0.0826446	-0.0232613	-0.000731	-0.00804	0.0883083	-0.0675986	0.0282642	-0.0509465	-0.0253391	-0.0415728	0.142702	-0.0644257	0.00481	-0.0608523
	-33.696	0.0621414	-0.0729376	0.0863152	-0.0264384	-0.00456	-0.0107466	0.09198	-0.0707747	0.0319347	-0.0541235	-0.0216675	-0.0447488	0.146374	-0.0676028	0.020195	-0.0565286
	-33.596	0.0447979	-0.0727552	0.0806904	-0.0375055	-0.0101833	-0.0105642	0.0863552	-0.0705923	0.0341225	-0.0539411	-0.0351048	-0.0445665	0.14028	-0.0677331	0.0142574	-0.0558771
	-33.496	0.0506573	-0.0675997	0.0865498	-0.0211005	-0.00432	-0.00494	0.103621	-0.0649676	0.0399818	-0.0487857	-0.0292454	-0.039411	0.135357	-0.0622649	0.0126171	-0.0399413
	-33.396	0.0450342	-0.0661408	0.080925	-0.0191727	-0.00995	0.00824	0.0787773	-0.0514771	0.0343571	-0.0351388	-0.0348701	-0.0452954	0.140516	-0.0603367	0.00731	-0.0492627
	-33.296	0.062376	-0.0761668	0.0865497	-0.0179488	-0.00479	0.00946	0.0964336	-0.0547862	0.0399818	-0.045634	-0.0292454	-0.0440726	0.13489	-0.0666129	0.0279293	-0.0480399
	-33.196	0.0505009	-0.0790316	0.0863934	-0.0283133	-0.0161991	0.00644	0.103464	-0.0648371	0.0393562	-0.0481859	-0.0294018	-0.0388121	0.134733	-0.0616652	0.0202732	-0.0623107
	-33.096	0.0643291	-0.0891616	0.0885029	-0.0304744	-0.00628	-0.00744	0.098074	-0.0671546	0.0302162	-0.0508162	-0.0277615	-0.0419108	0.136843	-0.0638263	0.0219135	-0.0649402
	-32.996	0.0469074	-0.0851792	0.0827999	-0.0152425	-0.0119801	-0.00346	0.092371	-0.0556726	0.0245132	-0.0468339	-0.044714	-0.0487088	0.123329	-0.0485944	0.00496	-0.0492391
	-32.896	0.0447985	-0.0864781	0.0728779	-0.0165419	-0.0140896	-0.00476	0.0902615	-0.0569714	0.0224037	-0.036414	-0.0468235	-0.0387582	0.129031	-0.0498933	0.00285	-0.0622567
	-32.796	0.0447979	-0.0850996	0.0806904	-0.0146936	-0.00237	0.0049	0.0902615	-0.0551235	0.0224038	-0.0345663	-0.0468235	-0.0369102	0.12903	-0.0480455	0.00332	-0.0607215
	-32.696	0.056673	-0.0839532	0.0730343	-0.0140165	-0.00175	0.00558	0.0904179	-0.0544465	0.0225601	-0.0338891	-0.0466671	-0.0362337	0.128874	-0.0473684	0.0142574	-0.0675447
	-32.596	0.0607357	-0.0852553	0.0845966	-0.00798	0.012785	0.00428	0.0941677	-0.0560614	0.02631	-0.0351912	-0.0432301	-0.0375354	0.117311	-0.0486705	0.00676	-0.0688464
	-32.496	0.073782	-0.0840057	0.090456	-0.0257877	0.00739	0.00553	0.100027	-0.0623115	0.0321693	-0.0339416	-0.0448704	-0.0245669	0.123169	-0.0474208	0.0248051	-0.0675967
	-32.396	0.0662823	-0.0842126	0.090456	-0.0256831	0.00739	0.00563	0.100027	-0.0697053	0.0321693	-0.0338357	-0.0448704	-0.0241483	0.123171	-0.0473149	0.0360546	-0.0674908
	-32.296	0.0606593	-0.0871823	0.0843655	-0.0211518	0.00177	0.00985	0.101747	-0.0498634	0.0265481	-0.0293058	-0.0504934	-0.0121188	0.117548	-0.042785	0.0304333	-0.0629611
	-32.196	0.0662823	-0.0878595	0.0787373	-0.0213598	0.00739	0.00168	0.0961208	-0.0505403	0.0321693	-0.0299829	-0.0448704	-0.0127957	0.123171	-0.0551809	0.0360546	-0.063638
	-32.096	0.0662823	-0.0877292	0.0787373	-0.0104491	0.00739	0.00181	0.0961208	-0.05041	0.0243568	-0.0298526	-0.0448704	-0.0129783	0.122702	-0.0550506	0.0360546	-0.0635077
	-31.996	0.078001	-0.0865047	0.0787373	-0.0204742	0.00739	0.00303	0.09659	-0.0494983	0.0238876	-0.0286281	-0.0448704	-0.0189407	0.111921	-0.0538261	0.0360546	-0.0622833
	-31.896	0.0621427	-0.0853078	0.0745964	-0.0192769	0.00325	0.0162589	0.095417	-0.0558011	0.0085	-0.0274312	-0.0490112	-0.0105569	0.119031	-0.0526292	0.0314445	-0.0610864
	-31.796	0.0682354	-0.0869745	0.0689717	-0.0204748	-0.0140896	0.0222479	0.0785427	-0.056685	0.00287	-0.0286287	-0.054636	-0.0192533	0.113405	-0.0538267	0.0145703	-0.0622831
	-31.696	0.06847	-0.0952549	0.0692062	-0.0179749	-0.00261	0.0167789	0.0787773	-0.0466862	0.00358	-0.0261288	-0.0465889	-0.0284731	0.113171	-0.0513268	0.0148048	-0.0597841
	-31.596	0.0704231	-0.0850213	0.0711594	-0.0185216	-0.0119019	0.00498	0.0807304	-0.0475458	0.0163097	-0.0266756	-0.0446358	-0.0290197	0.111687	-0.0514043	0.016758	-0.0607999
	-31.496	0.0760479	-0.0970521	0.0767841	-0.0188336	-0.00628	0.0042	0.0941677	-0.0555139	-0.00103	-0.027926	-0.039011	-0.0298009	0.11731	-0.0296865	0.0301952	-0.0728307
	-31.396	0.0760479	-0.0915819	0.0767841	-0.00993	-0.00628	0.00186	0.0946369	-0.0506693	-0.00103	-0.0410486	-0.0272923	-0.0321432	0.117311	-0.0432783	0.0223827	-0.075173
	-31.296	0.075735	-0.0861663	0.0769416	-0.00498	-0.00565	0.00681	0.106043	-0.0532228	-0.000407	-0.0253219	-0.0271359	-0.027197	0.109655	-0.0383319	0.0225402	-0.058508
	-31.196	0.0760479	-0.0754897	0.0806904	-0.00555	0.00935	0.0174821	0.109793	-0.0537955	0.0145912	-0.0371444	-0.023386	-0.0277707	0.113405	-0.0389048	0.026289	-0.0590818
	-31.096	0.0760479	-0.0786668	0.0728779	-0.0204488	0.00935	0.00306	0.109793	-0.0569726	0.0145912	-0.0403214	-0.0155735	-0.031416	0.113405	-0.0342694	0.026289	-0.0625707
	-30.996	0.0760479	-0.0772608	0.0728779	-0.0185736	0.00935	0.00493	0.109324	-0.0550974	0.0145912	-0.0384462	-0.0155735	-0.0486028	0.113405	-0.0323942	0.026289	-0.0686643
	-30.896	0.0701903	-0.0878591	0.0674877	-0.0179227	0.00349	0.00558	0.104403	-0.0544462	0.0204506	-0.037795	-0.0214329	-0.0479516	0.107548	-0.0204934	0.0204296	-0.0792627
	-30.796	0.0701885	-0.0865574	0.0782681	-0.0166206	0.00349	0.0146961	0.115183	-0.0414257	0.00873	-0.0364933	-0.0214329	-0.0461807	0.107546	-0.0304413	0.0208988	-0.0774918
	-30.696	0.0701885	-0.0865574	0.0670185	-0.0166206	0.011301	0.0146961	0.103933	-0.0531445	0.00873	-0.0364933	-0.0214329	-0.0353994	0.107546	-0.0304413	0.0321484	-0.0662412
	-30.596	0.0819073	-0.0715052	0.0670185	-0.0132872	0.00349	0.0180295	0.103933	-0.0498111	0.00873	-0.0326907	-0.0214329	-0.0433165	0.107546	-0.0271079	0.0321484	-0.0629088
	-30.496	0.0815945	-0.070932	0.0670185	-0.0131832	0.00349	0.0186028	0.103621	-0.0492378	0.0204506	-0.0213371	-0.0219021	-0.0427433	0.107233	-0.0268474	0.0204296	-0.0628048
	-30.396	0.0744076	-0.0695515	0.0670185	-0.0230529	0.00302	0.0199826	0.0961208	-0.0483266	0.0204506	-0.0312062	-0.0326824	-0.0413628	0.0997334	-0.0329667	0.0199604	-0.0609551
	-30.296	0.081829	-0.0675991	0.0672548	-0.0210998	-0.00753	0.0216229	0.0963554	-0.0576224	0.0206869	-0.0292537	-0.00995	-0.0394091	0.0999679	-0.0236709	0.00895	-0.0590014
	-30.196	0.0880013	-0.0636407	0.0727997	-0.0171414	0.0169258	0.0180816	0.102215	-0.0419465	0.0265446	-0.0252953	-0.0148697	-0.0354514	0.105358	-0.030962	0.0148048	-0.0550437
	-30.096	0.093626	-0.0617397	0.0709248	-0.0152404	0.011301	0.0317013	0.10784	-0.0517642	0.0321693	-0.0233943	0.00154	-0.033551	0.0880146	-0.0290611	0.0204296	-0.0534561
	-29.996	0.0937824	-0.0617649	0.0710812	-0.0152656	0.00411	0.0316761	0.107996	-0.0517894	0.0318565	-0.0234195	-0.00956	-0.0335762	0.088171	-0.0293991	0.020586	-0.0609809
	-29.896	0.104876	-0.0590829	0.0787373	-0.0125846	0.0152073	0.0343572	0.10737	-0.0373887	0.0204506	-0.0207375	-0.00971	-0.031207	0.0880146	-0.034686	0.0204296	-0.0587682
	-29.796	0.088394	-0.0559584	0.073039	-0.00946	0.00951	0.0374826	0.0904196	-0.034733	0.0147524	-0.0176131	-0.0157282	-0.0355818	0.0823134	-0.042811	0.0147314	-0.0668928
	-29.696	0.109486	-0.0546042	0.0828781	-0.00857	0.0193481	0.0383676	0.100262	-0.0446288	0.0245914	-0.0165717	-0.0133858	-0.0342281	0.0921555	-0.0417697	0.0245705	-0.0655391
	-29.596	0.11511	-0.0546564	0.0885029	-0.0198759	0.0249729	0.0270659	0.105574	-0.0449937	0.0302162	-0.0241235	-0.00776	-0.0342802	0.0977802	-0.0490087	0.0223827	-0.0582479
	-29.496	0.109407	-0.0545782	0.0827999	-0.0197977	0.0188007	0.0271441	0.0926838	-0.064134	0.0245132	-0.0240453	-0.013464	-0.0263894	0.0916098	-0.0417436	0.0166798	-0.0775445
	-29.396	0.113391	-0.0428057	0.0867844	-0.0200589	0.0115356	0.0271956	0.111668	-0.0523615	0.0284977	-0.0239916	-0.00995	-0.0263358	0.0848109	-0.0491896	0.0206642	-0.0771781
	-29.296	0.118546	-0.0479641	0.0924075	-0.0205269	0.0171587	0.0339146	0.110104	-0.0453326	0.0341208	-0.0169621	-0.0155752	-0.0193068	0.101216	-0.0426292	0.0262873	-0.0706183
	-29.196	0.107533	-0.0611668	0.084362	-0.02248	0.0170822	0.0244617	0.11784	-0.0472851	0.0343571	-0.0189152	-0.0153389	-0.0217291	0.0902023	-0.0558319	0.0265236	-0.083821
	-29.096	0.120735	-0.063198	0.0785027	-0.0241985	0.0149727	0.0224305	0.12323	-0.0615043	0.0280285	-0.0214157	-0.00995	-0.0345401	0.0955925	-0.057394	0.0319138	-0.0858516
	-28.996	0.115032	-0.0633546	0.0735817	-0.0165426	0.00958	0.0225867	0.11784	-0.0725977	0.0226383	-0.032509	-0.0153389	-0.0236036	0.0823915	-0.0464574	0.0265236	-0.0860082
	-28.896	0.11339	-0.0690583	0.0906906	-0.0150585	0.0154419	0.0239144	0.122917	-0.0590829	0.0284977	-0.030713	-0.00167	-0.0330571	0.0882474	-0.0559109	0.0206642	-0.0917119
	-28.796	0.107296	-0.0720261	0.0924075	-0.0255269	0.00544	0.0097	0.105885	-0.0623614	0.0302145	-0.0336808	-0.000263	-0.0360228	0.089966	-0.0474728	0.0223811	-0.0946776
	-28.696	0.107454	-0.065073	0.0925655	-0.0185738	0.0056	0.0244617	0.105574	-0.0746288	0.0303726	-0.0267277	-0.0076	-0.0290718	0.0901241	-0.0484886	0.0225391	-0.0877266
	-28.596	0.111204	-0.0538756	0.0958462	-0.0186259	0.00888	0.0244097	0.098074	-0.0746809	0.02631	-0.0267798	-0.00385	-0.0178744	0.093874	-0.0597903	0.026289	-0.0877787
	-28.496	0.118547	-0.0638991	0.0845966	-0.0183383	-0.00237	0.0251664	0.0902615	-0.0739242	0.0341225	-0.026023	-0.00385	-0.0400859	0.093874	-0.0590335	0.0259762	-0.0874911
	-28.396	0.107454	-0.042625	0.084753	-0.0269071	-0.00253	0.0275344	0.0979176	-0.0712428	0.0264664	-0.0236545	-0.0037	-0.0256858	0.0940303	-0.0568213	0.0186329	-0.0960593
	-28.296	0.105345	-0.0598646	0.0823307	-0.0250841	-0.0121365	0.0213884	0.0883083	-0.0698892	0.0243568	-0.0293318	-0.00581	-0.0355818	0.0919209	-0.0662485	0.0165234	-0.0942366
	-28.196	0.104876	-0.0585365	0.074831	-0.023756	-0.019949	0.011467	0.0995579	-0.0798111	0.024044	-0.0276909	-0.00581	-0.0345667	0.0919209	-0.0649204	0.0165234	-0.0929087
	-28.096	0.0938606	-0.0582244	0.0750656	-0.0234439	-0.0197144	0.0120919	0.0885429	-0.0791861	0.0167789	-0.019879	-0.00557	-0.0414416	0.0921555	-0.0646083	0.016758	-0.0925967
	-27.996	0.0991726	-0.0577806	0.0806904	-0.0312818	-0.0140896	0.0122229	0.0941677	-0.0790551	0.0224037	-0.0272477	-0.000418	-0.0413106	0.0860598	-0.0716642	0.0223827	-0.0999654
	-27.896	0.0880024	-0.0552547	0.0770187	-0.0282877	-0.0177612	0.0147478	0.0901833	-0.0765292	0.0187321	-0.0247218	-0.00362	-0.0387847	0.0823909	-0.0616386	0.0187111	-0.0857207
	-27.796	0.0936243	-0.0518959	0.0826418	-0.0249279	-0.0121382	0.0181077	0.0883066	-0.0731696	0.0238859	-0.021363	0.002	-0.0354251	0.0877001	-0.0582798	0.0243341	-0.0823612
	-27.696	0.093626	-0.0493438	0.0709248	-0.0226886	-0.0121365	0.0206597	0.0883083	-0.0706184	0.0126381	-0.018811	0.002	-0.0328735	0.0919209	-0.0440089	0.0238667	-0.0798095
	-27.596	0.0937824	-0.0481459	0.0827999	-0.0289904	-0.00417	0.0137323	0.0879955	-0.0697333	0.00108	-0.0176131	0.00216	-0.0321452	0.0920773	-0.0431239	0.0132427	-0.0790812
	-27.496	0.109016	-0.046141	0.0750656	-0.0274547	-0.008	0.00777	0.0807304	-0.075228	0.00506	-0.0273269	0.00583	-0.0413898	0.0960605	-0.0486186	0.0284767	-0.0883258
	-27.396	0.0974541	-0.0453607	0.0745964	-0.037454	-0.008	-0.00223	0.0804176	-0.0739786	0.00506	-0.0143587	-0.00167	-0.0284216	0.0960617	-0.0473692	0.0280075	-0.0870764
	-27.296	0.0955774	-0.0592658	0.0694391	-0.0401103	-0.00237	-0.00489	0.078541	-0.0771025	0.0106833	-0.0174834	0.00396	-0.0310762	0.101685	-0.0504939	0.022381	-0.089731
	-27.196	0.0955791	-0.0564271	0.0802212	-0.0294591	-0.00237	-0.00205	0.0780735	-0.0855142	0.0103722	-0.0258943	0.00396	-0.0282376	0.101686	-0.0589047	0.0223827	-0.0868924
	-27.096	0.0952663	-0.0539793	0.069128	-0.035293	-0.00221	-0.0117888	0.0669804	-0.0830664	0.00334	-0.0234465	0.00364	-0.0375094	0.101843	-0.0567698	0.0225391	-0.0849146
	-26.996	0.0877666	-0.0546034	0.0733471	-0.0471666	0.00107	-0.0236624	0.0707302	-0.0840033	0.0145912	-0.0357893	-0.00385	-0.0264147	0.0938728	-0.0766123	0.026289	-0.0889757
	-26.896	0.0957355	-0.0532745	0.084753	-0.0458393	-0.0100269	-0.0223351	0.0705738	-0.090174	0.0144348	-0.0344604	-0.0037	-0.0371173	0.0940303	-0.0752834	0.0264454	-0.0879596
	-26.796	0.0994842	-0.0480678	0.0885035	-0.0406311	-0.00628	-0.0174396	0.0668228	-0.0849673	0.0224044	-0.0370662	5.04e-05	-0.0394103	0.0973099	-0.0700767	0.0301959	-0.0902526
	-26.696	0.105032	-0.0366097	0.0943623	-0.0405789	-0.000418	-0.0248872	0.0800266	-0.0849153	0.0165443	-0.0373269	0.00591	-0.0276393	0.0919209	-0.0700246	0.0360546	-0.0902003
	-26.596	0.083704	-0.0435104	0.0883465	-0.0399799	-0.00643	-0.0242882	0.0627613	-0.0843163	0.0105286	-0.0442276	-0.000105	-0.0387592	0.0859051	-0.057394	0.0300388	-0.0896015
	-26.496	0.0877666	-0.0416353	0.0845966	-0.0384176	-0.0219021	-0.022413	0.0590115	-0.0829103	0.0184975	-0.0423525	-0.00385	-0.0368841	0.0821564	-0.0480192	0.026289	-0.0877264
	-26.396	0.0814399	-0.041374	0.0782681	-0.0373755	-0.0277615	-0.0216837	0.0526829	-0.0934293	0.0126381	-0.0416219	-0.00971	-0.0361536	0.0762976	-0.0472887	0.0199604	-0.0869958
	-26.296	0.0760479	-0.0487188	0.072878	-0.0334695	-0.0219021	-0.0177778	0.0469799	-0.089524	0.0180283	-0.0377172	-0.0160427	-0.0327175	0.0821552	-0.0433839	0.0145703	-0.0835598
	-26.196	0.0762825	-0.0390314	0.0731125	-0.0394071	-0.0219803	-0.0159028	0.0397148	-0.0876497	0.00701	-0.0363115	-0.0270576	-0.0420926	0.0823898	-0.041509	0.0148048	-0.0812162
	-26.096	0.0820637	-0.0467917	0.0710812	-0.0315425	-0.023386	-0.0236632	0.0567455	-0.0875975	0.0127945	-0.0475089	-0.0212765	-0.0420405	0.0878582	-0.0417697	0.020586	-0.0928828
	-25.996	0.0858135	-0.0389264	0.074831	-0.0314896	-0.0121365	-0.0236104	0.0492458	-0.0875447	0.0243568	-0.0474561	-0.0175266	-0.0419877	0.0841072	-0.0492165	0.0360546	-0.09283
	-25.896	0.0858135	-0.0364792	0.074831	-0.0295118	-0.0124493	-0.0211633	0.048933	-0.0850976	0.0243568	-0.0450089	-0.0175266	-0.0395405	0.0762959	-0.0386441	0.0360546	-0.0781949
	-25.796	0.0794849	-0.0362187	0.0689716	-0.0408135	-0.0258083	-0.0130902	0.035574	-0.0848351	0.0184975	-0.0447484	-0.023386	-0.0392781	0.078249	-0.0311967	0.0301952	-0.0666828
	-25.696	0.0682354	-0.0300993	0.0686588	-0.041881	-0.0258083	-0.00666	0.0351048	-0.0784048	0.0184975	-0.0383161	-0.023386	-0.0328468	0.078249	-0.0322641	0.0301952	-0.0607208
	-25.596	0.0796413	-0.0345262	0.0611591	-0.0388082	-0.0258083	-0.00359	0.0238552	-0.075332	0.0184975	-0.0352433	-0.023386	-0.0300878	0.0704365	-0.0291913	0.0301952	-0.0688985
	-25.496	0.0721416	-0.0381454	0.0611591	-0.0424274	-0.0258083	-0.0145477	0.0235424	-0.078482	0.0181847	-0.0383934	-0.0311985	-0.0290188	0.078249	-0.0323414	0.0380077	-0.0720485
	-25.396	0.0723762	-0.0480934	0.0609245	-0.0601884	-0.0255737	-0.0132466	0.0162773	-0.0776497	0.0104504	-0.0292794	-0.0231514	-0.039436	0.0780143	-0.0310398	0.0382423	-0.0824658
	-25.296	0.078001	-0.0467135	0.0553016	-0.058808	-0.019949	-0.0118663	0.0214329	-0.0875184	0.00483	-0.0278994	-0.0175266	-0.0380551	0.0723896	-0.0296599	0.0438689	-0.0810849
	-25.196	0.0835476	-0.0434584	0.0613155	-0.0477404	-0.0139332	-0.00908	0.0161991	-0.0842642	0.0108414	-0.0324568	-0.0115108	-0.0235495	0.0788746	-0.0264048	0.0495701	-0.0778288
	-25.096	0.0762043	-0.0370782	0.0652218	-0.0413602	-0.0100269	-0.0134805	0.0201054	-0.077884	0.0147476	-0.0260766	-0.0157299	-0.0279516	0.0935612	-0.0200246	0.0459766	-0.0714506
	-24.996	0.0799541	-0.0370786	0.0689716	-0.0296418	-0.00628	-0.0027	0.0235424	-0.0778844	0.0184975	-0.026077	-0.0194798	-0.0167024	0.0865295	-0.020025	0.0614452	-0.0714509
	-24.896	0.0798759	-0.0382229	0.0692062	-0.0307873	-0.00604	-0.0268143	0.0158081	-0.0868412	0.0187321	-0.0194088	-0.0192451	-0.0178467	0.0975455	-0.0289818	0.0616798	-0.0725952
	-24.796	0.0723745	-0.0343959	0.069205	-0.027272	-0.00604	-0.0229862	0.00456	-0.0830143	0.0182616	-0.0238636	-0.0114344	-0.0140198	0.0862944	-0.024842	0.0616786	-0.0687683
	-24.696	0.0738602	-0.0349433	0.0706902	-0.034537	-0.00456	-0.0230643	0.00604	-0.0830924	0.0085	-0.0351912	-0.0177612	-0.0145664	0.08778	-0.0174205	0.0626945	-0.0688458
	-24.596	0.0680008	-0.0441355	0.0726433	-0.02498	-0.0108871	-0.0213198	0.000183	-0.0732226	0.00311	-0.0253214	-0.0236206	-0.0237593	0.0819206	-0.0148939	0.0455856	-0.0667891
	-24.496	0.0628452	-0.0431715	0.0596752	-0.0237031	-0.0272923	-0.0275426	-0.00497	-0.0719457	0.0092	-0.0240446	-0.0287762	-0.0224824	0.0689541	-0.00284	0.0482426	-0.0655122
	-24.396	0.0736223	-0.0481465	0.0704556	-0.0211779	-0.0160427	-0.0250174	0.0175266	-0.0697339	0.0317001	-0.0293324	-0.0179958	-0.0199578	0.0875421	-0.0228112	0.0590229	-0.0512688
	-24.296	0.050659	-0.0499427	0.0592077	-0.0229747	-0.016041	-0.0385329	0.00628	-0.0868405	0.0199831	-0.0311286	-0.0292437	-0.0139397	0.0762976	-0.00211	0.0477751	-0.0530632
	-24.196	0.062376	-0.0324688	0.059206	-0.0175324	-0.0165119	-0.0210591	0.00581	-0.0810872	0.00873	-0.0253735	-0.0292454	-0.00818	0.0762959	-0.0188523	0.0477734	-0.0468391
	-24.096	0.062376	-0.0272866	0.059206	-0.0198498	-0.0277615	-0.016346	-0.00544	-0.0759049	0.00873	-0.0123787	-0.0219021	-0.003	0.0762959	-0.00242	0.0477734	-0.0304089
	-23.996	0.0506573	-0.0286934	0.059206	-0.0212566	-0.0277615	-0.0290024	0.00206	-0.0773117	0.00873	-0.0137855	-0.0331516	-0.00441	0.0762959	0.00789	0.0477734	-0.0318157
	-23.896	0.0506573	-0.030202	0.059206	-0.0152664	-0.0277615	-0.0308247	-0.00544	-0.0791331	0.00873	-0.0156069	-0.0331516	-0.00623	0.0762959	0.00638	0.0477734	-0.0336371
	-23.796	0.0506573	-0.0118179	0.059206	-0.0121937	-0.0280743	-0.0277519	-0.00544	-0.0760622	0.00842	-0.0203476	-0.0331516	-0.00316	0.0880146	0.0169544	0.0477734	-0.0302534
	-23.696	0.0501881	-0.0153337	0.059206	-0.0153967	-0.035574	-0.0426737	-0.00544	-0.0792643	0.000919	-0.0157381	-0.0326824	-0.00636	0.0880146	0.0215639	0.0477734	-0.0259563
	-23.596	0.0389385	-0.0247084	0.0588932	-0.0250842	-0.035574	-0.0445487	-0.00544	-0.0811393	0.000919	-0.0254256	-0.0214329	-0.00824	0.0880146	0.0196889	0.0477734	-0.0273616
	-23.496	0.0390167	-0.026609	0.039753	-0.0269848	-0.0354958	-0.0464493	-0.00536	-0.0830398	0.000998	-0.0273262	-0.0213547	0.00158	0.0880928	0.0177883	0.0595703	-0.0102001
	-23.396	0.0405783	-0.0253601	0.0416279	-0.0257352	-0.0336208	-0.0451997	-0.00318	-0.0817909	0.00287	-0.0260772	-0.0194798	0.00283	0.0899672	0.0195065	0.0614452	-0.00895
	-23.296	0.0330791	-0.0273126	0.0416278	-0.0276884	-0.0336208	-0.0471528	0.00432	-0.0837432	0.00287	-0.0280298	-0.0194798	0.000876	0.0974674	0.0283343	0.0619144	-0.0109035
	-23.196	0.025032	-0.0267398	0.0413933	-0.0271155	-0.0338554	-0.0348613	0.00378	-0.0831706	0.00264	-0.0274569	-0.0197144	0.00145	0.0900459	0.0176576	0.0729294	-0.0108012
	-23.096	0.0196419	-0.0305678	0.0360031	-0.0309436	-0.0272141	-0.0504081	-0.00911	-0.0791861	-0.00275	-0.031285	-0.0326042	-0.00238	0.0921555	0.0138295	0.0675392	-0.0258776
	-22.996	0.0255795	-0.0282493	0.0416279	-0.0289379	-0.0140896	-0.0484024	-0.00349	-0.0771805	0.00287	-0.0292793	-0.0194798	-0.000373	0.0977785	0.027554	0.073164	-0.0121532
	-22.896	0.0333919	-0.00559	0.0419407	-0.0255007	-0.0137768	-0.045278	-0.00318	-0.073741	0.0113106	-0.0253706	-0.0108852	0.00307	0.0980929	0.0314627	0.0734768	-0.00903
	-22.796	0.0291735	0.00191	0.0377241	-0.0101884	-0.0179952	-0.0452779	-0.00739	-0.0737444	0.0142809	0.00119	-0.00385	0.0222811	0.105593	0.0497405	0.0692602	-0.00872
	-22.696	0.0352669	-0.00192	0.0438156	-0.021829	-0.00409	-0.0373872	-0.00911	-0.0703844	0.0128727	-0.00264	0.00224	0.0184541	0.111374	0.0229441	0.082695	-0.00536
	-22.596	0.0487041	-0.00244	0.0611591	-0.0220369	0.00122	-0.0383772	0.00432	-0.0784048	0.0184975	-0.00316	0.00786	0.0179335	0.109499	0.0341421	0.0775394	-0.0133775
	-22.496	0.0430794	-0.00257	0.0438156	-0.014667	-0.0115891	-0.0497565	-0.00177	-0.070722	0.0128727	-0.00329	0.0134888	0.0178037	0.103876	0.0336996	0.082695	-0.0135073
	-22.396	0.0487024	-0.000151	0.0494404	-0.0127144	0.00122	-0.0478039	-0.00739	-0.0692386	0.0184975	-0.00134	0.00786	0.0194435	0.109028	0.035965	0.0770702	-0.00374
	-22.296	0.0604229	0.011177	0.0494422	-0.0126363	0.00544	-0.0477258	-0.00739	-0.0799403	0.030218	-0.00173	0.00786	0.0120225	0.0977802	0.0355739	0.077072	-0.011476
	-22.196	0.0662823	0.0131301	0.0552998	-0.0106831	0.011301	-0.0574914	-0.00185	-0.0672074	0.0243568	-0.0110246	0.002	0.013507	0.10364	0.0262775	0.0826168	-0.00171
	-22.096	0.0662823	0.0170104	0.0552998	-0.00633	0.011301	-0.0540803	-0.00935	-0.0745767	0.0243568	0.00426	0.002	0.00614	0.10364	0.0298449	0.0751171	0.00217
	-21.996	0.0662823	0.0163599	0.0552998	0.00427	0.011301	-0.0542616	-0.00935	-0.0752272	0.0243568	-0.00389	0.0137234	0.0132986	0.103327	0.0216947	0.0751171	0.00152
	-21.896	0.0662823	0.0195612	0.0552998	0.00747	0.0108318	-0.0510591	-0.00935	-0.0603071	0.0243568	-0.000687	0.00169	0.0165	0.0958271	0.0173964	0.0751171	0.00472
	-21.796	0.0602665	0.0157864	0.0492829	0.00369	-0.00643	-0.0548351	-0.0153637	-0.0643937	0.01834	-0.00446	-0.0118237	0.00444	0.0893421	0.0211213	0.0691002	0.000946
	-21.696	0.056673	0.0189114	0.0456905	0.00682	-0.0100269	-0.0517101	-0.0189571	-0.0687695	0.0147476	-0.00134	-0.0154171	-0.00321	0.0744991	0.0320587	0.0655079	0.00407
	-21.596	0.0665169	0.0208129	0.0667839	0.00825	0.00763	-0.0388718	-0.00911	-0.0673371	0.0241222	-0.000374	0.00615	0.00947	0.084343	0.0331783	0.0753517	0.0055
	-21.496	0.0721416	0.0372177	0.0611591	0.0134044	0.012785	-0.052935	-0.00349	-0.0621819	0.0184975	-0.00647	0.0117702	0.00244	0.089966	0.0303646	0.0809765	0.0106579
	-21.396	0.0724544	0.0358395	0.0614719	0.0115558	0.00185	-0.0422829	0.00854	-0.0635601	0.0188103	-0.00785	0.000364	-0.0101906	0.0902804	0.0177368	0.0734768	0.00928
	-21.296	0.0801876	0.0393537	0.0692068	0.00429	0.00958	-0.0307986	0.0236195	-0.0712954	0.0265451	-0.00386	0.0198162	0.00551	0.0980137	0.0214074	0.0812117	0.0132631
	-21.196	0.0858135	0.0281041	0.074831	0.00429	0.0148945	-0.023299	0.0179958	-0.0717647	0.0321693	-0.00418	0.0254421	0.00551	0.10317	0.0139077	0.0868359	0.0132636
	-21.096	0.0860481	0.0300572	0.0745964	0.00624	0.0193481	-0.0288455	0.0182304	-0.0810611	0.0324039	-0.00972	0.013958	0.00746	0.0926247	0.0158608	0.0866013	0.0264657
	-20.996	0.0918293	0.0353439	0.069128	0.0112179	0.0246601	-0.0235588	0.0240116	-0.0757744	0.0381851	-0.00444	0.0309887	0.0127514	0.116997	0.0211475	0.0811329	0.02019
	-20.896	0.0954997	0.0411251	0.0727997	0.0176241	0.017395	-0.0182474	0.0279961	-0.0699932	0.0421696	0.00135	0.0237236	0.0185326	0.109732	0.0381783	0.0851173	0.0184715
	-20.796	0.0976857	0.0313593	0.0749845	0.0192648	0.0270795	-0.0275435	0.0373677	-0.0680392	0.0518541	0.0033	0.0334081	0.0201737	0.119418	0.0288816	0.0948018	0.00871
	-20.696	0.0977669	0.0465417	0.0750656	0.0227285	0.0268478	-0.0243926	0.0299492	-0.0645766	0.0519352	0.0184808	0.0334892	0.0161388	0.119499	0.0401578	0.0945702	0.0117023
	-20.596	0.0994854	0.0538858	0.0767841	0.0374158	0.0210667	-0.0250174	0.0316677	-0.0580146	0.0533409	0.0253557	0.0348949	0.0303548	0.120905	0.0584386	0.0883198	0.0190442
	-20.496	0.111439	0.0660994	0.0770187	0.0388491	0.0325508	-0.0235841	0.0319023	-0.0645501	0.0460758	0.026789	0.0276299	0.0202258	0.11364	0.0523722	0.0773048	0.0204776
	-20.396	0.117218	0.0584695	0.0827999	0.0419991	0.0270824	-0.0204341	0.0372143	-0.0726493	0.051857	0.0294702	0.0451298	0.0158765	0.131138	0.0555226	0.083086	0.0233151
	-20.296	0.109251	0.071151	0.0943623	0.035619	0.0308323	-0.0194709	0.0297146	-0.0712151	0.0556068	0.0193398	0.0484104	0.0168414	0.122702	0.0569546	0.0941792	0.0172496
	-20.196	0.12097	0.0782343	0.0938931	0.0427023	0.038332	-0.0122313	0.0414333	-0.064134	0.0556068	0.0184541	0.0368481	0.0126732	0.123171	0.0635687	0.0826168	0.0238617
	-20.096	0.121126	0.0789896	0.0945187	0.0509573	0.0305195	-0.0189757	0.029871	-0.0633787	0.055294	0.00796	0.0295048	0.0134283	0.123327	0.0522924	0.0752735	0.0133673
	-19.996	0.125111	0.0854751	0.0981903	0.0499431	0.0232544	-0.0124901	0.0333862	-0.0573624	0.0480289	0.0141326	0.03302	0.019601	0.126998	0.0286228	0.079258	0.0198528
	-19.896	0.118546	0.0901092	0.0963154	0.0467643	0.0288792	-0.00786	0.0277615	-0.0635087	0.0536537	0.011267	0.026926	0.0167354	0.125122	0.040913	0.0848827	0.0366748
	-19.796	0.123078	0.0802395	0.0999087	0.036895	0.0441901	-0.0177257	0.0315101	-0.0624406	0.0691222	0.0014	0.0194251	0.00687	0.129185	0.0347931	0.0884761	0.0380557
	-19.696	0.126829	0.0834426	0.0920963	0.0475978	0.0363789	-0.0145226	0.0277615	-0.0672074	0.0536537	0.0046	0.023489	0.010069	0.132936	0.0379962	0.0809765	0.0409452
	-19.596	0.126751	0.0836766	0.084362	0.0408013	0.0291138	-0.0138194	0.0279961	-0.0777538	0.0656071	0.0053	0.0237236	0.0103028	0.132702	0.0379174	0.0808983	0.0336793
	-19.496	0.124876	0.083077	0.0787373	0.0439516	0.0420818	-0.0106691	0.0453396	-0.0749163	0.0707626	0.00845	0.0288792	0.00189	0.127075	0.0218492	0.0790234	0.02558
	-19.396	0.124876	0.0744079	0.0782681	0.0423112	0.0305195	-0.00434	0.0453396	-0.0832726	0.0595131	0.00682	0.0173168	-0.00678	0.126764	0.00943	0.0790234	0.0317539
	-19.296	0.125032	0.0794055	0.0673358	0.036843	0.0231761	-0.00653	0.0337772	-0.0703056	0.0484245	-0.0106862	0.0104427	0.0107205	0.11989	0.0152098	0.0796535	0.0262845
	-19.196	0.128782	0.0547186	0.0826435	0.0382487	0.026926	-0.0159028	0.0379963	-0.0759309	0.0634193	-0.016311	0.0254421	0.0125961	0.122702	0.0288035	0.0941792	0.02816
	-19.096	0.136282	0.0582078	0.0823307	0.0309575	0.0267696	-0.019757	0.048933	-0.0719725	0.0752945	-0.0128218	0.0251293	0.00483	0.111609	0.0324491	0.083086	0.0321172
	-18.996	0.128704	0.0483651	0.0747528	0.0320516	0.0227852	-0.0105376	0.0413551	-0.0593162	0.0784969	-0.0226645	0.0178642	0.0174909	0.115592	0.0141683	0.079258	0.0332112
	-18.896	0.126593	0.0502932	0.0731125	0.0264784	0.0291138	-0.00908	0.0397148	-0.0611379	0.0656071	-0.0210493	0.0351295	0.00817	0.121451	0.00485	0.0851173	0.0271704
	-18.796	0.120813	0.0624523	0.0901444	0.023796	0.0345821	-0.0151997	0.0572147	-0.0713211	0.0713894	-0.0234204	0.033411	0.0129856	0.127233	0.00951	0.0905869	0.0207371
	-18.696	0.117298	0.0450312	0.0828781	0.024655	0.0310669	-0.0138715	0.0611992	-0.0621808	0.0749035	-0.0103734	0.0369263	0.00681	0.130905	0.0109908	0.0870705	0.0145658
	-18.596	0.115345	0.038885	0.0884247	0.0153846	0.0364571	-0.0118924	0.0670586	-0.0680142	0.0692005	-0.00839	0.0312233	0.00879	0.129265	0.005	0.0924606	0.016075
	-18.496	0.120501	0.0297204	0.0860806	0.0138761	0.0308323	-0.00168	0.0726833	-0.0618666	0.0673256	-0.00959	0.0293484	0.00713	0.134888	-0.00776	0.0868359	0.00363
	-18.396	0.11722	0.0248499	0.0749874	0.0127544	0.038332	-0.0028	0.0723705	-0.0667372	0.0752945	-0.0149298	0.0290356	0.00226	0.134577	-0.00888	0.0866795	0.0097
	-18.296	0.121126	0.0282865	0.0902995	0.016192	0.0309886	0.000634	0.0650272	-0.0632986	0.0792006	-0.0119624	0.0295047	0.00538	0.127233	-0.00544	0.0826167	0.00563
	-18.196	0.120657	0.0342755	0.090456	0.0226502	0.0308323	0.00709	0.0648708	-0.0568423	0.0785751	-0.0170665	0.0288792	0.00434	0.126608	0.000548	0.0712109	0.0116235
	-18.096	0.117064	0.0277131	0.0938931	0.027181	0.0344257	0.0116227	0.0687771	-0.0521552	0.0712318	-0.0200354	0.0212231	0.0166829	0.119265	-0.0057	0.0746479	0.00537
	-17.996	0.117064	0.0198491	0.0826435	0.0160363	0.0386448	0.000478	0.0684643	-0.05955	0.070919	-0.0311801	0.0137234	-0.00227	0.119265	-0.00591	0.0712109	0.00548
	-17.896	0.117533	0.0108644	0.0826435	0.0183009	0.039114	0.00306	0.049715	-0.0457228	0.0638885	-0.0286024	0.0141926	-9.37e-06	0.119734	-0.0105189	0.0713673	0.00805
	-17.796	0.128311	0.0037	0.0826418	0.0111394	0.0498926	0.00355	0.0609629	-0.0678812	0.0746672	-0.0277953	0.0246584	-0.00717	0.122856	-0.00221	0.0751154	0.00105
	-17.696	0.128469	0.00149	0.0823307	0.00893	0.0461445	0.0128994	0.0604954	-0.0471287	0.0634193	-0.019228	0.00591	-0.00938	0.115358	0.00651	0.0746479	0.0100866
	-17.596	0.121283	0.00303	0.0863934	0.0107752	0.0384884	0.014279	0.0495586	-0.0452798	0.0637321	-0.0289415	-0.00206	-0.00754	0.115671	-0.0113271	0.0637112	0.0119349
	-17.496	0.128313	-0.00356	0.0823307	0.0118439	0.0344257	0.00441	0.0570583	-0.0443676	0.0712318	-0.023341	0.002	-0.00615	0.122699	-0.020726	0.0712109	0.0133164
	-17.396	0.116594	-0.00968	0.074831	0.009	0.0264568	0.00954	0.0570583	-0.0504868	0.0712318	-0.0182107	0.002	-0.00149	0.0997334	-0.00482	0.0712109	0.0184466
	-17.296	0.105345	-0.00559	0.0743619	0.00231	0.0152073	0.0140972	0.0570583	-0.0462436	0.071232	-0.0136547	0.002	-0.00819	0.0994205	-0.0193214	0.0708982	0.0230027
	-17.196	0.113314	-0.0169742	0.071394	0.00249	0.0153637	0.0139668	0.0572147	-0.053561	0.0713882	-0.0139415	0.00216	-0.00019	0.0923901	-0.0186698	0.0638676	0.0231868
	-17.096	0.117064	-0.0114276	0.0823307	0.00773	0.0186443	0.00436	0.0609646	-0.0478579	0.0751381	-0.019488	0.00591	-0.0023	0.10364	-0.00172	0.0751171	0.0285753
	-16.996	0.116829	-0.0208546	0.0750656	-0.0017	0.0081	0.0139927	0.0611992	-0.0460354	0.0749035	-0.0176655	0.017395	0.00733	0.103874	0.000105	0.0753517	0.0307106
	-16.896	0.111046	-0.0222077	0.0803776	-0.00274	0.0246601	0.0129514	0.0669804	-0.0470757	0.0816231	-0.0190186	0.000208	0.00629	0.109184	-0.0126538	0.0811329	0.0218578
	-16.796	0.106829	-0.0265313	0.0728778	0.00825	0.0171604	0.0161284	0.070261	-0.0438981	0.0966224	-0.0233423	0.00396	0.00916	0.101686	-0.00948	0.0848827	0.0250354
	-16.696	0.0953445	-0.0297349	0.0840492	0.0052	0.0169258	0.0212065	0.0587769	-0.0314782	0.0963879	-0.0182641	0.0154419	0.00674	0.101452	-0.0044	0.0841789	0.0301123
	-16.596	0.0898762	-0.0396824	0.071394	0.00682	0.0117702	0.0220394	0.06534	-0.0414257	0.0907631	-0.0169621	0.00997	0.00804	0.0959835	-0.0031	0.0677738	0.031414
	-16.496	0.0897198	-0.0386931	0.0787373	0.00812	0.011301	0.012092	0.0726833	-0.0401236	0.0868568	-0.0156599	0.00982	0.00887	0.0958249	-0.00148	0.0673046	0.0327162
	-16.396	0.0892506	-0.0382221	0.0787373	0.00828	0.0191135	0.0122484	0.0726833	-0.047778	0.0868568	-0.0155018	-0.0019	-0.00222	0.0958271	0.00586	0.0673046	0.0328743
	-16.296	0.0772972	-0.0324427	0.0780317	0.0135873	0.0188789	0.0180295	0.0724487	-0.0341855	0.0866205	-0.00972	0.00958	0.00356	0.0951233	0.00414	0.0670683	0.0386543
	-16.196	0.0604229	-0.031037	0.0611591	0.00421	0.012785	0.0316232	0.066824	-0.0323111	0.0806847	-0.00785	0.00349	0.00543	0.078249	0.00555	0.0611324	0.040528
	-16.096	0.0644855	-0.0442397	0.0652218	0.00226	0.0056	0.0296701	0.0708866	-0.0342643	0.0772476	-0.0098	-0.0037	0.00348	0.0744991	-0.00719	0.0580082	0.0268567
	-15.996	0.0638599	-0.0441075	0.0644398	-0.00542	0.00575	0.0298023	0.0701046	-0.0341321	0.0886536	-0.00967	-0.00401	0.0153312	0.0819989	0.00373	0.0648823	0.0269889
	-15.896	0.0526115	-0.0375988	0.0494404	0.0089	0.0132542	0.0359975	0.0551052	-0.0279362	0.0844345	-0.00363	5.15e-05	0.0218399	0.0704376	0.0107048	0.0536327	0.0338104
	-15.796	0.0526104	-0.035724	0.0494404	0.0107752	0.0132542	0.0303733	0.0551052	-0.0335607	0.0809975	-0.0130037	5.15e-05	0.0237151	0.0699673	0.0125796	0.0536327	0.0428725
	-15.696	0.0526104	-0.0343959	0.0494404	0.0117906	0.0132542	0.0317014	0.0551052	-0.0400454	0.0809975	-0.0112063	5.15e-05	0.0250434	0.0665302	0.0139077	0.0536327	0.0370139
	-15.596	0.052845	-0.0208022	0.049675	0.00617	0.0134888	0.0331071	0.055027	-0.0381705	0.0812321	0.00192	0.000286	0.0269178	0.0667648	0.00406	0.0538673	0.046388
	-15.496	0.0701885	-0.0208022	0.054987	0.00617	0.0186443	0.0223267	0.0531521	-0.0381705	0.0868568	0.00192	0.00591	0.0266049	0.0720751	0.00406	0.0590229	0.0463879
	-15.396	0.0584698	-0.0209334	0.0474873	0.00604	0.00739	0.0329769	0.0531521	-0.0304892	0.0863876	0.00179	0.0176296	0.0192869	0.0567646	-0.00388	0.0477734	0.0462568
	-15.296	0.0526104	-0.0243702	0.0416261	0.0146294	0.00154	0.0186024	0.0472927	-0.0336132	0.0692769	-0.00134	0.011301	0.0236626	0.0509052	0.000809	0.0419122	0.0431328
	-15.196	0.0462818	-0.0318699	0.0357685	0.0146294	-0.00432	0.0186024	0.0414333	-0.0336132	0.0634193	-0.00134	-0.00581	0.0236632	0.0450459	0.00128	0.0438671	0.0431334
	-15.096	0.0350323	-0.0298647	0.0357685	0.00492	-0.00432	0.0206076	0.0414333	-0.0198892	0.0634193	-0.0110506	-0.00581	0.0256678	0.0450459	0.0148455	0.0438671	0.045138
	-14.996	0.0349541	-0.0212719	0.0435028	0.00226	-0.0044	0.00623	0.0413551	-0.0230152	0.0633411	-0.00199	-0.00589	0.023011	0.0449677	0.0115631	0.0555077	0.0424812
	-14.896	0.0506561	-0.0344216	0.0474873	0.000359	-0.000418	0.00433	0.0336208	-0.0356957	0.0673256	-0.00358	-0.0019	0.0211109	0.0489509	0.00998	0.0594921	0.0405811
	-14.796	0.0469868	-0.033172	0.036006	0.00161	-0.00362	0.00558	0.0299504	-0.0231971	0.063344	0.00517	-0.0051	0.0223599	0.0452816	0.00341	0.0558234	0.0535489
	-14.696	0.0522976	-0.035073	0.0494404	-0.000292	0.012785	0.0153993	0.035574	-0.0250975	0.0614662	-0.00845	0.0195827	0.0204605	0.0509052	-0.0106761	0.0614452	0.0516495
	-14.596	0.0389385	-0.0317918	0.043581	0.00299	0.00786	0.0182113	0.0297146	-0.014473	0.0556068	-0.0047	0.0137234	0.0237407	0.0333271	-0.00614	0.0555859	0.0549297
	-14.496	0.0389385	-0.0318687	0.043581	0.00291	0.0191135	0.00688	0.0297146	-0.0257995	0.0556068	0.00648	0.0137234	0.0236637	0.0328579	2.79e-05	0.0552731	0.0431339
	-14.396	0.0389385	-0.0222093	0.0431118	0.00476	0.0186443	0.00873	0.0297146	-0.0317651	0.0556068	0.00832	0.0137234	0.0255107	0.0333271	-0.00516	0.0477734	0.0449809
	-14.296	0.0387822	-0.0247084	0.0321722	0.00226	0.00724	0.00623	0.0295582	-0.0264523	0.0554476	0.00582	0.0130978	0.0230109	0.021452	-0.00719	0.0476141	0.0424812
	-14.196	0.0291729	-0.0266094	0.0338154	0.000359	-0.0019	0.00433	0.019949	-0.0278835	0.0458412	0.00392	-0.00776	0.0211105	0.0118427	0.00216	0.0380077	0.0405807
	-14.096	0.0293293	-0.0266616	0.0339718	0.000306	0.0095	0.00428	0.0201054	-0.00497	0.0459976	0.00387	-0.0076	0.0207456	0.0119991	0.00211	0.0381641	0.0405286
	-13.996	0.0330791	-0.0266094	0.0377216	0.000359	0.00154	0.00433	0.0160427	-0.00492	0.0497475	0.0156422	-0.00385	0.0211105	0.0157478	0.00169	0.0301952	0.0405807
	-13.896	0.0291741	-0.0266615	0.0338154	0.000306	0.00935	0.00428	0.019949	-0.0166861	0.0458412	0.00387	-0.00776	0.0210584	0.0115311	-0.00914	0.0380077	0.0288099
	-13.796	0.0272216	-0.0265052	0.031864	0.000463	-0.00385	0.00412	0.0101851	-0.016529	0.0438899	0.0157464	-0.00924	0.0212155	0.00208	-0.00945	0.0360564	0.0289669
	-13.696	0.0275326	-0.0240574	0.0318623	0.00291	0.00739	-0.000929	0.0179958	-0.014082	0.0434189	0.00648	0.0137234	0.0236626	0.0137959	-0.00669	0.0360546	0.0431328
	-13.596	0.0272198	-0.0318699	0.0352993	0.00291	-0.000418	-0.000929	0.00237	-0.00236	0.024826	0.0181942	-0.00581	0.0236626	0.00598	0.000809	0.0282421	0.031414
	-13.496	0.0315952	-0.031817	0.027956	0.00296	0.00349	-0.000876	0.00628	-0.0140291	0.0399818	0.0182471	0.00982	0.0237155	0.00989	0.000862	0.0321484	0.0314669
	-13.396	0.0428448	-0.0292662	0.027956	0.00551	0.00349	0.00121	0.00628	0.000241	0.0399818	0.0207979	0.00982	0.037985	0.00989	0.00341	0.0321484	0.0340178
	-13.296	0.0423756	-0.0292657	0.0279548	-0.0023	0.00349	-0.0100435	0.00628	0.000241	0.0399806	0.0207984	0.00982	0.0375159	0.00989	0.00388	0.0321472	0.0340178
	-13.196	0.027689	-0.0421562	0.0240498	-0.00347	-0.000418	0.000504	0.00237	-0.000931	0.0360756	0.0274391	-0.00581	0.0250955	0.00598	0.0139599	0.0277729	0.032847
	-13.096	0.0384693	-0.0286147	0.0240498	-0.00165	-0.000418	0.00233	0.00237	0.000892	0.0360756	0.0287927	-0.00581	0.0269178	0.00598	0.0275014	0.0165234	0.0346692
	-12.996	0.0272198	-0.028536	0.0240498	-0.00157	-0.000418	0.00241	0.00237	0.000971	0.0363884	0.00981	-0.00581	0.0269965	0.00598	0.0271109	0.0165234	0.0347479
	-12.896	0.015501	-0.0266615	0.0240498	0.000306	-0.000418	0.00428	0.0019	0.00285	0.0438881	0.0194963	-0.0136204	0.0288709	0.00598	0.0252355	0.0165234	0.0370916
	-12.796	0.0213622	-0.0265834	0.0181922	0.000385	-0.00628	0.00436	-0.0152055	-0.00879	0.0306872	0.0200437	-0.0199472	0.0289496	0.000126	0.0181268	0.011135	0.0484199
	-12.696	0.0210476	-0.0247866	0.0181904	0.00218	-0.00628	0.00615	-0.026926	0.00472	0.041935	0.03309	-0.0307293	0.0307447	0.000124	0.0274232	0.0223827	0.0502149
	-12.596	0.0135479	-0.0286147	0.0181904	-0.00165	-0.00628	0.0101388	-0.0152073	0.000892	0.041935	0.0292619	-0.0116673	0.0269178	0.000124	0.0235952	0.0223827	0.0385755
	-12.496	0.00769	-0.030488	0.000299	-0.00321	-0.0118237	0.000453	-0.0327854	-0.000981	0.0360756	0.0273886	-0.0175266	0.0247316	-0.00573	0.0217218	0.0165234	0.0367021
	-12.396	0.011596	-0.0257772	-0.0111065	0.00947	-0.00823	0.0134461	-0.0249729	0.0042	0.0209198	0.0325686	-0.0214329	0.0224119	-0.00964	0.0273711	0.0126171	0.0418822
	-12.296	0.00378	-0.0390834	-0.0111065	0.00742	-0.0160427	0.0113888	-0.0370045	-0.00958	0.0321693	0.0305119	-0.0209637	0.0320732	-0.00964	0.0360947	0.0126171	0.04795
	-12.196	0.00378	-0.0416355	-0.0111065	0.00486	-0.0160427	0.00884	-0.0445042	-0.0121288	0.0321693	0.0279598	0.002	0.0295219	-0.00964	0.0149498	0.0126171	0.0528984
	-12.096	0.00745	-0.0416355	-0.00697	0.00486	-0.0119019	0.00852	-0.0403633	-0.0121288	0.0363102	0.0279598	-0.00557	0.0295219	-0.0055	0.0257301	0.016758	0.0528984
	-11.996	-0.00208	-0.0397334	-0.00525	0.0063	-0.00971	0.00246	-0.0386448	-0.0106959	0.0375595	0.0411115	-0.00385	0.0192361	-0.00378	0.023726	0.0187893	0.0543313
	-11.896	-0.00231	-0.026504	-0.00548	0.00828	0.0013	0.00444	-0.0388794	-0.0084	0.0260754	0.0313725	-0.00409	0.0329347	-0.00402	0.0257058	0.0260544	0.0559983
	-11.796	-0.00794	-0.022625	-0.0111064	0.0121555	0.00349	0.00832	-0.0327854	0.00298	0.0204507	0.0347824	-0.00971	0.0368152	-0.00964	0.0295848	0.0204297	0.0523792
	-11.696	-0.0077	-0.0176252	-0.0108719	0.0171553	-0.00378	0.0133158	-0.0325508	0.00798	0.020216	0.0290019	-0.00948	0.0413437	-0.00206	0.0345847	0.0206642	0.0686265
	-11.596	-0.00161	-0.0195001	-0.00525	0.0152804	0.00935	0.0114409	-0.026926	0.0061	0.0145912	0.0383765	-0.00385	0.0282199	-0.00769	0.0327098	0.026289	0.044253
	-11.496	0.00941	-0.0208018	-0.00548	0.0144479	0.0169258	0.0101392	-0.0271606	0.00527	0.0143566	0.0370748	-0.00409	0.0269182	-0.00792	0.0235956	0.0143356	0.0542009
	-11.396	-0.000121	-0.0195007	-0.0150127	0.0269992	0.00739	0.0114409	-0.0371609	0.0178185	0.00529	0.0383759	-0.0136204	0.0165005	-0.0174512	0.0327091	0.0048	0.055502
	-11.296	-0.000124	-0.0215314	-0.00329	0.0249678	0.00739	0.00941	-0.0479411	0.0157872	0.0165455	0.0363452	-0.0133075	0.0144692	-0.0174541	0.0306784	-0.00301	0.0534707
	-11.196	0.00355	-0.0233281	0.000378	0.0231711	0.0110664	0.00793	-0.0252075	0.013991	0.020216	0.0345484	-0.00214	0.0126737	-0.00206	0.0285689	0.000664	0.0516751
	-11.096	-0.00794	-0.021375	-0.0111065	0.0251242	-0.000418	0.0170657	-0.0366917	0.00813	0.00873	0.0368144	-0.0136204	0.0146262	-0.0252666	0.0347411	-0.0108204	0.0458151
	-10.996	-0.0118427	-0.0197106	-0.0150127	0.0150699	0.00739	0.0112304	-0.0405979	0.0176086	0.00483	0.0456657	-0.0253391	0.0167598	-0.0291717	0.0246867	-0.00691	0.0477924
	-10.896	-0.0118427	-0.024656	-0.0150127	0.0218435	0.00739	0.00629	-0.0405979	0.0126632	-0.00689	0.0332206	-0.0253391	0.023064	-0.0174541	0.0197414	-0.0147266	0.0503467
	-10.796	-0.0118427	-0.0248903	-0.015482	0.0211398	0.00786	0.00558	-0.0410671	0.00415	-0.00689	0.0442359	-0.0175266	0.0106417	-0.0174541	0.0190379	-0.0147267	0.0493303
	-10.696	-0.0119991	-0.013797	-0.0386066	0.0209835	0.0189571	0.00543	-0.0524731	0.00399	-0.00752	0.0326736	-0.017683	0.0104843	-0.0176105	0.0188816	-0.014883	0.041986
	-10.596	-0.0216084	-0.017547	-0.0477467	0.0172335	0.00935	0.00168	-0.0620823	0.00805	-0.0283775	0.0364234	-0.0351048	0.018767	-0.0389385	0.0154444	-0.0244923	0.0457369
	-10.496	-0.0334835	-0.0136419	-0.0366535	0.0211386	0.00919	0.00558	-0.0622387	0.0119585	-0.0285339	0.0520472	-0.0274487	0.0301718	-0.0273761	0.0265364	-0.0241795	0.049642
	-10.396	-0.0411373	-0.0155944	-0.0443096	0.00747	0.00154	0.00363	-0.0698948	0.010006	-0.0357208	0.0500946	-0.0351048	0.0282193	-0.0467487	0.0170842	-0.020586	0.0476895
	-10.296	-0.0294209	-0.0195001	-0.0325909	0.00356	0.00154	-0.000278	-0.0698948	0.0061	-0.0244713	0.046189	-0.0351048	0.0243136	-0.046751	0.0134913	-0.020586	0.043471
	-10.196	-0.0411396	-0.0195782	-0.0325909	0.00348	0.00154	-0.000356	-0.0698948	0.00602	-0.0322838	0.0343921	-0.0351048	0.0242355	-0.0462818	0.0209129	-0.020586	0.0358932
	-10.096	-0.0292645	-0.0195001	-0.0324345	0.00309	-0.0100269	-0.00809	-0.0697384	0.0061	-0.0321274	0.046189	-0.0232296	0.0243136	-0.0231571	0.020991	-0.0204296	0.0359713
	-9.99603	-0.0255146	-0.0193423	-0.0286846	-0.008	-0.00628	-0.00793	-0.0659885	0.00626	-0.0283775	0.0463468	-0.0194798	0.0244714	-0.0194084	0.0328676	-0.0166798	0.0439417
	-9.89603	-0.0255146	-0.0143709	-0.0286846	0.00869	-0.00628	0.00485	-0.0659885	0.0112295	-0.0283775	0.0513181	-0.0194798	0.0294428	-0.0194073	0.0383081	-0.016367	0.048913
	-9.79602	-0.0255146	-0.00945	-0.0286846	-0.00654	-0.00628	0.00196	-0.0659885	0.000997	-0.0400963	0.0481161	-0.0311985	0.0259282	-0.0308132	0.0346369	-0.00887	0.0457113
	-9.69601	-0.0372334	-0.000828	-0.0174351	-0.0204225	-0.00628	0.00277	-0.0655193	0.021335	-0.0479088	0.0379862	-0.0307293	0.00814	-0.0233135	0.0357565	-0.00887	0.0393298
	-9.59601	-0.037468	-0.0122866	-0.040638	-0.0165686	-0.00651	-0.000877	-0.0427856	0.0289388	-0.0476742	0.0568395	-0.0201836	0.0234018	-0.0313606	0.0438295	-0.00863	0.0431848
	-9.49603	-0.0489521	-0.0228076	-0.0404034	-0.0153708	-0.00596	0.000321	-0.0659885	0.0304494	-0.0596275	0.0355382	-0.0502605	0.00569	-0.0428413	0.025496	-0.0210552	0.0440698
	-9.39603	-0.0432509	-0.0346032	-0.0464191	-0.0159174	-0.00448	0.00759	-0.0607548	0.0370902	-0.0422058	0.0462416	-0.0329952	0.0126475	-0.0371435	0.0322932	-0.0144138	0.024618
	-9.29602	-0.0430928	-0.0214271	-0.046264	-0.0143031	0.00739	0.0092	-0.071848	0.0315157	-0.0534566	0.0473862	-0.0253392	0.0142599	-0.0291729	0.0231267	-0.00301	0.0337301
	-9.19601	-0.046999	-0.0186927	-0.050169	-0.0190684	-0.00823	0.00444	-0.0757542	0.0342515	-0.0498619	0.0318406	-0.0292454	0.0095	-0.0404224	0.029611	-0.0183201	0.0289675
	-9.09601	-0.0466862	-0.022625	-0.050169	-0.0272198	-0.00823	0.00832	-0.0757542	0.0264129	-0.0498619	0.0469703	-0.0292454	0.0133762	-0.0213604	0.0256786	-0.0108204	0.0328464
	-8.99603	-0.035593	-0.0170006	-0.0462627	-0.0295643	-0.00385	0.0139404	-0.05966	0.0432869	-0.053299	0.0521255	-0.0253391	0.0185314	-0.0252678	0.0308338	-0.00644	0.0298763
	-8.89603	-0.0430927	-0.0177045	-0.0348568	-0.0294856	0.0186443	0.0249558	-0.0484104	0.0318026	-0.0420494	0.0518908	-0.0253391	0.0182967	-0.0252666	0.0309119	0.0048	0.0224547
	-8.79602	-0.0435619	-0.0196826	-0.0423566	-0.0239646	0.00786	0.0229772	-0.0484104	0.0410728	-0.0420495	0.0494436	-0.0253391	0.028036	-0.0252666	0.0364335	0.0048	0.0284442
	-8.69601	-0.0553589	-0.0238228	-0.0425911	-0.0284176	0.0188789	0.0185242	-0.0491142	0.0366211	-0.054472	0.0342102	-0.0255737	0.0240533	-0.0255013	0.0319805	0.00488	0.0430543
	-8.59601	-0.0684834	-0.0173648	-0.0482159	-0.0372718	0.0132542	0.010452	-0.0659885	0.047611	-0.0596275	0.0444181	-0.0311985	0.0345742	-0.0428448	0.0387513	0.00676	0.0342004
	-8.49603	-0.0764523	-0.0188466	-0.0483723	-0.0504723	0.0130978	0.0167827	-0.0661449	0.0301913	-0.0718155	0.0316867	-0.0313549	0.0176238	-0.0430011	0.0252379	-0.00121	0.0209998
	-8.39603	-0.0798882	-0.0151277	-0.0521221	-0.0384698	0.00935	0.0384707	-0.0698948	0.0343794	-0.0713463	0.0469679	-0.0351048	0.0325922	-0.0464371	0.0214571	-0.00449	0.0247187
	-8.29602	-0.0665302	-0.0215053	-0.0462627	-0.0335998	0.0152073	0.0128727	-0.0640354	0.0392515	-0.0772057	0.04809	-0.0214329	0.0265276	-0.0330791	0.0150795	0.000898	0.018654
	-8.19601	-0.078249	-0.0205935	-0.0467319	-0.0336264	0.0155201	0.00254	-0.0562229	0.0400068	-0.0776749	0.0485326	-0.00971	0.0271243	-0.033392	0.00802	0.00137	0.0148753
	-8.09601	-0.0777798	-0.00851	-0.0579815	-0.0596676	0.011301	-0.00444	-0.0562229	0.0327148	-0.0889244	0.0342102	-0.0214329	0.0313969	-0.0408916	-0.00271	0.0129299	0.0079
	-7.99603	-0.0743427	-0.00619	-0.0575123	-0.0576639	0.023489	0.00834	-0.044035	0.0425311	-0.0889244	0.0473071	-0.0295582	0.0334006	-0.0291729	0.0100775	0.0204296	0.0099
	-7.89603	-0.0820781	0.00469	-0.0347786	-0.0522464	0.0384102	-0.0104602	-0.0291138	0.0466954	-0.0844707	0.0481908	-0.0455742	0.0258462	-0.0255024	0.00299	0.0241013	0.0140664
	-7.79602	-0.075203	-0.0334058	-0.0350968	-0.0342507	0.0263786	-0.022778	-0.0294266	0.0351653	-0.0660398	0.0474391	-0.0566674	0.0135341	-0.0375328	0.0024	0.0242522	0.00175
	-7.69601	-0.0801239	0.000214	-0.0525131	-0.020475	0.00989	-0.0240017	-0.0468483	0.0601887	-0.0923634	0.061684	-0.0514336	0.0205912	-0.0552673	-0.00305	0.00996	0.00803
	-7.59601	-0.0776234	0.00318	-0.0623569	-0.0086	-0.0174484	-0.0322828	-0.0559101	0.0248766	-0.128613	0.0762148	-0.0681515	0.035121	-0.0785484	0.000548	-0.00707	0.0113096
	-7.49603	-0.0677814	0.00227	-0.0784512	-0.00232	-0.0954189	-0.0766293	-0.0474739	0.00444	-0.192987	0.0637439	-0.108309	0.0374931	-0.0629203	-0.00442	-0.0289459	-0.0216309
	-7.39603	-0.0823917	0.0632931	-0.0430603	-0.0191195	-0.0264339	-0.117491	-0.0603638	0.0454556	-0.154316	0.0542943	-0.0383854	0.0208565	-0.0442524	0.00972	-0.00996	-0.0421737
	-7.29602	-0.0612191	0.0504744	-0.052674	0.0183795	-0.0385446	-0.0599916	-0.0516938	0.0284244	-0.161429	0.0689757	-0.102998	0.0505439	-0.0551118	0.0284655	0.0244878	-0.0627983
	-7.19601	-0.0616865	0.0914901	-0.0261068	0.00877	-0.0310431	-0.0767876	-0.0416918	0.011309	-0.157048	0.09421	-0.117995	0.0720299	-0.0676107	0.0611995	-0.0180082	-0.0725624
	-7.09601	-0.047781	0.129485	0.0198307	0.0161407	-0.036356	-0.0497315	-0.0365353	0.0100849	-0.115488	0.109236	-0.0886211	0.106736	-0.0729237	0.10357	0.0188675	-0.0850441
	-6.99603	-0.0293417	0.149748	0.101081	0.00453	-0.0174494	-0.0185296	0.0575266	-0.00121	-0.1408	0.140436	-0.0498705	0.114655	-0.041995	0.135083	0.0580854	-0.0846249
	-6.89603	-0.0299727	0.165041	0.146081	-0.0155009	-0.0190115	-0.00325	0.140496	-0.0249844	-0.114392	0.14401	-0.032527	0.142136	-0.0360533	0.119282	0.0874605	-0.108395
	-6.79602	-0.0013	0.176515	0.206939	-0.026986	-0.00972	-0.023013	0.130567	-0.0334994	-0.061972	0.076892	-0.010893	0.164401	-0.00676	0.102475	0.147693	-0.109097
	-6.69601	0.00503	0.189354	0.224206	-0.0149272	-0.0116663	-0.0304854	0.121278	-0.032389	-0.0164232	0.0386369	0.00372	0.0753685	0.0150461	0.0529706	0.161992	-0.107817
	-6.59601	-0.00981	0.103079	0.130611	-0.00308	-0.0579185	-0.0573866	0.0875263	-0.0205404	-0.00892	-0.0390455	0.0113792	-0.00233	-0.0119858	0.0368498	0.0998039	-0.0805132
	-6.49603	-0.00895	0.0982149	0.0464716	0.00831	-0.0986204	-0.0703756	0.0651064	-0.0254042	-0.0110331	-0.102503	-0.00292	-0.116253	-0.0220602	-0.0675451	0.0306654	-0.0970957
	-6.39603	0.0240752	0.123169	0.0290489	0.029342	-0.0457306	-0.0843417	0.0972137	-0.0157628	0.0688877	-0.16708	0.0499725	-0.149893	0.0384642	-0.0629029	-0.00895	-0.079329
	-6.29602	0.231294	-0.129005	0.165304	0.0539006	0.184125	-0.0897838	0.254571	-0.0533932	0.279674	-0.212535	0.249517	-0.167992	0.257245	-0.0533572	0.145591	-0.105553
	-6.19601	0.189095	-0.114109	0.154986	0.0531714	0.159738	-0.0389498	0.260964	-0.0541342	0.235763	-0.201546	0.21388	-0.308874	0.201921	-0.047056	0.113555	-0.0867475
	-6.09601	0.0945625	-0.0435362	-0.0495453	0.0189009	0.0236435	0.0611544	0.0850258	-0.0413733	0.180763	-0.290816	0.155285	-0.246285	0.112858	-0.136796	-0.135664	-0.066659
	-5.99603	0.116517	-0.00072	-0.0272779	0.00625	0.0373163	0.100534	0.0994806	-0.0423074	0.182717	-0.252219	0.165051	-0.18425	0.145117	-0.117573	-0.106366	-0.055718
	-5.89603	0.0438825	0.00769	-0.0496225	-0.00785	-0.0158072	-0.000435	0.0488558	-0.0534267	0.0906858	-0.286776	0.100364	-0.207558	0.080927	-0.12838	-0.159022	-0.0787124
	-5.79602	0.0622981	0.0132346	-0.0313389	0.0284838	-0.0867459	-0.0264497	0.136511	-0.0356962	0.0808418	-0.257327	0.0913013	-0.212795	0.0980933	-0.169713	-0.160115	-0.111607
	-5.69601	0.093236	0.00316	-0.107591	0.0185625	-0.0437765	-0.00653	0.114949	-0.0267122	0.0599051	-0.236311	0.108022	-0.199902	0.0407495	-0.172291	-0.24043	-0.13715
	-5.59601	0.0411263	0.052792	-0.040638	0.0136665	-0.0338554	-0.00346	0.13612	-0.0153576	0.0999813	-0.186676	0.140442	-0.149488	0.0522327	-0.150156	-0.168476	-0.13783
	-5.49603	0.0365944	0.0869296	-0.0173569	0.0345214	-0.0340118	0.0217765	0.127371	-0.00122	0.0121689	-0.184101	0.0723171	-0.123945	0.0559855	-0.15555	-0.138945	-0.135725
	-5.39603	0.0660524	0.0890111	0.0125656	0.0258258	0.0115356	0.0722984	0.131042	-0.068513	0.00662	-0.169519	0.0588017	-0.120612	0.0457544	-0.185655	-0.123867	-0.191924
	-5.29602	0.0694842	0.0891449	0.0189623	0.0195515	0.0260653	0.061805	0.115261	-0.059945	0.0392699	-0.16079	0.110988	-0.112044	0.0602793	-0.123488	-0.109658	-0.195231
	-5.19601	0.0369854	0.0786246	-0.00572	0.032936	0.00904	0.0451907	0.0902615	-0.0418683	0.014122	-0.154123	0.0938015	-0.0861583	0.0460606	-0.136353	-0.144337	-0.208095
	-5.09601	0.0355797	0.113078	-0.0186844	0.0109832	-0.00425	0.0462062	0.076355	-0.0331967	0.00115	-0.145452	0.080677	-0.0849831	0.0182495	-0.1394	-0.115742	-0.224887
	-4.99603	0.0502663	0.119142	-0.0114975	0.00252	0.00357	0.037271	0.0727615	-0.0427575	0.0205288	-0.142512	0.0877075	-0.0868878	0.0252778	-0.137242	-0.108868	-0.208823
	-4.89603	0.0475342	0.0892249	-0.0264187	0.00666	0.00739	0.0306342	0.0687771	-0.0606431	0.0163879	-0.133836	0.0765362	-0.0928983	0.0141098	-0.148097	-0.10504	-0.254367
	-4.79602	0.0719841	0.0915412	-0.0135292	0.00538	0.0126275	0.0406074	0.074479	-0.0577011	-0.0015	-0.111363	0.078019	-0.0715199	0.0155915	-0.172655	-0.110587	-0.255955
	-4.69601	0.0815945	0.0917236	-0.0192318	0.009	0.00318	0.0445396	0.0762768	-0.0389259	0.00108	-0.0889938	0.0920048	-0.0797755	0.0178585	-0.153254	-0.100821	-0.271086
	-4.59601	0.06847	0.0885987	-0.0245438	0.0104108	0.00927	0.0336022	0.0623703	-0.0498633	-0.00127	-0.107587	0.0787239	-0.102432	0.0272331	-0.171379	-0.110195	-0.270618
	-4.49603	0.0799541	0.0908337	-0.0130596	-0.00376	0.013567	0.0236492	0.0551052	-0.0598164	-0.00885	-0.113321	0.0977077	-0.103947	0.0271514	-0.155081	-0.0874615	-0.296194
	-4.39603	0.0701915	0.111222	-0.023138	-0.0214906	0.00318	0.0017	0.0448704	-0.0267706	-0.0111122	-0.0890264	0.0884113	-0.079339	0.00989	-0.156724	-0.108946	-0.270806
	-4.29602	0.0748827	0.0912811	-0.0126614	0.0279362	0.00896	0.0361282	0.00863	-0.0281192	-0.0128235	-0.0978726	0.0734178	-0.0911551	-0.00385	-0.172602	-0.106125	-0.295123
	-4.19601	0.0533915	0.101178	-0.0100908	0.0278328	0.013566	0.0318058	0.032136	-0.040723	-0.0127535	-0.122195	0.0672388	-0.0842223	0.015748	-0.154426	-0.102149	-0.303346
	-4.09601	0.0763597	0.0961241	-0.0275908	0.0523123	0.0365343	0.04816	0.0393229	-0.0303064	-0.0160341	-0.111624	0.101926	-0.0561548	0.0116854	-0.136353	-0.0954294	-0.274342
	-3.99603	0.0837822	0.109796	-0.00142	0.0544201	0.0331764	0.0513626	0.0476837	-0.0128846	-0.00142	-0.102171	0.109818	-0.0732655	0.0200415	-0.1169	-0.099102	-0.2577
	-3.89603	0.0804245	0.115658	-0.0164967	0.0452798	0.0410671	0.0722211	0.0321369	0.0117269	-0.0122833	-0.111778	0.117239	-0.0644335	0.0235626	-0.138538	-0.102148	-0.257152
	-3.79602	0.0939388	0.141854	0.000613	0.0860088	0.0467701	0.0712326	0.0183087	0.00652	-0.00705	-0.0940201	0.111692	-0.0933928	0.0297337	-0.158281	-0.0967572	-0.302986
	-3.69601	0.0955791	0.174119	-0.00447	0.0789007	0.0488796	0.084905	0.0204182	0.010814	-0.0157204	-0.0964409	0.113802	-0.110032	0.0323124	-0.15992	-0.0948048	-0.298062
	-3.59601	0.0953445	0.184538	0.0145187	0.050411	0.0603638	0.118915	0.0422134	-0.0243933	0.00654	-0.10493	0.124817	-0.0955565	0.0553589	-0.161846	-0.0958214	-0.306711
	-3.49603	0.111126	0.184617	0.0296745	0.0326793	0.0759888	0.138995	0.0240898	-0.0346272	-0.000486	-0.0957882	0.116692	-0.0867264	0.058951	-0.12083	-0.0984764	-0.289443
	-3.39603	0.0933922	0.150659	0.018815	0.0460596	0.0766916	0.170659	0.0130739	-0.0299897	-0.0191584	-0.090527	0.0966139	-0.0813088	0.0671547	-0.104163	-0.0907431	-0.26137
	-3.29602	0.122218	0.153599	0.0307836	0.0482242	0.0953623	0.165478	0.0161196	-0.0348573	0.0107774	-0.0760244	0.0684095	-0.0478941	0.101763	-0.109348	-0.0881492	-0.246392
	-3.19601	0.173157	0.16722	0.099987	0.0930924	0.158333	0.179097	0.0748711	-0.00203	0.0534191	-0.0436549	0.0682545	-0.0338066	0.151764	-0.0954147	-0.0692577	-0.236993
	-3.09601	0.264408	0.22123	0.1703	0.150853	0.263332	0.179045	0.143465	0.0402666	0.101076	-0.020738	0.0168476	0.0077	0.236139	-0.0651545	-0.0697269	-0.202518
	-2.99603	0.378939	0.26533	0.237175	0.183392	0.358021	0.0372069	0.188465	0.108116	0.175608	-0.023669	0.033411	0.0646116	0.262391	-0.0566805	-0.0336323	-0.275293
	-2.89603	0.344508	0.229285	0.253035	0.1513	0.317162	-0.069415	0.169794	0.142384	0.149122	0.034035	0.0725517	0.109036	0.210459	-0.00241	-0.0337105	-0.28087
	-2.79602	0.233871	0.141515	0.20083	0.0820781	0.226234	-0.0983247	0.203866	0.0811264	0.0742624	0.0123607	0.0867818	0.0407459	0.125448	-0.0137738	-0.0495093	-0.181502
	-2.69601	0.074564	0.0432078	-0.00173	-0.0274804	0.0663013	-0.047725	0.169245	0.0144335	-0.0256424	-0.00454	0.0971603	-0.0181801	0.041296	-0.0217698	-0.0950394	-0.108398
	-2.59601	-0.110748	-0.029213	-0.231888	-0.0991211	-0.111355	0.0134468	0.119558	-0.02705	-0.105799	0.0338192	0.12888	-0.0705566	-0.0252666	-0.01091	-0.10957	0.0117264
	-2.49603	-0.225203	-0.0250985	-0.411966	-0.0689103	-0.224245	0.106156	0.0272923	0.0231594	-0.197439	0.0952781	0.0836449	0.00231	-0.0768883	0.0817989	-0.0846481	0.101467
	-2.39603	-0.279956	0.0383276	-0.332668	-0.0172122	-0.266979	0.0400425	-0.0977859	-0.0107599	-0.180487	0.0887045	-0.00175	0.0555777	-0.126192	0.0947565	-0.041914	0.0250487
	-2.29602	-0.213945	0.073103	-0.307724	0.00757	-0.211894	0.0360757	-0.133638	-0.0176869	-0.185854	0.0817624	-0.0696288	0.039276	-0.1769	0.0289079	-0.0897813	0.0303096
	-2.19601	-0.115515	0.0529735	-0.23431	0.0291602	-0.182997	0.042977	-0.0817699	-0.0462697	-0.146191	0.100381	-0.0813541	0.0144555	-0.116907	0.0103404	-0.0766792	0.0717389
	-2.09601	-0.00583	0.0462548	-0.0988407	-0.00912	-0.0925274	0.0967271	0.0396366	0.036699	-0.0668144	0.112413	-0.0549488	0.0947568	-0.00753	0.0419023	0.0134773	0.0839135
	-1.99603	-0.00794	0.0621866	-0.111731	0.0121225	-0.0780735	0.106096	0.0531521	0.0463804	-0.0378304	0.144594	-0.0522137	0.122718	-0.0130804	0.0811151	0.00918	0.135938
	-1.89603	0.0288548	0.0456303	-0.0516529	0.0308793	-0.0687771	0.109697	0.0626049	0.0642003	-0.0125961	0.143819	-0.0429173	0.128976	0.0149617	0.0986222	0.0380077	0.160945
	-1.79602	0.0221418	0.0325831	-0.0361857	0.0403327	-0.0565898	0.110399	0.0546354	0.0628712	0.0106836	0.142023	-0.0319812	0.131553	-0.000659	0.0860423	0.0311323	0.152585
	-1.69601	0.0187035	0.0312299	-0.0422783	0.0258531	-0.0472145	0.0892018	0.033699	0.0599546	0.000528	0.160199	-0.0608864	0.110512	-0.0447197	0.0756272	0.0325394	0.180453
	-1.59601	0.00995	0.035656	-0.0439968	0.00434	-0.0297146	0.0678463	0.019949	0.0542259	0.00678	0.183846	-0.053854	0.123688	-0.0355015	0.0609913	0.0380077	0.174252
	-1.49603	0.0387831	0.0415437	-0.0346994	-0.00133	-0.0166674	0.0967042	0.0212774	0.0710503	0.0284204	0.193483	-0.0262766	0.140045	-0.0258977	0.0960976	0.0393362	0.210766
	-1.39603	0.0443303	0.0467764	-0.0599346	0.015931	-0.0531521	0.108966	-0.00396	0.0840956	0.0294342	0.202778	-0.0386982	0.134341	-0.0314372	0.0724245	0.0422268	0.203341
	-1.29602	0.0265913	0.040578	-0.0426738	0.0284835	-0.0791711	0.101987	-0.0102891	0.101803	0.00888	0.199235	-0.0454988	0.15814	-0.0266771	0.0774757	0.0557378	0.166048
	-1.19601	-0.00567	0.0359944	-0.0518093	0.0243691	-0.0912781	0.0533417	-0.0423946	0.110188	0.0308418	0.149028	-0.0508862	0.136222	-0.0508137	0.102424	0.0500393	0.135225
	-1.09601	-0.0251236	0.061645	-0.0725136	0.0108008	-0.107761	0.0871177	-0.0549736	0.173965	0.0493565	0.151554	-0.102215	0.180459	-0.0385475	0.188386	0.0298042	0.156648
	-0.996033	0.0100327	0.0592276	-0.0673561	0.0458818	-0.101198	0.152669	-0.209816	0.201077	0.0149822	0.198197	-0.144558	0.228354	-0.0858872	0.256749	-0.00379	0.188449
	-0.896027	0.0541552	0.0496321	-0.0180588	0.0561129	-0.102528	0.153679	-0.233801	0.199607	0.0117798	0.237351	-0.13073	0.31829	-0.153486	0.34653	0.0934772	0.25479
	-0.796021	-0.0364516	-0.074083	-0.0700534	0.11101	-0.286745	0.10842	-0.224425	0.098413	-0.207091	0.115044	-0.158541	0.326313	-0.256594	0.257502	0.221014	0.241096
	-0.696014	-0.0863733	-0.0823382	-0.130637	-0.0124015	-0.354636	0.110947	-0.0166922	0.0412313	-0.143767	0.0374128	-0.222058	0.128244	-0.356673	0.163933	0.243398	-0.0454107
	-0.596008	0.20597	-0.16924	-0.0662622	-0.0549278	-0.205106	0.262325	0.181746	0.0201111	-0.0587683	0.0119171	-0.195651	-0.0880833	-0.226048	0.0709381	0.263555	-0.327988
	-0.496033	0.0925312	-0.0476145	-0.226107	-0.148303	0.323957	-0.179954	0.384871	0.275643	0.267012	0.0877614	0.0860672	-0.0920825	0.421352	-0.167436	-0.133476	0.0119195
	-0.396027	0.0265049	-0.031462	-0.0412617	0.0142265	-0.0793228	0.114448	0.0948715	-0.107737	0.00576	-0.0845226	0.154661	-0.123272	0.131361	-0.185189	0.194492	-0.0945838
	-0.296021	-0.140395		-0.111225		-0.0820954		-0.0830567		-0.0599805		0.0579841		-0.00773		-0.110003
	-0.196014
	-0.0960083
	0.00397
	0.103973
	0.203979
	0.303986
	0.403992
	0.503967
	0.603973
	0.703979
	0.803986
	0.903992
	1.00397
	1.10397
	1.20398	-1.08695		-0.592483		-0.340367		-0.344298		0.173762		0.012367		0.32369		0.272022
	1.30399	-1.0563		-0.58884		-0.331745		-0.371769		0.0792789		0.0898952		0.15403		0.177853
	1.40399	-0.93614	-1.17703	-0.531967	-1.00146	-0.336746	-0.708898	-0.270832	-0.449394	0.0503712	-0.421493	0.128332	-0.203838	0.0726242	-0.133879	0.247538	0.0295392
	1.50397	-0.866609	-1.10771	-0.537435	-0.929177	-0.344401	-0.662705	-0.224425	-0.454764	0.0777159	-0.40577	0.156926	-0.189208	0.197144	-0.141436	0.237382	0.0299503
	1.60397	-0.857854	-1.06372	-0.532434	-0.892216	-0.358932	-0.648713	-0.250988	-0.4725	0.082716	-0.383818	0.102552	-0.172724	0.201848	-0.108234	0.222071	0.0581532
	1.70398	-0.784427	-1.02158	-0.486026	-0.881802	-0.344095	-0.627049	-0.231151	-0.489113	0.0947504	-0.358706	0.11364	-0.173869	0.220118	-0.083905	0.241605	0.0681015
	1.80399	-0.737546	-0.9695	-0.432591	-0.839876	-0.336278	-0.606684	-0.216769	-0.479837	0.139903	-0.337091	0.0992708	-0.148816	0.22778	-0.0815086	0.27004	0.0781546
	1.90399	-0.706765	-0.933979	-0.419621	-0.797168	-0.342996	-0.613508	-0.215207	-0.47166	0.110684	-0.314071	0.106771	-0.157041	0.224343	-0.0817697	0.259101	0.105086
	2.00397	-0.687233	-0.878304	-0.400558	-0.741179	-0.304714	-0.56955	-0.177238	-0.477391	0.148186	-0.293084	0.129271	-0.143866	0.274807	-0.0626571	0.289103	0.106385
	2.10397	-0.671212	-0.861247	-0.408293	-0.706152	-0.332449	-0.538116	-0.208254	-0.460178	0.114201	-0.271964	0.0952873	-0.142747	0.282864	-0.0134138	0.282148	0.0850054
	2.20398	-0.649503	-0.844682	-0.382049	-0.69662	-0.316983	-0.559835	-0.20482	-0.433148	0.159665	-0.252118	0.0866899	-0.173216	0.27848	-0.0455983	0.307769	0.0973489
	2.30399	-0.663639	-0.819188	-0.357746	-0.67425	-0.311901	-0.557778	-0.212708	-0.442025	0.14131	-0.24178	0.0716133	-0.193033	0.278406	-0.00448	0.312851	0.115187
	2.40399	-0.642077	-0.802834	-0.344935	-0.64649	-0.267528	-0.561424	-0.241927	-0.409733	0.143653	-0.25277	0.0850515	-0.185114	0.284654	0.00375	0.314258	0.112795
	2.50397	-0.607233	-0.787964	-0.321653	-0.628653	-0.248777	-0.566399	-0.225832	-0.399865	0.15834	-0.2379	0.089426	-0.178526	0.288403	0.0106503	0.299726	0.118288
	2.60397	-0.575048	-0.764186	-0.307434	-0.596595	-0.250027	-0.552777	-0.212395	-0.406867	0.152872	-0.225371	0.0833321	-0.177091	0.313715	0.0298988	0.324726	0.111598
	2.70398	-0.585902	-0.738432	-0.287975	-0.582558	-0.246821	-0.516085	-0.21622	-0.4083	0.137487	-0.195868	0.0610704	-0.163837	0.325362	0.0351827	0.308561	0.117821
	2.80399	-0.568718	-0.706714	-0.27095	-0.559121	-0.248543	-0.496085	-0.214973	-0.388458	0.150293	-0.168056	0.0773163	-0.162901	0.318951	0.0408084	0.32996	0.149068
	2.90399	-0.542858	-0.698797	-0.272747	-0.565891	-0.24987	-0.479574	-0.228333	-0.391947	0.144434	-0.152952	0.0684891	-0.166702	0.290592	0.0256006	0.297539	0.145737
	3.00397	-0.514265	-0.675618	-0.278685	-0.547088	-0.22159	-0.453584	-0.241457	-0.372987	0.122715	-0.157117	0.0933323	-0.159461	0.292624	0.0411233	0.294882	0.149541
	3.10397	-0.494108	-0.646976	-0.26634	-0.522038	-0.212683	-0.455095	-0.221926	-0.375438	0.115997	-0.159099	0.0933323	-0.161443	0.311998	0.0657034	0.303164	0.169745
	3.20398	-0.470438	-0.637729	-0.242823	-0.513418	-0.177763	-0.446632	-0.213254	-0.381502	0.127796	-0.142665	0.109816	-0.152821	0.316607	0.0813547	0.300119	0.155712
	3.30399	-0.45278	-0.619162	-0.225481	-0.501568	-0.167917	-0.435565	-0.185129	-0.355437	0.14592	-0.139567	0.118723	-0.141443	0.338015	0.0778918	0.309023	0.159277
	3.40399	-0.437546	-0.610281	-0.221184	-0.49347	-0.175339	-0.431216	-0.204269	-0.369837	0.160685	-0.142249	0.11927	-0.144593	0.337624	0.0744281	0.309258	0.167846
	3.50397	-0.427233	-0.602103	-0.199934	-0.486074	-0.154558	-0.430537	-0.194269	-0.365409	0.159279	-0.134383	0.140051	-0.148446	0.340123	0.0630748	0.311602	0.171805
	3.60397	-0.400203	-0.586375	-0.191965	-0.488782	-0.138308	-0.422309	-0.190207	-0.342181	0.174747	-0.126155	0.13677	-0.136312	0.351372	0.0716162	0.326601	0.183784
	3.70398	-0.392703	-0.568901	-0.184154	-0.487089	-0.130809	-0.421085	-0.179271	-0.344708	0.182246	-0.132431	0.144582	-0.134775	0.355122	0.0723706	0.327069	0.173445
	3.80399	-0.392702	-0.554787	-0.165091	-0.465319	-0.119246	-0.421814	-0.190519	-0.353405	0.197716	-0.12191	0.155832	-0.135661	0.35528	0.0599232	0.33457	0.183809
	3.90399	-0.376842	-0.536714	-0.152981	-0.458965	-0.108074	-0.41171	-0.175285	-0.343145	0.197638	-0.116025	0.167473	-0.129619	0.350983	0.0701835	0.342461	0.171101
	4.00397	-0.370905	-0.523796	-0.143606	-0.446516	-0.113699	-0.403481	-0.180754	-0.342415	0.195763	-0.126545	0.166067	-0.128889	0.341923	0.0709133	0.356367	0.182768
	4.10397	-0.35528	-0.501766	-0.147512	-0.436048	-0.121199	-0.400825	-0.181067	-0.340229	0.192169	-0.112171	0.173723	-0.114515	0.341295	0.0735682	0.355742	0.166674
	4.20398	-0.336061	-0.485229	-0.139229	-0.427011	-0.125105	-0.403507	-0.18466	-0.35369	0.20014	-0.10704	0.169973	-0.117508	0.337702	0.0708866	0.348556	0.171806
	4.30399	-0.330124	-0.468432	-0.126263	-0.410683	-0.111511	-0.38671	-0.179504	-0.33002	0.224981	-0.0907123	0.187317	-0.1204	0.355358	0.075496	0.365429	0.176101
	4.40399	-0.316061	-0.449109	-0.127825	-0.410735	-0.109793	-0.375512	-0.188253	-0.330072	0.215294	-0.0790455	0.193411	-0.120452	0.352858	0.0829437	0.360273	0.180268
	4.50397	-0.299109	-0.441113	-0.121809	-0.402896	-0.103777	-0.375485	-0.175051	-0.318326	0.217091	-0.0793313	0.199114	-0.120425	0.347622	0.0867206	0.377695	0.188108
	4.60397	-0.291138	-0.415542	-0.11384	-0.388573	-0.111277	-0.364756	-0.178488	-0.316192	0.213497	-0.0764158	0.194895	-0.117822	0.355125	0.0897925	0.385351	0.20196
	4.70398	-0.273485	-0.410724	-0.0969706	-0.384069	-0.0903416	-0.368377	-0.157396	-0.330748	0.226304	-0.0684731	0.193018	-0.121129	0.360746	0.0861728	0.395034	0.186935
	4.80399	-0.271296	-0.390073	-0.0943089	-0.382636	-0.0922146	-0.358663	-0.159739	-0.317598	0.217716	-0.0704777	0.195051	-0.111885	0.355124	0.0801055	0.385195	0.184929
	4.90399	-0.263327	-0.391557	-0.0752468	-0.372871	-0.103464	-0.349367	-0.178488	-0.311738	0.22506	-0.072431	0.187551	-0.113838	0.355593	0.0854956	0.393164	0.182664
	5.00397	-0.246061	-0.366195	-0.0689182	-0.36657	-0.0865116	-0.343066	-0.161535	-0.305438	0.219513	-0.0544119	0.200598	-0.107537	0.368325	0.0805464	0.391367	0.193183
	5.10397	-0.230592	-0.357679	-0.0611057	-0.36196	-0.0897923	-0.334549	-0.180285	-0.308641	0.227482	-0.0580841	0.197317	-0.0990216	0.357078	0.0773433	0.398867	0.18998
	5.20398	-0.230124	-0.353172	-0.0415721	-0.354486	-0.0863552	-0.338325	-0.165285	-0.312415	0.234984	-0.0652956	0.208723	-0.102795	0.353327	0.0852877	0.387619	0.194019
	5.30399	-0.210983	-0.327078	-0.0222778	-0.362141	-0.0784645	-0.3352	-0.168957	-0.297572	0.246309	-0.0504518	0.216614	-0.0996709	0.364655	0.0957561	0.403008	0.208393
	5.40399	-0.200827	-0.314969	-0.0205593	-0.351283	-0.0765896	-0.327309	-0.167082	-0.289681	0.241154	-0.0506866	0.21052	-0.0995929	0.34778	0.0845845	0.408789	0.208627
	5.50397	-0.183952	-0.298978	-0.0182152	-0.354041	-0.0704956	-0.326318	-0.157238	-0.289003	0.254278	-0.0575076	0.216614	-0.0911018	0.360434	0.0852631	0.418633	0.201806
	5.60397	-0.177857	-0.284552	-0.00837	-0.339616	-0.0648708	-0.316112	-0.162863	-0.286295	0.252403	-0.0469878	0.218801	-0.0883944	0.347782	0.0996892	0.420351	0.212326
	5.70398	-0.171688	-0.273927	0.0053	-0.337272	-0.0582314	-0.313298	-0.160912	-0.283952	0.254825	-0.0329256	0.224659	-0.093864	0.361137	0.10172	0.41496	0.2142
	5.80399	-0.148249	-0.264344	0.0207691	-0.326751	-0.0357304	-0.303715	-0.157473	-0.2739	0.269825	-0.0345924	0.23966	-0.0877165	0.369108	0.0998967	0.430429	0.213004
	5.90399	-0.140749	-0.24799	0.024519	-0.311178	-0.0508862	-0.287205	-0.168722	-0.269577	0.254826	-0.0302695	0.232473	-0.0716761	0.364889	0.104376	0.434179	0.225138
	6.00397	-0.131998	-0.235176	0.0288944	-0.306334	-0.0427608	-0.278141	-0.168566	-0.272389	0.262482	-0.0215191	0.244036	-0.0746444	0.365046	0.0943772	0.438555	0.222326
	6.10397	-0.0974722	-0.223405	0.0515499	-0.317532	-0.0161991	-0.282309	-0.153254	-0.279835	0.282013	-0.0249029	0.251848	-0.0858408	0.376916	0.0944303	0.453398	0.226129
	6.20398	-0.0902011	-0.217911	0.0558467	-0.300787	-0.0197132	-0.277283	-0.157237	-0.266999	0.285371	-0.0201917	0.255677	-0.0808171	0.384343	0.107267	0.445976	0.219903
	6.30399	-0.0955143	-0.207834	0.0499096	-0.294147	-0.0137768	-0.277986	-0.15505	-0.268171	0.279903	-0.0168316	0.249582	-0.0819877	0.378561	0.106095	0.451601	0.237795
	6.40399	-0.0762959	-0.197365	0.0619411	-0.291021	-0.0136204	-0.263767	-0.15505	-0.253796	0.284122	-0.00699	0.249739	-0.0793324	0.366999	0.12047	0.440351	0.2292
	6.50397	-0.0641079	-0.185464	0.0655346	-0.280372	0.00154	-0.256398	-0.150988	-0.254396	0.295841	-0.00681	0.246145	-0.0677444	0.374654	0.11987	0.451757	0.228757
	6.60397	-0.0470006	-0.17851	0.0712376	-0.27998	-0.00401	-0.256945	-0.141378	-0.266191	0.320763	-0.00735	0.263254	-0.06829	0.369263	0.107762	0.461836	0.23243
	6.70398	-0.046999	-0.164291	0.0717096	-0.266699	0.00349	-0.254913	-0.141378	-0.264158	0.309203	-0.00579	0.259817	-0.0662575	0.368952	0.114012	0.473557	0.241806
	6.80399	-0.0247326	-0.138927	0.0892849	-0.252584	0.0137234	-0.248611	-0.1238	-0.250046	0.322716	-0.0107383	0.26927	-0.0524578	0.378561	0.127657	0.490664	0.236544
	6.90399	-0.0120773	-0.13937	0.0945969	-0.253027	0.0113792	-0.248585	-0.129427	-0.250488	0.313185	0.000538	0.266926	-0.0604	0.372936	0.115965	0.473007	0.228601
	7.00397	-0.0118427	-0.123119	0.0951443	-0.248495	0.0195827	-0.240616	-0.117941	-0.245957	0.324356	0.00507	0.263723	-0.0563375	0.372389	0.120027	0.477461	0.244852
	7.10397	-0.00567	-0.111271	0.108816	-0.233053	0.0249729	-0.236893	-0.111771	-0.230514	0.311466	0.00848	0.26927	-0.0638636	0.371216	0.104689	0.482851	0.248106
	7.20398	0.0062	-0.103328	0.124128	-0.233079	0.0291908	-0.236919	-0.100208	-0.230542	0.334435	0.000485	0.277394	-0.0521723	0.382466	0.112162	0.475508	0.236829
	7.30399	0.021204	-0.0964793	0.127722	-0.225761	0.029192	-0.24132	-0.0927067	-0.234941	0.326622	-0.00735	0.280676	-0.0568843	0.374655	0.100262	0.48707	0.23993
	7.40399	0.0172195	-0.0834584	0.124207	-0.224459	0.0364571	-0.232205	-0.0888786	-0.233639	0.326387	-0.00605	0.265442	-0.0630822	0.37442	0.101564	0.494804	0.233263
	7.50397	0.0179234	-0.0796055	0.13241	-0.212794	0.0366917	-0.235852	-0.088644	-0.218068	0.322872	0.00921	0.273489	-0.0592293	0.370905	0.104635	0.494726	0.225866
	7.60397	0.0351088	-0.0815048	0.153034	-0.202975	0.0349731	-0.230252	-0.0830193	-0.219967	0.320528	-0.000191	0.278645	-0.0537853	0.380747	0.0839863	0.500195	0.235373
	7.70398	0.0447996	-0.0700727	0.143975	-0.199824	0.0405996	-0.227101	-0.0808299	-0.209004	0.315375	0.00249	0.261772	-0.0618844	0.374344	0.0988555	0.483323	0.230554
	7.80399	0.049017	-0.0469221	0.147409	-0.191829	0.0443478	-0.226449	-0.0773945	-0.209291	0.31881	-0.000764	0.265207	-0.0617018	0.367155	0.10685	0.498789	0.2273
	7.90399	0.0721416	-0.0456719	0.147879	-0.190579	0.044817	-0.225668	-0.0847378	-0.21929	0.31881	0.000486	0.269583	-0.060452	0.378561	0.107631	0.498632	0.22808
	8.00397	0.072298	-0.0404373	0.159441	-0.185344	0.0404415	-0.220121	-0.0853634	-0.214368	0.319122	0.00525	0.269426	-0.0552174	0.374498	0.101616	0.498789	0.222065
	8.10397	0.0882335	-0.0265309	0.17491	-0.18347	0.0405979	-0.210747	-0.0889568	-0.219993	0.326622	-0.00412	0.276926	-0.0533425	0.382621	0.103178	0.518007	0.235346
	8.20398	0.0994854	-0.0105939	0.178659	-0.182845	0.0410671	-0.210122	-0.0881767	-0.219368	0.322872	-0.00381	0.265364	-0.0527174	0.375124	0.0963035	0.506758	0.228472
	8.30399	0.111204	-0.00981	0.175222	-0.170345	0.0523167	-0.20934	-0.0656757	-0.206868	0.326622	-0.0105298	0.265207	-0.0519352	0.386374	0.108334	0.506289	0.229254
	8.40399	0.115423	0.00571	0.190535	-0.166543	0.0565357	-0.205538	-0.0647392	-0.214785	0.330685	0.00499	0.257864	-0.0486035	0.386843	0.108699	0.510351	0.232585
	8.50397	0.13097	0.00688	0.190144	-0.165838	0.06427	-0.204365	-0.0537224	-0.214081	0.32295	0.0057	0.257629	-0.059149	0.386295	0.109091	0.502617	0.229852
	8.60397	0.146125	0.0291711	0.194206	-0.154798	0.0794258	-0.189888	-0.0302849	-0.199135	0.3342	0.00845	0.261536	-0.0559214	0.39395	0.104349	0.513866	0.232767
	8.70398	0.140503	0.0412813	0.188114	-0.15472	0.0623968	-0.197622	-0.03669	-0.199055	0.317327	-0.00303	0.267318	-0.0444355	0.384891	0.0931784	0.508713	0.225348
	8.80399	0.14097	0.0531821	0.177176	-0.150788	0.0698948	-0.192751	-0.0554409	-0.194655	0.328732	0.00559	0.259348	-0.0475372	0.384108	0.109298	0.508398	0.241464
	8.90399	0.175657	0.0552393	0.200613	-0.156074	0.0820827	-0.187257	-0.0362225	-0.192598	0.340294	-0.000165	0.271067	-0.0532907	0.388796	0.103074	0.52043	0.235711
	9.00397	0.175657	0.0702932	0.207644	-0.15227	0.0933323	-0.183922	-0.0437222	-0.189263	0.329044	0.0027	0.26763	-0.0504248	0.396296	0.0951593	0.51996	0.239046
	9.10397	0.175735	0.0770614	0.208191	-0.13519	0.0934105	-0.17731	-0.044426	-0.183433	0.340528	-0.00225	0.267082	-0.0553753	0.399811	0.113177	0.519882	0.245345
	9.20398	0.191126	0.093703	0.207956	-0.14886	0.100988	-0.172231	-0.0554409	-0.185383	0.340607	0.00314	0.259192	-0.0581074	0.388639	0.110444	0.512461	0.254175
	9.30399	0.191282	0.0976093	0.219362	-0.137141	0.101614	-0.180043	-0.0441914	-0.181791	0.348576	0.00674	0.259504	-0.0538898	0.396139	0.10685	0.512617	0.24683
	9.40399	0.195189	0.108625	0.216238	-0.126126	0.108957	-0.180747	-0.0401287	-0.189993	0.363888	-0.00194	0.263723	-0.0545926	0.388483	0.11396	0.523867	0.245815
	9.50397	0.195658	0.121671	0.223738	-0.12386	0.109426	-0.17895	-0.0398159	-0.188197	0.355919	-0.0118589	0.263254	-0.0532656	0.392702	0.115756	0.523867	0.247924
	9.60397	0.218626	0.119094	0.223581	-0.111751	0.128489	-0.178091	-0.0398159	-0.179524	0.352482	-0.0105295	0.263723	-0.0636549	0.403952	0.116616	0.512617	0.248315
	9.70398	0.224796	0.120943	0.229595	-0.110371	0.134659	-0.17671	-0.0264587	-0.178613	0.369276	-0.00946	0.269581	-0.0622742	0.398247	0.137058	0.518162	0.250165
	9.80399	0.232298	0.146437	0.241159	-0.096126	0.134348	-0.185903	-0.0339565	-0.175619	0.350529	-0.0144361	0.26927	-0.0483418	0.398561	0.128335	0.522383	0.252378
	9.90399	0.24597	0.158677	0.2428	-0.0916989	0.140207	-0.181476	-0.0168476	-0.171191	0.367638	-0.0104783	0.274973	-0.0514157	0.403952	0.132449	0.527773	0.257117
	10.004	0.245813	0.15558	0.2353	-0.0874529	0.140051	-0.184573	-0.0285664	-0.174289	0.363731	-0.0170126	0.275286	-0.0549822	0.404264	0.133571	0.516367	0.253551
	10.104	0.253783	0.169824	0.231394	-0.0961779	0.13677	-0.181579	-0.0398159	-0.172076	0.352013	-0.0148	0.271536	-0.0637063	0.407546	0.135627	0.520117	0.244826
	10.204	0.258157	0.17313	0.243269	-0.0928707	0.140206	-0.167492	-0.0280983	-0.176269	0.356388	-0.0189934	0.274659	-0.0486804	0.392701	0.127371	0.516523	0.248134
	10.304	0.273314	0.175682	0.250925	-0.0785999	0.144114	-0.17572	-0.0245037	-0.162468	0.359982	-0.0169106	0.271536	-0.0465972	0.396608	0.130236	0.531679	0.261935
	10.404	0.273314	0.187375	0.247175	-0.0747197	0.144426	-0.16059	-0.0246601	-0.169837	0.359825	-0.0242798	0.271067	-0.0539677	0.408014	0.145365	0.52043	0.254252
	10.504	0.292845	0.199849	0.263113	-0.0739645	0.163645	-0.159835	-0.0241909	-0.16127	0.372013	-0.0235246	0.279348	-0.0532125	0.411761	0.134558	0.531836	0.247508
	10.604	0.304564	0.198549	0.270613	-0.0752666	0.163645	-0.169419	-0.0245037	-0.162882	0.3717	-0.0134182	0.279348	-0.0548248	0.408327	0.12529	0.523867	0.253551
	10.704	0.304564	0.214875	0.270456	-0.0589384	0.163645	-0.171684	-0.0320034	-0.161867	0.363731	-0.0124048	0.290754	-0.0538096	0.407858	0.122553	0.520429	0.250504
	10.804	0.304329	0.232375	0.270378	-0.0531571	0.16341	-0.154653	-0.0244255	-0.156556	0.36006	-0.00709	0.282551	-0.0402175	0.40778	0.128335	0.519882	0.248315
	10.904	0.298704	0.233208	0.264284	-0.0409176	0.157785	-0.154132	-0.0300503	-0.155566	0.353966	-0.0178216	0.265676	-0.0401661	0.405905	0.136199	0.506289	0.248992
	11.004	0.310501	0.242167	0.257019	-0.0394592	0.15802	-0.152674	-0.0305977	-0.154108	0.3542	-0.0166759	0.265129	-0.0502701	0.40192	0.126095	0.494804	0.242481
	11.104	0.324095	0.240762	0.274363	-0.0333657	0.167551	-0.15408	-0.0398159	-0.148169	0.359982	-0.0255802	0.263254	-0.0591743	0.392703	0.116721	0.504335	0.229827
	11.204	0.328001	0.257765	0.274521	-0.0355791	0.171457	-0.1602	-0.0285664	-0.154447	0.35639	-0.0202955	0.255911	-0.0538893	0.407858	0.122162	0.496681	0.235112
	11.304	0.333704	0.259042	0.291471	-0.0225842	0.169348	-0.151424	-0.0222378	-0.160671	0.373341	-0.0190194	0.261301	-0.0530831	0.401999	0.11547	0.502695	0.243418
	11.404	0.335657	0.2655	0.286081	-0.0239384	0.171301	-0.152778	-0.0165348	-0.150306	0.364044	-0.0208428	0.267004	-0.0539677	0.403795	0.114585	0.504179	0.235034
	11.504	0.343626	0.267166	0.282175	-0.0219598	0.167551	-0.158612	-0.0320034	-0.148797	0.3717	-0.0301137	0.252005	-0.0523019	0.400516	0.116251	0.488867	0.237012
	11.604	0.343626	0.269565	0.282331	-0.0237817	0.167551	-0.160434	-0.0202847	-0.161866	0.363731	-0.0324029	0.251692	-0.0616215	0.407858	0.107244	0.493086	0.234723
	11.704	0.353624	0.283755	0.291704	-0.00959	0.184893	-0.154054	-0.0151309	-0.155801	0.362011	-0.0294621	0.253721	-0.0557133	0.417544	0.120808	0.502146	0.241257
	11.804	0.372688	0.282479	0.299675	0.000853	0.177082	-0.154861	-0.0262222	-0.164577	0.369825	-0.0310509	0.261066	-0.060426	0.410046	0.111563	0.490116	0.232013
	11.904	0.367064	0.294198	0.293894	0.000853	0.171457	-0.144081	-0.0280972	-0.157234	0.363888	-0.0393327	0.255911	-0.0604261	0.403952	0.108126	0.473555	0.22045
	12.004	0.388391	0.300681	0.303659	0.00734	0.169348	-0.148847	-0.0189571	-0.162	0.365528	-0.0398802	0.26552	-0.0539431	0.409808	0.114609	0.482382	0.226777
	12.104	0.384956	0.300814	0.311159	0.0191871	0.177317	-0.148715	-0.0339565	-0.162179	0.350529	-0.0402159	0.261301	-0.0541224	0.398093	0.114274	0.459414	0.215661
	12.204	0.403938	0.31313	0.30358	0.0310352	0.180988	-0.14421	-0.0302849	-0.153457	0.365917	-0.046962	0.25341	-0.0575874	0.402233	0.118933	0.46324	0.220164
	12.304	0.398783	0.314354	0.301706	0.0210094	0.163645	-0.142986	-0.0354424	-0.152702	0.367638	-0.046051	0.248098	-0.0676128	0.396296	0.12047	0.450117	0.232795
	12.404	0.421595	0.328677	0.297331	0.0353325	0.163488	-0.152101	-0.0246601	-0.161348	0.356232	-0.0392277	0.247942	-0.0532905	0.399889	0.122605	0.449179	0.235242
	12.504	0.417845	0.329433	0.29405	0.0360889	0.159739	-0.151344	-0.039505	-0.152779	0.352169	-0.0389405	0.243723	-0.0530034	0.392703	0.123518	0.438398	0.224279
	12.604	0.431515	0.343649	0.303659	0.0385867	0.165129	-0.148847	-0.0147381	-0.150751	0.350529	-0.0476928	0.23802	-0.0620685	0.398247	0.118046	0.443789	0.215214
	12.704	0.431282	0.349093	0.299206	0.0441864	0.165363	-0.150747	-0.0224724	-0.164212	0.362013	-0.049905	0.242004	-0.0714667	0.401764	0.112397	0.432305	0.217066
	12.804	0.443235	0.340604	0.29991	0.0389779	0.165598	-0.147986	-0.0222378	-0.168952	0.361778	-0.0468318	0.242239	-0.0691744	0.398561	0.107658	0.440039	0.216077
	12.904	0.441751	0.346984	0.309206	0.0341085	0.163645	-0.141137	-0.0163784	-0.163041	0.356388	-0.0409209	0.251535	-0.0740458	0.396139	0.113569	0.430117	0.214486
	13.004	0.46472	0.361413	0.309519	0.0368183	0.175364	-0.127647	-0.00466	-0.171893	0.367794	-0.0499299	0.252005	-0.0716488	0.396605	0.116435	0.441835	0.217665
	13.104	0.458862	0.367607	0.311628	0.0430141	0.169191	-0.1327	-0.00302	-0.16148	0.366154	-0.0432659	0.253645	-0.0651413	0.402157	0.114191	0.424414	0.223078
	13.204	0.470345	0.371776	0.31483	0.0510877	0.161457	-0.136346	-0.0107536	-0.165122	0.377168	-0.04691	0.245441	-0.0765959	0.401764	0.0880483	0.41621	0.212406
	13.304	0.468626	0.378286	0.313425	0.0575981	0.167551	-0.129366	-0.0124722	-0.159082	0.364201	-0.0407124	0.232473	-0.0705551	0.388483	0.102058	0.410742	0.225946
	13.404	0.476282	0.39477	0.309519	0.0701758	0.159582	-0.113038	-0.0126286	-0.165254	0.363731	-0.0353216	0.231848	-0.0767282	0.392076	0.110886	0.403086	0.211804
	13.504	0.478548	0.38618	0.315378	0.0728347	0.161535	-0.114599	0.000731	-0.154939	0.365997	-0.0446942	0.222551	-0.0700066	0.382467	0.098233	0.40457	0.21087
	13.604	0.482455	0.393754	0.323347	0.0691593	0.157942	-0.117805	-0.0142689	-0.166583	0.373653	-0.0405568	0.230364	-0.062745	0.370906	0.109557	0.389414	0.218288
	13.704	0.491904	0.394562	0.328579	0.0699679	0.167392	-0.105747	-0.00482	-0.154525	0.371854	-0.0400614	0.240127	-0.0577171	0.376605	0.0988032	0.402614	0.207534
	13.804	0.505735	0.404224	0.33116	0.0835357	0.169504	-0.103898	0.0087	-0.163926	0.381466	-0.045712	0.24177	-0.0563372	0.382936	0.100965	0.393476	0.213133
	13.904	0.513704	0.406307	0.342566	0.0934315	0.177473	-0.109627	0.00917	-0.154343	0.373653	-0.0323792	0.230364	-0.0655041	0.382624	0.114298	0.39332	0.203184
	14.004	0.520969	0.421749	0.342331	0.0971549	0.184269	-0.106373	0.0164337	-0.158119	0.381388	-0.0399053	0.241848	-0.0620935	0.390356	0.10599	0.392616	0.195189
	14.104	0.523551	0.42313	0.328972	0.0980669	0.163879	-0.115772	0.0147934	-0.156738	0.372248	-0.0388374	0.232708	-0.0604	0.388564	0.0959644	0.372227	0.18907
	14.204	0.534798	0.421255	0.340691	0.0849419	0.186848	-0.106398	0.018074	-0.159081	0.390841	-0.0408688	0.243958	-0.0627426	0.388248	0.0942459	0.383008	0.183447
	14.304	0.544798	0.434146	0.346315	0.101426	0.189035	-0.101319	0.00901	-0.153535	0.393185	-0.0470402	0.245676	-0.0693839	0.382467	0.0991676	0.373945	0.180555
	14.404	0.544798	0.43688	0.346628	0.0966606	0.188723	-0.0985851	0.020731	-0.143457	0.385216	-0.0330563	0.242239	-0.0661812	0.382624	0.0903397	0.373632	0.183445
	14.504	0.556517	0.45188	0.354597	0.108223	0.180754	-0.106554	0.0282307	-0.15127	0.373653	-0.0408685	0.241926	-0.0627438	0.382467	0.0978397	0.365664	0.190945
	14.604	0.56214	0.441282	0.359753	0.108874	0.175129	-0.105903	0.0258865	-0.158118	0.379591	-0.0477168	0.25177	-0.0695922	0.376841	0.0869287	0.367851	0.187846
	14.704	0.556517	0.44287	0.342722	0.110463	0.177317	-0.104314	0.0087	-0.156529	0.373497	-0.0461287	0.245676	-0.0567533	0.370905	0.0922666	0.361914	0.192716
	14.804	0.568235	0.447219	0.350222	0.12653	0.176847	-0.0999653	0.000887	-0.152181	0.362247	-0.0339672	0.234426	-0.0636539	0.374655	0.0931786	0.353945	0.182066
	14.904	0.572142	0.462766	0.354597	0.129889	0.169504	-0.0961372	0.00511	-0.137103	0.37756	-0.0306084	0.23802	-0.0523273	0.367311	0.0965374	0.346601	0.177924
	15.004	0.585814	0.470005	0.363894	0.117754	0.175051	-0.0967102	0.0109653	-0.149239	0.37545	-0.0307121	0.23591	-0.0604	0.3802	0.0961208	0.36418	0.177507
	15.104	0.585657	0.469719	0.363737	0.118093	0.167395	-0.096684	0.0225277	-0.156712	0.364044	-0.0309986	0.224504	-0.0608429	0.372545	0.0959907	0.364023	0.169565
	15.204	0.593626	0.462349	0.360456	0.118223	0.174894	-0.0965538	0.0144024	-0.156579	0.359982	-0.0383682	0.228567	-0.0719598	0.357546	0.0848713	0.359961	0.165948
	15.304	0.593626	0.470786	0.359987	0.13791	0.163332	-0.0881164	0.0145588	-0.148144	0.364201	-0.0304	0.228098	-0.0635241	0.368952	0.104715	0.360273	0.178133
	15.404	0.60511	0.4855	0.363659	0.129343	0.159504	-0.0851216	0.0182304	-0.145619	0.375216	-0.0269361	0.22052	-0.0491242	0.372467	0.0997405	0.363476	0.169878
	15.504	0.605345	0.494743	0.356081	0.123274	0.159739	-0.0836909	0.0109653	-0.155438	0.364201	-0.0258181	0.232473	-0.0551932	0.36067	0.0969522	0.363867	0.178808
	15.604	0.622921	0.492872	0.362253	0.120931	0.17341	-0.0852515	0.0280743	-0.157309	0.37006	-0.0356585	0.23802	-0.0497214	0.359497	0.0763315	0.362226	0.180686
	15.704	0.622923	0.499302	0.369754	0.116114	0.172941	-0.0716323	0.0246372	-0.150878	0.381311	-0.0326651	0.23052	-0.0545393	0.366999	0.0941678	0.361758	0.175086
	15.804	0.626673	0.503234	0.373503	0.127858	0.17716	-0.0751998	0.0358868	-0.147259	0.38131	-0.0290458	0.24552	-0.0510767	0.36278	0.0901311	0.353788	0.171988
	15.904	0.636595	0.51714	0.364363	0.130202	0.17927	-0.0725435	0.0419025	-0.14429	0.375919	-0.0343584	0.23638	-0.0596708	0.35317	0.0893503	0.356367	0.181986
	16.004	0.641907	0.511073	0.369049	0.127885	0.172863	-0.0751733	0.0283089	-0.139108	0.369356	-0.0408944	0.237785	-0.0548009	0.347235	0.10547	0.34996	0.187326
	16.104	0.640499	0.513651	0.364363	0.141712	0.178801	-0.0725963	0.0417461	-0.136999	0.363888	-0.0495657	0.23638	-0.0480036	0.345825	0.0888296	0.355898	0.181935
	16.204	0.642456	0.517661	0.369758	0.134004	0.173412	-0.0685851	0.036045	-0.144237	0.350533	-0.0458686	0.230053	-0.0439923	0.347	0.0929959	0.338794	0.181727
	16.304	0.651985	0.529927	0.371784	0.127208	0.182629	-0.0758507	0.0454178	-0.139785	0.371778	-0.0493843	0.228333	-0.0400081	0.349499	0.0782307	0.348007	0.166962
	16.404	0.646595	0.546281	0.373894	0.143717	0.16927	-0.0707468	0.0284653	-0.134994	0.373732	-0.0558428	0.222942	-0.0464681	0.343639	0.0945841	0.346367	0.172221
	16.504	0.65222	0.531152	0.379988	0.132339	0.163645	-0.0746255	0.0339336	-0.146372	0.367794	-0.0672212	0.239973	-0.050034	0.345513	0.0869555	0.340742	0.168186
	16.604	0.669796	0.541699	0.397097	0.134603	0.180754	-0.0718927	0.0399494	-0.13192	0.377403	-0.0532377	0.238333	-0.0477693	0.355122	0.101252	0.346289	0.159357
	16.704	0.672844	0.545213	0.38889	0.134994	0.172707	-0.0794702	0.0437775	-0.13981	0.377479	-0.0531602	0.249191	-0.0434718	0.347076	0.0930476	0.342301	0.155217
	16.804	0.664095	0.552714	0.379988	0.138275	0.163801	-0.0686892	0.0459652	-0.136999	0.367794	-0.0573786	0.228411	-0.0405031	0.341608	0.0888292	0.340899	0.158655
	16.904	0.68136	0.556594	0.39694	0.142155	0.173254	-0.064809	0.0552616	-0.13265	0.365685	-0.0539677	0.230364	-0.0441238	0.347155	0.0889595	0.350351	0.154565
	17.004	0.67761	0.556594	0.39319	0.153561	0.169035	-0.064809	0.051199	-0.13265	0.366154	-0.0534984	0.226145	-0.0367805	0.331844	0.0809907	0.346601	0.154721
	17.104	0.693234	0.559356	0.389753	0.148823	0.161692	-0.062048	0.0438557	-0.129888	0.369591	-0.0510492	0.23052	-0.0452681	0.34731	0.083909	0.361757	0.157796
	17.204	0.693001	0.573729	0.400767	0.151947	0.172863	-0.0592364	0.0361214	-0.127232	0.357792	-0.0480822	0.229816	-0.0307372	0.335514	0.0795327	0.350271	0.160452
	17.304	0.695189	0.568079	0.395144	0.16489	0.159739	-0.0616059	0.0375271	-0.133353	0.356388	-0.0542016	0.212942	-0.033108	0.333639	0.0920062	0.344648	0.16605
	17.404	0.701048	0.580109	0.401003	0.165202	0.172941	-0.0605119	0.036356	-0.132572	0.361778	-0.0538896	0.226301	-0.0327963	0.327936	0.0929438	0.350039	0.174174
	17.504	0.700579	0.590578	0.401003	0.157078	0.161692	-0.0498866	0.0438557	-0.129759	0.358341	-0.0620135	0.218801	-0.0292014	0.32778	0.0881006	0.346601	0.165737
	17.604	0.689407	0.581333	0.401081	0.159082	0.161457	-0.0478824	0.0476837	-0.135254	0.358419	-0.0603222	0.21888	-0.0276664	0.327858	0.0901047	0.346367	0.171491
	17.704	0.708546	0.581333	0.408815	0.15877	0.17294	-0.0478821	0.0516665	-0.127441	0.36584	-0.0678215	0.226143	-0.0392278	0.331841	0.0863552	0.357851	0.15993
	17.804	0.704954	0.583234	0.413191	0.16489	0.165598	-0.0459809	0.0593243	-0.126009	0.373497	-0.0542016	0.230207	-0.0370148	0.339968	0.0802875	0.350508	0.162143
	17.904	0.716829	0.582062	0.416784	0.163718	0.17716	-0.0549654	0.0596371	-0.138431	0.36631	-0.0558428	0.22677	-0.0381864	0.343561	0.0792719	0.35457	0.160502
	18.004	0.731594	0.599641	0.4203	0.169578	0.173176	-0.049105	0.0629959	-0.121165	0.377325	-0.0615448	0.242004	-0.0327953	0.347232	0.0771633	0.369492	0.166519
	18.104	0.720579	0.60477	0.420534	0.174238	0.18466	-0.0439758	0.0638561	-0.123535	0.37006	-0.0643846	0.24177	-0.0275099	0.339968	0.0785425	0.370039	0.163679
	18.204	0.720266	0.611567	0.420535	0.162285	0.17341	-0.044679	0.0749493	-0.124239	0.38178	-0.0685247	0.23052	-0.035713	0.347311	0.0706526	0.37004	0.159538
	18.304	0.724485	0.602792	0.42444	0.16101	0.189035	-0.0462677	0.0785427	-0.125514	0.385216	-0.0701134	0.242239	-0.0369875	0.339655	0.0765636	0.373476	0.157951
	18.404	0.735579	0.606099	0.424284	0.172129	0.196222	-0.0504602	0.0671368	-0.122207	0.373341	-0.0625871	0.24177	-0.0341505	0.343248	0.0836207	0.36207	0.165007
	18.504	0.726439	0.608105	0.426706	0.185854	0.186769	-0.0484542	0.0734653	-0.12067	0.372013	-0.0610504	0.23591	-0.043394	0.341607	0.0743771	0.375898	0.155764
	18.604	0.745422	0.623754	0.433971	0.189785	0.179035	-0.0440536	0.080574	-0.115801	0.371466	-0.0679	0.236145	-0.0393069	0.333405	0.0784642	0.363632	0.159694
	18.704	0.736204	0.610005	0.431944	0.176036	0.188566	-0.0387414	0.0785427	-0.1183	0.362251	-0.0711815	0.233957	-0.0414935	0.332155	0.0679958	0.354418	0.157351
	18.804	0.759642	0.610552	0.424753	0.17627	0.188723	-0.0460072	0.0790119	-0.110254	0.385216	-0.0893841	0.241926	-0.0414149	0.343405	0.0568237	0.377382	0.158212
	18.904	0.761126	0.614614	0.426394	0.180645	0.183176	-0.0419445	0.0734653	-0.113691	0.367794	-0.0736027	0.240286	-0.0486031	0.333796	0.049324	0.360273	0.161804
	19.004	0.755735	0.617063	0.432253	0.183093	0.188566	-0.0394962	0.0902615	-0.111243	0.366154	-0.0711544	0.246145	-0.0347489	0.343403	0.0442726	0.373632	0.15269
	19.104	0.773312	0.626281	0.438112	0.184499	0.194582	-0.0380904	0.0969028	-0.110306	0.383263	-0.0702176	0.251535	-0.0413117	0.349419	0.0530219	0.371523	0.158315
	19.204	0.773314	0.638651	0.449832	0.18515	0.186613	-0.0374393	0.09659	-0.120904	0.372014	-0.081129	0.248098	-0.0519097	0.349264	0.0538293	0.360275	0.158498
	19.304	0.784719	0.640422	0.453737	0.186764	0.187082	-0.0353559	0.112059	-0.118822	0.383419	-0.0787328	0.251692	-0.0424818	0.353327	0.0484129	0.375429	0.156832
	19.404	0.788469	0.639563	0.442019	0.181843	0.198332	-0.0290279	0.108309	-0.112963	0.37545	-0.0728741	0.255911	-0.047718	0.35317	0.0659904	0.363867	0.155659
	19.504	0.77722	0.656229	0.442019	0.179291	0.186769	-0.03158	0.111746	-0.127077	0.364201	-0.0866756	0.255442	-0.046051	0.341608	0.0518761	0.356367	0.164356
	19.604	0.782686	0.645449	0.447487	0.19226	0.184738	-0.0303299	0.105808	-0.133325	0.381388	-0.0854239	0.24966	-0.0452685	0.339575	0.0529714	0.369648	0.153889
	19.704	0.784565	0.654849	0.438115	0.197442	0.182709	-0.0251477	0.104404	-0.128144	0.371703	-0.0688374	0.240288	-0.0513372	0.341453	0.0465896	0.371526	0.147508
	19.804	0.785267	0.65563	0.44194	0.19791	0.187004	-0.0243664	0.112293	-0.116114	0.367872	-0.0755558	0.251926	-0.0508676	0.333874	0.039402	0.364414	0.148603
	19.904	0.79011	0.667896	0.431784	0.206582	0.18466	-0.0121009	0.11323	-0.12291	0.361778	-0.071572	0.249582	-0.0421969	0.335279	0.043855	0.369257	0.164304
	20.004	0.788782	0.66675	0.434362	0.194187	0.178644	-0.0127771	0.108152	-0.123586	0.363575	-0.0756853	0.255754	-0.0433424	0.333484	0.0319292	0.364023	0.152065
	20.104	0.792377	0.657584	0.438112	0.207989	0.175364	-0.0106945	0.103933	-0.121816	0.348576	-0.0739146	0.251535	-0.044696	0.325984	0.0415124	0.360273	0.146649
	20.204	0.780813	0.671671	0.438113	0.218014	0.182863	0.00371	0.09659	-0.11882	0.348264	-0.0792021	0.252005	-0.0423254	0.330202	0.0362249	0.371524	0.156676
	20.304	0.788704	0.67037	0.441471	0.212963	0.178566	0.0099	0.111824	-0.113093	0.356153	-0.0842538	0.255676	-0.0440995	0.333874	0.0311732	0.363945	0.151308
	20.404	0.792376	0.666698	0.438112	0.209291	0.171457	0.00576	0.112215	-0.128014	0.360294	-0.0883948	0.267317	-0.0590197	0.349264	0.0271886	0.367773	0.139669
	20.504	0.788939	0.675371	0.438112	0.210621	0.182863	-0.00416	0.123465	-0.114966	0.359825	-0.0983146	0.259817	-0.05769	0.345827	0.0210186	0.371523	0.141468
	20.604	0.80425	0.669225	0.453737	0.21541	0.186613	0.000946	0.119558	-0.110175	0.360294	-0.0935239	0.263254	-0.0413369	0.349419	0.0261222	0.36418	0.146258
	20.704	0.796751	0.684198	0.453741	0.222884	0.175364	0.0042	0.108152	-0.11489	0.359985	-0.0865199	0.263723	-0.0496451	0.35317	0.0406259	0.371683	0.153732
	20.804	0.815657	0.684172	0.4653	0.222858	0.198175	0.00418	0.119871	-0.126165	0.364044	-0.109514	0.282629	-0.0493585	0.353014	0.0290375	0.375742	0.153236
	20.904	0.800657	0.683677	0.46155	0.222364	0.182863	0.00368	0.127371	-0.11916	0.371544	-0.110322	0.26763	-0.0503222	0.345514	0.0205739	0.383242	0.148835
	21.004	0.81761	0.699299	0.466784	0.238455	0.188879	0.0116467	0.121355	-0.118381	0.365685	-0.109542	0.27302	-0.0536056	0.355435	0.0249467	0.377695	0.145552
	21.104	0.818157	0.688078	0.455612	0.238484	0.188488	0.00418	0.121746	-0.107104	0.358263	-0.109515	0.277317	-0.0610775	0.355045	0.0134121	0.377773	0.13808
	21.204	0.815812	0.696828	0.45358	0.235827	0.186612	0.00105	0.115964	-0.121478	0.363575	-0.100921	0.275285	-0.0524835	0.349263	0.00326	0.375272	0.146674
	21.304	0.818079	0.690083	0.455534	0.236582	0.181067	-0.00944	0.121355	-0.131973	0.354279	-0.111415	0.27677	-0.0629772	0.355436	0.0149485	0.373789	0.143993
	21.404	0.831438	0.692713	0.457644	0.239681	0.190519	0.00537	0.123465	-0.117468	0.367638	-0.108316	0.275129	-0.060192	0.364889	0.00711	0.375586	0.146778
	21.504	0.831594	0.689485	0.46155	0.23989	0.194582	0.00605	0.116121	-0.125228	0.360294	-0.100295	0.263723	-0.0601394	0.369263	0.0190384	0.371992	0.139018
	21.604	0.839484	0.691204	0.476471	0.25364	0.190754	0.0188623	0.123543	-0.134758	0.375372	-0.106388	0.274738	-0.0693572	0.372622	0.020601	0.375664	0.141519
	21.704	0.839251	0.687479	0.465456	0.256947	0.202238	0.0113888	0.131746	-0.130671	0.367638	-0.110582	0.263723	-0.0541767	0.376608	0.0131264	0.387148	0.152794
	21.804	0.835814	0.69787	0.465456	0.252651	0.198488	0.0100607	0.13159	-0.131999	0.364201	-0.12316	0.263723	-0.0634717	0.365358	0.023517	0.375898	0.143498
	21.904	0.847063	0.702609	0.464674	0.269108	0.19005	0.0152689	0.13862	-0.12726	0.363419	-0.110139	0.274973	-0.0695146	0.372389	0.0284125	0.375116	0.148862
	22.004	0.839407	0.692036	0.457644	0.269785	0.170988	0.015946	0.123465	-0.126113	0.360294	-0.109775	0.267317	-0.0688376	0.368798	0.0289331	0.368086	0.14157
	22.104	0.845421	0.692741	0.463346	0.27002	0.18466	0.0163364	0.117918	-0.125408	0.365997	-0.116569	0.26552	-0.0686015	0.363247	0.018076	0.37332	0.130556
	22.204	0.841204	0.698859	0.470846	0.276921	0.17341	0.0230815	0.125418	-0.111478	0.369591	-0.0988896	0.261301	-0.0659207	0.366842	0.0165374	0.370039	0.137143
	22.304	0.841438	0.704458	0.466862	0.278301	0.172707	0.0244617	0.117371	-0.118067	0.357794	-0.108759	0.257629	-0.0603213	0.355358	0.0183868	0.369492	0.138836
	22.404	0.856829	0.713546	0.463346	0.280046	0.176847	0.0262065	0.121668	-0.127572	0.354279	-0.107014	0.261614	-0.0585771	0.370749	0.0196624	0.365507	0.140111
	22.504	0.858625	0.700554	0.476549	0.27799	0.179113	0.0244633	0.119402	-0.129628	0.355762	-0.0975078	0.263254	-0.0607895	0.365201	0.00636	0.356211	0.138525
	22.604	0.865265	0.715135	0.471472	0.285384	0.196535	0.0393574	0.126043	-0.122233	0.362404	-0.105581	0.261927	-0.068863	0.378403	0.00235	0.369726	0.142013
	22.704	0.876359	0.709588	0.474909	0.287338	0.188721	0.0413107	0.129323	-0.120749	0.365841	-0.103942	0.277394	-0.0555044	0.363404	0.019298	0.373945	0.143497
	22.804	0.880423	0.717479	0.470846	0.294759	0.196379	0.0487321	0.125418	-0.131921	0.361778	-0.111363	0.281301	-0.0629246	0.366842	0.0118764	0.377539	0.143733
	22.904	0.885891	0.733234	0.473034	0.288015	0.198566	0.0419878	0.131355	-0.127885	0.363966	-0.0990454	0.286457	-0.05889	0.372936	0.0155996	0.375664	0.140268
	23.004	0.874407	0.722765	0.473112	0.289265	0.209581	0.043238	0.127214	-0.130071	0.375294	-0.0977951	0.275286	-0.0613896	0.372702	0.00982	0.375742	0.130268
	23.104	0.878313	0.721958	0.472799	0.291895	0.198332	0.0458676	0.12784	-0.127754	0.364201	-0.0956344	0.287161	-0.0662593	0.364889	0.0119801	0.387148	0.132429
	23.204	0.867064	0.735083	0.461237	0.292832	0.186769	0.0472744	0.131746	-0.133847	0.3717	-0.105478	0.286692	-0.0648522	0.365046	0.00135	0.383398	0.130086
	23.304	0.878313	0.73727	0.4653	0.284082	0.190363	0.0497742	0.143152	-0.120098	0.364044	-0.10329	0.274973	-0.0511029	0.35692	-0.00739	0.375742	0.136805
	23.404	0.878313	0.739614	0.464987	0.286114	0.186769	0.0518055	0.13909	-0.129316	0.375919	-0.0970402	0.26763	-0.0603218	0.35364	-0.0133324	0.375429	0.138367
	23.504	0.890266	0.739095	0.472721	0.297469	0.190285	0.0634737	0.150574	-0.129367	0.386934	-0.0897474	0.279114	-0.0528727	0.364651	-0.0254145	0.387383	0.134566
	23.604	0.892143	0.744666	0.471315	0.295071	0.184816	0.0681065	0.137136	-0.124578	0.369747	-0.095895	0.280832	-0.0557396	0.347469	-0.027343	0.381445	0.131699
	23.704	0.896126	0.756463	0.470612	0.29515	0.184425	0.0569356	0.137684	-0.132468	0.373263	-0.0958163	0.269035	-0.0669106	0.351452	-0.0272643	0.381524	0.131934
	23.804	0.897688	0.763651	0.461393	0.294525	0.186926	0.0559979	0.146746	-0.144655	0.364044	-0.0850353	0.263567	-0.0562844	0.360826	-0.0286712	0.383085	0.123811
	23.904	0.90222	0.767791	0.481081	0.298509	0.205832	0.0529512	0.154715	-0.140359	0.379513	-0.0885512	0.271067	-0.0630823	0.357233	-0.0351549	0.379805	0.139512
	24.004	0.913469	0.758862	0.488581	0.293329	0.194895	0.059021	0.146902	-0.153351	0.372013	-0.0937309	0.271536	-0.0573254	0.361452	-0.0256481	0.391211	0.13402
	24.104	0.901751	0.784406	0.480612	0.299655	0.205362	0.0653472	0.135183	-0.147494	0.382793	-0.0874051	0.271067	-0.0472497	0.360514	-0.0308847	0.382772	0.132377
	24.204	0.903862	0.790891	0.474757	0.298014	0.189037	0.064019	0.141044	-0.160071	0.366158	-0.0892021	0.265365	-0.0598264	0.343876	-0.0284626	0.366137	0.13105
	24.304	0.917219	0.793026	0.484831	0.304369	0.209894	0.0661544	0.150652	-0.158249	0.383263	-0.0983163	0.267473	-0.0580037	0.360983	-0.0297643	0.383554	0.129435
	24.404	0.901985	0.795161	0.488346	0.306817	0.201691	0.0681332	0.146667	-0.151582	0.383028	-0.0841495	0.271301	-0.0552437	0.361217	-0.0273163	0.379101	0.123914
	24.504	0.90761	0.797559	0.474596	0.304996	0.188879	0.0667815	0.140886	-0.153403	0.365997	-0.0862832	0.265051	-0.0575337	0.354969	-0.0296063	0.373476	0.122249
	24.604	0.909562	0.802687	0.476706	0.310124	0.198019	0.0715969	0.142996	-0.137025	0.37545	-0.0886548	0.255911	-0.0519364	0.345827	-0.024009	0.368086	0.119408
	24.704	0.917531	0.802713	0.473267	0.309681	0.1988	0.0641232	0.139088	-0.148248	0.372012	-0.0812854	0.275441	-0.0519093	0.353638	-0.0164832	0.387147	0.108186
	24.804	0.917376	0.805526	0.480299	0.301713	0.209269	0.0674045	0.13862	-0.14528	0.38295	-0.0778477	0.274973	-0.0489415	0.360514	-0.0211709	0.375116	0.118966
	24.904	0.911516	0.80326	0.478659	0.302884	0.192472	0.0763887	0.13323	-0.143796	0.37006	-0.0841757	0.269114	-0.0435511	0.343561	-0.0315615	0.370039	0.112169
	25.004	0.911985	0.812454	0.467096	0.300047	0.192629	0.0738636	0.133543	-0.14679	0.369591	-0.0867009	0.257551	-0.0387329	0.34778	-0.0415863	0.36957	0.1098
	25.104	0.921122	0.812585	0.477018	0.292676	0.201769	0.0852426	0.142839	-0.157908	0.36795	-0.0870387	0.259661	-0.0503203	0.368323	-0.0419242	0.367929	0.101962
	25.204	0.925188	0.818911	0.484363	0.306817	0.198175	0.0803211	0.138933	-0.140176	0.363733	-0.0802433	0.263098	-0.0552433	0.345671	-0.0351288	0.375431	0.104383
	25.304	0.923	0.820239	0.490299	0.307676	0.203957	0.0816492	0.144714	-0.146817	0.374044	-0.0789152	0.257629	-0.0421973	0.358795	-0.0345827	0.373711	0.105866
	25.404	0.913939	0.830369	0.477175	0.306869	0.198488	0.0803732	0.127371	-0.15153	0.383419	-0.0726916	0.251692	-0.0437857	0.341608	-0.0549208	0.375429	0.0970911
	25.504	0.93511	0.831594	0.506002	0.30825	0.207785	0.0931597	0.137136	-0.150149	0.385685	-0.0788106	0.265207	-0.0420923	0.343402	-0.0529146	0.373632	0.109408
	25.604	0.931359	0.8236	0.49819	0.311192	0.204035	0.0889149	0.140886	-0.147206	0.388966	-0.0760238	0.257708	-0.0388362	0.347623	-0.0424716	0.381601	0.093446
	25.704	0.950342	0.827349	0.505764	0.306973	0.207548	0.0921956	0.140806	-0.151426	0.385447	-0.0835246	0.265127	-0.0355569	0.355044	-0.0462226	0.388863	0.0937575
	25.804	0.940735	0.838495	0.500378	0.29515	0.19466	0.0803732	0.134949	-0.163249	0.379278	-0.0723788	0.25177	-0.0473781	0.34903	-0.0350767	0.371288	0.092873
	25.904	0.951048	0.841776	0.506002	0.306244	0.207785	0.0836544	0.141512	-0.159967	0.389122	-0.0690975	0.257864	-0.032692	0.343874	-0.0322647	0.373945	0.0881844
	26.004	0.966204	0.84516	0.510065	0.310097	0.207785	0.0953201	0.148855	-0.144395	0.393497	-0.0655571	0.276926	-0.0363384	0.351215	-0.0284115	0.381445	0.0920376
	26.104	0.954563	0.841178	0.501705	0.309551	0.195988	0.0944614	0.148464	-0.14541	0.392637	-0.0662588	0.265285	-0.0373529	0.350983	-0.0323938	0.385273	0.0799299
	26.204	0.962455	0.843052	0.498347	0.322676	0.204349	0.100555	0.14495	-0.155097	0.377561	-0.0756339	0.269584	-0.0392272	0.339969	-0.0305194	0.38129	0.0821183
	26.304	0.962063	0.846645	0.490612	0.31502	0.203644	0.103992	0.136902	-0.158691	0.369825	-0.060009	0.269348	-0.0428217	0.347546	-0.026926	0.377304	0.0860235
	26.404	0.966516	0.839797	0.505846	0.308171	0.200129	0.093394	0.141199	-0.15804	0.373341	-0.0598271	0.27302	-0.04264	0.351061	-0.0228379	0.373789	0.097924
	26.504	0.961985	0.841127	0.498346	0.309502	0.192629	0.0947247	0.144949	-0.15671	0.369747	-0.069746	0.27302	-0.0408401	0.347469	-0.0402565	0.381758	0.0876923
	26.604	0.964482	0.860709	0.499908	0.316895	0.205441	0.102118	0.15448	-0.148846	0.371778	-0.0543831	0.271301	-0.0329769	0.356839	-0.02505	0.39082	0.0880558
	26.704	0.966204	0.864458	0.494755	0.309082	0.196535	0.0946179	0.137606	-0.145567	0.366156	-0.0464153	0.265676	-0.0295413	0.331842	-0.0333328	0.373947	0.0991475
	26.804	0.960344	0.862791	0.507799	0.300385	0.213488	0.0931073	0.154558	-0.158014	0.3792	-0.0480823	0.278723	-0.0387068	0.337858	-0.0415611	0.379335	0.0984201
	26.904	0.96472	0.854198	0.508112	0.31476	0.194426	0.0963892	0.142527	-0.155358	0.379826	-0.0566756	0.26763	-0.0355822	0.349264	-0.0396868	0.383711	0.100763
	27.004	0.971672	0.85623	0.500221	0.316323	0.201534	0.105921	0.130886	-0.145826	0.379435	-0.054956	0.266926	-0.0340191	0.337311	-0.0564037	0.382851	0.0948262
	27.104	0.972532	0.861854	0.507956	0.310384	0.202238	0.111545	0.142996	-0.147702	0.379826	-0.0568322	0.259348	-0.0321454	0.341452	-0.0512494	0.379805	0.100919
	27.204	0.989796	0.861958	0.506157	0.302989	0.212158	0.111649	0.141041	-0.148066	0.397089	-0.057197	0.269581	-0.0400093	0.347309	-0.0548948	0.389568	0.100711
	27.304	0.993391	0.863599	0.509752	0.304473	0.211535	0.125321	0.140886	-0.145957	0.389435	-0.0664933	0.269114	-0.0493061	0.335592	-0.0609105	0.388945	0.102507
	27.404	0.984016	0.864328	0.500378	0.30114	0.20591	0.125113	0.142761	-0.153353	0.390841	-0.0588894	0.263489	-0.037796	0.341217	-0.0606499	0.37957	0.0908928
	27.504	0.989876	0.876853	0.506237	0.306165	0.204113	0.122638	0.132996	-0.148797	0.389044	-0.049645	0.269348	-0.0329271	0.335515	-0.0557809	0.377304	0.0843558
	27.604	1.00737	0.886699	0.523268	0.303822	0.210051	0.120295	0.13909	-0.161919	0.387638	-0.0519874	0.275442	-0.0463626	0.334106	-0.0689037	0.387617	0.0749829
	27.704	0.999016	0.890526	0.515845	0.2964	0.217628	0.120686	0.138699	-0.158405	0.386776	-0.05941	0.286301	-0.0387858	0.344967	-0.053358	0.386755	0.0900594
	27.804	0.994017	0.890239	0.517878	0.296113	0.21591	0.120399	0.13323	-0.165879	0.381779	-0.047978	0.26927	-0.0500085	0.328249	-0.053332	0.377851	0.0785239
	27.904	0.999172	0.885448	0.527252	0.291322	0.217316	0.115608	0.138855	-0.16364	0.387403	-0.0527694	0.267395	-0.0476138	0.341373	-0.0389048	0.383163	0.081075
	28.004	0.999407	0.89537	0.52733	0.304838	0.2138	0.116935	0.142839	-0.16528	0.398731	-0.0509723	0.271379	-0.0537857	0.349107	-0.0378898	0.379648	0.0716225
	28.104	0.987924	0.901386	0.523502	0.303196	0.217785	0.116232	0.139324	-0.16692	0.383184	-0.0443308	0.274738	-0.0583937	0.345594	-0.0504668	0.375195	0.0701387
	28.204	1.00331	0.898338	0.527485	0.284681	0.225361	0.120686	0.142994	-0.181842	0.379824	-0.0398788	0.279347	-0.0426916	0.357075	-0.0575771	0.368084	0.0670916
	28.304	0.99972	0.912062	0.527487	0.286374	0.2138	0.122378	0.14237	-0.179525	0.390919	-0.0383427	0.278879	-0.0522494	0.345358	-0.0630715	0.379335	0.0686269
	28.404	1.01714	0.911385	0.533815	0.289916	0.227316	0.114201	0.137136	-0.180671	0.385685	-0.0502694	0.288645	-0.060426	0.362936	-0.0446866	0.377851	0.0684192
	28.504	1.00941	0.91076	0.54483	0.289291	0.219582	0.113107	0.129089	-0.192546	0.385138	-0.0396448	0.277161	-0.0615202	0.351139	-0.0565611	0.377148	0.0674814
	28.604	1.01464	0.912766	0.55069	0.290827	0.213722	0.103863	0.12698	-0.190852	0.375059	-0.0492012	0.274582	-0.0632641	0.35278	-0.0431492	0.371601	0.0615185
	28.704	1.01128	0.915213	0.539207	0.282025	0.221458	0.106311	0.123153	-0.195905	0.368108	-0.0542538	0.267631	-0.0565983	0.345829	-0.048671	0.368087	0.0527157
	28.804	1.01089	0.914016	0.547253	0.280827	0.213722	0.105113	0.115417	-0.197572	0.367872	-0.0559208	0.267082	-0.0582651	0.34528	-0.0540879	0.367538	0.0588613
	28.904	1.01745	0.91339	0.553034	0.279889	0.219503	0.104175	0.121511	-0.209447	0.373653	-0.0602958	0.265676	-0.0587336	0.355124	-0.0617434	0.365664	0.0469869
	29.004	1.03245	0.927218	0.560534	0.274968	0.211847	0.0992534	0.124792	-0.195462	0.369434	-0.0652173	0.269426	-0.0641243	0.355122	-0.0599473	0.369413	0.0492523
	29.104	1.02496	0.918027	0.545065	0.276556	0.216066	0.108654	0.109793	-0.200903	0.366154	-0.0631585	0.276926	-0.0655026	0.343875	-0.0766377	0.354101	0.0438113
	29.204	1.02902	0.922349	0.541159	0.269629	0.219347	0.101727	0.109636	-0.196583	0.365685	-0.0471184	0.273333	-0.061651	0.354967	-0.0649731	0.346446	0.0598509
	29.304	1.03792	0.920604	0.558502	0.267885	0.221535	0.0999826	0.111198	-0.198327	0.367872	-0.0493323	0.274895	-0.0632372	0.34481	-0.0782802	0.347851	0.0581083
	29.404	1.03284	0.933364	0.556705	0.273145	0.223644	0.116962	0.105652	-0.193066	0.381075	-0.0553214	0.269348	-0.065478	0.339733	-0.0688006	0.338554	0.0633672
	29.504	1.03503	0.931019	0.543112	0.286581	0.217863	0.122116	0.100027	-0.187443	0.364201	-0.0496978	0.263723	-0.0525112	0.341453	-0.0639591	0.340429	0.0763341
	29.604	1.04628	0.917948	0.551394	0.284447	0.218019	0.109046	0.100027	-0.189733	0.364201	-0.0515187	0.263723	-0.0658944	0.329889	-0.0849984	0.33246	0.0629508
	29.704	1.04612	0.930239	0.562483	0.27752	0.240517	0.109305	0.118775	-0.20041	0.375133	-0.0512593	0.286846	-0.0732911	0.345043	-0.0956757	0.344332	0.0560234
	29.804	1.04214	0.929979	0.558502	0.277103	0.217785	0.101858	0.09198	-0.200358	0.356153	-0.0587069	0.278645	-0.0848021	0.333874	-0.0842177	0.336601	0.0556055
	29.904	1.04058	0.927713	0.568502	0.263275	0.223722	0.0992795	0.0941677	-0.191687	0.358028	-0.061285	0.277395	-0.0948791	0.335749	-0.0869521	0.338789	0.0417786
	30.004	1.04386	0.932166	0.556471	0.267728	0.230753	0.103263	0.101511	-0.198484	0.35006	-0.0573016	0.276926	-0.079177	0.339029	-0.0940619	0.33832	0.0576372
	30.104	1.04042	0.934277	0.557253	0.269368	0.223879	0.0941232	0.0941677	-0.188873	0.357872	-0.0586274	0.277082	-0.0883152	0.327936	-0.0999196	0.350195	0.0522487
	30.204	1.04042	0.938312	0.568346	0.262624	0.223566	0.0986284	0.0940113	-0.191868	0.346466	-0.0545927	0.280676	-0.0841236	0.327623	-0.107134	0.34207	0.056284
	30.304	1.03238	0.928989	0.568424	0.275957	0.230988	0.112274	0.0939331	-0.197754	0.358107	-0.0642281	0.269348	-0.0823536	0.327545	-0.11677	0.330742	0.0586796
	30.404	1.04034	0.94076	0.568268	0.26851	0.223488	0.100608	0.0939331	-0.197702	0.357794	-0.0716755	0.268879	-0.0935509	0.316296	-0.112499	0.338554	0.0582626
	30.504	1.03652	0.944043	0.580378	0.271792	0.235598	0.115609	0.098074	-0.186607	0.354435	-0.0683932	0.269583	-0.0907378	0.320122	-0.109216	0.342382	0.0499825
	30.604	1.05019	0.949173	0.58983	0.276452	0.241144	0.120738	0.103777	-0.189289	0.371387	-0.0515444	0.274973	-0.0854513	0.326138	-0.0962736	0.340586	0.047613
	30.704	1.04284	0.952427	0.585768	0.268457	0.240988	0.123993	0.103933	-0.186035	0.360294	-0.0600089	0.26763	-0.090166	0.337545	-0.0813007	0.340273	0.0586796
	30.804	1.05386	0.951984	0.578503	0.268171	0.241222	0.123706	0.103699	-0.186009	0.359747	-0.0604521	0.267395	-0.101701	0.325748	-0.0817438	0.340508	0.0582383
	30.904	1.05034	0.946646	0.586081	0.274395	0.245207	0.122118	0.104403	-0.172754	0.352013	-0.0540714	0.278879	-0.0954781	0.330202	-0.0795822	0.340742	0.0528984
	31.004	1.05394	0.955917	0.586081	0.275697	0.240831	0.12342	0.103777	-0.190358	0.34795	-0.0640187	0.267473	-0.0937065	0.337389	-0.0740609	0.340586	0.0546699
	31.104	1.04417	0.950553	0.591784	0.266582	0.235285	0.114305	0.117449	-0.195722	0.338654	-0.062196	0.269114	-0.0803215	0.327779	-0.0834877	0.34207	0.0564926
	31.204	1.04066	0.964797	0.587955	0.280827	0.243176	0.124644	0.116901	-0.193196	0.338575	-0.0554516	0.273254	-0.089045	0.331451	-0.0889313	0.330429	0.051519
	31.304	1.05034	0.967375	0.589987	0.283405	0.253019	0.127222	0.103933	-0.202337	0.348263	-0.0528735	0.271536	-0.0867806	0.326296	-0.0863532	0.321211	0.0540962
	31.404	1.05042	0.966698	0.586002	0.282415	0.252472	0.126545	0.103699	-0.203484	0.340528	-0.0535507	0.271301	-0.0954265	0.325592	-0.0904674	0.320976	0.05295
	31.504	1.06191	0.968782	0.590456	0.277	0.240988	0.128316	0.103933	-0.20093	0.340294	-0.040217	0.271067	-0.104592	0.325983	-0.0886961	0.320742	0.0555033
	31.604	1.05792	0.981804	0.597252	0.281738	0.233253	0.126024	0.103699	-0.195721	0.328497	-0.0462574	0.259583	-0.087664	0.318249	-0.0789551	0.316757	0.0603997
	31.704	1.06581	0.986489	0.593893	0.283458	0.244892	0.130711	0.107525	-0.190566	0.325138	-0.0411026	0.271534	-0.0828215	0.3302	-0.0663006	0.313398	0.0580553
	31.804	1.07167	0.977062	0.599596	0.28528	0.251066	0.120815	0.10573	-0.180931	0.338654	-0.0395926	0.276926	-0.0884989	0.335436	-0.0647906	0.318632	0.0672209
	31.904	1.07199	0.988598	0.595846	0.285098	0.262316	0.109696	0.10573	-0.180801	0.338654	-0.0469621	0.269426	-0.088838	0.335592	-0.0721601	0.307383	0.0561014
	32.004	1.06777	0.983677	0.595533	0.280176	0.251066	0.111961	0.10198	-0.178223	0.334904	-0.0443843	0.265207	-0.0979789	0.323875	-0.062239	0.315351	0.0583665
	32.104	1.07722	0.994719	0.594362	0.291218	0.268332	0.103785	0.111277	-0.178899	0.3442	-0.0455294	0.263723	-0.102405	0.334105	-0.0741645	0.325117	0.0619096
	32.204	1.07144	0.997349	0.611235	0.293848	0.26255	0.106415	0.105652	-0.176582	0.350292	-0.0541496	0.269348	-0.107274	0.33942	-0.0601291	0.330427	0.0523518
	32.304	1.06597	0.999979	0.613111	0.296478	0.264894	0.109045	0.10784	-0.181139	0.344669	-0.0515194	0.263723	-0.104644	0.333639	-0.0649986	0.316835	0.0437323
	32.404	1.06566	1.00967	0.602018	0.297884	0.268175	0.11092	0.0998707	-0.172077	0.344513	-0.0496444	0.263254	-0.10277	0.322233	-0.0635928	0.313242	0.0451375
	32.504	1.06745	1.01365	0.615065	0.302804	0.262785	0.114901	0.109793	-0.175126	0.34631	-0.0376942	0.257864	-0.0870697	0.336061	-0.0703918	0.315351	0.0383385
	32.604	1.06011	0.998678	0.607565	0.299083	0.270285	0.0996183	0.10948	-0.178846	0.338341	-0.0489138	0.269583	-0.102352	0.335749	-0.0666121	0.326601	0.0463372
	32.704	1.06558	1.0012	0.60944	0.301139	0.264503	0.094644	0.107605	-0.176321	0.332404	-0.0463892	0.274738	-0.107327	0.341217	-0.0720564	0.320664	0.0485497
	32.804	1.068	1.01487	0.615143	0.299655	0.273956	0.108316	0.121277	-0.174369	0.326387	-0.0449053	0.265442	-0.105373	0.331921	-0.0813528	0.315117	0.0430031
	32.904	1.06972	1.01688	0.605768	0.301348	0.272707	0.109852	0.115652	-0.172363	0.317326	-0.0541496	0.259817	-0.0955562	0.325827	-0.0679416	0.309492	0.0450078
	33.004	1.07589	1.01855	0.603502	0.295828	0.277941	0.100269	0.121355	-0.170384	0.322559	-0.05217	0.273333	-0.0940458	0.331997	-0.0739309	0.326445	0.0465181
	33.104	1.07941	1.01428	0.599674	0.299056	0.274269	0.0959977	0.117371	-0.174967	0.319044	-0.0489405	0.268879	-0.102066	0.335515	-0.0741385	0.31871	0.038498
	33.204	1.08339	1.02599	0.611471	0.314681	0.274191	0.0999044	0.117136	-0.17106	0.319279	-0.045035	0.257551	-0.0981594	0.32778	-0.0707022	0.311445	0.0424045
	33.304	1.07948	1.02948	0.607409	0.317859	0.274035	0.102612	0.10573	-0.167571	0.319122	-0.0423271	0.249895	-0.0949835	0.328093	-0.0673687	0.31082	0.0455805
	33.404	1.08339	1.03605	0.618971	0.316764	0.262472	0.0912069	0.105886	-0.160697	0.318966	-0.0542017	0.250051	-0.0959212	0.327936	-0.0754935	0.311445	0.0446428
	33.504	1.09558	1.03123	0.611628	0.308197	0.258879	0.112482	0.109793	-0.158327	0.315372	-0.051519	0.265207	-0.100738	0.324342	-0.07328	0.315351	0.0398258
	33.604	1.09527	1.0449	0.615377	0.31765	0.266378	0.103186	0.109324	-0.163873	0.314903	-0.0498781	0.253645	-0.0870656	0.331686	-0.070857	0.322851	0.0491229
	33.704	1.10472	1.04761	0.616862	0.313327	0.272081	0.106363	0.103777	-0.160695	0.309044	-0.0542017	0.251848	-0.0843572	0.326139	-0.0679938	0.320586	0.041051
	33.804	1.103	1.04167	0.61108	0.31864	0.266613	0.111363	0.105495	-0.147572	0.303576	-0.0493583	0.261692	-0.0902959	0.327858	-0.0623683	0.311367	0.0463618
	33.904	1.10863	1.04099	0.613268	0.329681	0.276457	0.103186	0.107683	-0.148249	0.30545	-0.061285	0.255285	-0.0909728	0.333952	-0.0635146	0.324961	0.0456849
	34.004	1.093	1.04737	0.609518	0.33606	0.284113	0.109565	0.103777	-0.14187	0.301544	-0.0552188	0.240129	-0.085063	0.329578	-0.0683852	0.321054	0.0634698
	34.104	1.09136	1.0462	0.611158	0.334421	0.28591	0.107925	0.105417	-0.143039	0.303185	-0.0717005	0.242239	-0.0974821	0.320436	-0.0698676	0.322851	0.0548006
	34.204	1.09855	1.04878	0.607095	0.325749	0.289815	0.110503	0.109322	-0.140149	0.30709	-0.0691235	0.253175	-0.0952173	0.335278	-0.0630715	0.318318	0.0573782
	34.304	1.09527	1.05081	0.615065	0.335593	0.301378	0.101285	0.109793	-0.130931	0.30756	-0.0675615	0.246145	-0.100685	0.32778	-0.0615095	0.315351	0.0594105
	34.404	1.09949	1.05639	0.603659	0.341166	0.286379	0.106545	0.109793	-0.132858	0.30756	-0.0654258	0.245676	-0.0951136	0.324343	-0.0671862	0.315351	0.0723249
	34.504	1.11441	1.05433	0.61483	0.339422	0.305206	0.0973011	0.113152	-0.134602	0.319044	-0.0671695	0.238098	-0.0890449	0.328013	-0.06893	0.330742	0.0593315
	34.604	1.10902	1.04751	0.605534	0.351505	0.303253	0.097978	0.115417	-0.133923	0.316778	-0.0664903	0.247864	-0.0888349	0.326062	-0.0682508	0.32832	0.0714167
	34.704	1.12589	1.06318	0.615218	0.3514	0.309189	0.105842	0.121353	-0.126061	0.315213	-0.0586287	0.253487	-0.0922225	0.331528	-0.0525767	0.322692	0.071779
	34.804	1.11073	1.06394	0.607721	0.341374	0.305754	0.106597	0.117605	-0.124837	0.310997	-0.0577176	0.242239	-0.0913113	0.327936	-0.0516655	0.311445	0.0725337
	34.904	1.11464	1.05394	0.615221	0.342624	0.305285	0.10441	0.121355	-0.123587	0.303497	-0.0639672	0.257238	-0.0975614	0.324186	-0.0579152	0.315195	0.0625339
	35.004	1.11706	1.06761	0.613581	0.344577	0.3113	0.106049	0.130808	-0.122104	0.305607	-0.0620147	0.248098	-0.0956088	0.326295	-0.0559627	0.325117	0.0757359
	35.104	1.13386	1.06769	0.62319	0.355905	0.305754	0.0986284	0.125418	-0.133273	0.311153	-0.0624036	0.253489	-0.084279	0.331684	-0.0446329	0.342226	0.0642539
	35.204	1.1298	1.07287	0.634125	0.349838	0.316689	0.103811	0.128854	-0.128092	0.307089	-0.0684725	0.253487	-0.0903471	0.331372	-0.0507017	0.334099	0.0619356
	35.304	1.12441	1.07545	0.632799	0.360228	0.315519	0.10592	0.138933	-0.125514	0.304981	-0.0658944	0.251535	-0.0880816	0.322233	-0.0485929	0.324961	0.0640447
	35.404	1.13792	1.0787	0.634439	0.363171	0.329035	0.109644	0.140574	-0.122572	0.295685	-0.0626392	0.245989	-0.0927963	0.324186	-0.0490875	0.326445	0.0638619
	35.504	1.12652	1.0793	0.623346	0.35627	0.340597	0.110243	0.132761	-0.129473	0.295841	-0.0623533	0.246145	-0.103447	0.336061	-0.0564576	0.315039	0.0644606
	35.604	1.14175	1.07881	0.630455	0.367025	0.33255	0.109748	0.125183	-0.129966	0.310762	-0.0703459	0.249817	-0.10394	0.339263	-0.0567942	0.322929	0.0639676
	35.704	1.13558	1.08389	0.624437	0.360541	0.327003	0.114514	0.126823	-0.132701	0.293652	-0.0730819	0.243958	-0.0874565	0.322155	-0.0592173	0.316599	0.0687324
	35.804	1.11058	1.08711	0.603659	0.35627	0.328722	0.109774	0.113543	-0.129473	0.287872	-0.0698528	0.237707	-0.0917284	0.316374	-0.0481758	0.307383	0.0761794
	35.904	1.10894	1.08641	0.609205	0.355567	0.334738	0.0978211	0.115183	-0.130176	0.289669	-0.0822746	0.228254	-0.0924312	0.317701	-0.0371601	0.309492	0.0754765
	36.004	1.12417	1.09495	0.621002	0.359734	0.346222	0.0943325	0.127136	-0.14507	0.301466	-0.0742008	0.232239	-0.0960762	0.310433	-0.0403358	0.320663	0.0718315
	36.104	1.13042	1.09821	0.61944	0.351738	0.333097	0.0900861	0.124949	-0.141817	0.299747	-0.0821969	0.242239	-0.0962598	0.316531	-0.0370824	0.310976	0.0638354
	36.204	1.13402	1.09831	0.618657	0.352312	0.340441	0.0906595	0.11323	-0.141242	0.29959	-0.0933424	0.242083	-0.0956851	0.315905	-0.0369783	0.2991	0.0644102
	36.304	1.12581	1.09183	0.611393	0.357077	0.336456	0.0949562	0.101746	-0.136478	0.295607	-0.0885766	0.237629	-0.0913894	0.312389	-0.043462	0.283867	0.0688622
	36.404	1.12667	1.09321	0.622721	0.358457	0.336535	0.0853991	0.109167	-0.135254	0.314747	-0.0868841	0.233957	-0.100947	0.319967	-0.0417696	0.291445	0.0703978
	36.504	1.13566	1.08857	0.612642	0.35773	0.330362	0.080453	0.107058	-0.15145	0.305138	-0.0922994	0.228098	-0.105893	0.313638	-0.0474977	0.297304	0.0542021
	36.604	1.12457	1.0929	0.605299	0.362051	0.307707	0.0847737	0.0995579	-0.14666	0.293575	-0.099228	0.216379	-0.101885	0.298643	-0.061926	0.286055	0.0585231
	36.704	1.14183	1.09357	0.599597	0.362259	0.32091	0.084982	0.0940113	-0.134733	0.29178	-0.0988635	0.218645	-0.0969886	0.296843	-0.04953	0.299102	0.0587312
	36.804	1.14605	1.0937	0.611158	0.35114	0.31716	0.0738628	0.109793	-0.134603	0.303654	-0.0945141	0.222239	-0.0968577	0.312624	-0.0423691	0.291914	0.0476125
	36.904	1.14589	1.09553	0.603659	0.352963	0.317472	0.0756857	0.117605	-0.13278	0.303185	-0.0926913	0.210676	-0.0955046	0.312624	-0.0592955	0.291601	0.0608408
	37.004	1.15784	1.09626	0.623112	0.353692	0.324738	0.0764149	0.128777	-0.132051	0.303419	-0.091962	0.214661	-0.106025	0.323635	-0.0585663	0.295586	0.0540703
	37.104	1.15925	1.09568	0.629049	0.353118	0.323488	0.0758415	0.115183	-0.132311	0.309513	-0.0930039	0.208567	-0.10691	0.306766	-0.0596081	0.289492	0.0530284
	37.204	1.15566	1.09766	0.632646	0.355567	0.338644	0.0896958	0.119558	-0.122364	0.31311	-0.113525	0.201223	-0.10415	0.310358	-0.0687229	0.282152	0.0439133
	37.304	1.17519	1.08524	0.644205	0.362207	0.35005	0.0810242	0.130651	-0.123535	0.3167	-0.10329	0.212473	-0.105791	0.32567	-0.0773944	0.293398	0.0352426
	37.404	1.15714	1.08662	0.623034	0.363588	0.325285	0.0824044	0.117449	-0.122155	0.295685	-0.10941	0.206926	-0.115191	0.304655	-0.0760142	0.276133	0.0366223
	37.504	1.15738	1.09373	0.630924	0.370696	0.336456	0.0973251	0.12487	-0.115047	0.311232	-0.102302	0.214191	-0.0851147	0.312387	-0.0571873	0.295586	0.0437305
	37.604	1.15191	1.09535	0.640455	0.371843	0.334738	0.0980029	0.115652	-0.113899	0.309513	-0.101154	0.201223	-0.0844359	0.318484	-0.0560392	0.293398	0.0448786
	37.704	1.15542	1.10998	0.63319	0.386634	0.326691	0.0901388	0.126667	-0.122233	0.320528	-0.0977693	0.200989	-0.0844887	0.317936	-0.0526548	0.281914	0.0482628
	37.804	1.15175	1.10941	0.652018	0.378562	0.327082	0.0892531	0.115496	-0.123119	0.309357	-0.0988115	0.208567	-0.0850609	0.310514	-0.0532278	0.281992	0.0476906
	37.904	1.15519	1.1111	0.63983	0.379785	0.334269	0.083446	0.122683	-0.128926	0.308731	-0.108368	0.200285	-0.0836816	0.309732	-0.0515351	0.28121	0.0489135
	38.004	1.14363	1.10672	0.629206	0.364162	0.326925	0.0790723	0.10784	-0.1333	0.305607	-0.112742	0.181692	-0.095555	0.302391	-0.0485656	0.262304	0.0332902
	38.104	1.14175	1.11068	0.638268	0.368118	0.32505	0.0952162	0.124714	-0.136687	0.310762	-0.108317	0.187317	-0.0911298	0.296763	-0.0553899	0.260429	0.0452151
	38.204	1.13792	1.09959	0.638187	0.357025	0.320753	0.0953732	0.113073	-0.13653	0.307245	-0.10816	0.198645	-0.0797231	0.296686	-0.043045	0.260349	0.0378726
	38.304	1.13417	1.10076	0.63069	0.357415	0.313253	0.0960763	0.098074	-0.135827	0.299435	-0.107457	0.183645	-0.0902694	0.288874	-0.0310923	0.260195	0.0381066
	38.404	1.14558	1.11266	0.627096	0.351036	0.309347	0.0971961	0.101511	-0.134707	0.295841	-0.106337	0.187082	-0.08915	0.293093	-0.0304418	0.245039	0.0396953
	38.504	1.14394	1.10154	0.639986	0.351166	0.314737	0.105139	0.103151	-0.135046	0.301231	-0.106207	0.181223	-0.0893323	0.298012	-0.0415608	0.258242	0.0398257
	38.604	1.14347	1.10323	0.620768	0.360671	0.30677	0.106831	0.0876827	-0.136791	0.30545	-0.104828	0.173723	-0.0956099	0.279267	-0.0320571	0.250429	0.0412042
	38.704	1.13808	1.09959	0.62288	0.357025	0.289816	0.103186	0.0897923	-0.148248	0.307094	-0.115972	0.183176	-0.102691	0.281061	-0.043827	0.245042	0.0295908
	38.804	1.14386	1.10021	0.624596	0.35765	0.287628	0.103811	0.0877609	-0.139342	0.305372	-0.115817	0.181458	-0.102535	0.294811	-0.0511709	0.266289	0.0189669
	38.904	1.14152	1.10282	0.618347	0.360254	0.281847	0.106415	0.0744801	-0.125488	0.307404	-0.124462	0.175676	-0.111494	0.28903	-0.0520038	0.260038	0.0211011
	39.004	1.13253	1.11534	0.609049	0.361373	0.2838	0.118783	0.0881519	-0.124369	0.309044	-0.123343	0.177629	-0.117875	0.290983	-0.0508847	0.250742	0.0226893
	39.104	1.14003	1.1055	0.597486	0.359031	0.283489	0.105191	0.0839329	-0.12671	0.297794	-0.117871	0.17388	-0.108497	0.286765	-0.0418196	0.246992	0.0200357
	39.204	1.1512	1.11063	0.601002	0.363691	0.264191	0.110321	0.0838547	-0.121581	0.312716	-0.112743	0.177551	-0.103837	0.286686	-0.0441913	0.250664	0.0176646
	39.304	1.13222	1.11256	0.589674	0.354369	0.264738	0.112248	0.0765896	-0.119655	0.301701	-0.119098	0.177786	-0.11316	0.279421	-0.0427334	0.250898	0.0195919
	39.404	1.1437	1.11521	0.58194	0.357025	0.275753	0.114904	0.0918236	-0.116999	0.305216	-0.127691	0.19302	-0.0990982	0.282467	-0.0400772	0.254414	0.0222473
	39.504	1.12613	1.11902	0.583893	0.360829	0.258331	0.118395	0.0817451	-0.113195	0.295294	-0.116075	0.183098	-0.102794	0.27333	-0.0478361	0.244804	0.0333941
	39.604	1.13042	1.12373	0.587721	0.36554	0.262472	0.115607	0.082449	-0.116296	0.291935	-0.111364	0.179739	-0.0985521	0.277466	-0.0428118	0.236914	0.0265433
	39.704	1.14183	1.12308	0.587565	0.365359	0.254503	0.115425	0.0822926	-0.116947	0.299122	-0.119671	0.179583	-0.109983	0.276999	-0.0434626	0.240977	0.0188622
	39.804	1.14363	1.11258	0.589674	0.357988	0.256613	0.11618	0.095808	-0.126972	0.289982	-0.118603	0.181692	-0.109228	0.271608	-0.042551	0.243086	0.0191481
	39.904	1.13238	1.11318	0.589674	0.351088	0.256145	0.116779	0.0878391	-0.115593	0.301231	-0.118004	0.181223	-0.101129	0.271139	-0.0416393	0.242617	0.0085
	40.004	1.1437	1.11339	0.589752	0.351299	0.244972	0.116991	0.076355	-0.126631	0.289434	-0.117793	0.181458	-0.108418	0.271374	-0.0418973	0.231133	0.00871
	40.104	1.14175	1.12032	0.595299	0.358222	0.250519	0.131727	0.0819016	-0.119708	0.279982	-0.110869	0.179504	-0.101964	0.268952	-0.0348178	0.229179	0.0153188
	40.204	1.14996	1.12633	0.588192	0.355957	0.262163	0.12993	0.0741689	-0.121502	0.279749	-0.112665	0.179741	-0.115007	0.265751	-0.0445824	0.229416	0.0172749
	40.304	1.14183	1.13258	0.599127	0.359239	0.254816	0.14743	0.0744801	-0.115254	0.276154	-0.106415	0.187395	-0.0970417	0.26528	-0.0417696	0.228945	0.000554
	40.404	1.14605	1.12915	0.583815	0.366895	0.258099	0.133056	0.0707302	-0.118379	0.272091	-0.10954	0.183332	-0.100635	0.25403	-0.0452071	0.218008	-0.00257
	40.504	1.16152	1.12495	0.596003	0.358953	0.258566	0.136363	0.0897923	-0.115071	0.27631	-0.106233	0.187551	-0.10889	0.265745	-0.0498686	0.236914	0.000737
	40.604	1.16097	1.12607	0.610924	0.360072	0.262238	0.137483	0.0819016	-0.113952	0.279982	-0.105583	0.191223	-0.107458	0.280669	-0.0482802	0.233086	0.00186
	40.704	1.14753	1.12456	0.605144	0.3595	0.2488	0.136441	0.0804958	-0.114993	0.285608	-0.117874	0.185598	-0.108498	0.271296	-0.0493215	0.227462	0.000503
	40.804	1.15128	1.12803	0.597019	0.384994	0.25255	0.138967	0.0837765	-0.112467	0.278107	-0.12316	0.189348	-0.106441	0.267546	-0.0475775	0.239023	0.00678
	40.904	1.13581	1.14256	0.574049	0.388275	0.2488	0.142248	0.080183	-0.109186	0.286076	-0.120192	0.185598	-0.11441	0.275045	-0.0635147	0.226992	-0.00119
	41.004	1.12831	1.14313	0.573582	0.388849	0.2488	0.142353	0.0804958	-0.108612	0.286076	-0.127117	0.185129	-0.113836	0.263796	-0.0666904	0.223555	-0.00109
	41.104	1.13042	1.14701	0.560377	0.392729	0.266691	0.134983	0.0863552	-0.104733	0.291622	-0.123238	0.179739	-0.109957	0.269653	-0.058279	0.229414	-0.000643
	41.204	1.13784	1.14771	0.56436	0.392962	0.277395	0.135686	0.101276	-0.10403	0.295136	-0.122535	0.183098	-0.097848	0.273014	-0.0503895	0.233084	6.01e-05
	41.304	1.1398	1.14842	0.566002	0.382416	0.260284	0.136389	0.09198	-0.103327	0.278028	-0.121832	0.169739	-0.104644	0.267467	-0.0571861	0.226757	0.000451
	41.404	1.14784	1.15105	0.565769	0.385515	0.260363	0.139175	0.0912762	-0.100228	0.278107	-0.118733	0.169817	-0.101546	0.267076	-0.0540872	0.215586	-0.00395
	41.504	1.15339	1.13855	0.560221	0.384266	0.262472	0.130426	0.0746365	-0.101477	0.280216	-0.119982	0.171457	-0.103264	0.257936	-0.0558053	0.217382	-0.0052
	41.604	1.14573	1.14191	0.552877	0.387624	0.277941	0.141597	0.0896358	-0.0981184	0.295372	-0.116623	0.175676	-0.103655	0.272935	-0.0636965	0.225351	-0.00184
	41.704	1.14214	1.14383	0.560378	0.389551	0.274191	0.155243	0.0746365	-0.0888481	0.284124	-0.114696	0.171926	-0.109228	0.257624	-0.0500507	0.209884	8.59e-05
	41.804	1.15706	1.14331	0.55233	0.389499	0.277395	0.143472	0.0858078	-0.0996805	0.295137	-0.114749	0.175598	-0.0975615	0.253796	-0.0504156	0.213554	-0.000435
	41.904	1.1437	1.13198	0.538502	0.389421	0.252941	0.155113	0.0836983	-0.0889784	0.278028	-0.114827	0.169739	-0.0976397	0.247467	-0.0506502	0.207695	-0.0117632
	42.004	1.14589	1.13149	0.541315	0.388928	0.269817	0.154619	0.0782299	-0.100721	0.283653	-0.11532	0.175833	-0.0986022	0.24231	-0.0619239	0.213789	-0.0122565
	42.104	1.14605	1.13537	0.552565	0.393275	0.258566	0.146779	0.0707302	-0.0968422	0.272404	-0.111441	0.175833	-0.105973	0.241999	-0.0472645	0.21332	0.00334
	42.204	1.16136	1.13672	0.556313	0.405879	0.262316	0.148134	0.0861988	-0.0837682	0.27584	-0.110087	0.187395	-0.10493	0.238249	-0.0576292	0.217538	0.0047
	42.304	1.1537	1.14058	0.544909	0.409734	0.269972	0.151988	0.0896358	-0.091634	0.276154	-0.106233	0.183176	-0.108577	0.242155	-0.0653374	0.213633	0.00824
	42.404	1.16488	1.1405	0.548424	0.409655	0.250988	0.144097	0.0744019	-0.0799936	0.272169	-0.11803	0.171692	-0.109125	0.238171	-0.0611967	0.209335	0.000659
	42.504	1.15761	1.1429	0.552565	0.412364	0.266378	0.146805	0.0899487	-0.089004	0.275841	-0.115322	0.175833	-0.109853	0.24231	-0.0584883	0.205976	0.0029
	42.604	1.16534	1.13605	0.544518	0.413015	0.269583	0.155269	0.0895576	-0.0883515	0.264357	-0.114669	0.175129	-0.10967	0.241608	-0.0500233	0.205742	-0.0077
	42.704	1.16909	1.1405	0.54483	0.417468	0.258801	0.159722	0.0779953	-0.0842129	0.264356	-0.110217	0.163879	-0.116468	0.242077	-0.0455715	0.205741	-0.00325
	42.804	1.17472	1.1392	0.550924	0.416166	0.2563	0.15842	0.0798702	-0.0930142	0.262482	-0.111519	0.162004	-0.11777	0.239889	-0.0473428	0.203398	-0.00486
	42.904	1.15956	1.13855	0.558424	0.415045	0.248489	0.1573	0.0722141	-0.0936655	0.258419	-0.112171	0.158255	-0.107015	0.22864	-0.0592435	0.200117	-0.0130132
	43.004	1.17105	1.1405	0.569284	0.405749	0.256535	0.159722	0.0719795	-0.091712	0.27006	-0.110217	0.180832	-0.112561	0.239964	-0.0576029	0.211445	-0.0115289
	43.104	1.1691	1.14058	0.544518	0.405828	0.258331	0.159488	0.0700264	-0.0916317	0.264357	-0.122325	0.152161	-0.11295	0.233797	-0.0650223	0.205742	-0.0148857
	43.204	1.17144	1.14706	0.550923	0.412312	0.264423	0.158472	0.064869	-0.085618	0.26998	-0.126623	0.169972	-0.105998	0.240044	-0.0668219	0.219647	-0.0084
	43.304	1.18284	1.14977	0.546549	0.41502	0.263802	0.16118	0.0722141	-0.0941601	0.258575	-0.112665	0.169817	-0.103603	0.232389	-0.074894	0.219179	-0.00569
	43.404	1.18659	1.15178	0.554518	0.417494	0.268332	0.163654	0.0800266	-0.0916862	0.274357	-0.110191	0.173567	-0.108629	0.243795	-0.0538273	0.215742	-0.00369
	43.504	1.18066	1.14839	0.559986	0.417235	0.274269	0.163708	0.0859642	-0.0916327	0.279512	-0.110138	0.159817	-0.108576	0.238013	-0.0728358	0.23246	-0.0148867
	43.604	1.18706	1.15063	0.543112	0.412286	0.267864	0.166259	0.080183	-0.0890802	0.266544	-0.107585	0.165598	-0.106492	0.232078	-0.0624708	0.215742	-0.0123342
	43.704	1.19253	1.14891	0.556238	0.406348	0.26177	0.171571	0.0856514	-0.0833008	0.271701	-0.101806	0.159973	-0.111963	0.226139	-0.0566914	0.229181	0.00516
	43.804	1.20417	1.14904	0.564283	0.406478	0.25466	0.160451	0.0785427	-0.0834833	0.264591	-0.109488	0.164114	-0.112144	0.22278	-0.0565611	0.23332	-0.00674
	43.904	1.20206	1.15086	0.570299	0.408301	0.272081	0.162274	0.0956516	-0.0888474	0.270294	-0.107665	0.169817	-0.110009	0.228483	-0.0547383	0.23871	-0.0124142
	44.004	1.18667	1.15183	0.573814	0.409734	0.26763	0.163707	0.0915108	-0.0880403	0.26631	-0.106702	0.16552	-0.109046	0.235749	-0.0533055	0.238945	-0.0109815
	44.104	1.19058	1.15165	0.577564	0.40127	0.259817	0.162743	0.0835419	-0.09619	0.26959	-0.118601	0.16177	-0.109227	0.227935	-0.0542684	0.242226	-0.0116315
	44.204	1.1905	1.15615	0.566237	0.405775	0.244893	0.159748	0.0840886	-0.0843427	0.258732	-0.114098	0.16216	-0.104723	0.220826	-0.0572643	0.231367	-0.0076
	44.304	1.18714	1.15638	0.574284	0.406322	0.248409	0.159826	0.0876045	-0.102858	0.262091	-0.105738	0.165363	-0.104488	0.224499	-0.0567175	0.235039	-0.0182992
	44.404	1.20589	1.15037	0.585377	0.407806	0.244349	0.150061	0.0877609	-0.101374	0.26631	-0.104254	0.154114	-0.102692	0.22403	-0.055233	0.23457	-0.0168152
	44.504	1.19847	1.15167	0.569986	0.409111	0.236925	0.151365	0.0803394	-0.100069	0.266388	-0.102949	0.154192	-0.101856	0.220671	-0.0539285	0.230898	-0.0155107
	44.604	1.20464	1.15761	0.580378	0.415514	0.246691	0.157769	0.0976048	-0.0936659	0.27631	-0.096546	0.164114	-0.106703	0.230277	-0.0475252	0.23332	-0.00942
	44.704	1.21409	1.14566	0.597642	0.414811	0.260363	0.156753	0.103464	-0.0943695	0.281543	-0.0972487	0.169504	-0.107406	0.228483	-0.0486971	0.238553	-0.025436
	44.804	1.21784	1.14256	0.612644	0.411243	0.248489	0.146154	0.0917454	-0.0974674	0.274357	-0.100347	0.165598	-0.110504	0.235983	-0.0630454	0.235273	-0.0285333
	44.904	1.21277	1.14443	0.599909	0.401869	0.246847	0.14756	0.0976048	-0.0955924	0.280216	-0.0984725	0.160208	-0.0973796	0.230593	-0.0611705	0.24082	-0.0188465
	45.004	1.22738	1.14943	0.615143	0.406866	0.250362	0.141308	0.0975266	-0.0909081	0.283888	-0.101288	0.163879	-0.103632	0.234263	-0.0561734	0.236992	-0.0216618
	45.104	1.23815	1.14318	0.632643	0.40062	0.256302	0.135061	0.0995579	-0.116372	0.293575	-0.107533	0.17388	-0.11019	0.251761	-0.0624185	0.246523	-0.0283762
	45.204	1.23769	1.14769	0.625301	0.405124	0.2488	0.139566	0.0997143	-0.100619	0.286077	-0.10303	0.17341	-0.113187	0.243795	-0.0579153	0.246993	-0.0273104
	45.304	1.24917	1.14612	0.640064	0.403874	0.264034	0.138316	0.103073	-0.113118	0.289591	-0.10428	0.177395	-0.106623	0.24778	-0.059478	0.250195	-0.0285594
	45.404	1.25331	1.14037	0.640299	0.405619	0.264269	0.140061	0.103151	-0.111374	0.289982	-0.102848	0.177473	-0.104879	0.247702	-0.0652331	0.250898	-0.0268153
	45.504	1.26644	1.13485	0.642174	0.400571	0.285364	0.134543	0.0978394	-0.116735	0.306856	-0.115396	0.175598	-0.109927	0.249888	-0.077781	0.256054	-0.0313943
	45.604	1.25902	1.13084	0.642252	0.407806	0.277941	0.130529	0.109324	-0.128717	0.295685	-0.107847	0.175676	-0.103161	0.249655	-0.0633583	0.244883	-0.0211906
	45.704	1.25738	1.13269	0.636551	0.397624	0.291612	0.132378	0.103463	-0.126869	0.297796	-0.0988113	0.177785	-0.112562	0.255983	-0.0616657	0.258243	-0.0227793
	45.804	1.27636	1.13073	0.632252	0.39989	0.306692	0.130112	0.110573	-0.128822	0.305216	-0.108264	0.192551	-0.114514	0.262936	-0.0822117	0.254414	-0.0247317
	45.904	1.26644	1.1312	0.622955	0.400358	0.289581	0.123081	0.0900269	-0.128353	0.303419	-0.107796	0.171379	-0.114359	0.241764	-0.0704935	0.252304	-0.0242632
	46.004	1.26714	1.12626	0.63069	0.395413	0.297161	0.118136	0.0897923	-0.133768	0.303341	-0.11321	0.164114	-0.115085	0.246218	-0.0871578	0.245039	-0.0292087
	46.104	1.27612	1.13214	0.640299	0.401296	0.299425	0.124019	0.0995579	-0.138663	0.30545	-0.118106	0.173723	-0.1092	0.255355	-0.0695541	0.254648	-0.0311363
	46.204	1.27652	1.13779	0.643969	0.406947	0.306537	0.129201	0.0913556	-0.122234	0.305214	-0.101207	0.17349	-0.10402	0.243875	-0.0560924	0.253943	-0.0254873
	46.304	1.26667	1.13732	0.642721	0.406478	0.278097	0.117952	0.0785427	-0.133952	0.295372	-0.101676	0.175833	-0.115739	0.242311	-0.0565611	0.23332	-0.025956
	46.404	1.27823	1.13654	0.66116	0.393978	0.288879	0.127951	0.101198	-0.134733	0.295372	-0.102457	0.187082	-0.11652	0.253248	-0.0578116	0.256289	-0.0267371
	46.504	1.27105	1.13865	0.650221	0.395618	0.282003	0.11881	0.0936985	-0.132624	0.288029	-0.100348	0.17927	-0.114411	0.237938	-0.0669521	0.248632	-0.0246281
	46.604	1.27659	1.14045	0.655924	0.378354	0.286926	0.132327	0.0998707	-0.130827	0.293732	-0.11027	0.173723	-0.112614	0.232388	-0.0651551	0.246836	-0.0231438
	46.704	1.2762	1.13797	0.655381	0.375879	0.268098	0.12954	0.0994809	-0.12158	0.293656	-0.112743	0.173646	-0.115086	0.243562	-0.0676288	0.246291	-0.0331156
	46.804	1.28066	1.14321	0.65608	0.381114	0.272238	0.127274	0.103464	-0.128066	0.297794	-0.107509	0.177473	-0.110165	0.243952	-0.0623944	0.246992	-0.0275694
	46.904	1.28034	1.14514	0.659519	0.383041	0.27177	0.129201	0.103464	-0.126139	0.297794	-0.105582	0.181692	-0.115738	0.236452	-0.0604673	0.258398	-0.0181433
	47.004	1.28456	1.14756	0.65983	0.385461	0.275988	0.131153	0.0956516	-0.123719	0.301231	-0.0914426	0.185442	-0.113318	0.239732	-0.0580468	0.254179	-0.0157227
	47.104	1.28628	1.14451	0.653893	0.381947	0.277395	0.116858	0.101276	-0.134577	0.295607	-0.106207	0.187317	-0.116363	0.230358	-0.0689047	0.244804	-0.0187681
	47.204	1.29402	1.14514	0.653663	0.371322	0.266849	0.117483	0.0977628	-0.13395	0.307094	-0.106051	0.187084	-0.115737	0.242313	-0.068749	0.245042	-0.0181419
	47.304	1.29191	1.14959	0.648111	0.375775	0.283333	0.121936	0.107214	-0.129499	0.289825	-0.112847	0.181536	-0.111754	0.247702	-0.0755454	0.258554	-0.0140025
	47.404	1.29409	1.13928	0.649519	0.377181	0.285675	0.123342	0.0975266	-0.128562	0.2917	-0.111441	0.191223	-0.121598	0.242077	-0.0741392	0.260117	-0.0318151
	47.504	1.30386	1.1424	0.640064	0.380305	0.287004	0.126152	0.0991669	-0.136219	0.293028	-0.108318	0.19302	-0.118475	0.243873	-0.0827349	0.254414	-0.028692
	47.604	1.29792	1.15152	0.622566	0.377702	0.266378	0.11605	0.0897923	-0.128041	0.272404	-0.11092	0.183645	-0.121077	0.242314	-0.0853372	0.256289	-0.0312943
	47.704	1.30363	1.13928	0.632018	0.377181	0.2838	0.115529	0.0839329	-0.15106	0.278105	-0.111441	0.189348	-0.121597	0.259733	-0.0861708	0.250741	-0.0322838
	47.804	1.28042	1.14157	0.616783	0.379004	0.287161	0.116883	0.09198	-0.138458	0.274122	-0.109618	0.185364	-0.119774	0.25528	-0.0918477	0.246288	-0.0417103
	47.904	1.28261	1.15558	0.611158	0.381765	0.282003	0.108394	0.085886	-0.146477	0.268497	-0.106858	0.179426	-0.117014	0.238405	-0.0895563	0.241133	-0.0389505
	48.004	1.30011	1.15805	0.620222	0.384239	0.291534	0.118681	0.0916672	-0.133223	0.278028	-0.104697	0.18177	-0.11501	0.259339	-0.0986445	0.250351	-0.0367892
	48.104	1.31144	1.15881	0.609049	0.384994	0.303331	0.119436	0.0954952	-0.143717	0.278107	-0.111441	0.189348	-0.125816	0.251451	-0.105389	0.250742	-0.0432205
	48.204	1.30355	1.16032	0.6085	0.38666	0.302472	0.121102	0.0838535	-0.142051	0.289432	-0.109931	0.188956	-0.131337	0.247935	-0.10341	0.250192	-0.033742
	48.304	1.29792	1.14972	0.591627	0.379812	0.278097	0.114253	0.0819798	-0.156712	0.27631	-0.12053	0.175833	-0.130685	0.241999	-0.102759	0.233007	-0.0330895
	48.404	1.29784	1.15534	0.583424	0.385436	0.277706	0.131128	0.0781517	-0.151087	0.275919	-0.103186	0.175442	-0.125062	0.233639	-0.0971342	0.225117	-0.0277792
	48.504	1.29745	1.15151	0.59116	0.381608	0.27763	0.11605	0.0977612	-0.154916	0.27631	-0.107015	0.175833	-0.12889	0.234499	-0.0897132	0.225508	-0.0387946
	48.604	1.2862	1.15949	0.583815	0.377859	0.258566	0.1123	0.0897923	-0.158664	0.275841	-0.111232	0.176146	-0.120919	0.234499	-0.10471	0.225039	-0.0353553
	48.704	1.28066	1.16524	0.596865	0.383614	0.27552	0.117586	0.0954952	-0.15291	0.270296	-0.116728	0.189348	-0.115635	0.239733	-0.098957	0.231212	-0.0367886
	48.804	1.29042	1.15428	0.591627	0.384369	0.270285	0.107092	0.0977612	-0.152155	0.27631	-0.115972	0.195364	-0.126128	0.234499	-0.0982017	0.236914	-0.036658
	48.904	1.29769	1.15797	0.603111	0.376348	0.27005	0.118289	0.101276	-0.148457	0.276075	-0.112275	0.195129	-0.122431	0.241764	-0.0945039	0.236523	-0.0326486
	49.004	1.29597	1.15751	0.601082	0.37588	0.279583	0.110322	0.0997143	-0.148925	0.274044	-0.112742	0.193411	-0.123212	0.232546	-0.087472	0.223555	-0.0331163
	49.104	1.29573	1.15927	0.604597	0.37765	0.275909	0.112092	0.0993233	-0.147156	0.26631	-0.110974	0.185364	-0.12113	0.232311	-0.101485	0.223007	-0.0313475
	49.204	1.28214	1.15612	0.587096	0.386218	0.269661	0.108472	0.0936985	-0.150305	0.260527	-0.114436	0.179583	-0.124279	0.226061	-0.108072	0.209725	-0.0344967
	49.304	1.27792	1.1587	0.583815	0.388796	0.266378	0.0998001	0.0897923	-0.147728	0.256779	-0.119358	0.175833	-0.121704	0.22278	-0.105494	0.217226	-0.0319208
	49.404	1.27847	1.14646	0.595299	0.384369	0.277863	0.0953733	0.101433	-0.163874	0.268263	-0.135973	0.187317	-0.126129	0.234264	-0.10992	0.217461	-0.0363463
	49.504	1.27253	1.15526	0.577955	0.392701	0.283957	0.103705	0.0956516	-0.144292	0.262169	-0.138891	0.181379	-0.117797	0.228328	-0.101589	0.211836	-0.0280145
	49.604	1.28058	1.16467	0.596785	0.390853	0.291067	0.101858	0.102917	-0.157387	0.258497	-0.140736	0.18927	-0.120112	0.228403	-0.103434	0.218632	-0.0303293
	49.704	1.27449	1.1711	0.57991	0.397286	0.274193	0.10829	0.0858877	-0.162677	0.252874	-0.133837	0.175834	-0.132745	0.230125	-0.0970039	0.194259	-0.0351493
	49.804	1.2748	1.15683	0.579908	0.394734	0.273724	0.105738	0.0860424	-0.153509	0.260685	-0.125608	0.183645	-0.135295	0.218874	-0.0995559	0.194258	-0.0376996
	49.904	1.288	1.15998	0.585144	0.397884	0.279583	0.108889	0.0959644	-0.162077	0.266388	-0.133707	0.189661	-0.132145	0.235983	-0.0967178	0.199492	-0.0223617
	50.004	1.28261	1.16011	0.587721	0.398015	0.274504	0.108707	0.105417	-0.149758	0.268497	-0.141389	0.19927	-0.132014	0.230123	-0.104556	0.198164	-0.0109814
	50.104	1.29042	1.17373	0.587564	0.399915	0.281067	0.103107	0.104948	-0.148327	0.28006	-0.139489	0.199114	-0.130114	0.218718	-0.102187	0.198008	-0.00955
	50.204	1.29597	1.1743	0.581862	0.400802	0.276143	0.10368	0.0956509	-0.147753	0.270138	-0.138915	0.201223	-0.141259	0.220826	-0.101613	0.192305	-0.0197568
	50.304	1.288	1.16448	0.585768	0.410202	0.279583	0.105582	0.0997143	-0.145853	0.266544	-0.148733	0.20513	-0.139359	0.232546	-0.111431	0.203711	-0.00661
	50.404	1.27691	1.16136	0.585768	0.407077	0.280519	0.102456	0.0995579	-0.148978	0.277794	-0.151389	0.204817	-0.142483	0.243952	-0.115025	0.196211	-0.0102011
	50.504	1.29402	1.1635	0.603189	0.409215	0.305441	0.104125	0.105574	-0.14684	0.272404	-0.138002	0.203489	-0.140346	0.24231	-0.112418	0.20207	-0.019313
	50.604	1.28964	1.17039	0.602566	0.416113	0.308411	0.100243	0.108854	-0.139943	0.275841	-0.131104	0.214426	-0.133449	0.245278	-0.105521	0.205507	-0.0124159
	50.704	1.26699	1.16649	0.583817	0.400489	0.297163	0.107587	0.109482	-0.15166	0.264594	-0.135009	0.202865	-0.137666	0.222782	-0.109739	0.193791	-0.0158514
	50.804	1.27839	1.16534	0.59944	0.41153	0.289816	0.10691	0.11323	-0.152806	0.268497	-0.143499	0.19927	-0.145843	0.226217	-0.117915	0.198164	-0.00575
	50.904	1.28245	1.1548	0.618347	0.411765	0.293566	0.106675	0.11323	-0.163822	0.28006	-0.143264	0.210833	-0.146077	0.238249	-0.117681	0.209726	-0.0167631
	51.004	1.27433	1.17266	0.614908	0.418534	0.289192	0.102508	0.113073	-0.168458	0.275841	-0.14837	0.206926	-0.150245	0.234031	-0.110598	0.20582	-0.00187
	51.104	1.263	1.16191	0.610924	0.41153	0.273956	0.103003	0.10487	-0.167962	0.264357	-0.159123	0.202942	-0.149749	0.230359	-0.110103	0.201836	-0.00137
	51.204	1.27402	1.16271	0.610692	0.412338	0.285442	0.103811	0.0976048	-0.167154	0.264592	-0.158316	0.203176	-0.148941	0.230124	-0.110078	0.202071	-0.000564
	51.304	1.25933	1.16524	0.615065	0.414864	0.277786	0.106337	0.0899487	-0.164629	0.268497	-0.15579	0.207083	-0.146728	0.222467	-0.126301	0.205664	-0.00585
	51.404	1.27433	1.16691	0.618504	0.416062	0.282003	0.107535	0.105417	-0.162962	0.272404	-0.154592	0.21052	-0.15303	0.218874	-0.125103	0.20207	-0.00465
	51.504	1.26495	1.17574	0.632408	0.413956	0.299347	0.105116	0.0990105	-0.154131	0.278028	-0.157011	0.204895	-0.167167	0.236216	-0.127991	0.207226	-0.00707
	51.604	1.27644	1.17563	0.632643	0.429161	0.311144	0.112508	0.0997143	-0.146427	0.277794	-0.149307	0.20513	-0.148214	0.243795	-0.123254	0.196211	0.000632
	51.704	1.26894	1.17313	0.632178	0.42713	0.307083	0.102509	0.103464	-0.149394	0.267016	-0.151806	0.197317	-0.161961	0.232546	-0.114973	0.196213	-0.00187
	51.804	1.28425	1.17764	0.640455	0.442885	0.307394	0.107014	0.10737	-0.15567	0.285606	-0.159019	0.205599	-0.157457	0.240046	-0.12203	0.211367	0.00264
	51.904	1.28245	1.17956	0.645691	0.444812	0.324348	0.108941	0.101511	-0.154212	0.28006	-0.157092	0.222082	-0.155999	0.238249	-0.127603	0.217539	0.00457
	52.004	1.27472	1.16995	0.630455	0.435203	0.308645	0.111051	0.100964	-0.159914	0.276075	-0.154982	0.206848	-0.165139	0.245515	-0.12518	0.213554	0.00668
	52.104	1.28035	1.17373	0.636549	0.438978	0.291769	0.114826	0.0844021	-0.156139	0.278263	-0.151207	0.189505	-0.149644	0.228641	-0.114217	0.20793	0.0104508
	52.204	1.2823	1.17534	0.658032	0.44028	0.313252	0.116128	0.113228	-0.154836	0.288027	-0.149905	0.199268	-0.148342	0.246216	-0.120415	0.217381	0.0112845
	52.304	1.28214	1.18646	0.657097	0.444213	0.31263	0.119591	0.11323	-0.162624	0.287872	-0.153785	0.199114	-0.144723	0.246061	-0.124296	0.209726	0.0117787
	52.404	1.28433	1.17982	0.651939	0.445229	0.311066	0.108889	0.118855	-0.162077	0.289747	-0.153551	0.200989	-0.151676	0.259186	-0.116405	0.22332	0.0123253
	52.504	1.29597	1.17907	0.65608	0.456038	0.326925	0.108449	0.118776	-0.162204	0.293888	-0.161178	0.20513	-0.163835	0.251763	-0.127626	0.227461	0.0118852
	52.604	1.28792	1.18675	0.655378	0.463717	0.326691	0.116128	0.0993233	-0.154837	0.293184	-0.145998	0.204895	-0.144436	0.251843	-0.108696	0.227226	0.0195654
	52.704	1.28238	1.18902	0.646081	0.466296	0.343801	0.118706	0.101433	-0.152259	0.276077	-0.14342	0.199036	-0.141858	0.245514	-0.113931	0.221368	0.0218307
	52.804	1.29386	1.18284	0.661316	0.467624	0.336535	0.120035	0.108854	-0.150931	0.291779	-0.153811	0.20302	-0.140999	0.249968	-0.113072	0.213633	0.00785
	52.904	1.28183	1.17368	0.646315	0.470176	0.34013	0.122587	0.0936985	-0.14791	0.287716	-0.151572	0.187551	-0.142197	0.245905	-0.1213	0.221601	0.0107111
	53.004	1.27417	1.16917	0.66194	0.457391	0.356222	0.118083	0.0977612	-0.152883	0.284122	-0.163263	0.191458	-0.154201	0.241841	-0.115024	0.225508	0.0137069
	53.104	1.27214	1.17123	0.666941	0.448666	0.368723	0.120139	0.103073	-0.150825	0.30131	-0.161518	0.196926	-0.152143	0.236059	-0.116403	0.230976	0.0157647
	53.204	1.25136	1.17691	0.658038	0.465124	0.332319	0.125816	0.0933869	-0.14515	0.280221	-0.155842	0.17974	-0.146468	0.226375	-0.11854	0.221606	0.0214397
	53.304	1.27058	1.17576	0.668972	0.453197	0.340286	0.125139	0.105417	-0.145827	0.303654	-0.15652	0.191458	-0.147145	0.242311	-0.119217	0.232851	0.0207625
	53.404	1.26277	1.16331	0.669752	0.451999	0.344503	0.123472	0.105574	-0.147025	0.303185	-0.157717	0.191927	-0.148343	0.241842	-0.120415	0.221601	0.0195651
	53.504	1.27011	1.16402	0.677097	0.452703	0.351849	0.112926	0.112917	-0.154133	0.299747	-0.169045	0.21052	-0.148108	0.238403	-0.111899	0.229414	0.0202692
	53.604	1.25089	1.15805	0.665689	0.458457	0.351379	0.11868	0.0935421	-0.148379	0.299278	-0.170477	0.199114	-0.153603	0.246061	-0.106144	0.228945	0.0260234
	53.704	1.25331	1.1581	0.67905	0.45851	0.345987	0.11842	0.096119	-0.148327	0.3017	-0.162926	0.201222	-0.153551	0.248169	-0.106092	0.223554	0.0260755
	53.804	1.25472	1.158	0.673424	0.446687	0.347395	0.111129	0.120495	-0.148431	0.307325	-0.16303	0.195129	-0.153655	0.253796	-0.114009	0.229179	0.0259718
	53.904	1.25691	1.16019	0.671238	0.448874	0.349895	0.120503	0.111746	-0.146243	0.305138	-0.160842	0.193411	-0.151468	0.263483	-0.111822	0.227461	0.0281588
	54.004	1.27089	1.16053	0.677097	0.448745	0.35216	0.112874	0.124479	-0.158091	0.299591	-0.160972	0.199114	-0.151597	0.261685	-0.111951	0.233164	0.0280295
	54.104	1.2823	1.17446	0.681784	0.451895	0.351536	0.116024	0.117136	-0.154943	0.299747	-0.165636	0.19927	-0.148448	0.261374	-0.109272	0.241133	0.031178
	54.204	1.28581	1.14964	0.699984	0.445671	0.343487	0.1098	0.124869	-0.160695	0.311228	-0.17092	0.210283	-0.154513	0.269419	-0.126275	0.252613	0.0254264
	54.304	1.27644	1.15607	0.695143	0.440853	0.330364	0.0976392	0.122995	-0.153795	0.317326	-0.153238	0.19388	-0.156053	0.263796	-0.119842	0.246992	0.0393552
	54.404	1.28409	1.15237	0.702799	0.437155	0.33802	0.105191	0.126902	-0.146243	0.324669	-0.168655	0.212317	-0.170999	0.270983	-0.12354	0.254648	0.0203463
	54.504	1.27894	1.15795	0.704206	0.442414	0.347708	0.110762	0.132526	-0.14036	0.319044	-0.163084	0.202942	-0.165428	0.261608	-0.117969	0.256523	0.0259174
	54.604	1.29792	1.15667	0.69319	0.433484	0.33638	0.0973009	0.129324	-0.142414	0.319279	-0.164826	0.203176	-0.16717	0.273249	-0.119711	0.256758	0.0241754
	54.704	1.29792	1.16917	0.70491	0.442234	0.34013	0.110269	0.140261	-0.141164	0.327092	-0.171389	0.203176	-0.166232	0.265749	-0.118775	0.257072	0.0254259
	54.804	1.31355	1.16201	0.708347	0.438978	0.344503	0.114826	0.136667	-0.136608	0.330528	-0.166832	0.19927	-0.169176	0.277468	-0.121405	0.260351	0.0299817
	54.904	1.31902	1.16196	0.713816	0.438926	0.357004	0.114305	0.138386	-0.148379	0.324747	-0.178603	0.212551	-0.169228	0.282936	-0.11427	0.25832	0.0302424
	55.004	1.31581	1.15946	0.698738	0.44424	0.345989	0.101026	0.146433	-0.150877	0.321232	-0.181101	0.208723	-0.171726	0.278953	-0.124268	0.254805	0.0349311
	55.104	1.31089	1.15612	0.691002	0.448717	0.334036	0.116753	0.145885	-0.145931	0.320997	-0.176624	0.200989	-0.167249	0.267468	-0.119791	0.254883	0.0319084
	55.204	1.30253	1.15615	0.700773	0.440931	0.340521	0.104592	0.133152	-0.146372	0.319047	-0.176597	0.199505	-0.167221	0.27739	-0.112421	0.260589	0.0319365
	55.304	1.32308	1.16172	0.699127	0.446661	0.341379	0.110321	0.154011	-0.141113	0.317091	-0.171337	0.200989	-0.161963	0.279186	-0.11841	0.262383	0.0371952
	55.404	1.31761	1.16917	0.712564	0.457858	0.324505	0.110269	0.14823	-0.141165	0.31131	-0.171389	0.195208	-0.162484	0.273405	-0.126275	0.256601	0.0371431
	55.504	1.32722	1.1692	0.722486	0.465699	0.318645	0.109984	0.157839	-0.140824	0.313107	-0.171361	0.197317	-0.173705	0.275514	-0.118434	0.258711	0.0254526
	55.604	1.31527	1.17514	0.721472	0.471165	0.318098	0.0967014	0.158073	-0.1352	0.305372	-0.165424	0.197083	-0.168238	0.27528	-0.12031	0.258476	0.0317021
	55.704	1.30191	1.16818	0.708581	0.4564	0.304739	0.100998	0.155651	-0.130906	0.299514	-0.161129	0.190754	-0.175193	0.268951	-0.116014	0.252618	0.0431835
	55.804	1.31355	1.17631	0.731785	0.461088	0.30513	0.0978731	0.160105	-0.13403	0.303654	-0.175973	0.171926	-0.166598	0.273561	-0.111327	0.257071	0.0325602
	55.904	1.31988	1.17771	0.726393	0.454681	0.314739	0.0992794	0.166121	-0.144342	0.309044	-0.174566	0.177786	-0.165504	0.279421	-0.117733	0.27043	0.0264664
	56.004	1.32683	1.17829	0.741159	0.455255	0.318254	0.0998527	0.181198	-0.143769	0.300997	-0.173993	0.180988	-0.172431	0.282622	-0.109347	0.273945	0.0345394
	56.104	1.31699	1.18047	0.732252	0.457129	0.304974	0.101727	0.167604	-0.141895	0.284122	-0.172588	0.164114	-0.170556	0.265752	-0.107473	0.264257	0.0364139
	56.204	1.3005	1.18933	0.744987	0.458171	0.299112	0.103081	0.165806	-0.140071	0.289825	-0.182014	0.169815	-0.169671	0.270981	-0.0947126	0.262461	0.037768
	56.304	1.32917	1.18146	0.736158	0.4389	0.320599	0.103029	0.179792	-0.136686	0.30756	-0.171286	0.175833	-0.17316	0.265749	-0.113983	0.268476	0.0374035
	56.404	1.32948	1.18227	0.755222	0.451426	0.31716	0.103368	0.191355	-0.135879	0.30756	-0.18954	0.168333	-0.172666	0.265749	-0.113176	0.268476	0.0189922
	56.504	1.3348	1.18284	0.753035	0.440281	0.326691	0.0926916	0.188854	-0.135305	0.317091	-0.188967	0.185364	-0.187404	0.274964	-0.101352	0.277538	0.0195658
	56.604	1.32917	1.18545	0.747566	0.442884	0.332317	0.0952945	0.183542	-0.144421	0.311466	-0.186363	0.179426	-0.177458	0.269657	-0.109999	0.260664	0.0221689
	56.704	1.32089	1.18618	0.747411	0.443614	0.340597	0.0960242	0.183699	-0.143691	0.310998	-0.185634	0.172239	-0.187978	0.261843	-0.120988	0.260665	0.0228987
	56.804	1.31355	1.1756	0.739285	0.444759	0.355755	0.09717	0.187136	-0.142546	0.303654	-0.184488	0.183332	-0.186833	0.265749	-0.119842	0.26457	0.0240435
	56.904	1.31925	1.17409	0.737955	0.44278	0.361614	0.0951908	0.185339	-0.152025	0.316856	-0.197717	0.181536	-0.188812	0.271452	-0.121352	0.278086	0.0220649
	57.004	1.30745	1.18886	0.745222	0.446297	0.349661	0.0987076	0.169792	-0.141008	0.305372	-0.182951	0.165833	-0.185295	0.267469	-0.106586	0.273788	0.0255817
	57.104	1.30784	1.19331	0.7528	0.43903	0.349739	0.102847	0.18112	-0.136556	0.30545	-0.178498	0.177629	-0.180842	0.267076	-0.102134	0.266367	0.0300341
	57.204	1.31136	1.18284	0.741315	0.44028	0.334503	0.09691	0.16573	-0.147024	0.300996	-0.177249	0.161926	-0.179592	0.251842	-0.100884	0.262382	0.0234717
	57.304	1.31011	1.18422	0.747877	0.441661	0.340286	0.10579	0.163698	-0.145175	0.288029	-0.175868	0.160208	-0.178525	0.250124	-0.107316	0.260664	0.0248522
	57.404	1.31745	1.17894	0.75491	0.444187	0.351849	0.108316	0.152292	-0.1314	0.284122	-0.181155	0.156301	-0.183499	0.246218	-0.10479	0.256289	0.0273776
	57.504	1.31699	1.18154	0.751316	0.446321	0.367474	0.110607	0.156355	-0.128796	0.291935	-0.178551	0.164114	-0.169176	0.254028	-0.102186	0.252851	0.0295123
	57.604	1.29402	1.18258	0.739597	0.43627	0.355442	0.103836	0.167917	-0.139785	0.303341	-0.177821	0.164114	-0.180165	0.253561	-0.101457	0.264257	0.0189922
	57.704	1.30589	1.19243	0.763032	0.449864	0.367316	0.10618	0.167446	-0.13713	0.295682	-0.175478	0.175675	-0.166573	0.253872	-0.0995825	0.268317	0.00962
	57.804	1.32113	1.18943	0.758894	0.446869	0.363489	0.103186	0.15612	-0.140436	0.30295	-0.17816	0.163879	-0.180816	0.249889	-0.113827	0.252617	0.00662
	57.904	1.3155	1.19068	0.753269	0.448119	0.369738	0.104436	0.162058	-0.139186	0.286076	-0.181129	0.158255	-0.179567	0.243952	-0.112577	0.246992	0.00787
	58.004	1.3212	1.19165	0.766941	0.448615	0.383099	0.104931	0.175261	-0.138691	0.291779	-0.180633	0.163958	-0.179071	0.242153	-0.112081	0.264414	0.00837
	58.104	1.3155	1.20529	0.760612	0.451478	0.385052	0.107325	0.17737	-0.135357	0.293419	-0.178081	0.17388	-0.176206	0.244264	-0.101717	0.254335	0.0112327
	58.204	1.31847	1.19917	0.764672	0.456139	0.388489	0.101206	0.173307	-0.118978	0.285603	-0.180452	0.177317	-0.171077	0.247702	-0.104087	0.246519	0.0163616
	58.304	1.29597	1.18706	0.753269	0.44403	0.377396	0.100347	0.157839	-0.119837	0.274357	-0.180998	0.166067	-0.171938	0.236452	-0.104946	0.234804	0.0155015
	58.404	1.29597	1.19456	0.753269	0.432468	0.389425	0.0965971	0.150339	-0.123587	0.274044	-0.185061	0.166067	-0.175686	0.244265	-0.109166	0.235273	3.38e-05
	58.504	1.29206	1.19386	0.764675	0.431764	0.392864	0.0958937	0.162214	-0.124291	0.270451	-0.186077	0.169973	-0.17639	0.24817	-0.121119	0.238867	-0.00067
	58.604	1.29238	1.19464	0.757643	0.432546	0.400677	0.0966757	0.173777	-0.123507	0.278263	-0.192481	0.169504	-0.175607	0.248171	-0.120335	0.23918	-0.0077
	58.704	1.30573	1.19128	0.774755	0.436999	0.406693	0.100816	0.167604	-0.119055	0.283655	-0.18053	0.164114	-0.182873	0.25403	-0.115884	0.245041	-0.00325
	58.804	1.30378	1.19415	0.788582	0.439551	0.416302	0.0958678	0.173933	-0.116504	0.27795	-0.177978	0.169973	-0.180322	0.25989	-0.113645	0.250898	-0.000696
	58.904	1.30363	1.20107	0.7878	0.439448	0.423645	0.0952951	0.165808	-0.117077	0.270294	-0.178551	0.169817	-0.180895	0.259733	-0.109686	0.250273	-0.00127
	59.004	1.29964	1.1886	0.772722	0.449474	0.412161	0.0940723	0.16151	-0.1183	0.26631	-0.191492	0.177551	-0.182587	0.266999	-0.103722	0.235039	-0.00249
	59.104	1.29042	1.20558	0.78616	0.443483	0.402317	0.111519	0.164011	-0.112571	0.268028	-0.185764	0.179426	-0.176389	0.257623	-0.105493	0.248632	0.00324
	59.204	1.30159	1.20698	0.770611	0.44489	0.390676	0.112456	0.171745	-0.122414	0.256542	-0.184358	0.171692	-0.174983	0.249889	-0.104087	0.241209	0.00433
	59.304	1.29597	1.20935	0.760769	0.447259	0.39677	0.111389	0.157839	-0.108796	0.250919	-0.181988	0.166067	-0.172927	0.244265	-0.102187	0.242773	-0.0008
	59.404	1.30167	1.20748	0.758972	0.444916	0.410442	0.109045	0.163855	-0.111139	0.256622	-0.184332	0.171301	-0.18277	0.257311	-0.11578	0.240976	-0.00314
	59.504	1.30355	1.22498	0.760847	0.44335	0.42341	0.115291	0.153698	-0.10458	0.258497	-0.178085	0.169739	-0.176523	0.247936	-0.109533	0.243164	-0.00862
	59.604	1.29792	1.21743	0.751472	0.435802	0.414505	0.108213	0.148542	-0.112439	0.25256	-0.185631	0.164114	-0.184069	0.242	-0.109267	0.252539	-0.0161615
	59.704	1.29777	1.22422	0.754753	0.442286	0.417942	0.125477	0.152292	-0.105955	0.256779	-0.186962	0.164114	-0.177586	0.234499	-0.102785	0.245039	-0.00968
	59.804	1.2862	1.22972	0.74366	0.448093	0.410442	0.120035	0.148073	-0.10015	0.256779	-0.181155	0.164114	-0.171781	0.23403	-0.0969779	0.245039	-0.00387
	59.904	1.29011	1.22636	0.746941	0.444733	0.422161	0.117144	0.14448	-0.115228	0.260685	-0.196233	0.16802	-0.17514	0.238405	-0.100337	0.248945	-0.00723
	60.004	1.28995	1.21683	0.735691	0.447236	0.421692	0.130584	0.152292	-0.112569	0.260059	-0.194043	0.167551	-0.17295	0.238249	-0.0981476	0.248789	-0.00504
	60.104	1.29206	1.22126	0.741238	0.459161	0.424114	0.135009	0.158152	-0.0968944	0.250919	-0.189149	0.162161	-0.168525	0.239889	-0.0941917	0.250898	-0.000617
	60.204	1.29238	1.22126	0.721551	0.459161	0.412083	0.135009	0.153933	-0.104394	0.250921	-0.1779	0.162161	-0.168525	0.22864	-0.105441	0.262149	-0.000617
	60.304	1.29597	1.22118	0.710457	0.447364	0.416769	0.13493	0.150026	-0.0969727	0.254826	-0.177978	0.166067	-0.169073	0.220514	-0.10552	0.254805	-0.00851
	60.404	1.30331	1.22105	0.725456	0.446765	0.427551	0.134331	0.14987	-0.10929	0.254356	-0.178577	0.165129	-0.180921	0.224264	-0.106118	0.254335	-0.00911
	60.504	1.29597	1.22579	0.7103	0.448068	0.423801	0.135634	0.134401	-0.107987	0.242794	-0.188992	0.14263	-0.179618	0.213018	-0.105128	0.254492	-0.0078
	60.604	1.31308	1.22717	0.719284	0.449446	0.426067	0.136544	0.136824	-0.106609	0.256779	-0.187614	0.164114	-0.17824	0.222777	-0.110468	0.256758	-0.00611
	60.704	1.29386	1.22469	0.688347	0.447442	0.426067	0.12329	0.147917	-0.116425	0.256154	-0.189618	0.164427	-0.180556	0.222624	-0.102004	0.256602	-0.0123354
	60.804	1.29644	1.20368	0.683113	0.441582	0.427551	0.11743	0.161589	-0.114473	0.247482	-0.187665	0.177317	-0.186103	0.224264	-0.111614	0.258711	-0.0106953
	60.904	1.30753	1.20498	0.686707	0.442885	0.42802	0.118733	0.146433	-0.113171	0.265919	-0.186363	0.165911	-0.184801	0.213327	-0.117811	0.266367	-0.0168933
	61.004	1.31534	1.2187	0.67905	0.433172	0.424114	0.120739	0.154245	-0.111164	0.250919	-0.192169	0.162161	-0.183264	0.220359	-0.115804	0.262148	-0.0148867
	61.104	1.32136	1.2237	0.688816	0.437702	0.433567	0.124799	0.164167	-0.106165	0.260685	-0.18717	0.171926	-0.189983	0.218871	-0.122993	0.260664	-0.0103566
	61.204	1.3255	1.23753	0.680924	0.44028	0.429426	0.116598	0.179401	-0.104057	0.264355	-0.185061	0.175598	-0.187406	0.222546	-0.120103	0.264334	-0.0155923
	61.304	1.33089	1.23415	0.686628	0.436895	0.42388	0.124462	0.181042	-0.107441	0.258497	-0.188134	0.169739	-0.19079	0.216373	-0.115988	0.258476	-0.0189762
	61.404	1.32363	1.23563	0.675144	0.438379	0.431927	0.125946	0.173464	-0.117676	0.258732	-0.17915	0.169973	-0.189306	0.216921	-0.114817	0.258711	-0.0174923
	61.504	1.33113	1.23571	0.687019	0.438459	0.439426	0.126026	0.173777	-0.117596	0.258263	-0.17907	0.170443	-0.188757	0.216921	-0.121924	0.258711	-0.0174126
	61.604	1.33698	1.23099	0.704441	0.433743	0.437473	0.133029	0.187136	-0.118406	0.253342	-0.17988	0.187082	-0.170974	0.222778	-0.115234	0.275976	-0.0221285
	61.704	1.34027	1.23053	0.70819	0.433432	0.433723	0.132248	0.191355	-0.118874	0.26834	-0.18066	0.180052	-0.183005	0.23778	-0.116327	0.272225	-0.0229095
	61.804	1.32527	1.23636	0.700691	0.443015	0.426535	0.130582	0.191355	-0.11304	0.264591	-0.193576	0.187551	-0.184669	0.22278	-0.125181	0.256758	-0.024574
	61.904	1.33636	1.24198	0.704285	0.440359	0.43763	0.135738	0.198698	-0.107884	0.275684	-0.17717	0.187395	-0.179515	0.222624	-0.112837	0.256601	-0.0194193
	62.004	1.32722	1.25774	0.714207	0.444862	0.459427	0.140242	0.181589	-0.115099	0.266232	-0.180479	0.189505	-0.175011	0.224733	-0.11552	0.258242	-0.0149154
	62.104	1.32667	1.25516	0.713659	0.442286	0.458567	0.137665	0.188854	-0.117675	0.258497	-0.194461	0.18927	-0.177117	0.224499	-0.122628	0.246758	-0.02921
	62.204	1.33066	1.2586	0.714205	0.445411	0.447706	0.129071	0.189556	-0.114551	0.25873	-0.183837	0.189034	-0.163213	0.224732	-0.126691	0.258709	-0.0260862
	62.304	1.31917	1.2656	0.713659	0.445385	0.450754	0.129046	0.200886	-0.114576	0.258497	-0.184332	0.177551	-0.174487	0.232311	-0.119686	0.258476	-0.02658
	62.404	1.32847	1.26852	0.711706	0.459395	0.437239	0.142274	0.19862	-0.108691	0.264357	-0.181884	0.175598	-0.160791	0.222233	-0.117238	0.256523	-0.0319454
	62.504	1.31503	1.27808	0.702955	0.465672	0.423801	0.129801	0.185183	-0.109915	0.262638	-0.194826	0.17388	-0.162014	0.220828	-0.117992	0.254805	-0.0331687
	62.604	1.30933	1.25589	0.727566	0.466452	0.429348	0.131051	0.191042	-0.109132	0.268185	-0.201387	0.179426	-0.161232	0.226372	-0.10596	0.260351	-0.0320735
	62.704	1.30941	1.26157	0.727645	0.472129	0.425365	0.147977	0.182996	-0.115175	0.259982	-0.184462	0.159974	-0.155556	0.218171	-0.0890355	0.252618	-0.0188981
	62.804	1.31285	1.26336	0.735144	0.462208	0.410364	0.148836	0.182995	-0.113848	0.248732	-0.183134	0.159973	-0.154229	0.20739	-0.098957	0.252617	-0.017571
	62.904	1.30964	1.27264	0.728346	0.471791	0.425755	0.135608	0.183699	-0.115827	0.248966	-0.185113	0.160208	-0.156207	0.218405	-0.112655	0.252851	-0.0195496
	63.004	1.30573	1.27459	0.751316	0.48093	0.429504	0.138029	0.191355	-0.113875	0.252872	-0.183161	0.164114	-0.154725	0.222779	-0.111016	0.256758	-0.0175976
	63.104	1.30925	1.27339	0.754519	0.472547	0.421926	0.140269	0.20237	-0.122883	0.256075	-0.196075	0.167629	-0.167169	0.226294	-0.119711	0.260273	-0.0305117
	63.204	1.31206	1.27657	0.757334	0.483223	0.412397	0.143446	0.192997	-0.119394	0.239202	-0.1929	0.158256	-0.163994	0.216923	-0.116535	0.2509	-0.027336
	63.304	1.32269	1.27659	0.75655	0.483249	0.411926	0.151285	0.185339	-0.123587	0.239044	-0.193343	0.150286	-0.163968	0.216764	-0.116509	0.250742	-0.0273104
	63.404	1.32113	1.27534	0.766394	0.481999	0.406301	0.150035	0.183464	-0.124837	0.240919	-0.205842	0.152161	-0.165218	0.230358	-0.117759	0.240898	-0.0285599
	63.504	1.32527	1.27263	0.759129	0.487102	0.414036	0.154669	0.195261	-0.127546	0.241154	-0.200739	0.152395	-0.160114	0.23028	-0.112343	0.241133	-0.0234567
	63.604	1.32558	1.27201	0.758816	0.478666	0.414349	0.135452	0.194948	-0.12817	0.241154	-0.200894	0.152864	-0.160269	0.22278	-0.105467	0.241133	-0.0236114
	63.704	1.34847	1.27277	0.767171	0.479108	0.421925	0.147457	0.202525	-0.139133	0.248729	-0.196702	0.171691	-0.148732	0.238169	-0.104712	0.248708	-0.0194178
	63.804	1.35441	1.27782	0.780144	0.476661	0.411926	0.152039	0.189245	-0.134082	0.242481	-0.192119	0.165442	-0.154932	0.232389	-0.0991909	0.242929	-0.0143677
	63.904	1.35566	1.27654	0.762331	0.463978	0.405832	0.139514	0.187214	-0.146608	0.23295	-0.204175	0.144192	-0.156207	0.234108	-0.0892175	0.244648	-0.0156434
	64.004	1.33503	1.27868	0.744987	0.473616	0.388958	0.141651	0.189402	-0.133221	0.223576	-0.190788	0.134817	-0.165789	0.224267	-0.0948926	0.235273	-0.013506
	64.104	1.33503	1.28493	0.741707	0.480332	0.395988	0.147899	0.189558	-0.134786	0.223576	-0.184541	0.134817	-0.147823	0.213015	-0.0808328	0.235273	-0.0189775
	64.204	1.3448	1.28373	0.750848	0.490385	0.383255	0.134983	0.20698	-0.135983	0.229436	-0.185738	0.140676	-0.160739	0.218874	-0.0898423	0.241134	-0.0201747
	64.304	1.35605	1.28316	0.739754	0.489812	0.37888	0.13441	0.206667	-0.148275	0.233028	-0.186311	0.13677	-0.149905	0.22278	-0.0904153	0.245039	-0.0207469
	64.404	1.33675	1.28501	0.7628	0.491661	0.378958	0.147977	0.210339	-0.146426	0.225294	-0.196181	0.136536	-0.155556	0.222076	-0.0890356	0.244804	-0.0188985
	64.504	1.33894	1.28326	0.756863	0.490231	0.373333	0.146235	0.193308	-0.15598	0.219669	-0.197923	0.13138	-0.157298	0.205204	-0.101558	0.23871	-0.0284531
	64.604	1.34659	1.29011	0.753113	0.504577	0.384895	0.153081	0.205027	-0.160384	0.215137	-0.198889	0.146379	-0.150921	0.208638	-0.0951809	0.231211	-0.021294
	64.704	1.35456	1.29032	0.756861	0.504786	0.400362	0.15329	0.216744	-0.148926	0.211855	-0.198681	0.142628	-0.161963	0.209107	-0.0949725	0.239178	-0.0253049
	64.804	1.36222	1.2892	0.74905	0.496322	0.381302	0.153108	0.224714	-0.149577	0.211857	-0.210738	0.14263	-0.162614	0.220827	-0.0956237	0.23918	-0.0259561
	64.904	1.35808	1.27719	0.748503	0.495567	0.395597	0.151884	0.235573	-0.157832	0.219278	-0.203993	0.142551	-0.163682	0.219967	-0.0963788	0.239258	-0.026711
	65.004	1.36238	1.27985	0.745144	0.498224	0.37302	0.154541	0.236277	-0.147675	0.211857	-0.201336	0.138411	-0.168524	0.209108	-0.0937218	0.250429	-0.024054
	65.104	1.36238	1.29097	0.756863	0.501531	0.36552	0.157847	0.243776	-0.144368	0.211857	-0.198029	0.130911	-0.165217	0.209108	-0.0904147	0.23918	-0.0207469
	65.204	1.37214	1.29217	0.759127	0.503197	0.382315	0.159045	0.245728	-0.15489	0.229434	-0.196363	0.133176	-0.175739	0.218873	-0.0892175	0.248631	-0.0273629
	65.304	1.38394	1.28967	0.766394	0.500228	0.36302	0.156545	0.234089	-0.157389	0.228731	-0.195426	0.140442	-0.178237	0.218639	-0.0912481	0.240898	-0.0293912
	65.404	1.38581	1.28701	0.752956	0.505385	0.357708	0.161701	0.23987	-0.152233	0.211857	-0.190269	0.134817	-0.173082	0.220514	-0.0748423	0.235273	-0.012987
	65.504	1.38581	1.29206	0.753269	0.509967	0.376926	0.166283	0.240183	-0.1589	0.211857	-0.185687	0.134504	-0.168969	0.213015	-0.0702602	0.235273	-0.0084
	65.604	1.39363	1.30204	0.752956	0.500879	0.369114	0.164539	0.236433	-0.148924	0.211857	-0.198679	0.127005	-0.181492	0.213015	-0.0793462	0.235273	-0.0213971
	65.704	1.40253	1.30652	0.746701	0.505671	0.362705	0.14605	0.253149	-0.144445	0.217321	-0.194202	0.132471	-0.184826	0.218481	-0.0748684	0.240737	-0.0169178
	65.804	1.38941	1.31167	0.740768	0.506609	0.349583	0.151207	0.243776	-0.147103	0.207951	-0.189045	0.11138	-0.179672	0.209108	-0.0618996	0.231367	-0.0117642
	65.904	1.38613	1.3079	0.733425	0.502832	0.345676	0.14743	0.23987	-0.150879	0.211544	-0.192821	0.127317	-0.183447	0.213015	-0.0656757	0.235273	-0.0155391
	66.004	1.39386	1.29803	0.733503	0.504681	0.346224	0.149279	0.239948	-0.14903	0.204279	-0.190973	0.135052	-0.181598	0.21278	-0.0635141	0.235508	-0.0254091
	66.104	1.41027	1.29993	0.727566	0.506583	0.363255	0.150712	0.241354	-0.147597	0.209747	-0.201258	0.140207	-0.180165	0.206684	-0.0623936	0.240664	-0.0239758
	66.204	1.39948	1.3131	0.739128	0.51976	0.375286	0.152639	0.234011	-0.14567	0.217403	-0.206832	0.140676	-0.177769	0.218874	-0.0604673	0.241133	-0.022049
	66.304	1.39917	1.31493	0.735847	0.521582	0.383099	0.153992	0.234011	-0.155566	0.209904	-0.197509	0.128958	-0.164697	0.218874	-0.0586445	0.232851	-0.0202268
	66.404	1.39519	1.31448	0.738894	0.52114	0.390364	0.1423	0.245964	-0.156009	0.209669	-0.197952	0.128723	-0.176858	0.218639	-0.0590871	0.229179	-0.0206693
	66.504	1.39722	1.31573	0.733894	0.52239	0.392551	0.14355	0.255339	-0.162571	0.207481	-0.207951	0.126692	-0.175608	0.216609	-0.0581498	0.22793	-0.0272316
	66.604	1.38519	1.31654	0.741394	0.511635	0.396145	0.155764	0.255339	-0.162076	0.199982	-0.196206	0.115129	-0.175113	0.212857	-0.0651542	0.242929	-0.0267364
	66.704	1.37019	1.32605	0.756396	0.52489	0.380834	0.14605	0.25159	-0.171791	0.196235	-0.194202	0.111381	-0.173109	0.20911	-0.0628369	0.238713	-0.0247321
	66.804	1.38777	1.3254	0.751472	0.516426	0.386692	0.145399	0.249636	-0.172129	0.202091	-0.202196	0.117239	-0.17376	0.22278	-0.0563011	0.23332	-0.0253834
	66.904	1.37542	1.32415	0.754597	0.515176	0.367785	0.144618	0.249479	-0.165879	0.201935	-0.192196	0.117083	-0.175009	0.222155	-0.0577074	0.225821	-0.0266328
	67.004	1.37144	1.3287	0.747643	0.520045	0.382864	0.160423	0.245808	-0.161323	0.197638	-0.187641	0.113098	-0.170454	0.206922	-0.0644014	0.232616	-0.0220774
	67.104	1.36238	1.32803	0.760769	0.526869	0.396458	0.159279	0.247683	-0.169811	0.184513	-0.188316	0.107473	-0.170816	0.213016	-0.0650763	0.215742	-0.0222831
	67.204	1.37198	1.32933	0.765688	0.528171	0.402939	0.149332	0.253384	-0.168509	0.190214	-0.187014	0.113175	-0.162014	0.218716	-0.0520558	0.221443	-0.010201
	67.304	1.37995	1.32157	0.739128	0.516504	0.422161	0.149384	0.253075	-0.167988	0.202091	-0.186962	0.112864	-0.161961	0.218874	-0.0520038	0.221601	-0.0326466
	67.404	1.37972	1.32605	0.735144	0.520984	0.433332	0.153863	0.241589	-0.163978	0.201857	-0.182483	0.101379	-0.157483	0.218639	-0.0479938	0.221367	-0.0169193
	67.504	1.39167	1.32743	0.739285	0.515021	0.433098	0.155243	0.241823	-0.162597	0.201622	-0.192508	0.102083	-0.156103	0.218874	-0.0500502	0.221601	-0.0155386
	67.604	1.40855	1.31886	0.733503	0.529422	0.427786	0.158395	0.251354	-0.159916	0.195997	-0.182171	0.10677	-0.152952	0.224184	-0.0469001	0.227226	-0.020201
	67.704	1.39175	1.32732	0.727647	0.526166	0.429739	0.155139	0.25362	-0.182233	0.190454	-0.192613	0.0899734	-0.164332	0.218483	-0.0501549	0.209964	-0.0234556
	67.804	1.40074	1.31644	0.737097	0.526999	0.431849	0.155659	0.254793	-0.1814	0.199591	-0.18428	0.0994263	-0.170996	0.216686	-0.0493215	0.231133	-0.0226199
	67.904	1.39527	1.32477	0.723972	0.523926	0.437004	0.156493	0.237917	-0.184316	0.186466	-0.183759	0.0938015	-0.162666	0.211061	-0.041301	0.225508	-0.0139763
	68.004	1.3937	1.32274	0.748816	0.529396	0.436066	0.154463	0.243542	-0.175096	0.192091	-0.185789	0.0916138	-0.164696	0.216685	-0.0395812	0.238632	-0.00851
	68.104	1.39488	1.32467	0.723738	0.531322	0.448488	0.156389	0.22987	-0.173171	0.194044	-0.195582	0.0857544	-0.16277	0.222547	-0.0489055	0.225273	-0.00658
	68.204	1.38925	1.31553	0.737176	0.529525	0.419271	0.154592	0.223623	-0.194185	0.188264	-0.197379	0.079975	-0.176285	0.216297	-0.0510145	0.219493	-0.0200956
	68.304	1.378	1.32946	0.732956	0.524395	0.41552	0.157274	0.20862	-0.184004	0.184044	-0.194696	0.0762234	-0.173601	0.201296	-0.0558319	0.215742	-0.017412
	68.404	1.38144	1.32454	0.725143	0.531192	0.408176	0.163602	0.212526	-0.177207	0.176701	-0.195712	0.0801296	-0.166806	0.204889	-0.0490352	0.219648	-0.0106174
	68.504	1.40144	1.32066	0.7178	0.515283	0.431145	0.148162	0.224245	-0.193116	0.188419	-0.199902	0.0918484	-0.170997	0.209105	-0.0649442	0.230898	-0.0148077
	68.604	1.40144	1.33128	0.7178	0.518405	0.424114	0.151285	0.224245	-0.197337	0.188419	-0.208498	0.0996609	-0.167874	0.220358	-0.0615085	0.219648	-0.0116848
	68.704	1.4012	1.33188	0.717565	0.519004	0.45138	0.151883	0.22401	-0.185488	0.188184	-0.20743	0.0994263	-0.167275	0.208874	-0.0416914	0.219413	-0.0110863
	68.804	1.39105	1.33136	0.707722	0.510671	0.460285	0.151363	0.222448	-0.186009	0.198029	-0.196702	0.0975513	-0.179513	0.214811	-0.0422121	0.217539	-0.0116054
	68.904	1.38777	1.33584	0.699909	0.503431	0.457005	0.155842	0.229637	-0.193249	0.193966	-0.203941	0.0938015	-0.175035	0.210749	-0.037733	0.213789	-0.0149402
	69.004	1.39902	1.3293	0.688347	0.504707	0.453098	0.168837	0.222292	-0.191503	0.190372	-0.210478	0.0977077	-0.173759	0.207154	-0.0364569	0.217695	-0.0136641
	69.104	1.40487	1.32743	0.671394	0.503301	0.458488	0.166648	0.228151	-0.181816	0.195763	-0.212353	0.103098	-0.175634	0.213013	-0.0383318	0.223555	-0.0272578
	69.204	1.39331	1.31868	0.682491	0.517051	0.447083	0.161649	0.228151	-0.171817	0.184517	-0.20954	0.0918484	-0.173135	0.213015	-0.035832	0.223558	-0.0242897
	69.304	1.3973	1.32665	0.690222	0.502051	0.446692	0.158368	0.239948	-0.175098	0.207716	-0.205634	0.103333	-0.176415	0.22403	-0.0391132	0.235039	-0.0163196
	69.404	1.40683	1.32938	0.681004	0.496973	0.449505	0.149384	0.237917	-0.179706	0.205528	-0.221805	0.101614	-0.173681	0.22278	-0.0366916	0.23332	-0.013586
	69.504	1.41495	1.32766	0.688347	0.494942	0.456379	0.159384	0.23823	-0.182207	0.201935	-0.216337	0.101458	-0.183525	0.222624	-0.0579411	0.233164	-0.0153043
	69.604	1.4105	1.32266	0.696081	0.493691	0.452864	0.153914	0.245028	-0.183144	0.19795	-0.217587	0.0971603	-0.185244	0.218328	-0.0479413	0.228867	-0.00937
	69.704	1.4112	1.33657	0.695849	0.496661	0.44138	0.156258	0.23448	-0.1808	0.197874	-0.222274	0.0898952	-0.193837	0.218874	-0.0565351	0.221604	-0.0142105
	69.804	1.41824	1.33055	0.696003	0.494239	0.460442	0.150868	0.253073	-0.179004	0.209591	-0.209697	0.0977077	-0.19204	0.225904	-0.0547382	0.229101	-0.0124138
	69.904	1.41113	1.33974	0.688425	0.495306	0.440989	0.171467	0.233932	-0.177154	0.202013	-0.219097	0.0976295	-0.19066	0.207077	-0.0646075	0.221054	-0.0107211
	70.004	1.41675	1.33061	0.686394	0.48648	0.442863	0.17014	0.232058	-0.17895	0.200138	-0.220893	0.0957546	-0.191987	0.205203	-0.0551536	0.20793	-0.00455
	70.104	1.4205	1.3348	0.68655	0.490358	0.444113	0.174019	0.232058	-0.174759	0.219669	-0.217015	0.118879	-0.188109	0.216917	-0.0508063	0.219648	-0.00067
	70.204	1.41316	1.34112	0.686082	0.481374	0.463177	0.161128	0.232058	-0.18015	0.219201	-0.218186	0.11138	-0.200999	0.22817	-0.0522905	0.219649	-0.00184
	70.304	1.42448	1.32855	0.690535	0.480359	0.474192	0.171519	0.239479	-0.181009	0.223185	-0.227014	0.114895	-0.202326	0.220436	-0.0611184	0.215351	-0.0109808
	70.404	1.41449	1.34292	0.704285	0.479265	0.468567	0.162925	0.229948	-0.166634	0.213341	-0.216389	0.105364	-0.199202	0.210905	-0.0697122	0.20582	-0.00786
	70.504	1.42292	1.3443	0.719753	0.480645	0.476067	0.164305	0.226198	-0.173067	0.21381	-0.226728	0.113646	-0.197822	0.218559	-0.0683323	0.213789	-0.00648
	70.604	1.42292	1.33519	0.720066	0.479343	0.453098	0.163003	0.226042	-0.174367	0.221622	-0.22756	0.121145	-0.199123	0.211374	-0.0701023	0.213789	-0.00778
	70.704	1.43831	1.32717	0.731547	0.482572	0.449269	0.15842	0.226432	-0.182858	0.225291	-0.213082	0.124816	-0.195426	0.222544	-0.0781237	0.217458	-0.00455
	70.804	1.44394	1.33881	0.745144	0.48265	0.462864	0.158498	0.223778	-0.182467	0.2192	-0.224722	0.119192	-0.184097	0.216608	-0.0780455	0.219179	-0.0161892
	70.904	1.44402	1.34951	0.759909	0.486323	0.466223	0.161701	0.216042	-0.179108	0.211466	-0.221519	0.122707	-0.180895	0.212624	-0.0631236	0.203632	-0.012987
	71.004	1.45175	1.33982	0.745144	0.495697	0.470676	0.159827	0.205183	-0.169733	0.219669	-0.231207	0.127005	-0.190582	0.209109	-0.0649984	0.200117	-0.0148618
	71.104	1.45222	1.3417	0.756863	0.48976	0.470676	0.161701	0.216276	-0.179576	0.219669	-0.229331	0.119192	-0.188706	0.216921	-0.0631228	0.200117	-0.0129863
	71.204	1.46347	1.3331	0.780299	0.492416	0.474112	0.164358	0.224243	-0.176919	0.231075	-0.226206	0.138722	-0.178237	0.228638	-0.0604673	0.211835	-0.00986
	71.304	1.4637	1.34816	0.783815	0.496218	0.478254	0.16816	0.227917	-0.180462	0.227247	-0.211155	0.134583	-0.182248	0.231842	-0.0683841	0.203789	-0.00653
	71.404	1.4612	1.33912	0.793972	0.499213	0.479973	0.170842	0.222292	-0.16653	0.221622	-0.220191	0.128958	-0.179567	0.214968	-0.0657017	0.198164	-0.00385
	71.504	1.45417	1.33792	0.801785	0.505517	0.476536	0.169646	0.226198	-0.179445	0.232872	-0.221387	0.132864	-0.180763	0.218873	-0.0668977	0.20207	-0.0128549
	71.604	1.47112	1.33678	0.82655	0.50015	0.48177	0.164279	0.231901	-0.173093	0.227325	-0.215035	0.138567	-0.174411	0.224575	-0.0605457	0.20746	-0.00619
	71.704	1.4773	1.3436	0.821316	0.499473	0.476536	0.163602	0.242136	-0.173768	0.233341	-0.215712	0.144583	-0.175086	0.230593	-0.0612226	0.205976	0.000634
	71.804	1.47675	1.34748	0.844362	0.503822	0.487394	0.167482	0.249245	-0.169577	0.244669	-0.219644	0.144192	-0.171676	0.230202	-0.0573425	0.205585	-0.00721
	71.904	1.45761	1.34769	0.832878	0.51528	0.468723	0.167691	0.237917	-0.173118	0.24506	-0.219436	0.132864	-0.182718	0.23028	-0.057134	0.205976	-0.00653
	72.004	1.4537	1.35279	0.840534	0.508667	0.476067	0.164983	0.23745	-0.156763	0.244747	-0.214018	0.144583	-0.177613	0.22278	-0.0601544	0.194258	0.00983
	72.104	1.46393	1.3456	0.861862	0.513197	0.46677	0.169514	0.228151	-0.160045	0.247013	-0.213707	0.154348	-0.173082	0.232543	-0.0557801	0.203554	0.00686
	72.204	1.46909	1.34623	0.867795	0.506479	0.484268	0.177951	0.221588	-0.159421	0.252477	-0.213082	0.160284	-0.172457	0.2302	-0.0668741	0.197768	0.0149817
	72.304	1.46394	1.33842	0.857956	0.517728	0.493332	0.177951	0.208464	-0.170827	0.254356	-0.213082	0.150442	-0.184175	0.22864	-0.0781237	0.188398	0.00326
	72.404	1.46347	1.34235	0.850143	0.521661	0.493958	0.181884	0.204403	-0.159395	0.243107	-0.20868	0.149973	-0.180244	0.22864	-0.0741913	0.188398	0.0072
	72.504	1.45152	1.34105	0.846472	0.520673	0.481379	0.180583	0.19698	-0.160695	0.242872	-0.198732	0.138958	-0.181544	0.239655	-0.075492	0.187851	0.00589
	72.604	1.45191	1.33612	0.850143	0.534499	0.482395	0.187379	0.192684	-0.161714	0.242638	-0.200219	0.150442	-0.17522	0.228639	-0.0691673	0.180586	0.00441
	72.704	1.46519	1.34118	0.859672	0.528301	0.483643	0.191961	0.194245	-0.156659	0.240916	-0.206415	0.159972	-0.181414	0.238169	-0.0834885	0.190114	-0.00179
	72.804	1.44785	1.34623	0.842018	0.533353	0.486301	0.185764	0.181276	-0.151295	0.234982	-0.201363	0.153879	-0.176363	0.232546	-0.0856233	0.17668	-0.00846
	72.904	1.45417	1.34881	0.844284	0.524213	0.496067	0.188342	0.179636	-0.141217	0.23756	-0.198785	0.152864	-0.173785	0.242311	-0.0755455	0.186445	-0.00541
	73.004	1.46933	1.34816	0.836941	0.515749	0.492004	0.187691	0.191042	-0.153118	0.248966	-0.211155	0.16802	-0.174437	0.246217	-0.0761967	0.190351	0.00519
	73.104	1.46917	1.35011	0.816628	0.517702	0.487942	0.189644	0.190262	-0.139916	0.256466	-0.20889	0.167707	-0.172953	0.245592	-0.0862756	0.190039	0.00714
	73.204	1.45386	1.34821	0.798037	0.515801	0.472318	0.188212	0.163856	-0.141502	0.248812	-0.20329	0.160365	-0.186102	0.23075	-0.0956757	0.19051	-0.00648
	73.304	1.44574	1.34456	0.801159	0.520125	0.476379	0.203316	0.167448	-0.137962	0.237091	-0.207249	0.163958	-0.18225	0.246061	-0.0918216	0.194101	-0.00262
	73.404	1.45386	1.34894	0.801785	0.52778	0.50388	0.200191	0.175417	-0.140618	0.252872	-0.210373	0.171926	-0.193186	0.242311	-0.0949465	0.201601	-0.00575
	73.504	1.44589	1.35407	0.801628	0.522129	0.50388	0.20532	0.175417	-0.135958	0.252872	-0.216963	0.171926	-0.188057	0.253561	-0.0976296	0.190351	-0.00843
	73.604	1.44199	1.34102	0.797878	0.532051	0.507629	0.203992	0.175417	-0.136816	0.252872	-0.21829	0.171926	-0.201103	0.242311	-0.0989567	0.190351	-0.00929
	73.704	1.43831	1.34412	0.793266	0.522963	0.507237	0.206623	0.171588	-0.122624	0.256542	-0.215191	0.175597	-0.198474	0.245982	-0.0963267	0.194021	0.00459
	73.804	1.43589	1.35206	0.779753	0.519655	0.497316	0.195503	0.177605	-0.126556	0.254591	-0.207249	0.173645	-0.201779	0.24403	-0.0996341	0.19207	-0.0104342
	73.904	1.43238	1.35469	0.78405	0.522286	0.486145	0.198134	0.189402	-0.131113	0.254356	-0.204618	0.17388	-0.19915	0.244265	-0.108723	0.192305	-0.0078
	74.004	1.43636	1.34633	0.791784	0.52174	0.474035	0.197588	0.196199	-0.124159	0.242872	-0.216883	0.173645	-0.199695	0.24403	-0.109268	0.184258	-0.0161627
	74.104	1.43613	1.35014	0.79155	0.52554	0.467083	0.201388	0.185183	-0.120358	0.243107	-0.213082	0.17388	-0.195895	0.251764	-0.105467	0.184492	-0.012049
	74.204	1.42816	1.35284	0.784518	0.528249	0.481768	0.204097	0.192837	-0.129368	0.246855	-0.210373	0.177628	-0.193186	0.248013	-0.114947	0.188241	-0.00184
	74.304	1.42863	1.35469	0.7953	0.522598	0.458801	0.205946	0.200651	-0.12705	0.246857	-0.208212	0.177629	-0.191337	0.248014	-0.112629	0.188242	-0.0117102
	74.404	1.43628	1.34597	0.803738	0.532468	0.47802	0.208628	0.20862	-0.124837	0.254513	-0.205842	0.185598	-0.188655	0.255983	-0.121665	0.196211	-0.00903
	74.504	1.4398	1.35599	0.803816	0.527806	0.457941	0.199435	0.200573	-0.122312	0.246778	-0.203317	0.185364	-0.197849	0.255749	-0.11914	0.195976	-0.0065
	74.604	1.44199	1.35469	0.81694	0.534005	0.433098	0.198134	0.195261	-0.1233	0.241154	-0.204149	0.179739	-0.19915	0.249656	-0.120441	0.190351	-0.0151478
	74.704	1.43073	1.35527	0.836942	0.534108	0.421848	0.198551	0.202761	-0.123508	0.252874	-0.204514	0.171926	-0.199044	0.250124	-0.119868	0.190353	-0.00379
	74.804	1.4473	1.35915	0.854284	0.538457	0.427004	0.210399	0.208385	-0.11916	0.258028	-0.200165	0.177551	-0.194698	0.24403	-0.111769	0.195976	0.000553
	74.904	1.44574	1.35477	0.85194	0.522364	0.436848	0.198212	0.206511	-0.135254	0.244904	-0.212353	0.175676	-0.206884	0.242155	-0.108644	0.182383	-0.0155391
	75.004	1.44589	1.36123	0.840378	0.52929	0.406223	0.212481	0.218386	-0.128328	0.24506	-0.205896	0.176302	-0.200427	0.242311	-0.102188	0.194258	-0.00908
	75.104	1.44222	1.35928	0.840143	0.538588	0.416925	0.202717	0.218464	-0.127312	0.244825	-0.207848	0.175598	-0.202379	0.242077	-0.104452	0.194023	-0.011034
	75.204	1.448	1.35133	0.823272	0.538457	0.392397	0.202587	0.22034	-0.138223	0.239204	-0.207978	0.169975	-0.20251	0.236454	-0.112082	0.188089	-0.0111645
	75.304	1.45785	1.35029	0.8528	0.537729	0.406458	0.201545	0.238621	-0.128014	0.245295	-0.209019	0.176067	-0.20308	0.242546	-0.113124	0.18668	-0.0200169
	75.404	1.46527	1.35464	0.875847	0.549577	0.417316	0.194175	0.261042	-0.135384	0.256622	-0.216076	0.187395	-0.199202	0.253405	-0.108775	0.198008	-0.0156694
	75.504	1.46097	1.35269	0.879206	0.547624	0.413332	0.192222	0.253307	-0.137338	0.252638	-0.21053	0.183723	-0.201156	0.238172	-0.122447	0.194336	-0.0293418
	75.604	1.43972	1.33915	0.877956	0.545801	0.411301	0.190399	0.263308	-0.139159	0.250919	-0.211882	0.189505	-0.202977	0.236453	-0.124268	0.199804	-0.0308501
	75.704	1.43269	1.34303	0.889206	0.541869	0.392551	0.194279	0.263308	-0.143092	0.250919	-0.196754	0.189505	-0.199098	0.236452	-0.120076	0.192305	-0.03119
	75.804	1.44394	1.33576	0.889988	0.542416	0.392082	0.194826	0.263308	-0.142233	0.250607	-0.20355	0.189505	-0.198551	0.236452	-0.11203	0.192617	-0.0306433
	75.904	1.44542	1.34365	0.891159	0.542494	0.397472	0.194592	0.268698	-0.146374	0.248497	-0.192223	0.187082	-0.206285	0.241842	-0.111483	0.205194	-0.0308781
	76.004	1.44636	1.34417	0.891159	0.543017	0.386692	0.187145	0.269167	-0.145851	0.237247	-0.203888	0.175833	-0.206232	0.230283	-0.100649	0.186445	-0.0458239
	76.104	1.45909	1.35922	0.897331	0.558067	0.392395	0.190946	0.274403	-0.130802	0.24295	-0.200088	0.181536	-0.202432	0.228481	-0.115911	0.180429	-0.0348373
	76.204	1.45144	1.35599	0.889207	0.543119	0.411615	0.18803	0.263309	-0.141842	0.243108	-0.203316	0.170444	-0.20566	0.228641	-0.119139	0.180587	-0.0455646
	76.304	1.45222	1.35055	0.889675	0.545176	0.40427	0.197587	0.263308	-0.139316	0.243107	-0.200946	0.181692	-0.203602	0.22864	-0.117082	0.180586	-0.0435069
	76.404	1.46347	1.36133	0.888737	0.548458	0.40427	0.193056	0.26284	-0.136191	0.242638	-0.190165	0.181223	-0.200322	0.240358	-0.114113	0.192305	-0.0516325
	76.504	1.46324	1.3625	0.889128	0.549629	0.407785	0.194227	0.266979	-0.12752	0.23506	-0.196806	0.173645	-0.19915	0.244029	-0.120442	0.195976	-0.0429613
	76.604	1.4573	1.36261	0.875847	0.549733	0.417473	0.194018	0.261354	-0.126946	0.229435	-0.196702	0.16802	-0.199046	0.24575	-0.120807	0.190351	-0.0506696
	76.704	1.4555	1.36243	0.888734	0.538302	0.4163	0.174618	0.278774	-0.127598	0.235135	-0.196884	0.173722	-0.199228	0.2402	-0.143957	0.195582	-0.0508518
	76.804	1.45191	1.36185	0.857956	0.548978	0.422863	0.174045	0.286278	-0.13567	0.239201	-0.209176	0.169973	-0.21152	0.236452	-0.144843	0.180586	-0.0514251
	76.904	1.45175	1.36058	0.846237	0.53989	0.412083	0.172769	0.275026	-0.129447	0.239201	-0.210452	0.169973	-0.212796	0.236452	-0.153618	0.180586	-0.0644193
	77.004	1.45136	1.34688	0.834597	0.538225	0.411692	0.171104	0.274635	-0.130955	0.23881	-0.212429	0.157864	-0.214774	0.236061	-0.155596	0.180195	-0.0663972
	77.104	1.44019	1.35128	0.846237	0.549655	0.423801	0.194253	0.274559	-0.127494	0.239201	-0.2085	0.158255	-0.210844	0.236139	-0.151666	0.180586	-0.0624672
	77.204	1.44394	1.36071	0.826393	0.548301	0.423645	0.192586	0.26284	-0.128849	0.239201	-0.209853	0.158255	-0.212198	0.228952	-0.153019	0.180586	-0.0638219
	77.304	1.44003	1.34443	0.826706	0.543275	0.439426	0.168342	0.251589	-0.141686	0.239201	-0.226597	0.150442	-0.21722	0.236139	-0.158045	0.180586	-0.0766563
	77.404	1.45753	1.3455	0.851862	0.551687	0.456301	0.176753	0.268932	-0.133275	0.244825	-0.217717	0.156067	-0.208812	0.234264	-0.149634	0.186211	-0.0677783
	77.504	1.45519	1.35537	0.831081	0.53859	0.455051	0.175375	0.255495	-0.146059	0.243107	-0.215658	0.154348	-0.21019	0.244265	-0.151012	0.184492	-0.0500944
	77.604	1.4441	1.3599	0.841549	0.543118	0.466301	0.191623	0.267214	-0.134032	0.242638	-0.222849	0.154348	-0.205662	0.244265	-0.146485	0.184492	-0.0533795
	77.704	1.44198	1.34422	0.805689	0.53916	0.48044	0.175946	0.273071	-0.137989	0.237246	-0.226493	0.160206	-0.209619	0.249653	-0.150129	0.19035	-0.0499931
	77.804	1.4416	1.34308	0.816549	0.538015	0.491301	0.1748	0.284401	-0.146477	0.236856	-0.220139	0.159817	-0.210295	0.238014	-0.151118	0.18996	-0.0623875
	77.904	1.42683	1.34493	0.813034	0.539864	0.468723	0.176649	0.272606	-0.145098	0.233028	-0.21829	0.156301	-0.197197	0.242311	-0.138019	0.186445	-0.0683516
	78.004	1.44128	1.33467	0.8053	0.537417	0.479269	0.162484	0.272682	-0.147544	0.229044	-0.228549	0.160286	-0.207456	0.245826	-0.140466	0.18996	-0.0707984
	78.104	1.4205	1.33836	0.807644	0.541114	0.481457	0.16618	0.263308	-0.143848	0.219669	-0.224853	0.161692	-0.203759	0.247861	-0.136769	0.188398	-0.0788203
	78.204	1.43191	1.33881	0.823582	0.533901	0.486301	0.166311	0.267214	-0.155123	0.223575	-0.235972	0.143099	-0.203629	0.244265	-0.148358	0.184492	-0.07869
	78.304	1.42386	1.33519	0.842096	0.545749	0.485598	0.16691	0.270885	-0.147025	0.223341	-0.224124	0.154114	-0.203031	0.243561	-0.155572	0.184258	-0.0780917
	78.404	1.41628	1.33378	0.838268	0.544343	0.485676	0.165503	0.258932	-0.156243	0.223263	-0.233342	0.154036	-0.204906	0.232233	-0.156978	0.184179	-0.08731
	78.504	1.41511	1.33266	0.839909	0.543537	0.495598	0.164384	0.253542	-0.156893	0.221622	-0.24618	0.152395	-0.217274	0.238406	-0.157784	0.182539	-0.0879597
	78.604	1.41464	1.32295	0.809128	0.553041	0.495598	0.158576	0.253542	-0.143639	0.221622	-0.244175	0.152395	-0.226988	0.238092	-0.148279	0.182539	-0.0747052
	78.704	1.42191	1.31701	0.817174	0.543197	0.482862	0.160451	0.253307	-0.153482	0.221387	-0.242301	0.152161	-0.225113	0.229889	-0.157654	0.182304	-0.0845489
	78.804	1.40144	1.31894	0.795456	0.545593	0.470207	0.162378	0.263308	-0.159368	0.219669	-0.251779	0.150755	-0.223187	0.22864	-0.144478	0.180273	-0.0826229
	78.904	1.41636	1.31761	0.798815	0.555515	0.485598	0.16105	0.266512	-0.160697	0.222872	-0.245608	0.161926	-0.224515	0.232311	-0.145806	0.176445	-0.0839506
	79.004	1.40488	1.31636	0.791862	0.554265	0.485363	0.159801	0.255339	-0.173665	0.2117	-0.246388	0.161692	-0.225764	0.244108	-0.146586	0.176523	-0.0852
	79.104	1.40683	1.31701	0.812252	0.554916	0.475285	0.160452	0.261354	-0.173014	0.21381	-0.234488	0.156614	-0.232925	0.245748	-0.135155	0.178633	-0.0962677
	79.204	1.41902	1.3054	0.813816	0.547208	0.476067	0.14915	0.261354	-0.172908	0.225216	-0.242196	0.163801	-0.224538	0.234186	-0.15755	0.178633	-0.0961625
	79.304	1.41831	1.31084	0.813269	0.552494	0.468176	0.161623	0.261433	-0.167936	0.217482	-0.237223	0.15638	-0.208787	0.226452	-0.141327	0.178398	-0.0911909
	79.404	1.42613	1.32027	0.832331	0.558171	0.480051	0.159487	0.276745	-0.177572	0.217482	-0.238733	0.163567	-0.221389	0.234264	-0.14315	0.178398	-0.100513
	79.504	1.42456	1.32417	0.830299	0.562077	0.473331	0.155894	0.278933	-0.173196	0.215763	-0.227326	0.154348	-0.206233	0.232077	-0.147056	0.17668	-0.0891066
	79.604	1.42964	1.31883	0.816315	0.553302	0.429974	0.158368	0.285105	-0.159473	0.221466	-0.236572	0.160051	-0.20376	0.226528	-0.14427	0.182383	-0.0866335
	79.704	1.41495	1.31696	0.800847	0.562676	0.460286	0.156806	0.280263	-0.172754	0.217092	-0.24579	0.156146	-0.205635	0.222312	-0.138645	0.178478	-0.0885084
	79.804	1.42667	1.30399	0.794128	0.561426	0.456692	0.163056	0.281355	-0.166504	0.206154	-0.23579	0.156458	-0.206883	0.226843	-0.140207	0.178789	-0.0897565
	79.904	1.42988	1.30842	0.816549	0.565853	0.46052	0.16717	0.292213	-0.169889	0.209513	-0.242613	0.159817	-0.202457	0.218014	-0.14328	0.182148	-0.0853309
	80.004	1.42636	1.30662	0.824753	0.564058	0.468254	0.157874	0.288698	-0.171685	0.205997	-0.233159	0.156301	-0.20394	0.214969	-0.145076	0.178633	-0.0988452
	80.104	1.42652	1.30852	0.820847	0.565957	0.468723	0.159774	0.288698	-0.181504	0.205997	-0.231259	0.148489	-0.202353	0.203249	-0.143645	0.178633	-0.0969452
	80.204	1.43808	1.303	0.832722	0.567937	0.468723	0.161753	0.280886	-0.179055	0.205997	-0.236779	0.148489	-0.200374	0.214655	-0.164634	0.178633	-0.094497
	80.304	1.44589	1.31053	0.824753	0.56015	0.467785	0.161779	0.280886	-0.167467	0.205997	-0.229254	0.14802	-0.200347	0.207155	-0.153358	0.178633	-0.0832207
	80.404	1.46144	1.30128	0.828424	0.562624	0.441145	0.164253	0.28487	-0.157493	0.209669	-0.238498	0.128723	-0.197405	0.210358	-0.161665	0.182304	-0.0807474
	80.504	1.4555	1.29917	0.810612	0.560359	0.447083	0.161988	0.286589	-0.160071	0.203888	-0.240607	0.122942	-0.188733	0.201141	-0.152993	0.176523	-0.091138
	80.604	1.45808	1.3092	0.832096	0.554916	0.459972	0.167951	0.288231	-0.173013	0.205685	-0.238393	0.125521	-0.201675	0.202779	-0.165935	0.178633	-0.10408
	80.704	1.46902	1.31188	0.801472	0.557598	0.456692	0.163134	0.288698	-0.178144	0.198185	-0.247431	0.13677	-0.198993	0.19153	-0.151535	0.178633	-0.101398
	80.804	1.46933	1.31365	0.805534	0.559369	0.448723	0.164904	0.288698	-0.176374	0.198185	-0.245347	0.136301	-0.197224	0.191217	-0.149764	0.178633	-0.0996284
	80.904	1.48269	1.31123	0.818581	0.557416	0.466301	0.162483	0.295027	-0.178326	0.204044	-0.240269	0.13138	-0.187926	0.201609	-0.152186	0.184492	-0.109393
	81.004	1.46347	1.31636	0.800144	0.573797	0.474113	0.159801	0.305809	-0.161946	0.204044	-0.246388	0.14263	-0.182795	0.209108	-0.158774	0.184023	-0.104731
	81.104	1.47097	1.32196	0.818111	0.578926	0.482395	0.16493	0.294558	-0.156817	0.203575	-0.23001	0.14263	-0.177666	0.208796	-0.153645	0.172773	-0.0996022
	81.204	1.47472	1.33261	0.788114	0.578327	0.493332	0.164332	0.297997	-0.157415	0.200139	-0.23842	0.14216	-0.178264	0.201296	-0.142994	0.172774	-0.0998875
	81.304	1.47511	1.32157	0.803034	0.579004	0.477316	0.15329	0.278698	-0.168457	0.20381	-0.237743	0.134583	-0.189305	0.204967	-0.153566	0.176914	-0.0917097
	81.404	1.46152	1.32602	0.78569	0.571739	0.460911	0.157743	0.284325	-0.164004	0.198185	-0.245009	0.128958	-0.184853	0.199343	-0.160832	0.182539	-0.0872579
	81.504	1.48074	1.3242	0.785847	0.569916	0.452316	0.15592	0.272762	-0.165514	0.197872	-0.246832	0.121145	-0.174957	0.198874	-0.162655	0.182539	-0.100799
	81.604	1.46737	1.32441	0.795769	0.562468	0.450676	0.155816	0.290495	-0.158118	0.196232	-0.254748	0.127005	-0.186779	0.200981	-0.162758	0.188398	-0.108246
	81.704	1.49105	1.3262	0.794909	0.575827	0.442629	0.157925	0.290106	-0.156008	0.199904	-0.252326	0.130676	-0.184357	0.197155	-0.16065	0.180351	-0.0945739
	81.804	1.49831	1.33063	0.756393	0.580567	0.462395	0.15454	0.29487	-0.159394	0.200138	-0.252118	0.130911	-0.172744	0.209108	-0.155753	0.180586	-0.094367
	81.904	1.50253	1.32008	0.764206	0.58877	0.462864	0.155556	0.30237	-0.158222	0.200138	-0.250946	0.119192	-0.179228	0.208639	-0.143801	0.180586	-0.0931949
	82.004	1.51003	1.33128	0.775299	0.577001	0.462395	0.163005	0.301903	-0.147023	0.199669	-0.239747	0.119192	-0.171778	0.19739	-0.14432	0.180899	-0.0898081
	82.104	1.50253	1.32954	0.768112	0.583067	0.439426	0.157352	0.302059	-0.140956	0.181076	-0.241493	0.119192	-0.165712	0.19739	-0.149503	0.188086	-0.0951477
	82.204	1.49863	1.33115	0.767487	0.585151	0.443489	0.170686	0.305653	-0.139342	0.192169	-0.23941	0.119036	-0.175817	0.197233	-0.147889	0.180742	-0.086034
	82.304	1.51378	1.33118	0.775612	0.596426	0.450676	0.158993	0.293777	-0.139316	0.191856	-0.239853	0.119192	-0.175322	0.197077	-0.147863	0.188398	-0.0933519
	82.404	1.49909	1.32881	0.776394	0.594056	0.458176	0.156623	0.275026	-0.141686	0.180607	-0.24191	0.107473	-0.166911	0.19739	-0.149764	0.180586	-0.0844714
	82.504	1.50988	1.32131	0.787018	0.590463	0.450207	0.160529	0.273933	-0.149499	0.188263	-0.230504	0.107317	-0.182067	0.197233	-0.142421	0.180429	-0.0805652
	82.604	1.51832	1.33058	0.791862	0.599734	0.439583	0.150582	0.247528	-0.147729	0.184669	-0.236546	0.103724	-0.172015	0.20489	-0.132838	0.176836	-0.0902012
	82.704	1.51378	1.32745	0.810453	0.58489	0.457862	0.147926	0.247525	-0.158664	0.192167	-0.23967	0.111222	-0.163888	0.201138	-0.143775	0.172615	-0.0858239
	82.804	1.51035	1.33264	0.813894	0.590072	0.439426	0.164358	0.255028	-0.164889	0.188419	-0.245738	0.107473	-0.166519	0.19739	-0.138592	0.168867	-0.0884554
	82.904	1.51003	1.33394	0.799362	0.591374	0.450363	0.157847	0.242996	-0.156087	0.188419	-0.233186	0.0996609	-0.165218	0.19739	-0.13729	0.168867	-0.0871537
	83.004	1.5162	1.3279	0.813034	0.585333	0.468254	0.159149	0.229637	-0.154785	0.186466	-0.24329	0.113333	-0.163915	0.202934	-0.135988	0.174726	-0.097101
	83.104	1.50464	1.34113	0.820534	0.598561	0.448723	0.161128	0.229637	-0.160149	0.194279	-0.233811	0.113333	-0.161936	0.195436	-0.145258	0.174726	-0.0838721
	83.204	1.52792	1.34404	0.813503	0.601166	0.456223	0.163733	0.225887	-0.146295	0.194279	-0.239019	0.113333	-0.159332	0.195436	-0.131405	0.166914	-0.0929865
	83.304	1.52761	1.35326	0.844284	0.591166	0.448254	0.165451	0.229637	-0.156296	0.194279	-0.236831	0.113333	-0.169333	0.195436	-0.129686	0.167383	-0.0990819
	83.404	1.5162	1.338	0.843815	0.587937	0.443724	0.150191	0.217918	-0.159837	0.194279	-0.229123	0.113333	-0.172561	0.207155	-0.121509	0.178164	-0.102153
	83.504	1.52011	1.34542	0.843658	0.590669	0.432629	0.157612	0.222292	-0.152417	0.197716	-0.233891	0.117239	-0.15811	0.21106	-0.126276	0.17082	-0.095671
	83.604	1.52785	1.35615	0.846706	0.590619	0.409113	0.168342	0.233465	-0.141685	0.186701	-0.234409	0.109192	-0.16644	0.210827	-0.126794	0.170586	-0.0961888
	83.704	1.52566	1.3529	0.811083	0.598614	0.383959	0.172899	0.219873	-0.137128	0.192327	-0.229853	0.103569	-0.161883	0.204735	-0.122238	0.153713	-0.0994441
	83.804	1.5255	1.35698	0.818893	0.602703	0.377239	0.168863	0.215965	-0.13304	0.192326	-0.233889	0.104036	-0.158107	0.201296	-0.118462	0.164492	-0.0956683
	83.904	1.5198	1.36787	0.825222	0.601869	0.420597	0.172561	0.221981	-0.133874	0.198185	-0.230191	0.121145	-0.154723	0.207155	-0.115546	0.17082	-0.0922839
	84.004	1.50027	1.37425	0.85569	0.608248	0.401535	0.18644	0.214012	-0.135307	0.198185	-0.216312	0.121145	-0.160062	0.207155	-0.119947	0.159101	-0.0973106
	84.104	1.49277	1.36272	0.856003	0.601089	0.401848	0.186624	0.202761	-0.135122	0.198185	-0.216127	0.121458	-0.148159	0.207155	-0.108513	0.159101	-0.0896261
	84.204	1.48855	1.3662	0.856005	0.615359	0.408878	0.189644	0.213543	-0.132103	0.198187	-0.224827	0.117239	-0.145139	0.206686	-0.105493	0.159572	-0.0869194
	84.304	1.48691	1.36644	0.860769	0.604343	0.407394	0.190347	0.19659	-0.143118	0.203575	-0.223654	0.123098	-0.144436	0.201296	-0.10479	0.17668	-0.101215
	84.404	1.49441	1.37964	0.8353	0.605827	0.418957	0.192301	0.200808	-0.141165	0.192326	-0.21092	0.123098	-0.154671	0.201296	-0.103775	0.17621	-0.0922318
	84.504	1.48706	1.38076	0.862019	0.606948	0.415363	0.204671	0.212215	-0.128795	0.184669	-0.2098	0.123255	-0.15355	0.213171	-0.113904	0.165586	-0.10283
	84.604	1.50222	1.37342	0.889206	0.610854	0.41552	0.196858	0.196901	-0.124889	0.200138	-0.205895	0.130911	-0.149645	0.220825	-0.109999	0.184492	-0.0989247
	84.704	1.49472	1.38316	0.889675	0.601687	0.43552	0.206753	0.196434	-0.134522	0.192326	-0.207717	0.123098	-0.150996	0.220827	-0.111821	0.184492	-0.108088
	84.804	1.4905	1.39045	0.919674	0.620541	0.466301	0.214357	0.196901	-0.126608	0.192326	-0.200113	0.123098	-0.132145	0.209108	-0.104687	0.184492	-0.0892369
	84.904	1.48269	1.39162	0.8878	0.621244	0.472708	0.203342	0.196121	-0.129654	0.192013	-0.207223	0.122786	-0.139254	0.208796	-0.115233	0.184179	-0.100253
	85.004	1.47535	1.38995	0.841862	0.60864	0.438957	0.202457	0.17737	-0.127415	0.184513	-0.20842	0.115286	-0.140452	0.201298	-0.116431	0.17668	-0.101138
	85.104	1.48073	1.39001	0.84866	0.616192	0.452629	0.210009	0.183229	-0.127361	0.190372	-0.208053	0.121145	-0.140398	0.207153	-0.115907	0.182539	-0.105303
	85.204	1.47277	1.38941	0.847878	0.61528	0.47216	0.21691	0.183229	-0.13187	0.190372	-0.193655	0.121145	-0.14522	0.206842	-0.097759	0.182539	-0.0984056
	85.304	1.4612	1.3906	0.839596	0.608978	0.49263	0.210608	0.194481	-0.130671	0.190372	-0.199957	0.109426	-0.151519	0.199656	-0.10453	0.182539	-0.104236
	85.404	1.46167	1.39261	0.829285	0.599265	0.515285	0.212613	0.183075	-0.128665	0.190529	-0.197952	0.110052	-0.157327	0.207312	-0.121587	0.182695	-0.0909818
	85.504	1.46495	1.38407	0.843346	0.60291	0.519192	0.207977	0.190418	-0.12502	0.19381	-0.194775	0.124895	-0.154151	0.210904	-0.118411	0.186289	-0.095618
	85.604	1.48082	1.38391	0.820612	0.601817	0.522394	0.207822	0.175182	-0.126111	0.182325	-0.194929	0.120911	-0.166492	0.206922	-0.130283	0.170586	-0.0962405
	85.704	1.48074	1.39896	0.81694	0.605932	0.523412	0.211154	0.19495	-0.122311	0.182873	-0.191598	0.121147	-0.162692	0.207157	-0.114764	0.17082	-0.0924402
	85.804	1.47535	1.39907	0.81155	0.605723	0.516769	0.211259	0.180809	-0.130019	0.1842	-0.191493	0.115286	-0.162587	0.201296	-0.10341	0.164961	-0.103741
	85.904	1.48714	1.39415	0.811316	0.60877	0.528566	0.213837	0.177605	-0.126972	0.184748	-0.188915	0.107708	-0.160009	0.20153	-0.100519	0.165195	-0.0936641
	86.004	1.50816	1.40284	0.8328	0.609812	0.534426	0.215034	0.19034	-0.114212	0.194044	-0.187717	0.117004	-0.158499	0.210511	-0.0921345	0.166679	-0.0919972
	86.104	1.50417	1.40214	0.852097	0.61614	0.534348	0.206051	0.187136	-0.107882	0.194279	-0.188888	0.117239	-0.152169	0.214968	-0.100492	0.166914	-0.0897303
	86.204	1.51003	1.40563	0.854521	0.612286	0.520988	0.210009	0.180809	-0.115644	0.188421	-0.19665	0.11138	-0.148211	0.209108	-0.089035	0.161056	-0.0857725
	86.304	1.5162	1.40873	0.890377	0.615385	0.526535	0.201702	0.175106	-0.112545	0.194279	-0.193551	0.117239	-0.157146	0.214968	-0.0976548	0.166914	-0.094394
	86.404	1.52378	1.39839	0.903112	0.612859	0.506613	0.206675	0.170809	-0.122415	0.193575	-0.196077	0.105286	-0.167171	0.214733	-0.0997117	0.166679	-0.0966065
	86.504	1.53542	1.39782	0.913815	0.612287	0.494036	0.206104	0.167604	-0.111736	0.18256	-0.20446	0.105833	-0.167742	0.222311	-0.0968458	0.166914	-0.0974905
	86.604	1.53574	1.39118	0.890377	0.606114	0.464035	0.21118	0.178856	-0.118379	0.194279	-0.199384	0.113333	-0.170478	0.210749	-0.0836442	0.155195	-0.0924141
	86.704	1.543	1.39118	0.87108	0.617364	0.467237	0.21118	0.16737	-0.118065	0.194044	-0.198915	0.113098	-0.170477	0.203014	-0.083957	0.154961	-0.0924134
	86.804	1.54308	1.39386	0.882721	0.611764	0.437317	0.202613	0.179167	-0.115697	0.194122	-0.184983	0.113176	-0.167795	0.203093	-0.0808055	0.155039	-0.100981
	86.904	1.55105	1.39579	0.88616	0.591192	0.444817	0.21579	0.183229	-0.113769	0.190372	-0.194462	0.109426	-0.177587	0.199343	-0.067316	0.151289	-0.0878047
	87.004	1.54355	1.38495	0.867722	0.595201	0.440598	0.216362	0.187136	-0.124916	0.190372	-0.18639	0.109426	-0.176703	0.198874	-0.0595573	0.143007	-0.0872329
	87.104	1.56667	1.39058	0.871628	0.593328	0.448723	0.214801	0.198387	-0.134133	0.194748	-0.188264	0.113333	-0.171389	0.191529	-0.0806492	0.136133	-0.100825
	87.204	1.56722	1.38261	0.891084	0.581453	0.448957	0.221675	0.18737	-0.135227	0.205766	-0.196702	0.113567	-0.179201	0.203484	-0.0812747	0.147621	-0.100981
	87.304	1.598	1.39581	0.914362	0.594655	0.455988	0.223628	0.209871	-0.132962	0.206232	-0.194749	0.117004	-0.169748	0.214733	-0.0672899	0.158867	-0.0877781
	87.404	1.60011	1.39779	0.92819	0.596947	0.454817	0.217795	0.204638	-0.135202	0.211622	-0.192769	0.112083	-0.175582	0.209343	-0.057811	0.153477	-0.0857995
	87.504	1.60159	1.38928	0.93655	0.607649	0.471926	0.220997	0.214245	-0.139812	0.210138	-0.189098	0.132629	-0.17238	0.218637	-0.0663275	0.162304	-0.0904097
	87.604	1.58769	1.38959	0.924362	0.595775	0.470207	0.220842	0.215965	-0.139498	0.219669	-0.178004	0.138723	-0.184254	0.216921	-0.0738261	0.149336	-0.0824397
	87.704	1.57425	1.40165	0.961234	0.596582	0.48333	0.222118	0.217682	-0.127442	0.232634	-0.176884	0.136065	-0.183447	0.222544	-0.0622387	0.154957	-0.081946
	87.804	1.56894	1.39977	0.974831	0.586895	0.500675	0.231493	0.219559	-0.141035	0.215763	-0.18329	0.119661	-0.184852	0.216921	-0.074894	0.149805	-0.0838194
	87.904	1.58019	1.40292	0.987175	0.590046	0.500519	0.234644	0.223621	-0.145384	0.215607	-0.187326	0.130754	-0.170452	0.216452	-0.0604934	0.160898	-0.0806694
	88.004	1.5823	1.39777	1.00913	0.593172	0.502317	0.2373	0.222292	-0.135228	0.217716	-0.17717	0.121145	-0.175608	0.211061	-0.0575241	0.163008	-0.0780129
	88.104	1.5805	1.39805	1.05624	0.592676	0.493488	0.237274	0.24362	-0.146973	0.227325	-0.177197	0.130754	-0.187353	0.220668	-0.0500509	0.172148	-0.0780393
	88.204	1.58863	1.40477	1.05312	0.591895	0.488647	0.236962	0.239247	-0.147285	0.223736	-0.18579	0.127162	-0.188134	0.217078	-0.050832	0.157309	-0.0905392
	88.304	1.60527	1.40498	1.04335	0.592103	0.476067	0.24842	0.241667	-0.143639	0.233185	-0.185113	0.136614	-0.187926	0.22653	-0.0623423	0.166758	-0.0903304
	88.404	1.59378	1.4067	1.03874	0.585541	0.494738	0.24967	0.256903	-0.142389	0.229357	-0.172613	0.133099	-0.186676	0.222702	-0.0610923	0.16293	-0.0968933
	88.504	1.58816	1.4211	1.01389	0.589004	0.481457	0.252821	0.270653	-0.150957	0.235294	-0.169463	0.147005	-0.183525	0.228169	-0.0579417	0.168867	-0.0932735
	88.604	1.58816	1.42047	1.00686	0.583848	0.497707	0.252196	0.27112	-0.151113	0.235294	-0.181806	0.158255	-0.195399	0.216921	-0.0463782	0.17668	-0.0826483
	88.704	1.59402	1.40941	1.02319	0.577312	0.518564	0.252847	0.287916	-0.138899	0.240839	-0.181155	0.152393	-0.183499	0.222778	-0.0461965	0.182537	-0.0937162
	88.804	1.59745	1.40985	1.01225	0.584942	0.515129	0.25329	0.276979	-0.131269	0.233654	-0.180712	0.152395	-0.183367	0.22278	-0.0343475	0.182539	-0.093272
	88.904	1.5862	1.41344	1.001	0.588848	0.503567	0.264696	0.288385	-0.127363	0.240841	-0.169306	0.152082	-0.187275	0.222467	-0.04216	0.174414	-0.081398
	89.004	1.58574	1.41558	1.01116	0.583483	0.507004	0.267143	0.292137	-0.132259	0.233341	-0.166858	0.13677	-0.184828	0.21497	-0.0397127	0.166914	-0.0677011
	89.104	1.57425	1.40644	0.991705	0.58153	0.498487	0.253472	0.280651	-0.12265	0.233576	-0.176624	0.136536	-0.186781	0.222546	-0.0416659	0.166679	-0.0696543
	89.204	1.57058	1.40222	0.976315	0.58153	0.492161	0.253472	0.296044	-0.126868	0.248497	-0.176154	0.128958	-0.186779	0.226687	-0.0416654	0.170821	-0.0774655
	89.304	1.57066	1.40537	0.956549	0.572494	0.52302	0.248342	0.303778	-0.124186	0.237013	-0.162222	0.128723	-0.195504	0.226139	-0.0467954	0.170586	-0.0744708
	89.404	1.56472	1.41735	0.963425	0.573223	0.544113	0.24954	0.290184	-0.134706	0.231388	-0.161493	0.115286	-0.187275	0.213015	-0.0455971	0.164961	-0.0662422
	89.504	1.56472	1.4087	0.970455	0.576296	0.556145	0.263863	0.297997	-0.120384	0.231388	-0.170139	0.115286	-0.184202	0.212545	-0.0312748	0.164961	-0.0631694
	89.604	1.56729	1.40816	0.980534	0.575749	0.573254	0.263316	0.307762	-0.128744	0.240997	-0.170374	0.124895	-0.18475	0.210902	-0.0318222	0.162851	-0.0749664
	89.704	1.58214	1.39857	0.976316	0.574135	0.561692	0.249514	0.303388	-0.130827	0.237249	-0.176676	0.121616	-0.194645	0.207156	-0.0453109	0.170509	-0.0658
	89.804	1.57792	1.40487	0.976627	0.572468	0.572784	0.248316	0.292135	-0.131712	0.236778	-0.177404	0.132395	-0.188031	0.198874	-0.039009	0.162539	-0.0748103
	89.904	1.57839	1.40362	0.984127	0.563405	0.569504	0.247066	0.292604	-0.137181	0.237247	-0.174748	0.109426	-0.197093	0.187624	-0.040259	0.151602	-0.07606
	90.004	1.58456	1.3962	0.978268	0.567547	0.556145	0.251207	0.298464	-0.132883	0.243107	-0.15967	0.115286	-0.193264	0.193482	-0.0364303	0.164961	-0.08395
	90.104	1.59534	1.40222	0.978111	0.577624	0.57552	0.261284	0.317371	-0.119058	0.24295	-0.168813	0.115129	-0.190688	0.193327	-0.0333852	0.152773	-0.0813741
	90.204	1.573	1.39881	0.959206	0.573744	0.576145	0.249592	0.317995	-0.130436	0.243107	-0.180191	0.115286	-0.206285	0.193483	-0.0338268	0.14543	-0.0847835
	90.304	1.59581	1.41011	0.959518	0.562077	0.594894	0.249644	0.317995	-0.122884	0.243107	-0.184358	0.115286	-0.206232	0.193483	-0.0334618	0.14543	-0.0851998
	90.404	1.59792	1.41271	0.976315	0.556869	0.592785	0.240529	0.335573	-0.12028	0.248966	-0.189566	0.113333	-0.20316	0.199343	-0.0236708	0.151289	-0.0822836
	90.504	1.60769	1.41331	0.962643	0.557938	0.594894	0.241129	0.340965	-0.13093	0.254826	-0.200216	0.119192	-0.190998	0.204731	-0.0302581	0.149336	-0.0819969
	90.604	1.60042	1.40191	0.943815	0.569187	0.590284	0.241128	0.341198	-0.119681	0.258184	-0.188968	0.122864	-0.191312	0.197154	-0.0227596	0.153008	-0.081998
	90.704	1.61941	1.40771	0.966862	0.555775	0.583488	0.239436	0.352371	-0.121371	0.251232	-0.209878	0.123098	-0.193001	0.19739	-0.0244516	0.141523	-0.0836874
	90.804	1.62363	1.41652	0.956081	0.564577	0.590519	0.240425	0.345339	-0.119915	0.258732	-0.193577	0.123098	-0.195922	0.19739	-0.0268992	0.141523	-0.0744197
	90.904	1.63519	1.41404	0.970299	0.562103	0.575207	0.238421	0.36034	-0.122858	0.262169	-0.2073	0.115129	-0.197925	0.208639	-0.0181235	0.144804	-0.077362
	91.004	1.66409	1.41448	0.961237	0.554265	0.5688	0.249644	0.358776	-0.122571	0.256544	-0.203889	0.117004	-0.186702	0.195201	-0.0181494	0.135429	-0.0773878
	91.104	1.66972	1.42641	0.963112	0.555255	0.567551	0.250321	0.352684	-0.114394	0.258732	-0.214617	0.119192	-0.186024	0.197389	-0.0291906	0.137617	-0.0763974
	91.204	1.64675	1.42141	0.963114	0.565254	0.558802	0.241102	0.348934	-0.111895	0.258734	-0.204149	0.119192	-0.183526	0.205202	-0.0154418	0.137619	-0.0663993
	91.304	1.66449	1.42633	0.953033	0.550958	0.545441	0.238524	0.358698	-0.114003	0.264435	-0.195478	0.124895	-0.186102	0.210905	-0.0292694	0.143789	-0.0767885
	91.404	1.68581	1.42834	0.951393	0.553432	0.547239	0.240529	0.356747	-0.112467	0.266544	-0.201285	0.127317	-0.183785	0.213015	-0.038983	0.156679	-0.074784
	91.504	1.67995	1.41534	0.957096	0.555594	0.542004	0.239567	0.355104	-0.113743	0.272404	-0.21381	0.140676	-0.177561	0.218872	-0.0402582	0.151289	-0.0873087
	91.604	1.68753	1.41982	0.960924	0.560071	0.545052	0.251544	0.370028	-0.117077	0.276075	-0.19777	0.136223	-0.172614	0.222545	-0.0357804	0.154961	-0.0715813
	91.704	1.68097	1.42042	0.947019	0.548484	0.52099	0.239957	0.364404	-0.128664	0.270452	-0.197952	0.123413	-0.169045	0.216453	-0.0356496	0.149337	-0.0719186
	91.804	1.66917	1.43534	0.935064	0.552625	0.539972	0.243628	0.352606	-0.124993	0.270216	-0.205999	0.130676	-0.165375	0.204967	-0.0319778	0.149101	-0.0790294
	91.904	1.65089	1.43167	0.936003	0.548484	0.53216	0.232144	0.356825	-0.136478	0.270685	-0.20967	0.131145	-0.169046	0.205124	-0.0356496	0.14957	-0.0714505
	92.004	1.66222	1.4348	0.947487	0.55192	0.543957	0.235268	0.364403	-0.133354	0.270451	-0.206547	0.14263	-0.165922	0.220824	-0.0403384	0.161055	-0.0761393
	92.104	1.67409	1.42631	0.955143	0.550931	0.544113	0.234592	0.368776	-0.145749	0.274357	-0.206753	0.146536	-0.178317	0.224732	-0.0332019	0.164961	-0.0768154
	92.204	1.67394	1.41441	0.969988	0.550906	0.555676	0.234566	0.368153	-0.14593	0.2742	-0.207404	0.13513	-0.178811	0.224577	-0.0418218	0.164804	-0.0773094
	92.304	1.67745	1.42404	0.943815	0.552103	0.568098	0.235764	0.368387	-0.136764	0.266466	-0.206051	0.158176	-0.176676	0.224655	-0.0481241	0.164883	-0.087362
	92.404	1.66613	1.43558	0.9828	0.55239	0.606926	0.23605	0.368933	-0.136009	0.266388	-0.217483	0.146379	-0.176858	0.224577	-0.0590871	0.164804	-0.0867627
	92.504	1.66581	1.42743	0.990456	0.548145	0.606144	0.239305	0.388308	-0.129317	0.266544	-0.222041	0.146536	-0.173291	0.224733	-0.0553633	0.164961	-0.0760084
	92.604	1.66581	1.4361	0.994675	0.556817	0.586613	0.240947	0.399246	-0.128146	0.266544	-0.2204	0.146536	-0.16462	0.224733	-0.0426295	0.164961	-0.0751498
	92.704	1.65386	1.42553	1.00194	0.553588	0.576691	0.240685	0.38026	-0.13106	0.266309	-0.224097	0.146301	-0.17566	0.236217	-0.0503895	0.164726	-0.0855643
	92.804	1.64074	1.43868	1.01163	0.555489	0.623566	0.231337	0.377918	-0.13291	0.264435	-0.230009	0.143957	-0.17376	0.233873	-0.0559882	0.162851	-0.0761644
	92.904	1.6487	1.43842	1.00366	0.54351	0.612316	0.218889	0.36245	-0.122389	0.260685	-0.242144	0.140676	-0.186207	0.219343	-0.0642172	0.159101	-0.0768934
	93.004	1.66581	1.45115	1.02093	0.556243	0.645676	0.220842	0.368465	-0.120905	0.254826	-0.232691	0.134817	-0.184254	0.23645	-0.0552334	0.164961	-0.0749402
	93.104	1.67214	1.44982	1.00053	0.547103	0.632004	0.230764	0.374168	-0.121763	0.260216	-0.230581	0.140676	-0.182144	0.24231	-0.0565601	0.17082	-0.0728298
	93.204	1.67152	1.4417	1.01491	0.538666	0.643097	0.234045	0.374479	-0.115045	0.248809	-0.239019	0.14052	-0.17855	0.241686	-0.0532798	0.16285	-0.0695491
	93.304	1.65628	1.44261	0.995924	0.540203	0.619581	0.227457	0.381746	-0.113509	0.244825	-0.237795	0.137005	-0.181546	0.226452	-0.0645566	0.166679	-0.0683257
	93.404	1.65097	1.44201	0.997799	0.539291	0.602238	0.215139	0.364559	-0.118327	0.231388	-0.250113	0.14263	-0.182145	0.220827	-0.0834357	0.152773	-0.0806433
	93.504	1.65847	1.43454	1.00608	0.543065	0.61005	0.219226	0.365183	-0.114553	0.239201	-0.253839	0.150442	-0.177901	0.228637	-0.0688811	0.149336	-0.0765562
	93.604	1.67003	1.44399	1.00546	0.529551	0.622082	0.22493	0.39159	-0.127597	0.239044	-0.248134	0.150286	-0.168447	0.228483	-0.0897382	0.149179	-0.0825704
	93.704	1.6741	1.43602	0.997489	0.529864	0.61427	0.213055	0.384092	-0.116505	0.231389	-0.25954	0.142631	-0.168604	0.220828	-0.0898946	0.141994	-0.0827273
	93.804	1.67316	1.43428	0.997799	0.539369	0.620989	0.203498	0.38784	-0.125748	0.231388	-0.250035	0.130911	-0.170346	0.220827	-0.0916392	0.152773	-0.0922816
	93.904	1.66011	1.4305	0.988972	0.53528	0.620441	0.211128	0.386044	-0.110618	0.24131	-0.249748	0.140364	-0.17053	0.230749	-0.0761965	0.159258	-0.0841845
	94.004	1.66441	1.43883	1.0228	0.536427	0.63505	0.211962	0.397682	-0.121504	0.244669	-0.237352	0.132473	-0.169697	0.241919	-0.0831754	0.162304	-0.0721013
	94.104	1.67754	1.43206	1.02124	0.545437	0.606144	0.201284	0.400026	-0.120465	0.235294	-0.228813	0.123098	-0.180376	0.232549	-0.0824492	0.137617	-0.0710623
	94.204	1.67831	1.42573	1.02124	0.542546	0.606144	0.194956	0.407059	-0.12632	0.235296	-0.246858	0.123098	-0.186388	0.232233	-0.0959619	0.145431	-0.0773866
	94.304	1.69089	1.41909	1.01538	0.547624	0.600754	0.192222	0.405418	-0.117806	0.241154	-0.241311	0.128958	-0.181625	0.230593	-0.0833841	0.151602	-0.0840293
	94.404	1.67636	1.41777	1.01147	0.546296	0.615129	0.190425	0.417137	-0.119603	0.24506	-0.231858	0.132864	-0.19467	0.23403	-0.0968996	0.162695	-0.0858256
	94.504	1.68363	1.4198	1.01124	0.548326	0.588644	0.181205	0.41659	-0.116791	0.244825	-0.236859	0.132629	-0.180922	0.222546	-0.094401	0.154961	-0.083327
	94.604	1.68972	1.41782	1.01311	0.546661	0.586613	0.179227	0.391434	-0.12299	0.238888	-0.231338	0.119192	-0.19462	0.216923	-0.095911	0.141523	-0.0853062
	94.704	1.68925	1.40558	1.00561	0.541921	0.567551	0.1748	0.391434	-0.127413	0.231703	-0.247483	0.119661	-0.199044	0.216921	-0.0973689	0.141525	-0.0975421
	94.804	1.68777	1.41279	1.00366	0.537885	0.58466	0.182014	0.389324	-0.119733	0.244747	-0.2398	0.136301	-0.199332	0.22278	-0.101405	0.147383	-0.0903307
	94.904	1.693	1.40139	1.00546	0.549135	0.583019	0.182014	0.383465	-0.116295	0.231232	-0.236363	0.131224	-0.191832	0.228483	-0.113124	0.153399	-0.102049
	95.004	1.67167	1.41003	0.995846	0.55028	0.580753	0.18316	0.361355	-0.11515	0.221153	-0.246623	0.132395	-0.190217	0.218877	-0.111978	0.150976	-0.100434
	95.104	1.67214	1.41185	0.995535	0.544135	0.562473	0.176701	0.335106	-0.125514	0.209904	-0.23777	0.121145	-0.177614	0.230593	-0.110155	0.143476	-0.087831
	95.204	1.67753	1.41467	0.994204	0.539291	0.590517	0.164358	0.348463	-0.125827	0.215761	-0.237925	0.127003	-0.189957	0.23645	-0.111718	0.149334	-0.0959555
	95.304	1.66581	1.41467	0.993113	0.539291	0.579113	0.176076	0.340965	-0.126139	0.215763	-0.238394	0.127005	-0.189956	0.235983	-0.122967	0.149336	-0.100174
	95.404	1.65831	1.41784	0.993736	0.542468	0.575207	0.168004	0.347839	-0.122962	0.215607	-0.234905	0.127317	-0.194593	0.232389	-0.11979	0.14871	-0.0969975
	95.504	1.65449	1.41402	0.978659	0.53911	0.575598	0.186676	0.324949	-0.138039	0.211466	-0.239045	0.13427	-0.210139	0.228563	-0.13143	0.141445	-0.100825
	95.604	1.66464	1.40493	0.995846	0.54127	0.612473	0.166336	0.316042	-0.12416	0.202091	-0.235946	0.121145	-0.20704	0.226687	-0.128801	0.13957	-0.0977262
	95.704	1.65995	1.40649	1.01585	0.54252	0.582005	0.168056	0.323074	-0.12291	0.202091	-0.223446	0.121614	-0.194541	0.226686	-0.127551	0.13957	-0.0969456
	95.804	1.65261	1.41331	1.03913	0.534343	0.604504	0.170816	0.315262	-0.134837	0.201622	-0.224124	0.132864	-0.20303	0.226686	-0.128228	0.131758	-0.0976223
	95.904	1.65261	1.41448	1.03538	0.542546	0.612473	0.171519	0.327293	-0.130697	0.190372	-0.235139	0.132864	-0.214046	0.238092	-0.127837	0.131758	-0.0966065
	96.004	1.65238	1.41982	1.04686	0.532728	0.612707	0.17295	0.324089	-0.128796	0.190607	-0.233239	0.133099	-0.211833	0.230827	-0.133437	0.131992	-0.0872066
	96.104	1.64605	1.41925	1.06319	0.532156	0.609816	0.161598	0.340731	-0.129055	0.195997	-0.233341	0.138489	-0.204905	0.236216	-0.133696	0.137383	-0.0955906
	96.204	1.62503	1.40818	1.04296	0.533276	0.607864	0.161779	0.327995	-0.132936	0.194515	-0.229254	0.137005	-0.215973	0.234734	-0.125858	0.1359	-0.09494
	96.304	1.63113	1.40873	1.04905	0.53726	0.603489	0.162326	0.345339	-0.139577	0.200138	-0.229176	0.14263	-0.215425	0.239889	-0.132811	0.149336	-0.0943919
	96.404	1.63456	1.40219	1.08405	0.541973	0.636925	0.155321	0.367527	-0.127676	0.203575	-0.246962	0.146067	-0.218525	0.232077	-0.140285	0.152773	-0.0896797
	96.504	1.63066	1.41337	1.07514	0.530646	0.629581	0.155556	0.344872	-0.134941	0.18795	-0.23579	0.130911	-0.218603	0.216926	-0.151143	0.137617	-0.0897573
	96.604	1.63816	1.41521	1.05639	0.543744	0.610519	0.164904	0.341433	-0.133405	0.188419	-0.241441	0.130911	-0.228473	0.224733	-0.138046	0.137617	-0.0874399
	96.704	1.64316	1.41503	1.0403	0.543249	0.613955	0.16441	0.356276	-0.145618	0.192324	-0.234436	0.123097	-0.236779	0.228638	-0.13854	0.141522	-0.0884028
	96.804	1.65488	1.4173	0.997955	0.545827	0.644426	0.166988	0.349089	-0.14304	0.192326	-0.231858	0.134817	-0.233733	0.22864	-0.143775	0.141523	-0.0858256
	96.904	1.66792	1.41717	1.0071	0.545697	0.639347	0.159045	0.362917	-0.150514	0.198185	-0.243707	0.128958	-0.234332	0.234499	-0.143592	0.147383	-0.0937683
	97.004	1.6912	1.41714	1.00335	0.538171	0.631535	0.159019	0.362917	-0.139291	0.197872	-0.243264	0.129271	-0.234359	0.234499	-0.147838	0.147383	-0.0937947
	97.104	1.67167	1.41644	0.995846	0.53278	0.631535	0.157847	0.370729	-0.151868	0.190372	-0.233186	0.136457	-0.23553	0.246218	-0.149009	0.147383	-0.0949662
	97.204	1.68534	1.42777	1.0017	0.532859	0.638174	0.157925	0.388306	-0.144289	0.19623	-0.244514	0.135128	-0.235138	0.251763	-0.148931	0.152928	-0.106605
	97.304	1.68511	1.43227	0.994753	0.537833	0.652786	0.150712	0.400105	-0.139785	0.19631	-0.240321	0.142708	-0.230947	0.244343	-0.144426	0.145508	-0.102101
	97.404	1.67925	1.42118	1.02342	0.549708	0.646925	0.151806	0.400965	-0.15041	0.19795	-0.239696	0.144348	-0.230322	0.245983	-0.143801	0.147148	-0.101477
	97.504	1.66214	1.42474	1.0171	0.545463	0.640755	0.158498	0.395887	-0.135905	0.19256	-0.236441	0.138958	-0.227067	0.240595	-0.140546	0.141758	-0.0982216
	97.604	1.6687	1.42574	1.00444	0.554265	0.627628	0.1598	0.390261	-0.142414	0.198185	-0.234669	0.144583	-0.225294	0.246216	-0.147055	0.147383	-0.0969184
	97.704	1.6873	1.42907	1.031	0.557598	0.619036	0.163134	0.401199	-0.139081	0.205997	-0.231806	0.144583	-0.210712	0.246218	-0.143722	0.147383	-0.101398
	97.804	1.6873	1.43076	1.03069	0.559291	0.600597	0.164358	0.3937	-0.137545	0.205997	-0.238082	0.144583	-0.209488	0.245749	-0.142029	0.147383	-0.100174
	97.904	1.6873	1.43146	1.03538	0.559994	0.60388	0.165529	0.389793	-0.128874	0.205997	-0.228941	0.144583	-0.220035	0.234499	-0.141014	0.147383	-0.0990027
	98.004	1.67245	1.43024	1.03913	0.558771	0.592472	0.164307	0.381668	-0.141346	0.221622	-0.218914	0.148489	-0.221258	0.238873	-0.134737	0.151289	-0.111944
	98.104	1.67995	1.4324	1.03491	0.560931	0.581535	0.166466	0.373856	-0.127936	0.221622	-0.228472	0.140676	-0.219097	0.250124	-0.132107	0.151289	-0.109783
	98.204	1.69144	1.43545	1.03545	0.563978	0.60005	0.169514	0.366121	-0.124889	0.220917	-0.225426	0.140911	-0.223551	0.24942	-0.129999	0.151053	-0.106737
	98.304	1.70488	1.42795	1.04046	0.564291	0.594425	0.158108	0.348778	-0.132389	0.204044	-0.232769	0.146067	-0.216051	0.232546	-0.141249	0.14543	-0.114236
	98.404	1.7055	1.43688	1.03186	0.573223	0.583332	0.16704	0.345184	-0.123457	0.212013	-0.220087	0.123724	-0.226337	0.240515	-0.147629	0.145586	-0.105305
	98.504	1.70144	1.4274	0.993893	0.563745	0.597551	0.168811	0.352215	-0.133405	0.216232	-0.229722	0.138723	-0.224566	0.244263	-0.145858	0.149336	-0.103534
	98.604	1.7205	1.44144	0.994049	0.569968	0.591301	0.183316	0.341122	-0.130618	0.239201	-0.218966	0.138723	-0.22178	0.244265	-0.142602	0.149336	-0.111997
	98.704	1.70878	1.43477	1.00514	0.571427	0.61005	0.172743	0.344872	-0.129004	0.238731	-0.206571	0.138723	-0.220166	0.243952	-0.130207	0.149336	-0.0996021
	98.804	1.70925	1.43394	0.98608	0.577624	0.610832	0.17191	0.353151	-0.126868	0.227482	-0.215373	0.130911	-0.221937	0.236765	-0.131196	0.149336	-0.100904
	98.904	1.72878	1.44334	0.994362	0.575775	0.630051	0.181311	0.371902	-0.140436	0.227482	-0.209253	0.130911	-0.223785	0.236452	-0.125076	0.149336	-0.114471
	99.004	1.72558	1.43422	1.01147	0.57838	0.612785	0.183915	0.359011	-0.137832	0.221622	-0.207118	0.125051	-0.228993	0.238094	-0.122941	0.155195	-0.111867
	99.104	1.70878	1.43641	1.03639	0.580723	0.648802	0.185789	0.371746	-0.135958	0.227482	-0.204931	0.131224	-0.227119	0.23645	-0.128879	0.161055	-0.117805
	99.204	1.7205	1.44399	1.03296	0.592051	0.649113	0.185868	0.360653	-0.143221	0.239202	-0.208602	0.127005	-0.226727	0.235983	-0.128801	0.161056	-0.117726
	99.304	1.71449	1.43558	1.03835	0.595359	0.654348	0.189175	0.358387	-0.140384	0.244904	-0.201858	0.133177	-0.21592	0.230436	-0.125181	0.16707	-0.114418
	99.404	1.70292	1.43912	1.05022	0.587182	0.635597	0.192248	0.366356	-0.137311	0.24506	-0.198785	0.144583	-0.212848	0.230593	-0.114921	0.174726	-0.123065
	99.504	1.71089	1.44201	1.0396	0.597884	0.624035	0.192014	0.362137	-0.137546	0.248653	-0.210738	0.140676	-0.213395	0.226688	-0.134687	0.159101	-0.1233
	99.604	1.71417	1.44045	1.06178	0.59601	0.635441	0.197639	0.358543	-0.143638	0.24506	-0.205112	0.132864	-0.215269	0.230279	-0.13656	0.163008	-0.117674
	99.704	1.70261	1.45055	1.05022	0.591114	0.624191	0.19243	0.354794	-0.148847	0.24506	-0.210321	0.132864	-0.223915	0.22278	-0.133957	0.163008	-0.114601
	99.804	1.68316	1.45172	1.04249	0.599786	0.654737	0.193602	0.358309	-0.147207	0.244825	-0.20915	0.132942	-0.211494	0.234264	-0.132785	0.163242	-0.10218
	99.904	1.66941	1.45292	1.04467	0.600515	0.641769	0.194332	0.360497	-0.146946	0.239201	-0.20842	0.127005	-0.218577	0.22817	-0.139868	0.168867	-0.109263
	100.004	1.65019	1.45511	1.02436	0.591452	0.6413	0.196987	0.360184	-0.144291	0.250919	-0.205295	0.127005	-0.215921	0.216921	-0.137213	0.161055	-0.106607
	100.104	1.65902	1.4575	1.00507	0.593848	0.641535	0.199853	0.360731	-0.149707	0.251154	-0.203369	0.127708	-0.225244	0.217155	-0.146535	0.169102	-0.104211
	100.204	1.66941	1.44891	0.997797	0.593224	0.653799	0.210009	0.37237	-0.150487	0.262636	-0.204462	0.15044	-0.226336	0.228638	-0.147629	0.172772	-0.104834
	100.304	1.67019	1.46131	0.997019	0.6089	0.661301	0.214436	0.383934	-0.149811	0.262638	-0.207847	0.150442	-0.221911	0.240358	-0.143202	0.172773	-0.0891592
	100.404	1.69316	1.47139	0.978268	0.599916	0.66552	0.201545	0.383621	-0.139733	0.270451	-0.209019	0.150442	-0.223082	0.239889	-0.144374	0.172773	-0.102049
	100.504	1.68909	1.47448	0.965925	0.603327	0.691458	0.205112	0.384245	-0.144447	0.270294	-0.205921	0.150286	-0.227797	0.228483	-0.149088	0.160898	-0.0989513
	100.604	1.6655	1.46259	0.962799	0.598614	0.683958	0.215869	0.391434	-0.144626	0.266544	-0.206413	0.134817	-0.227819	0.224422	-0.14958	0.157148	-0.0991304
	100.704	1.6748	1.47524	0.964127	0.60377	0.678408	0.221024	0.389792	-0.143222	0.276309	-0.212508	0.1563	-0.223134	0.226685	-0.155832	0.166913	-0.0864764
	100.804	1.6562	1.47586	0.961628	0.604395	0.678566	0.221962	0.382137	-0.131348	0.276466	-0.200634	0.144739	-0.222196	0.234655	-0.14802	0.16707	-0.0936639
	100.904	1.67144	1.46917	0.984362	0.605046	0.68177	0.2223	0.393152	-0.13804	0.279982	-0.199983	0.148254	-0.214046	0.237701	-0.154868	0.170586	-0.093013
	101.004	1.66042	1.47977	1.00678	0.604396	0.662317	0.221651	0.3937	-0.138846	0.280216	-0.208132	0.148489	-0.214695	0.226374	-0.155518	0.17082	-0.0936627
	101.104	1.6748	1.47191	1.00053	0.600905	0.654972	0.213784	0.386044	-0.127493	0.283653	-0.208499	0.152395	-0.210843	0.222779	-0.151665	0.175039	-0.08981
	101.204	1.66355	1.47441	1.01975	0.614187	0.642473	0.216285	0.378075	-0.124993	0.272404	-0.205998	0.152864	-0.208342	0.22278	-0.149321	0.182539	-0.0877784
	101.304	1.65683	1.48659	1.0235	0.603093	0.63513	0.22816	0.378075	-0.124837	0.272404	-0.194124	0.164114	-0.196468	0.222311	-0.140727	0.182539	-0.0984035
	101.404	1.66972	1.49336	1.02483	0.602677	0.640833	0.226961	0.391903	-0.133066	0.278263	-0.194853	0.169973	-0.205009	0.216921	-0.150207	0.188868	-0.0878829
	101.504	1.658	1.4837	1.01686	0.608016	0.640989	0.202145	0.395184	-0.126945	0.278263	-0.208107	0.170286	-0.206857	0.216921	-0.162836	0.200117	-0.0897308
	101.604	1.65816	1.48696	1.02561	0.604082	0.63302	0.205399	0.391903	-0.12416	0.278263	-0.204696	0.177786	-0.203603	0.216921	-0.148332	0.188398	-0.0864766
	101.704	1.67542	1.48935	1.03053	0.61351	0.627159	0.207795	0.400885	-0.122233	0.295683	-0.191519	0.175675	-0.213394	0.222622	-0.146405	0.1941	-0.0923617
	101.804	1.68753	1.49014	1.03421	0.61476	0.638645	0.212483	0.389246	-0.128483	0.295607	-0.190269	0.175598	-0.212145	0.233952	-0.145624	0.194023	-0.0911121
	101.904	1.69339	1.4904	1.03632	0.615177	0.641224	0.21243	0.383856	-0.121035	0.290216	-0.190322	0.170208	-0.212197	0.221062	-0.157239	0.188633	-0.102883
	102.004	1.70683	1.49542	1.01147	0.612236	0.627941	0.209959	0.378075	-0.134756	0.295841	-0.204199	0.175833	-0.226074	0.226685	-0.16721	0.194258	-0.105354
	102.104	1.70706	1.48883	1.01124	0.617364	0.654737	0.2154	0.389246	-0.126192	0.295607	-0.191572	0.175598	-0.213447	0.234264	-0.162083	0.194023	-0.0999144
	102.204	1.70488	1.48563	1.04046	0.614161	0.652709	0.219383	0.376122	-0.129082	0.28217	-0.194305	0.162161	-0.216651	0.224265	-0.165285	0.184493	-0.107337
	102.304	1.70535	1.48409	1.0403	0.612155	0.676456	0.209878	0.375809	-0.134837	0.293888	-0.192874	0.162161	-0.218655	0.220827	-0.16729	0.184492	-0.109341
	102.404	1.73027	1.48896	1.04632	0.613588	0.689348	0.211311	0.374168	-0.133874	0.299747	-0.191441	0.16802	-0.224566	0.226374	-0.165858	0.190351	-0.115252
	102.504	1.73089	1.49443	1.04647	0.611245	0.658722	0.205061	0.369793	-0.128248	0.299591	-0.198003	0.168333	-0.20816	0.210905	-0.160701	0.190195	-0.098846
	102.604	1.75175	1.50438	1.06811	0.621192	0.660831	0.215008	0.36409	-0.12205	0.301388	-0.195243	0.181692	-0.205712	0.220827	-0.158254	0.192305	-0.0963984
	102.704	1.77097	1.50571	1.06811	0.62252	0.660831	0.215868	0.364403	-0.113692	0.294201	-0.186884	0.17388	-0.204854	0.220827	-0.1688	0.191835	-0.107258
	102.804	1.77175	1.51495	1.06811	0.631765	0.673019	0.213863	0.36409	-0.127415	0.301388	-0.196232	0.17388	-0.218576	0.220827	-0.1519	0.181055	-0.109262
	102.904	1.78269	1.50769	1.0878	0.636687	0.673176	0.218316	0.364559	-0.122493	0.294044	-0.192249	0.174036	-0.214124	0.220514	-0.154947	0.192461	-0.10481
	103.004	1.76355	1.50777	1.09007	0.636296	0.688097	0.218863	0.374949	-0.118665	0.297403	-0.191701	0.165676	-0.221546	0.212623	-0.154868	0.19582	-0.104732
	103.104	1.74636	1.51149	1.07319	0.639708	0.674192	0.225712	0.346512	-0.107753	0.288029	-0.177039	0.156301	-0.210633	0.203252	-0.163175	0.186445	-0.109132
	103.204	1.77761	1.51412	1.06132	0.642963	0.658411	0.228654	0.339169	-0.104813	0.295374	-0.173785	0.148802	-0.219412	0.203249	-0.168046	0.186448	-0.105879
	103.304	1.79261	1.4985	1.0271	0.646088	0.655285	0.212561	0.369324	-0.120436	0.291779	-0.182379	0.163645	-0.223316	0.222624	-0.172421	0.182383	-0.102752
	103.404	1.78933	1.51105	1.03757	0.639577	0.651066	0.213863	0.342918	-0.107884	0.288029	-0.188889	0.152708	-0.210765	0.218874	-0.171118	0.178633	-0.1127
	103.504	1.80105	1.5111	0.995535	0.63963	0.619972	0.213916	0.342762	-0.115331	0.288185	-0.188836	0.148645	-0.210711	0.218561	-0.170753	0.178789	-0.101398
	103.604	1.81277	1.51339	0.998659	0.629733	0.654661	0.216051	0.346512	-0.117728	0.291935	-0.187015	0.152864	-0.216703	0.21106	-0.161431	0.182539	-0.0995761
	103.704	1.83542	1.5155	0.979752	0.628875	0.657627	0.222222	0.358542	-0.118587	0.295839	-0.187873	0.164112	-0.218031	0.222466	-0.163072	0.194256	-0.100435
	103.804	1.823	1.51402	0.967175	0.638327	0.615675	0.212613	0.370028	-0.109134	0.295607	-0.17842	0.163879	-0.219356	0.222546	-0.184087	0.194023	-0.0987927
	103.904	1.81081	1.51501	0.947018	0.643848	0.608801	0.217821	0.371902	-0.123457	0.297325	-0.184931	0.158255	-0.214306	0.209108	-0.178879	0.188398	-0.105305
	104.004	1.82206	1.51493	0.945768	0.643458	0.578489	0.206025	0.372215	-0.123222	0.286076	-0.192821	0.158255	-0.206884	0.216921	-0.178957	0.188398	-0.105383
	104.104	1.818	1.51626	0.935143	0.644786	0.559113	0.207352	0.372215	-0.113925	0.285919	-0.191181	0.158098	-0.205556	0.216295	-0.177629	0.180429	-0.103742
	104.204	1.79519	1.50485	0.919366	0.632911	0.585365	0.207196	0.380029	-0.114552	0.282172	-0.183368	0.15435	-0.217432	0.213016	-0.178254	0.176683	-0.0963994
	104.304	1.81152	1.51305	0.898659	0.630333	0.580753	0.204149	0.385887	-0.124941	0.288029	-0.175165	0.160208	-0.220477	0.218874	-0.192551	0.182539	-0.111163
	104.404	1.79245	1.51626	0.917253	0.644786	0.588722	0.207352	0.405106	-0.110488	0.287716	-0.171962	0.152395	-0.216806	0.218561	-0.189348	0.182539	-0.115773
	104.504	1.78511	1.51623	0.917877	0.633353	0.60466	0.207326	0.394323	-0.122233	0.27256	-0.183707	0.152552	-0.205582	0.211218	-0.189687	0.182695	-0.1158
	104.604	1.78011	1.51436	0.933189	0.638979	0.628723	0.193733	0.413074	-0.123794	0.28006	-0.185581	0.160051	-0.214956	0.218715	-0.19906	0.190195	-0.117674
	104.704	1.75745	1.50808	0.949129	0.63239	0.647316	0.187144	0.417761	-0.122883	0.276469	-0.19217	0.156458	-0.206233	0.215124	-0.197524	0.186604	-0.115981
	104.804	1.76402	1.51756	0.979753	0.634838	0.675129	0.189592	0.436199	-0.120905	0.283966	-0.190191	0.163958	-0.204253	0.222624	-0.188045	0.194101	-0.102751
	104.904	1.73855	1.52152	0.987566	0.650046	0.689817	0.2048	0.432762	-0.116477	0.288029	-0.186233	0.160208	-0.212014	0.218405	-0.183618	0.189882	-0.110513
	105.004	1.7498	1.5111	0.984127	0.651348	0.702629	0.206102	0.440262	-0.103926	0.288029	-0.19665	0.148489	-0.210712	0.207155	-0.179348	0.178633	-0.109211
	105.104	1.7498	1.50487	0.995846	0.652468	0.72966	0.195816	0.444948	-0.114213	0.288029	-0.195218	0.148489	-0.209125	0.214968	-0.189479	0.166914	-0.115905
	105.204	1.75558	1.51175	0.99819	0.636843	0.747314	0.198941	0.469791	-0.111087	0.294122	-0.191623	0.154581	-0.210061	0.22106	-0.193384	0.173008	-0.119966
	105.304	1.74199	1.50029	1.01882	0.648041	0.761692	0.198889	0.468229	-0.118483	0.291935	-0.188238	0.160208	-0.2098	0.238405	-0.193905	0.178633	-0.112518
	105.404	1.74199	1.50967	1.0146	0.642416	0.79216	0.200764	0.483231	-0.105358	0.299747	-0.198082	0.152395	-0.200426	0.238405	-0.19203	0.178633	-0.110643
	105.504	1.74949	1.5066	1.00678	0.646845	0.822161	0.18988	0.483231	-0.108429	0.291935	-0.200684	0.152395	-0.203497	0.238405	-0.195101	0.178633	-0.113714
	105.604	1.74199	1.50972	1.01538	0.649968	0.802942	0.193003	0.483231	-0.116711	0.291935	-0.198029	0.152395	-0.200373	0.238405	-0.191977	0.17832	-0.122309
	105.704	1.74949	1.51412	1.01413	0.642181	0.790911	0.196936	0.475418	-0.10528	0.291935	-0.193785	0.152395	-0.195973	0.238405	-0.187733	0.17082	-0.118378
	105.804	1.73027	1.5161	0.995535	0.652442	0.77216	0.195477	0.4562	-0.106269	0.291935	-0.195556	0.152395	-0.186183	0.250124	-0.182004	0.17082	-0.119368
	105.904	1.74566	1.51152	0.978737	0.63614	0.77552	0.179176	0.467684	-0.107884	0.283888	-0.200608	0.144348	-0.191233	0.253796	-0.194243	0.174492	-0.113169
	106.004	1.76519	1.51305	0.960924	0.649708	0.7563	0.192431	0.466589	-0.117597	0.283419	-0.210321	0.144348	-0.200946	0.253796	-0.18505	0.174492	-0.118976
	106.104	1.75996	1.51516	0.985535	0.659004	0.750443	0.186415	0.44323	-0.115801	0.266779	-0.215868	0.138958	-0.19915	0.248094	-0.190441	0.169102	-0.116867
	106.204	1.76519	1.51501	0.979983	0.651348	0.744269	0.186571	0.4669	-0.127363	0.272166	-0.216181	0.144659	-0.198994	0.245981	-0.182785	0.174489	-0.12093
	106.304	1.75909	1.50329	0.993113	0.651348	0.731144	0.174852	0.453934	-0.126894	0.266544	-0.215868	0.146536	-0.19868	0.240671	-0.182316	0.168867	-0.120929
	106.404	1.748	1.49456	1.0053	0.642625	0.729582	0.177378	0.453465	-0.120931	0.266544	-0.205842	0.146536	-0.196468	0.255671	-0.16854	0.168398	-0.117934
	106.504	1.73956	1.50378	1.01655	0.652155	0.699427	0.174877	0.422997	-0.12265	0.258732	-0.207874	0.138723	-0.198499	0.248171	-0.170572	0.157618	-0.108717
	106.604	1.7405	1.49508	1.01686	0.658458	0.687864	0.1629	0.431276	-0.116347	0.266544	-0.216414	0.138723	-0.211728	0.248171	-0.179581	0.168398	-0.117726
	106.704	1.74573	1.50258	1.02959	0.658457	0.697783	0.174149	0.447916	-0.116348	0.272244	-0.205165	0.144425	-0.218916	0.253872	-0.179113	0.162848	-0.117727
	106.804	1.74964	1.50128	1.0035	0.649812	0.720755	0.165035	0.444324	-0.129368	0.268654	-0.218186	0.129583	-0.212716	0.25028	-0.169634	0.159258	-0.130746
	106.904	1.74574	1.49459	1.01053	0.665619	0.705597	0.169592	0.440418	-0.124811	0.272247	-0.213316	0.144426	-0.207691	0.253874	-0.175858	0.162851	-0.12619
	107.004	1.76152	1.49678	0.995846	0.664371	0.720598	0.168344	0.443699	-0.12559	0.268497	-0.214877	0.140676	-0.205502	0.250125	-0.165543	0.159101	-0.127125
	107.104	1.78152	1.50191	1.00632	0.670281	0.721378	0.173003	0.424637	-0.109213	0.260685	-0.221468	0.140676	-0.212093	0.250124	-0.164635	0.159101	-0.114498
	107.204	1.76136	1.48857	0.983503	0.675385	0.733723	0.148577	0.424793	-0.118951	0.260841	-0.222925	0.140833	-0.214019	0.249811	-0.166092	0.151445	-0.115954
	107.304	1.7505	1.49157	0.96155	0.678692	0.761927	0.163134	0.422215	-0.12705	0.258732	-0.208838	0.130911	-0.210243	0.236452	-0.151535	0.149336	-0.113117
	107.404	1.71269	1.48206	0.958269	0.680437	0.762083	0.164878	0.407372	-0.117806	0.262325	-0.218342	0.134348	-0.197249	0.240358	-0.161509	0.153242	-0.111373
	107.504	1.7005	1.48042	0.965612	0.66411	0.755207	0.159802	0.415028	-0.122883	0.254982	-0.234669	0.111223	-0.202013	0.240202	-0.166273	0.160898	-0.124262
	107.604	1.69511	1.47009	0.96069	0.676739	0.795597	0.16165	0.416824	-0.128845	0.264591	-0.229851	0.113802	-0.193132	0.242311	-0.157393	0.162695	-0.122881
	107.704	1.7087	1.47404	0.954757	0.680697	0.801691	0.176858	0.41073	-0.113639	0.25897	-0.225894	0.119427	-0.200425	0.236217	-0.152967	0.149574	-0.118924
	107.804	1.73222	1.46376	0.966549	0.674317	0.831926	0.177977	0.403152	-0.124238	0.270451	-0.236493	0.130442	-0.195869	0.236452	-0.140598	0.153242	-0.129054
	107.904	1.75097	1.47081	0.9853	0.681374	0.813644	0.177535	0.403465	-0.124681	0.270451	-0.236623	0.119192	-0.196311	0.236452	-0.148853	0.161055	-0.118247
	108.004	1.75925	1.4648	0.997799	0.671453	0.832239	0.167926	0.410965	-0.122571	0.270138	-0.227326	0.119192	-0.194201	0.248171	-0.147056	0.161055	-0.11645
	108.104	1.73925	1.46454	1.01811	0.671192	0.840988	0.174696	0.414402	-0.115801	0.251232	-0.235869	0.119192	-0.19915	0.248171	-0.147473	0.161055	-0.116867
	108.204	1.70027	1.46347	1.04366	0.674343	0.870754	0.174097	0.403387	-0.128119	0.258496	-0.247717	0.119427	-0.207562	0.247936	-0.140572	0.160818	-0.117779
	108.304	1.71433	1.46292	1.05022	0.681296	0.856848	0.165738	0.397606	-0.128196	0.264591	-0.237014	0.125051	-0.208107	0.250124	-0.152837	0.155508	-0.118325
	108.404	1.73222	1.45831	1.06764	0.67278	0.831144	0.16941	0.414871	-0.121556	0.258732	-0.233811	0.130911	-0.204905	0.255671	-0.149165	0.168867	-0.115122
	108.504	1.74675	1.44777	1.07639	0.673954	0.800207	0.181364	0.414402	-0.120852	0.258419	-0.24092	0.130911	-0.204201	0.248171	-0.137211	0.168867	-0.114419
	108.604	1.74027	1.46185	1.10616	0.687728	0.788723	0.171701	0.394636	-0.129733	0.262403	-0.237925	0.118958	-0.212925	0.247936	-0.134686	0.168633	-0.123143
	108.704	1.76417	1.46162	1.08178	0.688119	0.755442	0.160999	0.378231	-0.129967	0.245373	-0.226597	0.113333	-0.201598	0.242311	-0.14242	0.163008	-0.111815
	108.804	1.74511	1.4498	1.10007	0.687702	0.736223	0.164332	0.389324	-0.129602	0.264591	-0.23842	0.113333	-0.201702	0.25403	-0.142055	0.162695	-0.111606
	108.904	1.73777	1.45167	1.09319	0.67739	0.74091	0.165738	0.381668	-0.128665	0.256779	-0.236701	0.117239	-0.200296	0.257467	-0.1294	0.159101	-0.110513
	109.004	1.71902	1.4531	1.10522	0.679758	0.751379	0.167637	0.381668	-0.126766	0.256779	-0.227302	0.117239	-0.198396	0.246218	-0.127969	0.159101	-0.108614
	109.104	1.7298	1.45022	1.10522	0.687807	0.729191	0.164436	0.374168	-0.137778	0.256779	-0.242221	0.109426	-0.209409	0.246218	-0.153669	0.159101	-0.123063
	109.204	1.73191	1.46097	1.11733	0.691062	0.730364	0.168004	0.376589	-0.134054	0.25139	-0.238967	0.104036	-0.21756	0.240358	-0.139634	0.153244	-0.108559
	109.304	1.73808	1.45641	1.09663	0.686817	0.740129	0.16704	0.401199	-0.130957	0.268497	-0.243525	0.121145	-0.206806	0.246218	-0.14716	0.159101	-0.105304
	109.404	1.73761	1.44657	1.06553	0.696192	0.740442	0.168915	0.401356	-0.121582	0.268341	-0.24118	0.120989	-0.204931	0.245749	-0.134035	0.158945	-0.111242
	109.504	1.73808	1.44646	1.07006	0.69562	0.737316	0.168343	0.397606	-0.129497	0.256779	-0.242222	0.117239	-0.213316	0.2345	-0.134607	0.155195	-0.111814
	109.604	1.74511	1.4518	1.06975	0.685801	0.776535	0.170243	0.397293	-0.116348	0.25631	-0.240322	0.117239	-0.203134	0.234499	-0.132707	0.166914	-0.109914
	109.704	1.74495	1.45086	1.08085	0.68502	0.775442	0.168993	0.397606	-0.129316	0.252717	-0.249071	0.117083	-0.200946	0.234343	-0.133957	0.166758	-0.111163
	109.804	1.75613	1.46094	1.08249	0.698848	0.785988	0.17204	0.411278	-0.126425	0.254826	-0.238993	0.119192	-0.210086	0.236452	-0.131379	0.157148	-0.108272
	109.904	1.76714	1.45428	1.06366	0.691713	0.789816	0.180061	0.418856	-0.126061	0.246778	-0.23441	0.118958	-0.205504	0.24403	-0.126795	0.156914	-0.107909
	110.004	1.76199	1.45758	1.05788	0.691583	0.778879	0.179931	0.424637	-0.125721	0.241154	-0.234539	0.113333	-0.205634	0.237938	-0.126612	0.151289	-0.107569
	110.104	1.78034	1.46016	1.05342	0.694161	0.764425	0.182509	0.413464	-0.119707	0.240919	-0.243212	0.113411	-0.203057	0.226452	-0.116848	0.151054	-0.0937426
	110.204	1.77488	1.45805	1.05171	0.691739	0.773334	0.168368	0.418779	-0.133847	0.235296	-0.234384	0.115288	-0.217196	0.220829	-0.126769	0.145431	-0.107882
	110.304	1.77488	1.4686	1.05249	0.686504	0.734739	0.170946	0.418621	-0.130957	0.235294	-0.231806	0.115286	-0.214619	0.220827	-0.123878	0.14543	-0.105305
	110.404	1.79277	1.47969	1.08538	0.686817	0.73263	0.17079	0.424637	-0.131426	0.241154	-0.239775	0.121145	-0.222275	0.226686	-0.116535	0.151602	-0.105461
	110.504	1.80027	1.4649	1.10788	0.695308	0.729191	0.168031	0.412918	-0.134028	0.241154	-0.242846	0.121145	-0.217846	0.226686	-0.127419	0.159101	-0.108532
	110.604	1.79815	1.47115	1.10124	0.697338	0.726927	0.181779	0.430496	-0.12825	0.247013	-0.236599	0.115286	-0.223318	0.232544	-0.120703	0.164961	-0.101973
	110.704	1.78152	1.46553	1.07319	0.684369	0.712786	0.176624	0.416668	-0.133873	0.241156	-0.242222	0.109426	-0.228941	0.238405	-0.115077	0.159103	-0.107908
	110.804	1.79847	1.46152	1.05936	0.698952	0.726301	0.183394	0.418621	-0.13804	0.246857	-0.250295	0.115599	-0.23342	0.232077	-0.123149	0.164804	-0.104574
	110.904	1.77714	1.47654	1.04194	0.703041	0.709192	0.18717	0.409325	-0.138014	0.237247	-0.239019	0.117239	-0.229645	0.214968	-0.111874	0.155195	-0.10033
	111.004	1.78441	1.46488	1.04092	0.698875	0.716457	0.195036	0.417059	-0.126711	0.2367	-0.238497	0.117004	-0.240841	0.226452	-0.11182	0.15543	-0.0890277
	111.104	1.78222	1.46844	1.02483	0.702599	0.699583	0.19829	0.42659	-0.131268	0.223888	-0.231805	0.111692	-0.226336	0.220829	-0.108565	0.161055	-0.0970219
	111.204	1.76347	1.47969	1.05092	0.717598	0.714738	0.194697	0.430339	-0.139239	0.22326	-0.228056	0.123097	-0.222588	0.224732	-0.104816	0.157146	-0.0820243
	111.304	1.77128	1.47717	1.01999	0.70726	0.702238	0.191701	0.41534	-0.141295	0.223576	-0.241988	0.119192	-0.232456	0.220827	-0.107342	0.161055	-0.0845492
	111.404	1.78347	1.46675	1.01999	0.697156	0.69552	0.193003	0.430809	-0.140149	0.227482	-0.233186	0.115286	-0.219592	0.224733	-0.105571	0.164961	-0.0832474
	111.504	1.80175	1.46787	0.977488	0.705306	0.695677	0.193967	0.438309	-0.131999	0.227482	-0.232535	0.115286	-0.223161	0.224264	-0.0941398	0.164961	-0.0822837
	111.604	1.79417	1.48118	0.96991	0.707364	0.676222	0.203524	0.449324	-0.137753	0.227247	-0.230008	0.115051	-0.232821	0.21278	-0.102862	0.164726	-0.0805383
	111.704	1.80644	1.47631	0.981394	0.698744	0.69552	0.194436	0.438622	-0.134654	0.227482	-0.227847	0.115286	-0.229722	0.213015	-0.0889829	0.164961	-0.0779083
	111.804	1.80613	1.48555	0.981394	0.711739	0.683958	0.19665	0.43784	-0.12166	0.234825	-0.226103	0.115286	-0.224541	0.213015	-0.0872382	0.164961	-0.0761643
	111.904	1.80566	1.48506	0.993113	0.703431	0.675676	0.207404	0.427059	-0.133561	0.223576	-0.226597	0.104036	-0.224723	0.212702	-0.0882021	0.157148	-0.0883776
	112.004	1.79378	1.47722	1.01249	0.70778	0.66802	0.211284	0.429871	-0.122182	0.223888	-0.230531	0.115129	-0.213344	0.205046	-0.107291	0.156992	-0.0840293
	112.104	1.77683	1.46782	0.991472	0.705254	0.654192	0.209227	0.409325	-0.131582	0.22506	-0.232118	0.10552	-0.227119	0.195439	-0.109348	0.147383	-0.0748361
	112.204	1.79394	1.47849	0.997019	0.704681	0.652708	0.208967	0.422684	-0.121374	0.220139	-0.22191	0.11138	-0.227222	0.201296	-0.109921	0.153242	-0.0754087
	112.304	1.80128	1.47917	0.98608	0.697859	0.633488	0.209332	0.414402	-0.143196	0.231388	-0.232483	0.11138	-0.223107	0.213015	-0.109243	0.153242	-0.0825435
	112.404	1.7798	1.47001	0.997253	0.707911	0.633722	0.211884	0.403856	-0.129395	0.231623	-0.24118	0.111614	-0.220556	0.21278	-0.114504	0.153477	-0.0796795
	112.504	1.79566	1.4717	0.9828	0.697572	0.638332	0.213733	0.412996	-0.135514	0.237013	-0.22855	0.117004	-0.219176	0.206919	-0.113123	0.158867	-0.0707993
	112.604	1.77433	1.48162	0.981628	0.699525	0.62591	0.226936	0.419325	-0.12606	0.23506	-0.226597	0.11552	-0.228941	0.205437	-0.111169	0.157383	-0.0805642
	112.704	1.76003	1.48818	0.98733	0.703119	0.642239	0.230061	0.432215	-0.134186	0.229199	-0.231285	0.120911	-0.225817	0.218639	-0.108045	0.162771	-0.0774404
	112.804	1.73613	1.48709	0.980612	0.705463	0.625675	0.217248	0.41909	-0.12403	0.223576	-0.232066	0.115286	-0.22691	0.213015	-0.109139	0.157148	-0.078064
	112.904	1.74285	1.47719	0.961863	0.69588	0.656458	0.219384	0.42659	-0.122207	0.223576	-0.222743	0.115286	-0.232587	0.213015	-0.107316	0.157148	-0.076711
	113.004	1.74738	1.47587	0.950457	0.702052	0.684738	0.225556	0.42659	-0.134784	0.223576	-0.224071	0.115286	-0.238134	0.212545	-0.108644	0.157148	-0.0780383
	113.104	1.76901	1.47576	0.956003	0.701478	0.732317	0.224983	0.436356	-0.124108	0.229435	-0.224644	0.121145	-0.238707	0.218872	-0.10953	0.163008	-0.078612
	113.204	1.78074	1.4792	0.963503	0.701948	0.721067	0.21717	0.42448	-0.131608	0.229435	-0.235894	0.113333	-0.238238	0.218874	-0.116717	0.163321	-0.0786121
	113.304	1.78089	1.4793	0.967566	0.705176	0.732473	0.217431	0.431824	-0.124316	0.229279	-0.224853	0.113176	-0.235009	0.218718	-0.109426	0.170351	-0.0866323
	113.404	1.79667	1.47732	0.963816	0.707416	0.736692	0.23092	0.417294	-0.133795	0.225529	-0.222613	0.109739	-0.23277	0.22278	-0.118905	0.159414	-0.0840805
	113.504	1.79488	1.47915	0.963894	0.69752	0.759426	0.232743	0.420496	-0.139785	0.237013	-0.22829	0.117004	-0.230947	0.222546	-0.117395	0.154961	-0.0747578
	113.604	1.77683	1.47959	0.991159	0.697807	0.767786	0.221311	0.412449	-0.139342	0.237247	-0.220347	0.117239	-0.242692	0.222467	-0.124608	0.155195	-0.0860336
	113.704	1.79277	1.47886	1.00725	0.705203	0.79044	0.228238	0.393698	-0.128665	0.240839	-0.221389	0.121144	-0.242795	0.218873	-0.117681	0.159099	-0.0753568
	113.804	1.79589	1.48628	1.0146	0.704655	0.794035	0.22816	0.401512	-0.128431	0.237247	-0.221467	0.117239	-0.231623	0.214968	-0.10604	0.155195	-0.0832469
	113.904	1.79542	1.48102	1.01538	0.698926	0.786222	0.222431	0.397293	-0.130566	0.229435	-0.219071	0.105989	-0.22954	0.214968	-0.115988	0.155195	-0.0806948
	114.004	1.76613	1.48962	1.03436	0.696272	0.748177	0.220246	0.389715	-0.13322	0.237482	-0.214225	0.117474	-0.231882	0.214733	-0.126142	0.147617	-0.0720992
	114.104	1.77581	1.49539	1.04593	0.702051	0.727394	0.237274	0.400496	-0.127442	0.237013	-0.21579	0.117004	-0.230323	0.203014	-0.120364	0.147617	-0.077727
	114.204	1.74706	1.49514	1.05171	0.690072	0.686925	0.236701	0.387526	-0.127544	0.235293	-0.205113	0.115285	-0.230424	0.201295	-0.120623	0.157147	-0.0707983
	114.304	1.73613	1.49477	1.02827	0.701426	0.663958	0.240555	0.379715	-0.120254	0.235294	-0.212978	0.115599	-0.215321	0.201296	-0.109269	0.157148	-0.0669447
	114.404	1.75488	1.49719	1.03218	0.696036	0.664427	0.231259	0.391277	-0.118301	0.235294	-0.211025	0.123098	-0.221181	0.212702	-0.115129	0.156679	-0.0645231
	114.504	1.74331	1.50725	1.0328	0.706089	0.656614	0.241312	0.388153	-0.119497	0.235451	-0.22347	0.123255	-0.222065	0.205359	-0.116638	0.133867	-0.0544698
	114.604	1.75292	1.50313	1.06178	0.709785	0.662004	0.245008	0.408855	-0.127208	0.244591	-0.208213	0.132864	-0.21087	0.203246	-0.12013	0.143946	-0.050775
	114.704	1.75925	1.501	1.05561	0.695619	0.636614	0.242561	0.410965	-0.122153	0.227482	-0.210972	0.127005	-0.224564	0.209108	-0.126795	0.149336	-0.0607193
	114.804	1.75878	1.50256	1.05514	0.7014	0.617863	0.248342	0.403152	-0.115904	0.227482	-0.205191	0.127005	-0.207535	0.209108	-0.120545	0.149336	-0.0474401
	114.904	1.74784	1.50305	1.06343	0.701895	0.61005	0.248368	0.403152	-0.112441	0.227482	-0.204696	0.115755	-0.215322	0.209108	-0.109269	0.137617	-0.0591329
	115.004	1.76003	1.5154	1.06264	0.71377	0.609739	0.237587	0.403465	-0.111816	0.227482	-0.20454	0.127005	-0.214384	0.209108	-0.108644	0.137617	-0.0580383
	115.104	1.79706	1.52691	1.05171	0.713718	0.640051	0.245035	0.410965	-0.123275	0.227482	-0.204592	0.127005	-0.206467	0.208639	-0.108697	0.137617	-0.0468414
	115.204	1.77831	1.52592	1.04358	0.705228	0.61677	0.244358	0.411278	-0.116453	0.227169	-0.204957	0.127005	-0.195896	0.19739	-0.109374	0.129805	-0.0475191
	115.304	1.75909	1.52394	1.05546	0.703093	0.609894	0.24191	0.410809	-0.1189	0.219513	-0.199905	0.126848	-0.21006	0.197233	-0.111821	0.129648	-0.0574649
	115.404	1.75488	1.53839	1.07155	0.702077	0.636145	0.245582	0.418308	-0.127415	0.215763	-0.196702	0.123098	-0.206858	0.201296	-0.108306	0.125898	-0.0584818
	115.504	1.73636	1.53896	1.07147	0.702649	0.632942	0.257403	0.419325	-0.126844	0.215998	-0.203474	0.123333	-0.213787	0.20153	-0.108047	0.126133	-0.0579104
	115.604	1.74901	1.52443	1.09585	0.699526	0.650286	0.254593	0.451981	-0.129497	0.221622	-0.195346	0.121145	-0.209409	0.207154	-0.1107	0.132227	-0.0722821
	115.704	1.73777	1.53503	1.06069	0.703093	0.646379	0.257378	0.447605	-0.122962	0.217716	-0.203967	0.117239	-0.206311	0.202936	-0.09604	0.127851	-0.0579346
	115.804	1.7298	1.53639	1.06569	0.707885	0.658098	0.258733	0.448074	-0.121608	0.217716	-0.202613	0.117239	-0.204489	0.195436	-0.0871861	0.127382	-0.0643941
	115.904	1.72534	1.52264	1.07296	0.693979	0.638802	0.256233	0.428621	-0.124108	0.217482	-0.2048	0.117474	-0.207457	0.206921	-0.0896861	0.115898	-0.0668932
	116.004	1.72573	1.53579	1.08116	0.703379	0.658567	0.258134	0.441198	-0.133456	0.217873	-0.203212	0.129114	-0.205556	0.207312	-0.0880978	0.116289	-0.0763981
	116.104	1.74917	1.52834	1.0771	0.703431	0.670286	0.258186	0.471199	-0.122155	0.221622	-0.214409	0.121145	-0.212847	0.210591	-0.106951	0.120039	-0.068846
	116.204	1.74152	1.53745	1.0771	0.693328	0.662785	0.259331	0.475731	-0.121009	0.221624	-0.201701	0.121145	-0.200452	0.199343	-0.0986188	0.12004	-0.0750441
	116.304	1.7537	1.54826	1.08882	0.704135	0.698254	0.258889	0.487137	-0.128951	0.225529	-0.194175	0.125051	-0.200893	0.203249	-0.106561	0.124414	-0.0642357
	116.404	1.77902	1.54123	1.08272	0.700697	0.707161	0.251545	0.484949	-0.117077	0.219904	-0.190269	0.11974	-0.196207	0.205437	-0.101873	0.12957	-0.0715808
	116.504	1.78464	1.54816	1.07678	0.699657	0.694035	0.250505	0.478855	-0.117648	0.22506	-0.199122	0.132864	-0.189748	0.21106	-0.095414	0.123945	-0.0721519
	116.604	1.80324	1.56245	1.081	0.702702	0.693254	0.25355	0.467606	-0.103353	0.21381	-0.196077	0.125051	-0.198421	0.22278	-0.0997116	0.123945	-0.0656693
	116.704	1.79198	1.55472	1.061	0.691062	0.693254	0.245816	0.467606	-0.103274	0.214281	-0.207717	0.125051	-0.197872	0.22278	-0.088384	0.123947	-0.0652774
	116.804	1.81003	1.55831	1.05608	0.694187	0.699114	0.248941	0.476902	-0.111869	0.230919	-0.204123	0.130911	-0.183499	0.228327	-0.0852591	0.129805	-0.0546539
	116.904	1.84035	1.55732	1.06733	0.693666	0.710833	0.24842	0.453465	-0.112389	0.219669	-0.201207	0.130911	-0.183707	0.220827	-0.0857798	0.129805	-0.0668932
	117.004	1.83738	1.55927	1.06686	0.687805	0.710833	0.250372	0.434402	-0.110124	0.219669	-0.199255	0.130911	-0.193786	0.220358	-0.0842969	0.129805	-0.0649412
	117.104	1.853	1.55784	1.05905	0.686687	0.714739	0.248941	0.43784	-0.111869	0.223576	-0.200687	0.134817	-0.195218	0.224732	-0.108228	0.133711	-0.0659038
	117.204	1.84113	1.54855	1.05561	0.680671	0.710834	0.247144	0.422998	-0.113664	0.219672	-0.214202	0.131381	-0.197013	0.220828	-0.0992439	0.129338	-0.064262
	117.304	1.84113	1.55977	1.07936	0.684395	0.7138	0.250868	0.426434	-0.12166	0.235138	-0.217977	0.146379	-0.205009	0.232389	-0.1063	0.121836	-0.060226
	117.404	1.84472	1.54894	1.06343	0.677937	0.667864	0.251753	0.418777	-0.120305	0.215763	-0.209592	0.138723	-0.204124	0.224733	-0.0941652	0.11418	-0.0635599
	117.504	1.83738	1.55115	1.05171	0.690931	0.667864	0.253497	0.430027	-0.107312	0.215763	-0.219098	0.138723	-0.20238	0.224264	-0.0924213	0.106367	-0.0618159
	117.604	1.85597	1.55993	1.05171	0.688771	0.667395	0.251025	0.41909	-0.117597	0.215763	-0.210321	0.138723	-0.212665	0.213015	-0.106613	0.106367	-0.0760075
	117.704	1.82566	1.55204	1.04421	0.696192	0.644896	0.250946	0.430496	-0.117674	0.215763	-0.218212	0.138723	-0.212742	0.212702	-0.106691	0.106367	-0.0756156
	117.804	1.81738	1.55594	1.05171	0.688379	0.649426	0.254852	0.430809	-0.125175	0.215763	-0.213993	0.138723	-0.208368	0.216921	-0.102316	0.106367	-0.0604612
	117.904	1.82323	1.55568	1.06538	0.688276	0.662474	0.242561	0.436825	-0.117779	0.221622	-0.218785	0.144114	-0.20941	0.22278	-0.0921084	0.112226	-0.0610339
	118.004	1.81152	1.55336	1.07678	0.701426	0.662317	0.244461	0.447605	-0.116348	0.221622	-0.216884	0.132864	-0.20751	0.22278	-0.108801	0.112226	-0.0669458
	118.104	1.81152	1.55396	1.08835	0.701556	0.689348	0.244592	0.436356	-0.116216	0.221622	-0.228002	0.121145	-0.207065	0.22278	-0.0974195	0.112226	-0.0668142
	118.204	1.81152	1.56956	1.0771	0.694187	0.681536	0.248941	0.436199	-0.11937	0.221622	-0.212405	0.121145	-0.203032	0.222311	-0.0930715	0.100508	-0.0624676
	118.304	1.7998	1.56506	1.09663	0.690151	0.669817	0.244436	0.432449	-0.116374	0.221153	-0.224722	0.121145	-0.207067	0.211061	-0.0972639	0.100508	-0.0783779
	118.404	1.81074	1.55139	1.08803	0.691635	0.670597	0.242483	0.436356	-0.118327	0.209904	-0.226363	0.121145	-0.209489	0.211061	-0.0920302	0.100508	-0.0731436
	118.504	1.80027	1.55113	1.08835	0.691375	0.689035	0.24191	0.436356	-0.11843	0.210373	-0.231154	0.121145	-0.210061	0.210749	-0.111508	0.100508	-0.080903
	118.604	1.81152	1.55198	1.0885	0.700046	0.693254	0.243551	0.448387	-0.10601	0.221622	-0.229515	0.121145	-0.208578	0.203249	-0.102838	0.100508	-0.0722328
	118.704	1.81152	1.54886	1.08053	0.684889	0.684973	0.243863	0.455418	-0.120852	0.221153	-0.229202	0.121145	-0.21592	0.203249	-0.113775	0.100508	-0.0753556
	118.804	1.81152	1.55277	1.06928	0.681609	0.681223	0.255582	0.444637	-0.116947	0.222092	-0.225295	0.121145	-0.211545	0.203249	-0.109399	0.100508	-0.0787933
	118.904	1.83167	1.54342	1.08897	0.683197	0.67341	0.24967	0.467293	-0.115046	0.221779	-0.223082	0.121771	-0.206207	0.191687	-0.0962486	0.100664	-0.0773621
	119.004	1.84745	1.55331	1.11178	0.681843	0.696692	0.248629	0.459637	-0.11593	0.225529	-0.228185	0.128958	-0.207561	0.194966	-0.109008	0.104101	-0.0787157
	119.104	1.85495	1.54618	1.101	0.68299	0.674192	0.245087	0.45948	-0.111816	0.225529	-0.216259	0.128958	-0.218603	0.195436	-0.100832	0.0966015	-0.0780389
	119.204	1.8773	1.546	1.1046	0.681869	0.677786	0.244436	0.452137	-0.123873	0.225371	-0.21691	0.117083	-0.226598	0.19528	-0.101796	0.0964439	-0.0783775
	119.304	1.86277	1.55667	1.09632	0.681296	0.669504	0.243863	0.455418	-0.116947	0.221622	-0.225295	0.113333	-0.215607	0.19153	-0.109556	0.0926952	-0.0792625
	119.404	1.8823	1.54709	1.07647	0.683119	0.67388	0.245686	0.443855	-0.114654	0.22131	-0.234722	0.113489	-0.206285	0.191687	-0.108045	0.0928516	-0.0774402
	119.504	1.87449	1.55857	1.05366	0.679291	0.677629	0.24967	0.436356	-0.0994203	0.21381	-0.219175	0.128958	-0.21402	0.203248	-0.103592	0.0961323	-0.0729863
	119.604	1.89745	1.55131	1.05397	0.68015	0.67716	0.250686	0.447292	-0.106687	0.21381	-0.218942	0.128958	-0.221286	0.203249	-0.091796	0.0966015	-0.0611907
	119.704	1.89355	1.54951	1.04944	0.674135	0.658878	0.260139	0.420731	-0.108483	0.21381	-0.220738	0.117239	-0.222613	0.195124	-0.105311	0.0966015	-0.075175
	119.804	1.89402	1.54998	1.06491	0.674604	0.685442	0.260139	0.412762	-0.108483	0.214279	-0.220738	0.117239	-0.211363	0.195436	-0.113124	0.0962887	-0.085955
	119.904	1.91683	1.55068	1.06132	0.687025	0.685286	0.261311	0.408855	-0.106998	0.224903	-0.231285	0.117083	-0.22191	0.195593	-0.112421	0.0886326	-0.073534
	120.004	1.91714	1.54904	1.06085	0.67726	0.697004	0.251546	0.420418	-0.11317	0.213966	-0.233237	0.117395	-0.223863	0.203405	-0.136872	0.0889454	-0.087205
	120.104	1.92448	1.5573	1.04928	0.666296	0.697004	0.240582	0.416824	-0.111945	0.222092	-0.232013	0.125051	-0.23092	0.211059	-0.124867	0.0966015	-0.0864494
	120.204	1.91698	1.55209	1.04975	0.6689	0.700285	0.254905	0.428074	-0.109812	0.225529	-0.21816	0.125051	-0.239723	0.211061	-0.122264	0.0966015	-0.0916595
	120.304	1.90527	1.54943	1.061	0.654525	0.693254	0.240529	0.428543	-0.112155	0.225529	-0.232535	0.117239	-0.235192	0.210749	-0.124921	0.0966015	-0.0938461
	120.404	1.89941	1.53719	1.08296	0.646192	0.71052	0.240009	0.434402	-0.112988	0.230919	-0.240556	0.123098	-0.2429	0.209108	-0.136847	0.102461	-0.0831172
	120.504	1.88745	1.53956	1.09053	0.648873	0.70591	0.242377	0.430262	-0.110151	0.215528	-0.230687	0.118958	-0.233031	0.204969	-0.126979	0.09832	-0.0924675
	120.604	1.9016	1.52482	1.11561	0.641635	0.693333	0.239358	0.424715	-0.10192	0.210138	-0.233706	0.102161	-0.2473	0.19911	-0.129998	0.0812111	-0.0954862
	120.704	1.89253	1.52722	1.12733	0.636687	0.694271	0.242066	0.436123	-0.111243	0.214046	-0.230842	0.1131	-0.233655	0.191297	-0.127603	0.0963687	-0.0927782
	120.804	1.87386	1.52029	1.15069	0.648822	0.743567	0.250139	0.447918	-0.109889	0.213654	-0.230426	0.113176	-0.240582	0.191374	-0.13453	0.0959759	-0.0843926
	120.904	1.87691	1.52217	1.13514	0.650697	0.732082	0.244827	0.455652	-0.104577	0.209669	-0.228238	0.0979424	-0.238707	0.187859	-0.132655	0.0812111	-0.0903307
	121.004	1.85839	1.51232	1.14663	0.641323	0.752628	0.253889	0.443699	-0.102702	0.210373	-0.226675	0.109426	-0.236832	0.199339	-0.13031	0.0926952	-0.0884556
	121.104	1.85027	1.51217	1.13913	0.651948	0.784348	0.245764	0.443699	-0.103014	0.221622	-0.23855	0.101614	-0.249176	0.199343	-0.119686	0.0923824	-0.0890806
	121.204	1.84324	1.51435	1.12788	0.642885	0.802629	0.244514	0.444168	-0.0967637	0.221624	-0.228551	0.101614	-0.257925	0.199343	-0.121405	0.0848839	-0.0903302
	121.304	1.84698	1.51626	1.13881	0.645098	0.787004	0.235009	0.448854	-0.106582	0.225529	-0.22665	0.10552	-0.248056	0.20278	-0.130285	0.088789	-0.0884297
	121.404	1.87339	1.50498	1.11944	0.64101	0.79841	0.242639	0.468075	-0.105982	0.225216	-0.234332	0.105677	-0.248395	0.203405	-0.130623	0.0889454	-0.0878302
	121.504	1.86394	1.51631	1.0903	0.644838	0.784582	0.246467	0.484871	-0.0909049	0.212326	-0.242222	0.104036	-0.244567	0.200984	-0.126795	0.0868359	-0.0727527
	121.604	1.87519	1.51084	1.08999	0.647182	0.792551	0.248811	0.488621	-0.0887173	0.223106	-0.239879	0.115286	-0.242692	0.193483	-0.124921	0.0868359	-0.0708779
	121.704	1.85042	1.50974	1.07694	0.649994	0.771223	0.251623	0.483074	-0.0896541	0.217557	-0.229254	0.120989	-0.251128	0.199186	-0.125233	0.0925359	-0.0715018
	121.804	1.86066	1.5123	1.05593	0.64114	0.761927	0.254644	0.485497	-0.0866337	0.207951	-0.238108	0.0996609	-0.248109	0.189577	-0.115494	0.0829296	-0.0806708
	121.904	1.83722	1.50823	1.07499	0.644265	0.768488	0.261519	0.484871	-0.0914777	0.208107	-0.242795	0.0998173	-0.252952	0.189734	-0.135181	0.083086	-0.0850442
	122.004	1.83722	1.50771	1.07905	0.647962	0.734583	0.265216	0.48909	-0.0874675	0.211857	-0.239098	0.103098	-0.256754	0.193482	-0.131483	0.0868359	-0.0813468
	122.104	1.84417	1.50058	1.09007	0.636453	0.732784	0.25402	0.488855	-0.0875707	0.211622	-0.238888	0.092083	-0.260764	0.19278	-0.142993	0.0866013	-0.0811372
	122.204	1.82667	1.51362	1.07288	0.638249	0.68466	0.263316	0.471043	-0.097024	0.205999	-0.236623	0.0898952	-0.258967	0.183718	-0.141197	0.0809783	-0.0793409
	122.304	1.82097	1.50316	1.07077	0.632156	0.683489	0.264566	0.469559	-0.0845247	0.211857	-0.235842	0.0957546	-0.257249	0.189577	-0.139947	0.0868359	-0.0855918
	122.404	1.8091	1.50008	1.06686	0.640333	0.698332	0.25415	0.453465	-0.0875975	0.207951	-0.238915	0.0918484	-0.249072	0.185671	-0.142707	0.0824604	-0.081164
	122.504	1.79441	1.5017	1.07874	0.641478	0.68302	0.266544	0.457371	-0.0861397	0.211857	-0.24527	0.0957546	-0.259645	0.189263	-0.134062	0.0751171	-0.0917377
	122.604	1.80956	1.50425	1.07467	0.64028	0.67927	0.265347	0.442215	-0.0915559	0.207951	-0.238498	0.0918484	-0.268655	0.17786	-0.13479	0.0594921	-0.0929349
	122.704	1.7905	1.51167	1.07436	0.640515	0.653019	0.265269	0.445965	-0.0911654	0.207951	-0.227327	0.0918484	-0.268421	0.177858	-0.131431	0.0594921	-0.0925444
	122.804	1.80175	1.4981	1.07389	0.634447	0.679113	0.251701	0.450027	-0.0817642	0.207638	-0.240582	0.0918484	-0.262768	0.177858	-0.13328	0.0594921	-0.0909544
	122.904	1.79003	1.5031	1.04311	0.639448	0.678801	0.256545	0.442684	-0.0850455	0.200138	-0.228551	0.0918484	-0.257769	0.177858	-0.140467	0.0591793	-0.0864245
	123.004	1.82128	1.5155	1.03577	0.651842	0.660521	0.265189	0.465652	-0.0834319	0.200607	-0.234749	0.0923176	-0.245375	0.190046	-0.138541	0.0521488	-0.0852801
	123.104	1.82909	1.5036	1.03561	0.63963	0.690519	0.253447	0.476902	-0.0765807	0.21217	-0.239617	0.0918484	-0.26118	0.200823	-0.12419	0.0633984	-0.101397
	123.204	1.82909	1.51305	1.04358	0.630177	0.671301	0.25493	0.465965	-0.0860336	0.219669	-0.237665	0.0918484	-0.251258	0.189577	-0.122238	0.0637112	-0.0991313
	123.304	1.82925	1.50524	1.06686	0.641582	0.67177	0.25915	0.473465	-0.0824413	0.219669	-0.241259	0.0918484	-0.243916	0.189577	-0.117863	0.0712109	-0.087727
	123.404	1.84425	1.50389	1.07483	0.640228	0.659269	0.265295	0.485497	-0.0837955	0.219669	-0.234644	0.0918484	-0.24527	0.189577	-0.108436	0.0712109	-0.100799
	123.504	1.83269	1.4979	1.06639	0.63424	0.652239	0.26665	0.492996	-0.0824407	0.219669	-0.233758	0.0918484	-0.255321	0.189577	-0.129581	0.0712109	-0.0989755
	123.604	1.85284	1.51107	1.05608	0.635697	0.660521	0.268576	0.492996	-0.0917637	0.219357	-0.231832	0.0840359	-0.245895	0.189577	-0.116405	0.0712109	-0.0862686
	123.704	1.84863	1.50029	1.08608	0.636322	0.663958	0.261858	0.496433	-0.079576	0.21217	-0.230738	0.0840359	-0.2448	0.189577	-0.11578	0.0712109	-0.0964236
	123.804	1.86081	1.50915	1.08639	0.625957	0.674738	0.274462	0.473778	-0.0785351	0.219669	-0.22954	0.0843487	-0.232196	0.189577	-0.121925	0.0708981	-0.0916317
	123.904	1.87128	1.50126	1.07514	0.630255	0.671457	0.278759	0.504715	-0.0864258	0.219669	-0.226025	0.0801296	-0.236181	0.189264	-0.110598	0.0633984	-0.0873356
	124.004	1.86034	1.49977	1.10561	0.631739	0.683802	0.276337	0.505028	-0.0883788	0.219669	-0.227978	0.0801296	-0.238134	0.181765	-0.112551	0.0633984	-0.0780391
	124.104	1.85956	1.50323	1.0978	0.631764	0.699583	0.276362	0.524715	-0.0878845	0.219669	-0.239202	0.0805988	-0.238109	0.181765	-0.112056	0.0633984	-0.078014
	124.204	1.85222	1.50204	1.07796	0.63088	0.722708	0.275478	0.536434	-0.0853307	0.220296	-0.236962	0.0920048	-0.250555	0.181921	-0.102004	0.063556	-0.0906159
	124.304	1.85222	1.50542	1.05092	0.641921	0.745989	0.28605	0.547215	-0.0747591	0.235294	-0.233576	0.0879421	-0.236233	0.185671	-0.0989309	0.0673046	-0.0878566
	124.404	1.84456	1.5137	1.03905	0.642546	0.745832	0.275113	0.539715	-0.0852273	0.235138	-0.225295	0.0877857	-0.235452	0.185514	-0.0981496	0.0671482	-0.0870755
	124.504	1.85222	1.50368	1.04655	0.65127	0.753801	0.276337	0.535183	-0.0844721	0.230919	-0.23579	0.0840359	-0.245634	0.181766	-0.108644	0.0629292	-0.0853819
	124.604	1.86456	1.51756	1.03577	0.646087	0.753332	0.278966	0.527683	-0.0815305	0.219669	-0.240973	0.0840359	-0.235505	0.181765	-0.0942964	0.0516796	-0.0715036
	124.704	1.87206	1.50896	1.04655	0.645307	0.780676	0.277717	0.515965	-0.0830916	0.219669	-0.253472	0.0723171	-0.236284	0.181295	-0.107264	0.0438671	-0.0727518
	124.804	1.8791	1.52318	1.01686	0.647807	0.799894	0.280373	0.504715	-0.0804361	0.220139	-0.239566	0.0723171	-0.230191	0.170046	-0.103826	0.0438671	-0.0815019
	124.904	1.87253	1.53185	1.02483	0.656478	0.769426	0.281545	0.515965	-0.0905138	0.230919	-0.246207	0.0723171	-0.228707	0.177858	-0.084374	0.0438671	-0.0728307
	125.004	1.89159	1.53334	1.05827	0.658432	0.761614	0.275217	0.496433	-0.0777795	0.219669	-0.244722	0.0723171	-0.231754	0.177858	-0.0936696	0.0438671	-0.0708768
	125.104	1.89206	1.53628	1.03608	0.672155	0.749113	0.277691	0.484715	-0.083118	0.219669	-0.253654	0.0723171	-0.23678	0.170046	-0.0799461	0.0443363	-0.0649658
	125.204	1.90409	1.53706	1.0353	0.673405	0.729113	0.278941	0.492996	-0.0935878	0.219669	-0.244436	0.0726299	-0.235218	0.169733	-0.086509	0.0551167	-0.0637168
	125.304	1.94238	1.53527	1.0478	0.663796	0.691301	0.277144	0.504246	-0.0949147	0.219669	-0.246702	0.0801296	-0.237326	0.162233	-0.0804933	0.0443363	-0.0769179
	125.404	1.94261	1.53089	1.06631	0.667234	0.691067	0.280738	0.49198	-0.0805403	0.219435	-0.251389	0.0686455	-0.234202	0.169811	-0.0851809	0.054882	-0.0662943
	125.504	1.95581	1.53909	1.05311	0.664187	0.696613	0.280972	0.46784	-0.0876497	0.214045	-0.262405	0.0745049	-0.23303	0.163954	-0.0844778	0.0387115	-0.0655912
	125.604	1.92519	1.52662	1.05311	0.674682	0.684895	0.279748	0.478777	-0.0885591	0.213732	-0.263627	0.0663795	-0.234721	0.15239	-0.0852308	0.0379295	-0.0668134
	125.704	1.9348	1.54357	1.05116	0.691635	0.663412	0.285764	0.46542	-0.087077	0.212095	-0.265425	0.0652101	-0.22902	0.16247	-0.0679671	0.0362927	-0.060643
	125.804	1.93988	1.543	1.0578	0.691374	0.607239	0.292691	0.470964	-0.0876496	0.217951	-0.258498	0.0823174	-0.22928	0.168327	-0.0610402	0.0421486	-0.0577791
	125.904	1.92675	1.54193	1.08171	0.697494	0.629114	0.291311	0.469559	-0.100749	0.215763	-0.271597	0.0879421	-0.22316	0.173952	-0.0624204	0.0477734	-0.0591589
	126.004	1.93277	1.54105	1.06897	0.689108	0.655128	0.282925	0.468855	-0.100853	0.223028	-0.272171	0.0759888	-0.231077	0.173718	-0.0629941	0.0587883	-0.0597325
	126.104	1.88527	1.54157	1.02991	0.68963	0.633879	0.271259	0.460106	-0.097362	0.198185	-0.27993	0.0664577	-0.231492	0.16372	-0.06294	0.0267582	-0.0713972
	126.204	1.88495	1.54373	1.05194	0.70351	0.634661	0.273889	0.467606	-0.106451	0.198183	-0.289019	0.0664577	-0.228863	0.152468	-0.060311	0.0497247	-0.0684548
	126.304	1.868	1.54597	1.02421	0.705593	0.639894	0.276129	0.465027	-0.104681	0.192169	-0.286779	0.0526295	-0.227093	0.146452	-0.0585403	0.0437107	-0.0591857
	126.404	1.85659	1.55472	1.03983	0.698874	0.64427	0.284878	0.449715	-0.107181	0.188576	-0.27803	0.0493488	-0.22928	0.154577	-0.0610402	0.0401173	-0.0612157
	126.504	1.86738	1.54487	1.06655	0.701217	0.65177	0.27847	0.442215	-0.11312	0.192326	-0.287875	0.0605984	-0.227719	0.158013	-0.0591665	0.0438671	-0.0480924
	126.604	1.86417	1.54331	1.07053	0.698875	0.644192	0.265817	0.465105	-0.114679	0.20381	-0.289278	0.0647392	-0.229122	0.154654	-0.0730704	0.048008	-0.0616835
	126.704	1.87597	1.55342	1.08999	0.701478	0.644114	0.27967	0.461277	-0.104577	0.204043	-0.283238	0.0762234	-0.226988	0.16614	-0.0662486	0.0594904	-0.0668933
	126.804	1.86949	1.55336	1.07257	0.701426	0.649973	0.267899	0.451668	-0.115878	0.198341	-0.28329	0.0705204	-0.226571	0.160437	-0.0780194	0.0537891	-0.0664753
	126.904	1.86816	1.5481	1.08639	0.696479	0.660521	0.270451	0.453934	-0.102077	0.20842	-0.292144	0.0805988	-0.21277	0.169577	-0.0751545	0.0637112	-0.0526745
	127.004	1.87941	1.54928	1.09389	0.70515	0.671301	0.271153	0.461277	-0.109187	0.219669	-0.283942	0.0918484	-0.211755	0.158327	-0.0669528	0.0712109	-0.0633785
	127.104	1.86909	1.55787	1.08264	0.702025	0.648333	0.268498	0.453934	-0.111842	0.219669	-0.286597	0.0801296	-0.20691	0.16614	-0.0774202	0.0594921	-0.0585337
	127.204	1.9048	1.55862	1.08835	0.695437	0.662006	0.269566	0.447607	-0.110774	0.213344	-0.285373	0.074272	-0.217873	0.159969	-0.0766652	0.0536363	-0.0651216
	127.304	1.91925	1.54821	1.09452	0.708302	0.667707	0.266649	0.45409	-0.113222	0.208263	-0.280634	0.0799732	-0.223915	0.158171	-0.0870819	0.0593357	-0.0525698
	127.404	1.93456	1.55034	1.12124	0.718093	0.686613	0.268472	0.469559	-0.10015	0.215763	-0.278811	0.0762234	-0.210843	0.154421	-0.0852591	0.0555859	-0.0624663
	127.504	1.95347	1.55857	1.12092	0.718666	0.675364	0.269201	0.468933	-0.0994211	0.215919	-0.289801	0.0763798	-0.210114	0.154577	-0.0845304	0.0557423	-0.0614248
	127.604	1.95003	1.55537	1.10592	0.722963	0.679113	0.265998	0.465027	-0.102623	0.219513	-0.292222	0.0799732	-0.213003	0.15817	-0.0877326	0.0593357	-0.0649397
	127.704	1.96535	1.55667	1.09468	0.724734	0.675677	0.26777	0.449559	-0.109133	0.215764	-0.27217	0.0762245	-0.204201	0.166141	-0.0864308	0.0555871	-0.0631682
	127.804	1.95394	1.55128	1.09389	0.737937	0.656614	0.280972	0.438465	-0.107181	0.215919	-0.270217	0.0685673	-0.213497	0.165827	-0.092603	0.0557423	-0.061684
	127.904	1.9705	1.56563	1.08264	0.733223	0.667864	0.276259	0.441746	-0.115331	0.219669	-0.274931	0.0726299	-0.19915	0.158327	-0.096691	0.0594921	-0.0585859
	128.004	1.9948	1.56172	1.09225	0.729317	0.68466	0.272352	0.459793	-0.107988	0.22506	-0.290243	0.0864582	-0.191338	0.164185	-0.0930977	0.0653515	-0.0624924
	128.104	2.0005	1.55933	1.10608	0.727234	0.683489	0.270269	0.465652	-0.110384	0.219669	-0.285139	0.103567	-0.205452	0.170044	-0.095493	0.0712109	-0.0648876
	128.204	1.98894	1.5504	1.11811	0.725958	0.70302	0.280243	0.465183	-0.119317	0.211857	-0.282665	0.103567	-0.202979	0.169733	-0.0930195	0.0712109	-0.0621023
	128.304	1.99191	1.55472	1.12858	0.73403	0.691301	0.265347	0.453465	-0.114993	0.211857	-0.285373	0.103567	-0.206155	0.162546	-0.0965093	0.0712109	-0.069497
	128.404	1.96097	1.55602	1.10577	0.735332	0.702394	0.266649	0.452995	-0.113691	0.2117	-0.280634	0.111223	-0.212666	0.169577	-0.102707	0.0710545	-0.0681953
	128.504	1.94574	1.55982	1.10194	0.738979	0.687317	0.269983	0.430262	-0.117701	0.208185	-0.2773	0.0998955	-0.209332	0.166375	-0.0990603	0.0675392	-0.072674
	128.604	1.92597	1.56495	1.08249	0.748171	0.679113	0.263863	0.430496	-0.104759	0.207951	-0.287326	0.0996609	-0.207639	0.16614	-0.1019	0.0673046	-0.082231
	128.704	1.91941	1.56644	1.07014	0.742312	0.699114	0.265347	0.441746	-0.114681	0.207951	-0.285373	0.0996609	-0.206156	0.16614	-0.107602	0.0673046	-0.0694978
	128.804	1.91745	1.56545	1.07413	0.75226	0.717628	0.264045	0.441511	-0.108483	0.208185	-0.275426	0.0994263	-0.207144	0.165905	-0.101405	0.06707	-0.0707989
	128.904	1.90425	1.56318	1.07249	0.754213	0.735207	0.265998	0.428308	-0.106061	0.205294	-0.273472	0.0857544	-0.20941	0.163952	-0.0997645	0.0655861	-0.0766589
	129.004	1.86691	1.56573	1.07436	0.757233	0.729582	0.268549	0.434715	-0.100073	0.188419	-0.270609	0.0804424	-0.20639	0.158329	-0.1044	0.0712109	-0.0737951
	129.104	1.84863	1.56365	1.07389	0.754526	0.722551	0.265998	0.442215	-0.102623	0.188419	-0.277378	0.0884113	-0.197691	0.158327	-0.0994513	0.0712109	-0.068846
	129.204	1.85691	1.57607	1.06186	0.763197	0.722395	0.26717	0.441277	-0.101139	0.188108	-0.276207	0.0996609	-0.19652	0.158327	-0.0982799	0.0712126	-0.0672057
	129.304	1.87324	1.57498	1.04194	0.762573	0.731535	0.266076	0.436356	-0.106452	0.186779	-0.285113	0.10552	-0.205424	0.164186	-0.0993736	0.077383	-0.0687663
	129.404	1.87253	1.5818	1.05905	0.768458	0.728802	0.272431	0.453934	-0.0996284	0.199825	-0.27829	0.11138	-0.199072	0.170046	-0.104269	0.0904293	-0.0624141
	129.504	1.87128	1.57758	1.06655	0.765021	0.702551	0.268681	0.465652	-0.0921283	0.192326	-0.282196	0.111849	-0.214071	0.170046	-0.0967689	0.0832424	-0.073976
	129.604	1.85284	1.57967	1.05514	0.766478	0.699114	0.258733	0.465183	-0.0903587	0.192638	-0.272926	0.123098	-0.201052	0.169577	-0.0949993	0.0907421	-0.0717372
	129.704	1.86034	1.58469	1.08608	0.764004	0.710051	0.256259	0.465652	-0.100644	0.199823	-0.283212	0.123098	-0.203524	0.158327	-0.0979418	0.0790216	-0.0626474
	129.804	1.8612	1.58727	1.08803	0.767052	0.67341	0.258524	0.459324	-0.0977535	0.186466	-0.280165	0.117552	-0.208759	0.164186	-0.106613	0.073164	-0.0642887
	129.904	1.85839	1.58115	1.08413	0.767806	0.669348	0.252248	0.451511	-0.100749	0.190372	-0.267691	0.128958	-0.219254	0.168093	-0.105389	0.0770702	-0.0630651
	130.004	1.8587	1.59131	1.07631	0.759214	0.670286	0.251156	0.471825	-0.101841	0.190372	-0.268784	0.128958	-0.220034	0.168093	-0.114294	0.0770702	-0.0636884
	130.104	1.88464	1.59574	1.06491	0.77114	0.692003	0.255894	0.491043	-0.0969451	0.190372	-0.275763	0.128958	-0.208107	0.168093	-0.109867	0.0770702	-0.0558246
	130.204	1.87011	1.59896	1.06538	0.774838	0.669035	0.266623	0.491043	-0.0824676	0.190372	-0.265035	0.128958	-0.204879	0.168093	-0.0988267	0.0770702	-0.0525966
	130.304	1.87636	1.58688	1.07241	0.785411	0.688566	0.258134	0.491043	-0.102676	0.190372	-0.265243	0.128958	-0.205087	0.168093	-0.0995038	0.0770702	-0.0649921
	130.404	1.8755	1.58719	1.08249	0.786036	0.687708	0.258759	0.508465	-0.101581	0.184513	-0.253055	0.135286	-0.204618	0.173952	-0.105909	0.0829296	-0.0640544
	130.504	1.88347	1.58532	1.09827	0.772755	0.726927	0.245165	0.535652	-0.0918941	0.184513	-0.247431	0.146536	-0.206806	0.173952	-0.089035	0.0829296	-0.0584297
	130.604	1.89495	1.58579	1.10928	0.780254	0.737942	0.245165	0.527918	-0.0956436	0.184748	-0.246961	0.135365	-0.206337	0.181999	-0.0893475	0.0831642	-0.0701481
	130.704	1.90089	1.59842	1.09538	0.781635	0.732315	0.247014	0.545729	-0.0830124	0.190371	-0.234332	0.148487	-0.193705	0.187622	-0.0951544	0.0887873	-0.0687664
	130.804	1.88886	1.59235	1.06507	0.779473	0.73966	0.263915	0.557762	-0.0851758	0.189903	-0.228681	0.148958	-0.199463	0.19903	-0.0823167	0.0809765	-0.0709308
	130.904	1.88152	1.58917	1.081	0.764577	0.762785	0.260738	0.568386	-0.0883527	0.194279	-0.239201	0.164114	-0.19467	0.195436	-0.104399	0.0926952	-0.0736375
	131.004	1.88527	1.59118	1.1196	0.767051	0.754972	0.25493	0.541355	-0.0860357	0.18256	-0.225635	0.164114	-0.189229	0.195436	-0.0948954	0.0926952	-0.0603838
	131.104	1.89324	1.58954	1.13881	0.76463	0.743254	0.24126	0.529636	-0.0922056	0.182247	-0.231804	0.164114	-0.202899	0.207155	-0.0968461	0.0926952	-0.0623346
	131.204	1.91698	1.59826	1.1196	0.765853	0.724504	0.242013	0.530106	-0.0983263	0.186466	-0.230113	0.164114	-0.201363	0.207155	-0.103436	0.0926954	-0.0728307
	131.304	1.92472	1.59045	1.13843	0.766322	0.735363	0.231233	0.549559	-0.086764	0.186857	-0.226363	0.164505	-0.212926	0.207077	-0.103436	0.0852737	-0.0803311
	131.404	1.93159	1.57693	1.14077	0.767963	0.714739	0.240217	0.547684	-0.0923105	0.196232	-0.22066	0.166067	-0.203473	0.205202	-0.105546	0.0946484	-0.0746275
	131.504	1.97706	1.58003	1.1403	0.771374	0.725206	0.232534	0.547215	-0.0779631	0.196232	-0.217093	0.166067	-0.219906	0.205202	-0.109947	0.0946484	-0.0832484
	131.604	1.95331	1.58011	1.14858	0.778953	0.702707	0.243863	0.539402	-0.0778838	0.184513	-0.21717	0.166067	-0.219358	0.205202	-0.121587	0.0946484	-0.0826999
	131.704	1.95409	1.57928	1.14858	0.765932	0.706457	0.242561	0.52737	-0.0869981	0.184515	-0.210972	0.166067	-0.220816	0.205202	-0.122576	0.0946502	-0.0727521
	131.804	1.97863	1.58407	1.17811	0.767755	0.719271	0.232196	0.533777	-0.0853317	0.190607	-0.209149	0.172161	-0.211961	0.219109	-0.113723	0.100742	-0.07921
	131.904	1.98878	1.58727	1.19155	0.782207	0.706457	0.235399	0.527683	-0.0858784	0.207951	-0.206415	0.177786	-0.216103	0.224733	-0.117863	0.106367	-0.0872574
	132.004	1.99105	1.58524	1.1885	0.772364	0.712629	0.233368	0.525887	-0.0879096	0.213966	-0.216259	0.183802	-0.206572	0.230278	-0.108644	0.112383	-0.0780391
	132.104	2.0062	1.57355	1.16163	0.772703	0.708254	0.225582	0.517918	-0.0763216	0.205841	-0.216233	0.187395	-0.199046	0.223092	-0.108306	0.115976	-0.0858259
	132.204	1.99042	1.57261	1.15819	0.778952	0.712629	0.224332	0.518543	-0.077883	0.214125	-0.228889	0.184271	-0.212014	0.242155	-0.113775	0.112541	-0.0867617
	132.304	1.97167	1.57165	1.18538	0.782677	0.747629	0.215868	0.52198	-0.0746288	0.221935	-0.217665	0.199739	-0.20829	0.238405	-0.110832	0.120039	-0.0760075
	132.404	1.97042	1.57342	1.186	0.795228	0.751848	0.217639	0.52573	-0.0728575	0.229122	-0.205113	0.210989	-0.195738	0.238405	-0.116717	0.10832	-0.0864245
	132.504	1.9662	1.57542	1.18522	0.782077	0.782629	0.219644	0.553074	-0.0747591	0.221935	-0.206076	0.210989	-0.204983	0.245905	-0.117993	0.10832	-0.0878569
	132.604	1.93995	1.57532	1.17397	0.781504	0.789349	0.219071	0.545261	-0.0753317	0.229435	-0.203212	0.210989	-0.217275	0.238405	-0.107316	0.10832	-0.0884295
	132.704	1.93644	1.58735	1.18515	0.782598	0.771145	0.219852	0.553308	-0.0820496	0.229358	-0.213837	0.211224	-0.21618	0.23864	-0.117941	0.108557	-0.0876477
	132.804	1.9455	1.57847	1.1603	0.792624	0.784739	0.221909	0.547371	-0.0715554	0.227482	-0.203811	0.216848	-0.213968	0.244265	-0.108228	0.114649	-0.0968411
	132.904	1.91503	1.57823	1.13983	0.792702	0.777552	0.211207	0.539402	-0.0602277	0.215763	-0.211076	0.20513	-0.225139	0.244265	-0.11565	0.11418	-0.096763
	133.004	1.92206	1.58467	1.13655	0.791321	0.792082	0.217169	0.539402	-0.065203	0.215763	-0.193396	0.20513	-0.207459	0.244265	-0.109219	0.106367	-0.0903323
	133.104	1.89425	1.58324	1.1528	0.789891	0.784269	0.21527	0.528152	-0.0596012	0.215763	-0.195294	0.193411	-0.221075	0.244265	-0.122523	0.106367	-0.100043
	133.204	1.89128	1.59769	1.1603	0.792624	0.803801	0.218472	0.538933	-0.0637429	0.215762	-0.203498	0.193411	-0.225374	0.244265	-0.111821	0.106366	-0.0968412
	133.304	1.89894	1.59769	1.14546	0.792624	0.811144	0.218472	0.512215	-0.0524934	0.211857	-0.195998	0.189505	-0.217873	0.240358	-0.119165	0.102461	-0.0968404
	133.404	1.90956	1.58896	1.16811	0.795776	0.7838	0.221155	0.519871	-0.0610605	0.215763	-0.192847	0.193724	-0.226441	0.244265	-0.105233	0.106367	-0.0941588
	133.504	1.90331	1.59881	1.19108	0.8089	0.77177	0.223029	0.520184	-0.0476238	0.215294	-0.191442	0.201223	-0.22113	0.244265	-0.103358	0.10668	-0.103534
	133.604	1.8991	1.60219	1.18374	0.801036	0.730364	0.215165	0.519558	-0.0479887	0.200607	-0.191181	0.197317	-0.232431	0.248172	-0.10341	0.109961	-0.0923364
	133.704	1.90355	1.60094	1.21788	0.799786	0.734504	0.221727	0.516667	-0.0609561	0.215998	-0.192743	0.193644	-0.22243	0.252311	-0.10466	0.106602	-0.0935851
	133.804	1.92042	1.59222	1.1935	0.790749	0.75841	0.224723	0.533543	-0.0578054	0.221622	-0.189592	0.19927	-0.227247	0.269655	-0.101978	0.112226	-0.0909026
	133.904	1.91667	1.5956	1.22428	0.794291	0.727629	0.227639	0.53323	-0.0430139	0.221622	-0.186832	0.19927	-0.227769	0.269655	-0.110467	0.112539	-0.0873616
	134.004	1.9162	1.60803	1.20944	0.802962	0.716692	0.22881	0.498699	-0.0460615	0.217716	-0.193473	0.195364	-0.215348	0.26575	-0.108827	0.116133	-0.0786905
	134.104	1.91636	1.6081	1.22069	0.791322	0.748098	0.228889	0.518543	-0.0459824	0.217873	-0.192924	0.19552	-0.214956	0.265905	-0.0974979	0.116289	-0.0786114
	134.204	1.92902	1.59881	1.206	0.785463	0.770597	0.230842	0.502762	-0.0440292	0.221622	-0.179722	0.19927	-0.205503	0.269655	-0.103358	0.120039	-0.0766582
	134.304	1.92761	1.61201	1.2235	0.787885	0.750286	0.221076	0.502293	-0.04942	0.221622	-0.189175	0.187551	-0.210895	0.269655	-0.101092	0.10832	-0.0825192
	134.404	1.90886	1.60868	1.20491	0.795801	0.719816	0.217743	0.502918	-0.0415039	0.221779	-0.185009	0.187708	-0.202665	0.269342	-0.0969257	0.108477	-0.0853825
	134.504	1.938	1.60964	1.21405	0.796765	0.730677	0.218394	0.53112	-0.0408525	0.231232	-0.183888	0.197161	-0.205764	0.267543	-0.107993	0.117617	-0.0852003
	134.604	1.92566	1.60683	1.19124	0.805671	0.764894	0.22027	0.512215	-0.039446	0.239357	-0.179045	0.193567	-0.193108	0.263641	-0.106587	0.106524	-0.0837938
	134.704	1.92675	1.6081	1.20249	0.795228	0.768643	0.224983	0.505027	-0.0495771	0.242636	-0.177456	0.189973	-0.191364	0.259888	-0.113124	0.110272	-0.0825189
	134.804	1.94456	1.60597	1.18311	0.793093	0.772707	0.211441	0.523308	-0.0520247	0.231701	-0.183811	0.189348	-0.193968	0.259733	-0.115259	0.110117	-0.0846544
	134.904	1.92613	1.5962	1.17686	0.790671	0.78005	0.216206	0.512684	-0.0539774	0.242794	-0.186233	0.189661	-0.203889	0.260046	-0.117681	0.11043	-0.0945753
	135.004	1.94128	1.60868	1.21842	0.784551	0.760832	0.210243	0.519871	-0.0415041	0.243107	-0.192822	0.193411	-0.194697	0.271607	-0.116457	0.11418	-0.0858519
	135.104	1.94503	1.60891	1.21858	0.796036	0.772551	0.217977	0.516747	-0.0412677	0.243107	-0.192116	0.193411	-0.194617	0.271608	-0.116221	0.114492	-0.0973342
	135.204	1.94206	1.60305	1.21842	0.801582	0.772081	0.223524	0.527683	-0.047131	0.243576	-0.18704	0.193411	-0.181574	0.271139	-0.122395	0.113867	-0.0917916
	135.304	1.93331	1.6029	1.21842	0.793926	0.73427	0.215868	0.504246	-0.0472851	0.254826	-0.194696	0.193411	-0.19704	0.25989	-0.130051	0.106367	-0.0989752
	135.404	1.91503	1.59826	1.21936	0.797103	0.73427	0.219045	0.505184	-0.044108	0.254356	-0.191207	0.185598	-0.193394	0.271608	-0.126874	0.106367	-0.0962682
	135.504	1.92941	1.59639	1.24577	0.795228	0.756145	0.217639	0.522995	-0.0455142	0.239201	-0.197301	0.181692	-0.195739	0.267703	-0.12828	0.102461	-0.0981436
	135.604	1.90597	1.58519	1.25389	0.783562	0.741144	0.217222	0.504089	-0.0420237	0.239044	-0.197248	0.181536	-0.195373	0.267546	-0.116977	0.102304	-0.105903
	135.704	1.89503	1.59959	1.26186	0.786713	0.706458	0.220373	0.489091	-0.0505915	0.235296	-0.20191	0.166068	-0.184722	0.263484	-0.113514	0.0985558	-0.102752
	135.804	1.88363	1.60217	1.26186	0.789291	0.714113	0.215139	0.488308	-0.0480142	0.227638	-0.198863	0.166224	-0.181676	0.256453	-0.103436	0.098711	-0.100175
	135.904	1.90191	1.59248	1.29655	0.779603	0.721144	0.213264	0.485027	-0.04942	0.234825	-0.201207	0.173723	-0.180113	0.271139	-0.116561	0.094492	-0.113768
	136.004	1.88613	1.58245	1.29608	0.781297	0.698332	0.214958	0.492527	-0.0446018	0.231701	-0.199826	0.169973	-0.178732	0.271609	-0.104399	0.102461	-0.112074
	136.104	1.86816	1.59313	1.25374	0.780254	0.718645	0.225634	0.480965	-0.0411132	0.239201	-0.204462	0.158255	-0.186962	0.271608	-0.120285	0.0907421	-0.101399
	136.204	1.88738	1.59225	1.24577	0.779369	0.737394	0.224279	0.492527	-0.0349674	0.239201	-0.205816	0.158255	-0.180817	0.271139	-0.121639	0.091055	-0.110565
	136.304	1.91011	1.6036	1.246	0.790723	0.730129	0.212665	0.493231	-0.0461127	0.239435	-0.217431	0.158958	-0.180711	0.260124	-0.133254	0.0987892	-0.109991
	136.404	1.91277	1.59501	1.24006	0.786036	0.75466	0.216259	0.509636	-0.0314255	0.244747	-0.214306	0.16802	-0.177118	0.265749	-0.12966	0.104414	-0.107336
	136.504	1.91698	1.59344	1.24335	0.784474	0.747004	0.225634	0.498074	-0.0258005	0.237247	-0.215868	0.16802	-0.167744	0.273561	-0.128097	0.104414	-0.109211
	136.604	1.93019	1.593	1.21499	0.791843	0.730833	0.225503	0.492527	-0.0376511	0.231388	-0.2085	0.150442	-0.167875	0.259891	-0.127916	0.0985546	-0.109343
	136.704	1.93816	1.57685	1.18249	0.787416	0.749113	0.221076	0.503933	-0.0416069	0.23139	-0.220738	0.150442	-0.1723	0.25989	-0.124373	0.0985564	-0.113768
	136.804	1.9548	1.57928	1.15803	0.77765	0.747942	0.223342	0.498699	-0.0284048	0.237247	-0.218316	0.156614	-0.182066	0.265749	-0.110858	0.104414	-0.111346
	136.904	1.93542	1.58336	1.15428	0.790489	0.755285	0.231493	0.506355	-0.0355663	0.237247	-0.206415	0.155989	-0.188759	0.265749	-0.114738	0.104414	-0.107258
	137.004	1.91253	1.58527	1.12702	0.791921	0.75177	0.233394	0.506903	-0.0336657	0.233263	-0.204045	0.144817	-0.175609	0.261766	-0.120025	0.100899	-0.105357
	137.104	1.93035	1.58657	1.12514	0.792754	0.767864	0.226415	0.524559	-0.0325177	0.231388	-0.191961	0.150442	-0.186179	0.25989	-0.112003	0.110273	-0.104522
	137.204	1.94894	1.59053	1.15561	0.797181	0.728802	0.231311	0.542995	-0.0323111	0.231701	-0.198941	0.138723	-0.174254	0.267702	-0.103045	0.110273	-0.0997835
	137.304	1.91816	1.59084	1.13686	0.785463	0.710363	0.242561	0.524246	-0.0318419	0.231075	-0.191441	0.138723	-0.182066	0.267702	-0.107264	0.110273	-0.0922832
	137.404	1.89941	1.60021	1.15592	0.787338	0.717863	0.244436	0.524559	-0.0187173	0.231388	-0.189566	0.138723	-0.180192	0.267702	-0.105389	0.110273	-0.0904089
	137.504	1.91769	1.59821	1.14467	0.777989	0.729582	0.24243	0.543308	-0.020723	0.223576	-0.198915	0.139193	-0.181728	0.267702	-0.106926	0.110273	-0.0924145
	137.604	1.91933	1.59751	1.15835	0.788067	0.724035	0.241259	0.537918	-0.0293938	0.217716	-0.188524	0.13677	-0.17165	0.261375	-0.096378	0.104414	-0.0935856
	137.704	1.89472	1.60217	1.17499	0.789291	0.736927	0.242952	0.551123	-0.0319206	0.212171	-0.191519	0.130913	-0.181832	0.244266	-0.0839048	0.0985564	-0.0923625
	137.804	1.89394	1.60066	1.1603	0.787468	0.737394	0.252378	0.550808	-0.0224934	0.219669	-0.193342	0.119192	-0.176154	0.244265	-0.0857277	0.0985546	-0.0937143
	137.904	1.86738	1.61266	1.16374	0.780254	0.736614	0.256884	0.543308	-0.0179882	0.219669	-0.188837	0.119192	-0.17165	0.243952	-0.0816917	0.0985546	-0.0896797
	138.004	1.88152	1.60214	1.16538	0.781452	0.731066	0.258394	0.534012	-0.0241341	0.21381	-0.18717	0.113646	-0.170453	0.230595	-0.0912747	0.0926952	-0.0881695
	138.104	1.89761	1.60167	1.17272	0.780984	0.736067	0.265425	0.543543	-0.0133516	0.219904	-0.188107	0.127239	-0.178263	0.236685	-0.0809613	0.0987892	-0.0811368
	138.204	1.85957	1.60602	1.2028	0.784864	0.711147	0.269306	0.539873	-0.0211915	0.219673	-0.19204	0.127006	-0.163134	0.236454	-0.0883318	0.0985581	-0.077258
	138.304	1.85284	1.61652	1.17749	0.776296	0.742863	0.256832	0.549089	-0.0333525	0.225138	-0.192795	0.12466	-0.16389	0.24192	-0.0890871	0.104023	-0.0853567
	138.404	1.85214	1.60751	1.191	0.775098	0.722473	0.255634	0.548075	-0.0270506	0.204435	-0.19368	0.115677	-0.176493	0.232937	-0.0898157	0.0953522	-0.0753046
	138.504	1.86058	1.60912	1.18522	0.776401	0.762629	0.257405	0.576355	-0.0257483	0.213654	-0.196597	0.124895	-0.167691	0.242152	-0.0772638	0.11207	-0.0854082
	138.604	1.84394	1.60615	1.17936	0.777963	0.753019	0.269904	0.56612	-0.0318415	0.204044	-0.194878	0.115755	-0.174254	0.224736	-0.0760138	0.102461	-0.0766585
	138.704	1.84394	1.60792	1.16686	0.786765	0.733488	0.271207	0.558933	-0.0192897	0.215764	-0.182327	0.115286	-0.172482	0.224733	-0.0747121	0.102461	-0.0753562
	138.804	1.84566	1.62112	1.14202	0.788718	0.727394	0.27316	0.560183	-0.0173371	0.205763	-0.187873	0.117004	-0.170999	0.234264	-0.0805715	0.104179	-0.0851224
	138.904	1.8637	1.62107	1.14882	0.788666	0.726692	0.27342	0.554949	-0.029108	0.204279	-0.192144	0.11552	-0.171051	0.23278	-0.0803108	0.102695	-0.0851746
	139.004	1.84933	1.60837	1.1735	0.787364	0.740129	0.271806	0.553074	-0.0300969	0.209904	-0.192977	0.121145	-0.172353	0.238403	-0.0741128	0.10832	-0.086007
	139.104	1.85683	1.61592	1.16194	0.787416	0.751379	0.272327	0.541824	-0.0303578	0.209904	-0.181675	0.121145	-0.183707	0.238405	-0.0735916	0.10832	-0.0751747
	139.204	1.83105	1.61652	1.17663	0.788484	0.740129	0.284175	0.553543	-0.0292903	0.209904	-0.180607	0.121145	-0.175609	0.238405	-0.0617433	0.10832	-0.085826
	139.304	1.85777	1.61514	1.15382	0.786166	0.777786	0.282326	0.553543	-0.0316079	0.21006	-0.179019	0.109583	-0.185269	0.238562	-0.0635923	0.108477	-0.0950168
	139.404	1.8662	1.62959	1.15319	0.789682	0.766691	0.273811	0.569168	-0.0284048	0.217716	-0.175503	0.117239	-0.181597	0.246218	-0.0721079	0.116133	-0.0805651
	139.504	1.87636	1.62368	1.12272	0.799083	0.746691	0.275712	0.580887	-0.0340035	0.217403	-0.166103	0.117239	-0.180166	0.246218	-0.0698941	0.116133	-0.0786641
	139.604	1.85808	1.62378	1.12241	0.799187	0.74716	0.276129	0.580105	-0.0381175	0.209904	-0.177716	0.117239	-0.18006	0.245749	-0.0622893	0.116133	-0.078559
[truncated: 10,605 more rows]

## Sheet: ActCwt, ActRIIB-Fc
	Time (s)	ActC 10nM		ActC 5nM		ActC 2.5nM		ActC 1.25nM		ActC 0.625nM		ActC 0.3125nM		ActC 0.15625nM		ActC 0.078125nM
	Cycle:	Experiment 1	Experiment 2	Experiment 1	Experiment 2	Experiment 1	Experiment 2	Experiment 1	Experiment 2	Experiment 1	Experiment 2	Experiment 1	Experiment 2	Experiment 1	Experiment 2	Experiment 1	Experiment 2
	-60.096	0.0327047	0.0834653	0.00522	0.123479	-0.0243327	0.0913491	-0.0772654	0.0195792	-0.06692	0.128212	-0.0852153	0.0285334	-0.0662944	0.0960783	-0.0534617	0.0404471		Experiment 1 shown in figure 5F
	-59.996	0.0289561	0.0809661	0.00569	0.120979	-0.0358938	0.0883803	-0.081014	0.0170792	-0.0706685	0.114462	-0.0886587	0.0147834	-0.0734762	0.0935783	-0.068929	0.0379471
	-59.896	0.0289561	0.0809646	0.00569	0.120979	-0.0358938	0.0849421	-0.0813192	0.0166098	-0.0711416	0.114461	-0.0811513	0.0147827	-0.0812887	0.0935776	-0.068929	0.0379464
	-59.796	0.0289561	0.0887778	0.00599	0.120979	-0.0361989	0.0849428	-0.0888265	0.0170793	-0.0823873	0.114149	-0.0814565	0.00306	-0.0734761	0.0935783	-0.0572103	0.0379471
	-59.696	0.0369274	0.0887778	0.0133514	0.12098	-0.0357361	0.0844741	-0.100388	0.0170793	-0.0822296	0.106649	-0.0809937	0.0147834	-0.0733185	0.0935783	-0.0687702	0.0379471
	-59.596	0.0402018	0.091382	0.00959	0.123583	-0.0319875	0.0758283	-0.096639	0.00796	-0.078481	0.109253	-0.0772451	0.00567	-0.0695699	0.0961825	-0.0650228	0.0405513
	-59.496	0.0317179	0.0912771	0.0123545	0.123479	-0.0292257	0.0757233	-0.0938772	0.0195785	-0.0757192	0.109148	-0.0741781	0.00556	-0.0668081	0.0960775	-0.062261	0.0326339
	-59.396	0.0357819	0.100865	0.0154713	0.121347	-0.0256359	0.0735921	-0.0907593	0.00573	-0.083847	0.107017	-0.0630798	0.00312	-0.0632183	0.0939463	-0.05867	0.030502
	-59.296	0.0434367	0.101638	0.000637	0.133374	-0.0296976	0.0782716	-0.105595	0.0182205	-0.087438	0.119513	-0.0666696	0.000612	-0.066807	0.106438	-0.062261	0.0425258
	-59.196	0.0444231	0.107007	0.00944	0.11624	-0.0399577	0.0716096	-0.104609	0.0118709	-0.0864512	0.112691	-0.0539653	0.00176	-0.0658213	0.100089	-0.0612746	0.0249263
	-59.096	0.0433807	0.107163	0.00809	0.127646	-0.0292816	0.0642658	-0.105652	0.0117147	-0.0874939	0.101597	-0.0550079	0.00192	-0.066864	0.100245	-0.0623169	0.0250826
	-58.996	0.0484873	0.106851	0.00569	0.127334	-0.024175	0.0717658	-0.100545	0.0156209	-0.0823873	0.101285	-0.0499013	0.00942	-0.0617574	0.0999325	-0.0572103	0.0247701
	-58.896	0.0484874	0.103258	0.00569	0.12374	-0.024175	0.0603606	-0.100072	0.0120272	-0.0823873	0.0976909	-0.0499013	0.00583	-0.0617574	0.0963398	-0.0572103	0.0211763
	-58.796	0.048805	0.107006	-0.00228	0.127021	-0.0238574	0.0641084	-0.0889819	0.0157761	-0.0820696	0.101441	-0.0495837	0.00926	-0.0614398	0.0883689	-0.0568926	0.0249252
	-58.696	0.0602061	0.107163	-0.00165	0.115928	-0.0124563	0.0642658	-0.0883535	0.00421	-0.0589498	0.113316	-0.0381826	0.00192	-0.0500387	0.0885262	-0.0454915	0.0250826
	-58.596	0.0602061	0.122632	0.00912	0.120146	-0.0124563	0.0680158	-0.0771078	0.0075	-0.0706685	0.117066	-0.0384878	-0.00261	-0.0500387	0.0922762	-0.0459646	0.0288326
	-58.496	0.0641123	0.122319	0.0100657	0.131396	-0.00855	0.0680158	-0.0732015	0.00796	-0.0670675	0.116753	-0.0417837	-0.00605	-0.0461324	0.0922762	-0.053304	0.0288326
	-58.396	0.0636382	0.114819	0.0208372	0.130927	-0.00855	0.0758283	-0.0732027	0.00796	-0.074576	0.109253	-0.0342775	-0.0138624	-0.0461336	0.0922762	-0.0536104	0.0288326
	-58.296	0.0522359	0.1031	0.00944	0.120145	-0.00871	0.0758271	-0.0733591	0.00796	-0.0747325	0.109252	-0.034434	-0.00605	-0.04629	0.092275	-0.0612742	0.0288314
	-58.196	0.0484874	0.0993507	0.00569	0.127178	-0.0124563	0.0720783	-0.0771078	0.00421	-0.078481	0.105503	-0.0381826	-0.0179249	-0.0500387	0.0885262	-0.0650227	0.0250826
	-58.096	0.048645	0.102736	0.00537	0.12025	-0.0122986	0.0759324	-0.0769501	0.00807	-0.0783234	0.109358	-0.0380249	-0.0212583	-0.049881	0.0919116	-0.0648651	0.0289367
	-57.996	0.0523936	0.105704	-0.00994	0.134	-0.00855	0.0779637	-0.0732015	0.0102564	-0.0745748	0.111858	-0.0342763	-0.0112582	-0.0461324	0.0836305	-0.0611165	0.019718
	-57.896	0.0523936	0.0942466	-0.00213	0.133792	-0.00855	0.0786929	-0.081014	0.0108294	-0.0745748	0.112118	-0.0345815	-0.0109977	-0.0461324	0.0951408	-0.0611165	0.0199785
	-57.796	0.0523936	0.0964855	-0.00165	0.124469	-0.00855	0.0809318	-0.0807088	0.0130682	-0.0745748	0.114358	-0.0420888	-0.000946	-0.0461324	0.0973797	-0.0611165	0.0222173
	-57.696	0.0526549	0.105965	0.00204	0.114731	-0.000478	0.0783804	-0.0729421	0.0108293	-0.0747884	0.100399	-0.0418294	-0.00319	-0.045873	0.094672	-0.0608552	0.0196659
	-57.596	0.058904	0.112215	0.00829	0.120979	-0.00251	0.0771303	-0.0666911	0.0170793	-0.0797831	0.10618	-0.0355784	-0.00475	-0.039622	0.0823283	-0.0546061	0.0184159
	-57.496	0.058904	0.115859	0.00829	0.124624	-0.00595	0.0807748	-0.0666911	0.0207238	-0.0797831	0.110294	-0.0355784	0.00718	-0.039622	0.096754	-0.0550792	0.0220604
	-57.396	0.0589028	0.105812	0.00829	0.114104	-0.00625	0.0707272	-0.0666923	0.010673	-0.0797843	0.0885242	-0.0355796	0.0200959	-0.0396232	0.0759252	-0.0658531	0.0120097
	-57.296	0.0549977	0.108203	0.00391	0.105718	-0.0176634	0.0731184	-0.0709013	0.0125986	-0.0836894	0.0909193	-0.0394835	0.0107715	-0.0513396	0.0890976	-0.0585124	0.014404
	-57.196	0.0549977	0.107267	-0.00733	0.127283	-0.0176646	0.0604637	-0.0901286	0.000413	-0.0836894	0.0899825	-0.0394847	0.0215543	-0.0435283	0.0769117	-0.0585124	0.0137805
	-57.096	0.0549977	0.113517	-0.00733	0.122281	-0.0176646	0.0667137	-0.0901286	0.00666	-0.0836894	0.0962325	-0.0394847	0.0278043	-0.0513408	0.0714429	-0.0585124	0.0275305
	-56.996	0.0510915	0.105863	-0.0112407	0.114625	-0.0215709	0.0707762	-0.0940349	-0.000994	-0.0875956	0.0885763	-0.0433909	0.020148	-0.0474345	0.0637866	-0.0624186	0.0198742
	-56.896	0.0520884	0.10961	-0.0102441	0.118844	-0.0202692	0.0745251	-0.0927328	0.00276	-0.0862935	0.0923263	-0.0425619	0.0117105	-0.0461328	0.0675355	-0.0611165	0.0236242
	-56.796	0.0484873	0.117266	-0.013846	0.129468	-0.0163637	0.0743688	-0.0888277	0.0026	-0.0823873	0.0918563	-0.0499025	0.0120219	-0.0422274	0.0673793	-0.0572103	0.0234669
	-56.696	0.0445811	0.101799	-0.0177511	0.110563	-0.0202688	0.0667137	-0.081014	-0.00506	-0.0862935	0.0767013	-0.0538076	0.00437	-0.0466054	0.0519117	-0.0611165	0.0275305
	-56.596	0.0442657	0.101642	-0.0175934	0.110719	-0.00839	0.0668701	-0.0808563	0.00651	-0.0861359	0.0768577	-0.0536499	0.00452	-0.0576935	0.0520681	-0.0609589	0.0159681
	-56.496	0.0367686	0.0978913	-0.0138448	0.122281	-0.0163625	0.0706199	-0.0771078	0.00276	-0.0823873	0.0801388	-0.0499013	0.00827	-0.0534719	0.0440992	-0.0572103	0.0194055
	-56.396	0.0366098	0.0978924	-0.0140035	0.114469	-0.0165212	0.07062	-0.069454	0.00276	-0.0825461	0.0688888	-0.0503653	0.00827	-0.0428579	0.0440992	-0.0573691	0.0119055
	-56.296	0.0333365	0.0979973	-0.0177488	0.114574	-0.00855	0.0707248	-0.0731993	0.00286	-0.0862924	0.0689937	-0.0498991	0.00838	-0.0578489	0.0559228	-0.0611154	0.0120104
	-56.196	0.0366106	0.0974237	-0.0179088	0.122281	-0.00871	0.0589012	-0.0738322	-0.00896	-0.0867564	0.0688888	-0.050532	0.0199918	-0.0580088	0.0555054	-0.0617476	0.0119055
	-56.096	0.0351512	0.0860173	-0.0107778	0.122125	-0.00969	0.0587448	-0.0860647	0.0026	-0.0952505	0.0687324	-0.0627645	0.0198354	-0.0589956	0.047849	-0.062261	0.0117491
	-55.996	0.0274963	0.0825822	1.53e-05	0.118689	-0.0061	0.0553087	-0.0824738	-0.0125549	-0.0916595	0.0770151	-0.0591736	0.0163993	-0.0554047	0.0444129	-0.05867	0.00863
	-55.896	0.0239054	0.0896089	-0.0110819	0.126188	-0.00969	0.0628052	-0.0860647	-0.00506	-0.0952505	0.0727951	-0.0630697	0.0121793	-0.0589945	0.0592531	-0.062261	0.0233118
	-55.796	0.0274963	0.0785173	-0.00749	0.126344	-0.00658	0.0629636	-0.0824749	-0.0049	-0.0921326	0.0729512	-0.066682	0.0128041	-0.0554058	0.0481615	-0.05867	0.0159679
	-55.696	0.0237477	0.0780486	-0.0112407	0.126187	-0.0215709	0.0628074	-0.0940349	-0.00506	-0.107127	0.072795	-0.0629222	0.0242105	-0.0591533	0.0480054	-0.0624186	0.0158117
	-55.596	0.0237477	0.0681008	-0.0117137	0.123115	-0.0137584	0.0717658	-0.0865275	0.0039	-0.107127	0.0700346	-0.0632274	0.0286376	-0.0591533	0.045245	-0.0624186	0.0133638
	-55.496	0.0275523	0.0716443	-0.0191549	0.11197	-0.00995	0.0681208	-0.0902303	0.000257	-0.0916036	0.0663897	-0.0669301	0.0178052	-0.0553487	0.0416	-0.0586141	0.00909
	-55.396	0.0250498	0.0667477	-0.0216565	0.107075	-0.0124555	0.0590065	-0.0927328	0.00286	-0.105825	0.0685261	-0.0616201	0.0279104	-0.0578504	0.0438919	-0.0611165	0.0042
	-55.296	0.0251516	0.0617435	-0.0218607	0.120978	-0.0126597	0.0654085	-0.092631	0.00926	-0.0940043	0.0636793	-0.0615183	0.0343115	-0.0460307	0.0427939	-0.0610148	0.0106003
	-55.196	0.0278128	0.0654967	-0.026708	0.116919	-0.0175069	0.0616618	-0.0977834	0.00552	-0.103063	0.0599306	-0.0588582	0.0305648	-0.0433706	0.0385784	-0.0583536	0.00638
	-55.096	0.0315602	0.0731528	-0.0229594	0.117073	-0.0137584	0.0688491	-0.0940349	0.0127043	-0.0993144	0.0672742	-0.0551097	0.0382209	-0.039622	0.0354533	-0.0546061	0.0106034
	-54.996	0.0224457	0.0728402	-0.0203552	0.117073	0.000565	0.0693178	-0.0919037	0.00145	-0.0967102	0.0597742	-0.0525055	0.0382209	-0.0365448	0.0462345	-0.052002	0.0106034
	-54.896	0.0224457	0.0651829	-0.00864	0.116916	0.000565	0.0574417	-0.103149	0.0013	-0.0971832	0.0596167	-0.0525055	0.0380634	-0.0257721	0.0348271	-0.052002	0.0104459
	-54.796	0.0224457	0.0581572	-0.00864	0.109575	9.16e-05	0.0618222	-0.103149	-0.00604	-0.108429	0.0522763	-0.0525055	0.031194	-0.0365448	0.0274889	-0.052002	0.00311
	-54.696	0.0225474	0.0757568	-0.00853	0.12749	-0.0105794	0.0719219	-0.103048	0.00406	-0.108327	0.0623782	-0.0528768	0.0525437	-0.0369161	0.0371198	-0.0519003	0.0132074
	-54.596	0.0224457	0.0752882	-0.00864	0.127334	0.000565	0.0717658	-0.103149	0.0039	-0.0962372	0.0622221	-0.0642242	0.0406688	-0.0370178	0.0254012	-0.0441895	0.0125826
	-54.496	0.0224457	0.0527906	-0.00864	0.123741	0.000565	0.0681732	-0.103149	0.00031	-0.0854645	0.0586295	-0.0720367	0.0366075	-0.0370178	0.0143086	-0.052002	-0.00226
	-54.396	0.0224465	0.0676296	-0.000823	0.123583	0.000565	0.0641072	-0.103622	0.00843	-0.0967094	0.0662846	-0.072036	0.0334813	-0.037017	0.0214926	-0.0515282	0.00508
	-54.296	0.02771	0.0565395	0.00444	0.119677	0.00535	0.0602045	-0.101793	0.0153097	-0.0914459	0.0623784	-0.0589616	0.0330138	-0.0317551	0.00634	-0.0350189	-0.00632
	-54.196	0.0289561	0.0564863	0.00569	0.119941	-0.00464	0.0604638	-0.108358	0.00479	-0.0897268	0.0626389	-0.0577138	0.0410857	-0.0305074	0.00629	-0.0264333	-0.00606
	-54.096	0.0289561	0.0666424	0.00569	0.130094	-0.00464	0.0628074	-0.108358	0.0257251	-0.078481	0.0723263	-0.0577138	0.0512418	-0.0305074	0.00894	-0.037679	0.00409
	-53.996	0.0328623	0.0628422	0.00959	0.125824	-0.000738	0.0590061	-0.104452	0.0106738	-0.0745748	0.0572749	-0.0538076	0.0474404	-0.0344137	-0.00267	-0.0332998	0.000292
	-53.896	0.0291149	0.0653396	0.00585	0.117073	-0.00448	0.0615046	-0.107726	0.013173	-0.0783222	0.071493	-0.057555	0.0499397	-0.03816	0.00764	-0.0258015	0.00279
	-53.796	0.032491	0.0654969	0.00969	0.11723	-0.000637	0.0616619	-0.0931052	0.0133296	-0.0744731	0.0716496	-0.053707	0.0504087	-0.0343131	0.0078	-0.0219523	0.00248
	-53.696	0.0157765	0.0666424	0.0115662	0.117906	0.00171	0.0628074	-0.0941925	0.0144751	-0.0721283	0.072795	-0.0513611	0.0590543	-0.0319672	0.00847	-0.0196086	-0.00763
	-53.596	0.0121867	0.0549237	-0.0028	0.106656	-0.0136007	0.0628074	-0.0977834	0.0144751	-0.0757192	0.072795	-0.054952	0.059523	-0.0472768	-0.00278	-0.0114797	-0.00763
	-53.496	0.0235901	0.0549225	0.0115662	0.106655	-0.0100098	0.063275	-0.0941925	0.0144739	-0.0721283	0.0724813	-0.0513611	0.0707718	-0.0436859	-0.00278	-0.00789	-0.00763
	-53.396	0.0162505	0.051176	0.000793	0.102908	-0.00954	0.0707785	-0.0940247	0.0107263	-0.0716554	0.0612337	-0.0508882	0.0670242	-0.0432131	-0.00652	-0.00742	-0.0116871
	-53.296	0.0170797	0.0588276	0.00162	0.110563	-0.0168256	0.0784301	-0.100703	0.0183791	-0.0708262	0.0692013	-0.0500592	0.0863957	-0.042384	0.00113	-0.00659	-0.0115343
	-53.196	0.0172381	0.0511738	0.00178	0.110719	-0.0238698	0.0864013	-0.100545	0.0185378	-0.0706685	0.0843577	-0.0499013	0.0865544	-0.0422262	0.00129	-0.00612	-0.0113756
	-53.096	0.0198415	0.0588299	0.00438	0.110563	-0.0137584	0.0862449	-0.0979411	0.0183814	-0.0680644	0.0767013	-0.0472972	0.0859293	-0.039622	0.00113	0.00368	-0.011532
	-52.996	0.0172373	0.0561755	0.00225	0.116033	-0.0163625	0.0839024	-0.0892995	0.0160388	-0.0706685	0.0743587	-0.0499013	0.0603054	-0.0422262	-0.00152	-0.00643	-0.00216
	-52.896	0.0170339	0.0471092	0.0136006	0.121969	-0.016566	0.0896806	-0.100444	0.0222876	-0.0705668	0.0806075	-0.0497996	0.070773	-0.0421245	0.00847	-0.00633	0.00409
	-52.796	0.00031	0.0471112	0.0161023	0.114469	-0.0215716	0.0784325	-0.0904346	0.0222877	-0.0680644	0.0801389	-0.047298	0.0707731	-0.0396228	-0.00278	-0.00382	-0.00763
	-52.696	0.00031	0.0476321	0.0278218	0.114679	-0.0215709	0.0786408	-0.105754	0.022496	-0.0680644	0.0690972	-0.0472972	0.0709814	-0.039622	-0.00257	-0.0155436	-0.00742
	-52.596	0.0121867	0.0677882	0.0279795	0.119833	-0.0214132	0.083797	-0.0977834	0.0159334	-0.0679067	0.0742534	-0.0476125	0.0761376	-0.0394643	0.00306	-0.015386	0.00946
	-52.496	0.00422	0.0638797	0.0317281	0.123426	-0.0176646	0.0873896	-0.0940349	0.019526	-0.0641581	0.0778459	-0.0546367	0.0909802	-0.0357158	0.0174313	-0.0113322	0.0130501
	-52.396	0.00442	0.052323	0.0316264	0.111865	-0.0177663	0.0758318	-0.0941366	0.00796	-0.0564474	0.0662846	-0.0513051	0.0681688	-0.0358174	-0.00538	-0.00393	0.00149
	-52.296	0.00942	0.0524757	0.0291247	0.112021	-0.020268	0.0759845	-0.0966382	0.00812	-0.0594228	0.0664409	-0.0538068	0.0761375	-0.0383191	-0.0164738	-0.00643	0.00165
	-52.196	0.00953	0.0563821	0.0292256	0.127647	-0.0206401	0.0798909	-0.0848185	0.0120273	-0.0705668	0.0703472	-0.0537059	0.080044	-0.0382182	-0.00132	-0.00633	0.00508
	-52.096	0.00812	0.060132	0.0278218	0.119677	-0.0328166	0.0836408	-0.0862224	0.0157772	-0.0719706	0.0737846	-0.0551097	0.0837938	-0.039622	0.00243	-0.00773	-0.00242
	-51.996	0.00812	0.0536236	0.0278218	0.112698	-0.0220439	0.0771303	-0.0866954	0.00927	-0.0719706	0.0597742	-0.0551097	0.0772834	-0.039622	-0.00408	0.00399	-0.00893
	-51.896	0.0118702	0.0536216	0.0310951	0.101917	-0.0295433	0.0771304	-0.0941937	0.00974	-0.0677502	0.0597742	-0.0513622	0.0772834	-0.0358757	-0.00455	-0.00398	-0.00893
	-51.796	-0.0036	0.043363	0.0161042	0.11072	-0.0332885	0.0668718	-0.09794	0.0185395	-0.0602519	0.0568587	-0.0551085	0.0745249	-0.0474334	-0.0182427	-0.00773	-0.0116864
	-51.696	0.000782	0.0475279	0.0200093	0.114573	-0.0293834	0.0707241	-0.0940349	0.0223918	-0.0563456	0.0494617	-0.0629222	0.0704085	-0.0357158	-0.0139216	-0.00383	-0.0153341
	-51.596	0.00114	0.0544548	0.0174052	0.114313	-0.0319875	0.0782762	-0.096639	0.0216626	-0.047231	0.0492013	-0.0655263	0.058898	-0.0461324	-0.0034	-0.00673	-0.0155945
	-51.496	-0.00703	0.0436234	0.0278218	0.110511	-0.0293834	0.0671312	-0.0940349	0.00708	-0.0446269	0.0458688	-0.0629222	0.0555655	-0.0357158	-0.0175146	-0.0116374	-0.018927
	-51.396	0.00374	0.0495572	0.0278226	0.105198	-0.0293826	0.073066	-0.094034	0.0134855	-0.0446261	0.0518054	-0.0629214	0.0615022	-0.0435275	-0.00033	-0.0116366	-0.00518
	-51.296	-0.0049	0.0458114	0.0304252	0.101137	-0.02678	0.0693202	-0.0914315	0.0209878	-0.0420227	0.0480566	-0.0603188	0.0577545	-0.0331124	-0.00408	-0.00903	-0.00939
	-51.196	-0.0048	0.0497153	0.0305277	0.0975407	-0.0266775	0.0732241	-0.0913289	0.0248918	-0.041921	0.0519617	-0.0602163	0.0616584	-0.0334829	-0.000172	0.00279	-0.0167404
	-51.096	-0.00166	0.0461217	0.0331879	0.0939482	-0.0240173	0.0696305	-0.0886688	0.0134857	-0.0392609	0.0483681	-0.0575562	0.0697836	-0.0415955	-0.00377	0.00545	-0.0203339
	-50.996	0.0133311	0.0497142	0.0369364	0.0970731	-0.0202688	0.0732241	-0.0771078	0.0166105	-0.0276998	0.0441492	-0.0538076	0.0733772	-0.0270742	-0.000172	0.00872	-0.0170529
	-50.896	0.0134899	0.0497153	0.03679	0.0858231	-0.0205831	0.0732241	-0.076949	0.00536	-0.027541	0.0441492	-0.0536488	0.0733772	-0.0381612	0.0115471	-0.00236	-0.0245529
	-50.796	0.0196827	0.0536216	0.0354736	0.0897306	-0.0256378	0.0771304	-0.0785705	0.00927	-0.0291607	0.0480567	-0.0591766	0.0850959	-0.0319702	0.0154533	0.00383	-0.0206466
	-50.696	0.0157757	0.057632	0.0315704	0.0937393	-0.0298462	0.0811408	-0.0824738	0.0210897	-0.0335388	0.0520658	-0.0513611	0.0887938	-0.0358734	0.00774	-7.82e-05	-0.0166362
	-50.596	0.00942	0.0640382	0.0252177	0.10374	-0.0437063	0.0797345	-0.081014	0.0123397	-0.0511373	0.0589408	-0.0577138	0.0798876	-0.0422262	0.0180575	-0.00643	-0.0185112
	-50.496	0.0162506	0.0638821	0.0320435	0.0960835	-0.0368805	0.0792658	-0.0820007	0.0307772	-0.0443115	0.0700346	-0.0626068	0.0797313	-0.0354004	0.0182137	0.000397	-0.0299174
	-50.396	0.0237477	0.0601331	0.0390653	0.0918648	-0.0293857	0.0680169	-0.0745036	0.00796	-0.0368144	0.0662846	-0.0551097	0.0684813	-0.0279056	0.0219648	0.00789	-0.0336674
	-50.296	0.0239054	0.0630479	0.020167	0.0832189	-0.0292257	0.0706191	-0.074346	0.0183806	-0.0369619	0.0688888	-0.0549521	0.0782722	-0.0277456	0.0245671	0.00805	-0.0193453
	-50.196	0.0250498	0.0705487	0.0213114	0.083219	-0.0280813	0.0706199	-0.0732015	0.0183814	-0.0433248	0.0688888	-0.0611471	0.0703043	-0.0266012	0.0245679	0.0092	-0.0193445
	-50.096	0.0250498	0.0707049	0.0291239	0.0833752	-0.0285543	0.0703074	-0.0732015	0.0185376	-0.0550435	0.0685763	-0.0417837	0.0592105	-0.0344137	0.0247241	0.0092	-0.0191883
	-49.996	0.0248922	0.0744538	0.0211537	0.075094	-0.0399577	0.0628074	-0.0733592	0.0222876	-0.0434825	0.0610763	-0.034434	0.0629605	-0.0267588	0.0284742	0.02123	-0.0154383
	-49.896	0.0211436	0.0749216	0.0252188	0.0679044	-0.0358926	0.0632742	-0.0771078	0.0222856	-0.047231	0.0610743	-0.0381826	0.0634272	-0.0383188	0.0284722	0.0282542	-0.0154403
	-49.796	0.0216174	0.0796652	0.0252185	0.0803023	-0.0437055	0.067549	-0.077107	0.0157792	-0.0472302	0.0545658	-0.0459943	0.0677021	-0.0383191	0.0219657	0.0170093	-0.0219467
	-49.696	0.0354665	0.0793507	0.0278218	0.0612408	-0.0411021	0.0564533	-0.0745036	0.0159334	-0.0446269	0.0547221	-0.0433909	0.0570751	-0.0357158	0.0225887	0.0196126	-0.0217924
	-49.596	0.0354665	0.0715903	0.0200093	0.0764481	-0.0411021	0.0599429	-0.0745036	0.0116105	-0.0446269	0.057743	-0.0433909	0.0718147	-0.0360209	0.0373283	0.0196126	-0.0183028
	-49.496	0.0357717	0.063	0.0200093	0.0673864	-0.0411021	0.0513499	-0.0745036	0.00302	-0.0446269	0.0379	-0.0433909	0.0510342	-0.0432231	0.0287353	0.0196126	-0.0273646
	-49.396	0.0434367	0.0691934	0.020167	0.0623343	-0.0409445	0.0572335	-0.0738729	0.00922	-0.0444692	0.0445667	-0.0432332	0.0459822	-0.0355581	0.0352439	0.0197703	-0.0324166
	-49.296	0.0469259	0.06784	0.0236552	0.0609786	-0.0374563	0.0479113	-0.0517995	0.00786	-0.0526987	0.0544609	-0.0392721	0.0446268	-0.0323751	0.0413904	0.0307668	-0.033772
	-49.196	0.029118	0.068986	0.0175629	0.0702493	-0.0435486	0.0459323	-0.0764771	0.00932	-0.0467682	0.0676387	-0.0458374	0.0456167	-0.0576935	0.0425365	0.0171704	-0.0318446
	-49.096	0.0431213	0.0590383	0.0315704	0.0682711	-0.029541	0.0434846	-0.0434113	0.00687	-0.0255585	0.0651909	-0.0318298	0.0319189	-0.0436859	0.0329013	0.0233612	-0.0230424
	-48.996	0.0356242	0.0643489	0.0240733	0.0840519	-0.0370382	0.0406716	-0.0509084	0.019683	-0.040563	0.0701905	-0.039327	0.0369184	-0.0511831	0.0454008	0.0236765	-0.0180428
	-48.896	0.0432778	0.0705482	0.0312515	0.0714994	-0.0293869	0.0393695	-0.0432548	0.0183806	-0.0329093	0.068888	-0.0321464	0.035616	-0.0435318	0.0445675	0.0308571	-0.0193453
	-48.796	0.0394757	0.0676327	0.0162072	0.068896	-0.0331855	0.0367666	-0.0470558	0.015778	-0.0367115	0.0662846	-0.0354743	0.0447321	-0.0473304	0.0414958	0.0162823	-0.0219479
	-48.696	0.045884	0.060132	0.0108948	0.068428	-0.0263062	0.0367658	-0.0406494	0.00796	-0.030304	0.0662846	-0.029068	0.0439501	-0.0409241	0.041495	0.0334633	-0.0219487
	-48.596	0.0483856	0.062632	0.0133972	0.0596773	-0.012558	0.0392658	-0.038147	0.0104647	-0.0395203	0.0687846	-0.0265656	0.0281688	-0.0388947	0.043995	0.0247192	-0.0199174
	-48.496	0.0381724	0.0721122	0.0109965	0.0574381	-0.0154317	0.0370266	-0.0405477	0.00823	-0.0302022	0.0548267	-0.0284933	0.0449921	-0.0525411	0.0417558	0.0223185	-0.0334066
	-48.396	0.0405731	0.0730484	0.0133965	0.0505627	-0.0242774	0.0379634	-0.0378418	0.00916	-0.0278015	0.0674826	-0.0148468	0.0454606	-0.0384223	0.0430052	0.0247193	-0.0441882
	-48.296	0.0383312	0.0727874	0.011156	0.0585827	-0.026518	0.0381712	-0.0328809	0.00937	-0.0300434	0.0559713	-0.017088	0.0341055	-0.040968	0.0504004	0.0224773	-0.032262
	-48.196	0.0445811	0.0619028	0.0174052	0.0581669	-0.0202688	0.0458803	-0.034139	0.00927	-0.0237935	0.0675867	-0.0108388	0.0265022	-0.0422262	0.0431096	0.0287272	-0.0323654
	-48.096	0.0446828	0.0726841	0.0175069	0.0506668	-0.0201671	0.0458803	-0.0340373	0.00927	-0.0236918	0.0675867	-0.0107371	0.0265022	-0.0538432	0.0427971	0.0288289	-0.0440841
	-47.996	0.047287	0.0619028	0.0198059	0.0506669	-0.00975	0.0454116	-0.0311279	0.00927	-0.0210876	0.055868	-0.00813	0.0260335	-0.0395203	0.0427971	0.0314331	-0.0326778
	-47.896	0.0535932	0.0766928	0.0186028	0.0546768	-0.00345	0.0381703	-0.0173144	0.0132767	-0.0265002	0.0598779	-0.00183	0.0192621	-0.033216	0.0468058	0.0377393	-0.0361679
	-47.796	0.0515645	0.0644025	0.0161039	0.0531661	-0.00595	0.0366613	-0.0276278	4.77e-05	-0.0294749	0.0583672	-0.0160464	0.0285331	-0.036188	0.0452968	0.0352376	-0.0376782
	-47.696	0.0628091	0.0725799	0.0161031	0.0505619	-0.00595	0.0340574	-0.0276286	-0.00256	-0.0407206	0.0557638	-0.0160472	0.015148	-0.0474345	0.0309741	0.0269509	-0.040282
	-47.596	0.0590057	0.0472153	0.0122986	0.0481668	-0.00975	0.0316616	-0.0309601	-0.00495	-0.0445251	0.0538366	-0.00813	0.0240021	-0.051239	0.0285783	0.0115967	-0.0426779
	-47.496	0.0654144	0.0471105	0.0190125	0.048062	0.00838	0.0315567	-0.00549	-0.00506	-0.0384216	0.0645131	-0.00172	0.0238973	-0.0370178	0.0284734	0.0183105	-0.0427827
	-47.396	0.0653127	0.0585162	0.0264181	0.040249	0.00828	0.0315563	-0.0134074	-0.00506	-0.0460307	0.0532626	-0.00183	0.0238968	-0.0371195	0.028473	0.0182088	-0.0427832
	-47.296	0.0628102	0.0475299	0.0239164	0.036449	0.00577	0.027445	-0.0159091	0.00286	-0.0485331	0.0499313	-0.00433	0.020098	-0.0396212	0.0246741	0.0157064	-0.046582
	-47.196	0.0654136	0.0573194	0.0265198	0.039053	0.00838	0.022547	-0.0133057	-0.00625	-0.0342102	0.0637846	-0.00172	0.0222313	-0.0370178	0.027745	0.0183097	-0.0439799
	-47.096	0.0623372	0.0523195	0.0239156	0.0415522	0.00577	0.025047	-0.0156047	-0.00375	-0.0368144	0.0658159	-0.00433	0.00567	-0.0399272	0.0410262	0.0157064	-0.0414799
	-46.996	0.0489604	0.054818	0.0213114	0.0440516	0.00286	0.0275463	-0.0107015	-0.00125	-0.0398916	0.0575339	-0.00693	0.00817	-0.0500387	0.0322755	0.0131022	-0.0389806
	-46.896	0.0602061	0.0524251	0.0213114	0.0299384	-0.00464	0.0251526	-0.0107015	-0.00365	-0.0511373	0.058577	-0.00693	0.0140549	-0.0500387	0.0225381	0.0131022	-0.0418438
	-46.796	0.0626526	0.0574214	0.0159447	0.0349369	-0.0022	0.0301489	-0.0195015	0.00135	-0.0408783	0.071388	-0.00449	0.030302	-0.0475929	0.0387844	0.0155487	-0.0480968
	-46.696	0.0589041	0.0517465	0.0118917	0.0297281	-0.00595	0.0249428	-0.0120036	-0.00386	-0.0446269	0.0583678	-0.00823	0.0172833	-0.0513408	0.0335782	0.0118002	-0.0533029
	-46.596	0.0590617	0.0365903	0.00454	0.0258231	-0.0175069	0.0210366	-0.0118459	0.00395	-0.0444692	0.0544617	-0.00808	0.00166	-0.0589956	0.0292033	0.0119578	-0.0575216
	-46.496	0.0510915	0.0340387	0.00829	0.0235832	-0.00204	0.0184842	-0.0081	0.0014	-0.0407206	0.0519093	-0.00402	-0.000894	-0.05572	0.0154009	0.0157064	-0.067574
	-46.396	0.0509327	0.032894	0.00813	0.0299389	-0.0139171	0.0290591	-0.0160687	0.000258	-0.0408795	0.050765	0.00333	-0.00251	-0.0666515	0.014257	0.0155475	-0.0687183
	-46.296	0.0510916	0.039454	-0.00343	0.0365012	-0.00204	0.0234315	-0.0081	0.00682	-0.0410258	0.0573273	0.00318	-0.0072	-0.055247	0.020817	0.0157064	-0.062158
	-46.196	0.0472428	0.0287257	-0.00728	0.0296761	-0.00589	0.013172	-0.0119476	0.00781	-0.0523834	0.0583159	-0.00818	-0.0140187	-0.0512848	0.0218075	0.0118577	-0.0608549
	-46.096	0.0523936	0.0250278	-0.00213	0.0259793	-0.000432	0.00947	-0.00727	0.00411	-0.0355123	0.0549304	-0.0147451	-0.0294354	-0.0461324	0.0181095	0.0170085	-0.0570529
	-45.996	0.0549977	0.0288828	0.000478	0.0298355	0.00968	0.0133303	-0.0154368	0.0157792	-0.0333812	0.0662866	-0.0121409	-0.0251105	-0.0440013	0.0219657	0.0196126	-0.0453842
	-45.896	0.0550995	0.0354938	0.00058	0.0364473	0.00978	0.01994	-0.00409	0.022391	-0.0445251	0.0728984	-0.00032	-0.00725	-0.0551453	0.0168568	0.0197144	-0.0387724
	-45.796	0.0576019	0.0352883	0.00308	0.0367085	0.0122825	0.0194221	-0.00159	0.0221835	-0.0420228	0.0726909	0.00171	-0.0191748	-0.0526437	0.0166513	0.0222167	-0.0389799
	-45.696	0.0543667	0.0330488	0.0120392	0.034003	0.00952	0.00968	-0.00435	0.019944	-0.0450897	0.0704514	-0.0118256	-0.0211018	-0.0554047	0.0144118	0.0194546	-0.0412194
	-45.596	0.0419769	0.0419028	0.0108948	0.0428543	0.00885	0.0185366	-0.00549	0.028798	-0.0537415	0.0793054	-0.00172	-0.00475	-0.056076	0.0232658	0.0183105	-0.0323654
	-45.496	0.0419769	0.0417986	0.0104218	0.0427501	0.0196228	0.0184324	-0.00597	0.0286938	-0.0537415	0.0792012	-0.00172	-0.0129771	-0.0453033	0.0231616	0.0183105	-0.0324696
	-45.396	0.0445811	0.0392461	0.00225	0.0401968	0.0109804	0.0158798	-0.0146078	0.0261405	-0.0516103	0.0766479	0.00088	-0.0227179	-0.0539457	0.0202965	0.0209147	-0.0428354
	-45.296	0.0444234	0.037997	0.00162	0.0389481	0.0108236	0.0146308	-0.0225779	0.0248922	-0.0630137	0.0750867	0.000722	-0.0164662	-0.0423838	0.0115475	0.020757	-0.0440837
	-45.196	0.0406748	0.0498717	-0.0026	0.0391048	0.00707	0.0147868	-0.0263265	0.0250482	-0.0667623	0.0677431	-0.00303	-0.0163102	-0.0578512	0.012016	0.0092	-0.0439277
	-45.096	0.0406748	0.0392987	-0.0138448	0.0402502	0.00677	0.0159324	-0.0263265	0.0261939	-0.0667623	0.0688888	-0.0035	-0.0146958	-0.0578512	0.0206617	0.0092	-0.042782
	-44.996	0.0406748	0.0365378	-0.0138448	0.0374885	-0.000738	0.012702	-0.0263265	0.0234321	-0.0667623	0.0661271	-0.0147451	-0.00621	-0.0578512	0.0178999	-0.00252	-0.0455437
	-44.896	0.0445811	0.0329456	-0.00947	0.022646	0.00347	-0.00995	-0.0224203	0.0198397	-0.062856	0.0625346	-0.0108388	-0.0098	-0.0539461	0.00259	0.00138	-0.0486675
	-44.796	0.0447388	0.0366933	0.00194	0.037646	0.0111389	-0.0062	-0.0222626	0.0235885	-0.0626984	0.0658159	-0.0024	-0.00605	-0.0533143	0.00634	0.00154	-0.0336686
	-44.696	0.0523923	0.0367987	0.00912	0.0377517	0.0187937	-0.0061	-0.0146078	0.0236939	-0.0550435	0.05467	0.00822	-0.00595	-0.0426992	0.00644	0.00919	-0.0335633
	-44.596	0.0483297	0.0419028	-0.00619	0.0428543	0.00348	-0.000995	-0.0186717	0.028798	-0.051295	0.0597742	-0.00709	-0.000842	-0.0575358	0.0115471	0.00513	-0.0284591
	-44.496	0.0408325	0.0340903	0.00584	0.0428544	0.0150452	-0.000995	-0.0183563	0.0284856	-0.0514526	0.0597742	-0.0063	-0.000842	-0.0459747	0.0112346	0.00545	-0.0284591
	-44.396	0.0483297	0.0300301	0.00553	0.0391056	0.0147299	-0.00474	-0.0186717	0.0172367	-0.0630137	0.0443067	0.00463	-0.00459	-0.04629	-0.00783	0.00513	-0.0322079
	-44.296	0.0445811	0.0259618	0.00178	0.0425394	0.0109824	-0.00131	-0.0227243	0.0206695	-0.0667623	0.0477405	0.00869	-0.00163	-0.0500375	-0.00408	-0.0103353	-0.0404938
	-44.196	0.0364635	0.0184653	0.00178	0.0350403	0.0109812	-0.00881	-0.0302328	0.0134855	-0.0662893	0.0402429	0.00088	-0.0203728	-0.0500387	-0.00439	-0.0103352	-0.0479904
	-44.096	0.0291138	0.00169	0.00194	0.0299897	0.00333	-0.0138592	-0.0300751	0.015621	-0.0553589	0.0351909	0.000565	-0.0254249	-0.049881	-0.01663	-0.0101776	-0.0530424
	-43.996	0.0327606	0.00966	0.00558	0.0379618	0.00697	-0.00589	-0.0264282	0.0160929	-0.050766	0.0431629	-0.00703	-0.0169842	-0.0462341	-0.00116	-0.00623	-0.0450704
	-43.896	0.0361931	0.0197643	0.0169963	0.0480627	0.0108775	0.00421	-0.0225227	0.0261939	-0.0473335	0.0532638	-0.00313	0.00437	-0.0423298	0.00894	0.00519	-0.0349695
	-43.796	0.0290578	0.0192987	0.00579	0.0402502	0.0149903	0.0120262	-0.0262237	0.0261939	-0.0510356	0.0532638	-0.00683	0.00437	-0.0382171	-0.00278	0.00149	-0.034657
	-43.696	0.0327599	0.00862	0.0098	0.0484809	0.018692	0.0118179	-0.022522	0.026298	-0.0473328	0.053368	-0.00266	0.00478	-0.0345154	-0.00267	0.00519	-0.0270528
	-43.596	0.0226033	0.0246634	0.0149587	0.0612399	0.0158742	0.00958	-0.0248668	0.0310898	-0.0379588	0.0586285	0.00577	0.0172315	-0.0368602	0.00259	0.00284	-0.0221048
	-43.496	0.0341644	0.0170046	0.0187073	0.0648322	0.00838	0.00536	-0.0211182	0.0234321	-0.0342102	0.0617521	-0.00172	0.00192	-0.0331116	0.00618	0.00659	-0.0257
	-43.396	0.0340056	0.0134144	0.0185485	0.0531148	0.00822	0.00177	-0.0329958	0.0198397	-0.0343691	0.0469096	-0.00188	0.00583	-0.0337434	0.00259	-0.00138	-0.0217924
	-43.296	0.0329641	0.0173196	0.0175072	0.0573348	0.00718	0.00567	-0.034037	0.023746	-0.0354106	0.0390984	-0.00245	0.0214502	-0.0460304	0.0065	-0.00242	-0.0178861
	-43.196	0.0354665	0.0210695	0.0121968	0.0610823	0.00968	0.00942	-0.0315349	0.0274959	-0.0329081	0.0428471	0.018636	0.0134813	-0.0435283	0.010245	8.14e-05	-0.0141362
	-43.096	0.0355682	0.0171632	0.0122986	0.0496772	0.00978	0.00583	-0.0314331	0.0235897	-0.0328064	0.0389408	0.00797	0.00958	-0.0434265	0.00634	0.00847	-0.0180424
	-42.996	0.0379689	0.0171633	0.0146993	0.0649898	0.0235952	0.0133283	-0.0290324	0.0235897	-0.0304057	0.0386284	0.0211385	0.0100439	-0.0410258	0.00603	0.0138295	-0.0180424
	-42.896	0.0354665	0.028987	0.0118924	0.0572823	0.0135862	0.0134332	-0.0315349	0.0236947	-0.0329081	0.0312334	5.08e-05	0.0213988	-0.0430545	-0.00137	8.14e-05	-0.0174687
	-42.796	0.0354665	0.0314854	0.00469	0.0597814	0.0135854	0.0159317	-0.0315349	0.0257244	-0.0329081	0.0337325	0.0112966	0.0160847	-0.0322825	0.00113	0.00789	-0.0115328
	-42.696	0.0393727	0.0315903	0.0236104	0.0598864	0.0174916	0.0157242	-0.0276286	0.0145793	-0.0407206	0.0338367	0.015508	0.0161897	-0.039622	0.00123	0.00399	-0.0114278
	-42.596	0.0393727	0.0339861	0.0164083	0.0622814	0.0174916	0.0106199	-0.0276286	0.0169751	-0.0407206	0.0362325	0.0230153	0.0185855	-0.039622	0.0153491	0.00446	-0.00903
	-42.496	0.0395304	0.0314869	0.0240733	0.0602502	0.0176493	0.00812	-0.0279439	0.0144751	-0.040563	0.0454513	0.023173	0.0160855	-0.0272726	0.0128492	0.015864	-0.011532
	-42.396	0.0470264	0.0311736	0.031567	0.0715002	0.025143	0.00812	-0.0316937	0.0144751	-0.033067	0.0332638	0.0189503	0.0160855	-0.00901	0.0128492	0.02336	-0.011532
	-42.296	0.0471852	0.0237778	0.031728	0.0711356	0.0253041	-0.00396	-0.0310619	0.026298	-0.0329081	0.022118	0.019109	0.0157209	-0.0200908	0.00123	0.0235189	-0.0114278
	-42.196	0.0467122	0.0262778	0.0317281	0.0623857	0.0253041	-0.0127134	-0.0198161	0.0284856	-0.0329081	0.0243054	0.0112966	-0.00475	-0.0313365	0.00373	0.0235189	-0.00893
	-42.096	0.0354665	0.0265905	0.0317281	0.063167	0.0253041	-0.0124007	-0.0202891	0.0212982	-0.0329081	0.0291494	0.0112966	-0.00444	-0.0200908	0.00405	0.0235189	-0.00862
	-41.996	0.0360413	0.0315899	0.0315247	0.0794179	0.0257111	-0.0074	-0.0314331	0.0145804	-0.0328064	0.0413378	0.0113983	0.000566	-0.019989	0.00905	0.0236206	-0.00315
	-41.896	0.0444794	0.0348164	0.0290207	0.0831128	0.0379166	-0.00371	-0.0264282	0.029994	-0.0278015	0.0258139	0.0164032	0.00426	-0.0149857	0.0127419	0.0286255	0.0117994
	-41.796	0.0377002	0.0176359	0.022718	0.0767105	0.0241065	-0.0101053	-0.0330376	0.0235936	-0.0223889	0.0194116	0.010572	0.00958	-0.0212884	0.00587	0.0227923	0.0054
	-41.696	0.0359395	0.0375278	0.0317281	0.0858211	0.0331166	-0.00146	-0.0315349	0.0327043	-0.0133769	0.0402429	0.0308278	0.0183772	-0.0119731	0.00373	0.0430501	0.0145096
	-41.596	0.0471852	0.0202361	0.0317281	0.0871252	0.0213979	-0.0192238	-0.0315349	0.0261939	-0.0133769	0.0337325	0.0303548	0.00437	-0.00447	-0.00278	0.0430501	0.008
	-41.496	0.0471852	0.0327887	0.0317281	0.0806156	0.0217031	-0.0179209	-0.0315349	0.0274968	-0.0133769	0.0350354	0.0191091	0.00567	-0.00447	-0.00147	0.0430501	0.0093
	-41.396	0.050775	0.0460686	0.0353167	0.0856155	0.032799	-0.0124539	-0.0279451	0.0329655	-0.00979	0.0405041	0.0231718	0.0111383	-0.000877	0.00399	0.0466399	0.00305
	-41.296	0.043279	0.0524226	0.0278241	0.0885323	0.0253064	-0.0061	-0.0354388	0.027599	-0.0172831	0.0463896	0.0269239	0.0174907	-0.00837	0.0220668	0.0391439	0.00894
	-41.196	0.0434378	0.0549237	0.0279795	0.0910306	0.0254618	-0.0117238	-0.0430959	0.0413501	-0.0171255	0.0376388	0.0270793	0.0199918	-0.0160268	0.0245679	0.0393027	0.000187
	-41.096	0.0471852	0.0523195	0.0317281	0.0884272	0.0292104	-0.021828	-0.0393474	0.0274959	-0.0246226	0.0350346	0.0191091	0.0173876	-0.0122783	0.0219637	0.0430501	-0.00242
	-40.996	0.0510915	0.0574206	0.0356343	0.0935299	0.0331166	-0.0167254	-0.0354411	0.0325986	-0.00947	0.0401372	0.0230153	0.0306152	-0.0079	0.0153476	0.0469564	0.00315
	-40.896	0.0573977	0.0445093	0.0419386	0.100147	0.0516127	-0.0218256	-0.0296079	0.0274967	-0.00316	0.0350354	0.0293216	0.0327009	0.00918	0.0219661	0.0532626	0.0093
	-40.796	0.0524953	0.0471103	0.0370396	0.10275	0.0579594	-0.0309434	-0.0452815	0.0300993	-0.0155742	0.0493575	0.0244206	0.028116	-0.0182124	0.0245671	0.0366414	0.0119047
	-40.696	0.0548953	0.0471112	0.0394389	0.102439	0.0603587	-0.0309426	-0.0316366	0.0180689	-0.00567	0.0376388	0.0268199	0.0356168	0.00715	0.0245679	0.0390414	0.0119055
	-40.596	0.0524953	0.05133	0.0370381	0.0988439	0.0579579	-0.0270363	-0.0340373	0.0144751	-0.00807	0.041545	0.0244191	0.039523	-0.00697	0.0281616	0.0369466	0.008
	-40.496	0.0549977	0.0588288	0.0395406	0.0983741	0.0599874	-0.0270374	-0.0320079	0.014474	-0.00556	0.0415439	0.0269216	0.0399906	0.00725	0.0206605	0.0583699	0.008
	-40.396	0.0551002	0.0591964	0.03917	0.0874918	0.0488441	-0.0271386	-0.0431511	0.0148417	-0.00546	0.0419116	0.0273292	0.0516084	-0.00436	0.0210281	0.0395515	0.00837
	-40.296	0.0576019	0.0678369	0.0308983	0.0966036	0.0513451	-0.0375605	-0.0406502	0.0234821	-0.00296	0.0505547	0.0373375	0.0602488	-0.00186	0.0296687	0.0492554	0.0170063
	-40.196	0.0615082	0.0653403	0.046051	0.104886	0.0552521	-0.0322447	-0.0367432	0.013173	0.000946	0.0480554	0.0412445	0.0694709	0.00204	0.0271721	0.0456543	0.0145096
	-40.096	0.0615641	0.065809	0.046107	0.0936356	0.0550028	-0.0322447	-0.0366872	0.013173	0.001	0.0477429	0.0530192	0.0694709	0.0021	0.0271721	0.0457102	0.0145096
	-39.996	0.0613505	0.0804942	0.0458933	0.0975406	0.0472819	-0.0283396	-0.0369008	0.0170781	-0.0109304	0.044148	0.0532786	0.0616572	-0.00983	0.0310771	0.0454966	0.0184147
	-39.896	0.057602	0.0653415	0.0343334	0.0936356	0.0318157	-0.0400559	-0.0406494	0.013173	-0.0142059	0.040243	0.049057	0.0690022	-0.0135792	0.0271733	0.0417481	0.0145097
	-39.796	0.0642148	0.065914	0.0409431	0.0937406	0.0384254	-0.0399522	-0.0457573	0.00109	0.00365	0.040348	0.0673866	0.0578572	-0.00697	0.0272771	0.0478879	0.0029
	-39.696	0.062969	0.0796632	0.0400034	0.095771	0.0488993	-0.037453	-0.0470022	-0.00766	0.00241	0.0428471	0.054423	0.0603563	-0.0160268	0.0297762	0.0353964	0.0054
	-39.596	0.0670319	0.0791945	0.0393829	0.084521	0.0407715	-0.037453	-0.0434113	-0.00766	0.006	0.0428471	0.0575409	0.0603563	-0.0124359	0.0375887	0.0394592	0.0054
	-39.496	0.0628102	0.0684133	0.0353292	0.0845211	0.0370229	-0.0374529	-0.0466868	-0.00766	0.00225	0.0423784	0.0425466	0.0600439	-0.0161845	0.0297763	0.0469564	0.0054
	-39.396	0.0707816	0.0798199	0.0357907	0.0846778	0.0449918	-0.049015	-0.015751	-0.0075	0.0102195	0.0312851	0.0505179	0.0522318	-0.00822	0.0377454	0.0549277	0.00555
	-39.296	0.0706227	0.0692462	0.0473531	0.0858231	0.0448354	-0.04787	-0.0276285	-0.00636	0.0100606	0.0328992	0.0503591	0.0421268	-0.0197855	0.0388905	0.0547689	0.0067
	-39.196	0.0744265	0.0687778	0.0511576	0.0858239	0.0486399	-0.0478697	-0.0238241	-0.00636	0.0138651	0.0441492	0.0541636	0.0421272	-0.00878	0.0388908	0.0585726	0.0067
	-39.096	0.0719248	0.060132	0.0486552	0.0884272	0.0461375	-0.0452655	-0.0263265	-0.00375	0.0113627	0.0467533	0.0516612	0.0444188	-0.0184835	0.041495	0.0563761	0.0093
	-38.996	0.0714518	0.0601321	0.0486552	0.0998336	0.0464427	-0.0452654	-0.0263265	-0.00375	0.0113627	0.0467534	0.0516612	0.0369189	-0.0112813	0.052745	0.0638835	0.00961
	-38.896	0.0626526	0.0629977	0.0511009	0.0952001	0.0563957	-0.030681	-0.024353	-0.00901	0.0138092	0.04962	0.0541077	0.0475979	-0.0238502	0.0443607	0.0660248	0.0199804
	-38.796	0.0632833	0.073149	0.0512593	0.105354	0.0487416	-0.0205297	-0.0349681	-0.00605	0.0139669	0.0597734	0.0542653	0.0580608	-0.0161846	0.054512	0.0586751	0.0298183
	-38.696	0.0746879	0.0706529	0.0396983	0.110668	0.0488993	-0.0230258	-0.0235647	-0.00105	0.00631	0.0572743	0.054423	0.0627522	-0.0160268	0.0520159	0.0591392	0.0198222
	-38.596	0.0785929	0.0731528	0.0436045	0.113167	0.0528056	-0.0205259	-0.0196584	0.00145	0.0102183	0.0597742	0.0583293	0.0577522	-0.0121206	0.0545158	0.0705515	0.0223221
	-38.496	0.0823415	0.0731528	0.0473531	0.105354	0.0565541	-0.0122447	-0.0159099	0.00145	0.0139669	0.0597742	0.0620778	0.0577522	-0.00837	0.0545158	0.0664876	0.0223221
	-38.396	0.0821838	0.0731528	0.0471955	0.105354	0.0563965	-0.00928	-0.0160675	0.00145	0.0141144	0.0597742	0.0619202	0.0572834	-0.00883	0.0545158	0.0741425	0.0226347
	-38.296	0.0784352	0.0731528	0.043448	0.113167	0.052649	-0.0205259	-0.0315337	-0.0102645	0.0178731	0.0597742	0.0578675	0.0577522	-0.0200896	0.0542033	0.0625814	0.0301347
	-38.196	0.0730681	0.0733092	0.0458933	0.105823	0.0550944	-0.0203695	-0.0290883	-0.0101081	0.0203196	0.0599306	0.0528056	0.0583773	-0.029363	0.0468597	0.0650267	0.0299785
	-38.096	0.0696259	0.0732571	0.0421448	0.112959	0.0513458	-0.0199529	-0.0328369	-0.0101602	0.016571	0.0598785	0.049057	0.0695752	-0.0331116	0.0468076	0.0612793	0.0224264
	-37.996	0.0810394	0.0850265	0.046051	0.105509	0.0552521	-0.00912	-0.0289307	-0.0101095	0.0204773	0.0599292	0.0451508	0.0696259	-0.0292053	0.0468583	0.0651855	0.0224771
	-37.896	0.0888519	0.0852366	0.0463538	0.105251	0.0630621	-0.0206296	-0.0211182	-0.0103682	0.016571	0.0596704	0.0607757	0.0571797	-0.0213953	0.0465997	0.072998	0.0222184
	-37.796	0.0847868	0.100758	0.0497997	0.117335	0.0590007	-0.0280773	-0.0134633	-0.0061	0.0125059	0.0634741	0.0567119	0.0502007	-0.0254567	0.0508706	0.0686278	0.0264895
	-37.696	0.0731232	0.106903	0.0498555	0.123478	0.0473378	-0.0214635	-0.0138804	4.79e-05	0.0239766	0.0583678	0.0567678	0.0680646	-0.0332133	0.056547	0.0494568	0.0326346
	-37.596	0.0667165	0.104403	0.0431417	0.120667	0.0409291	-0.0130259	-0.0432536	-0.00308	-0.00166	0.0555555	0.0503591	0.0652522	-0.039622	0.0424846	0.0433553	0.0301347
	-37.496	0.0823415	0.104718	0.0398458	0.11348	0.0448354	-0.0202131	-0.0388743	-0.0177642	0.00225	0.0483683	0.0542653	0.0585337	-0.0357158	0.0352974	0.0547689	0.0304475
	-37.396	0.0707816	0.113515	0.0550192	0.122281	0.0449942	0.000305	-0.015751	-0.00896	0.00271	0.05717	0.0544242	0.0785855	-0.035557	0.0558152	0.0549277	0.027218
	-37.296	0.074529	0.113516	0.0512582	0.12228	0.0492135	-0.0114125	-0.0120047	-0.00896	0.0136617	0.0571688	0.0503579	0.0781156	-0.0318106	0.0445667	0.0586751	0.0314355
	-37.196	0.0744265	0.109611	0.0511576	0.117906	0.0520732	-0.0153176	-0.0121053	-0.0128686	0.00605	0.0532638	0.0505625	0.0629605	-0.0319112	0.0514429	0.0582674	0.0275305
	-37.096	0.0717672	0.117892	0.0484975	0.106656	0.0386403	-0.0153176	-0.0147654	-0.0128686	0.00339	0.0532638	0.0554097	0.0629605	-0.0462901	0.0401929	0.0481008	0.0158117
	-36.996	0.0706227	0.128883	0.0395406	0.106866	0.0487416	-0.0151085	-0.0163829	-0.0126595	0.00255	0.0534729	0.0539601	0.0631696	-0.0474345	0.040402	0.0469564	0.0160208
	-36.896	0.0716197	0.114818	0.0408423	0.111865	0.0383246	-0.0101108	-0.0263265	-0.0193791	0.0113627	0.0589408	0.0477549	0.0686375	-0.0461328	0.0453997	0.040446	0.0327388
	-36.796	0.0644175	0.11482	0.0411478	0.111552	0.038325	-0.0101092	-0.0263265	-0.019379	0.0110575	0.0701909	0.0477549	0.0911376	-0.0461324	0.0454013	0.0404459	0.0327389
	-36.696	0.0743702	0.114924	0.0511017	0.0963448	0.0407715	-0.010005	-0.02388	-0.0197435	0.006	0.0585764	0.0497284	0.0799918	-0.0436859	0.0337867	0.0428913	0.0323744
	-36.596	0.058904	0.11758	0.0356343	0.0990002	0.0370229	-0.00782	-0.0276286	-0.0278687	0.00225	0.0612325	0.0347341	0.082648	-0.05572	0.0369116	0.0391439	0.0237805
	-36.496	0.0668742	0.10961	0.0315806	0.10275	0.0332743	-0.0148488	-0.0313772	-0.0128686	-0.0015	0.0649825	0.0309855	0.0868667	-0.0624288	0.0519117	0.0353953	0.0279992
	-36.396	0.0730692	0.109767	0.0302665	0.0907189	0.0394675	-0.00344	-0.0251821	-0.0127124	0.00469	0.0654513	0.0371806	0.098273	-0.0532754	0.0520678	0.0298716	0.0394055
	-36.296	0.0668182	0.113829	0.0243244	0.0830627	0.0332203	0.00015	-0.0314312	-0.00912	-0.00156	0.076545	0.0309315	0.101866	-0.0624828	0.0556605	0.0231476	0.0312794
	-36.196	0.0692174	0.113517	0.0342305	0.0793127	0.0359243	-0.0036	-0.0290324	-0.0128686	0.000844	0.072795	0.0333303	0.105929	-0.0488383	0.0519117	0.014301	0.0275305
	-36.096	0.0523936	0.113517	0.0291239	0.0793127	0.038325	-0.0036	-0.0458578	-0.0133374	-0.00426	0.072795	0.0360362	0.106242	-0.0539449	0.0519117	-0.00252	0.027843
	-35.996	0.0549977	0.113673	0.0317281	0.0794681	0.0409291	-0.00344	-0.0432536	-0.0244319	-0.00166	0.0729505	0.0386403	0.113897	-0.0513408	0.0520671	0.0118001	0.0354984
	-35.896	0.0549977	0.114663	0.0317281	0.0804586	0.040624	0.00927	-0.0432536	-0.0234415	-0.00213	0.0739409	0.0386403	0.107075	-0.0591533	0.0533697	0.0118001	0.0361764
	-35.796	0.0667165	0.11102	0.0317281	0.0768142	0.0256093	0.00562	-0.0432536	-0.0270848	-0.0133769	0.0702966	0.0386403	0.103432	-0.0591533	0.0569143	0.0118001	0.0250331
	-35.696	0.0667165	0.115809	0.0322011	0.0820742	0.0331166	0.0108804	-0.0432536	-0.021827	-0.0133769	0.0682117	0.0386403	0.10869	-0.070872	0.0471721	8.14e-05	0.0302909
	-35.596	0.0667165	0.108153	0.0434468	0.0856668	0.0328115	0.0147865	-0.0510661	-0.0182332	-0.0133769	0.0830554	0.0308278	0.112283	-0.070872	0.0579533	8.14e-05	0.0260721
	-35.496	0.0662537	0.104404	0.0432892	0.0819168	0.032959	0.0185366	-0.0512238	-0.0219832	-0.0135345	0.0793054	0.0384827	0.108533	-0.0710297	0.0467033	-7.63e-05	0.0301346
	-35.396	0.0523936	0.104403	0.0252196	0.0819168	0.0191008	0.0190053	-0.0575765	-0.0219832	-0.0198873	0.0793054	0.0243174	0.108533	-0.0773805	0.0467033	-0.00643	0.0223221
	-35.296	0.0519206	0.0926829	0.0252177	0.0819157	0.0266062	0.0302542	-0.0575765	-0.0219844	-0.0198873	0.0796168	0.0318247	0.0968135	-0.0773824	0.0467021	-0.00643	0.030446
	-35.196	0.0411479	0.0889342	0.0252177	0.0781681	0.0266062	0.0265055	-0.0575765	-0.0257331	-0.0198873	0.0716493	0.0243174	0.104784	-0.0773824	0.0429535	-0.0142415	0.0260723
	-35.096	0.0523936	0.0925277	0.0252177	0.0700417	0.0266062	0.0379114	-0.049764	-0.0221396	-0.0198873	0.0752428	0.0243174	0.0966583	-0.0773824	0.0348282	-0.0142415	0.0224783
	-34.996	0.0525513	0.088779	0.0253754	0.0659794	0.0267639	0.0341616	-0.0496063	-0.033702	-0.0197296	0.0641492	0.0244751	0.0929084	-0.0772247	0.0310783	-0.0140839	0.0340409
	-34.896	0.0562998	0.0889351	0.0213103	0.0586367	0.0305113	0.0343189	-0.0458578	-0.0257321	-0.015981	0.0755566	0.0282237	0.0930658	-0.0734773	0.0312356	-0.0103353	0.0341983
	-34.796	0.0446828	0.0928391	0.0214131	0.0625418	0.030309	0.0382229	-0.045283	-0.0222969	-0.0158793	0.078993	0.0283253	0.085251	-0.0733745	0.0351396	-0.0102336	0.0381022
	-34.696	0.0471853	0.0848716	0.0239156	0.0662918	0.0253041	0.0419741	-0.0320079	-0.0297957	-0.0136821	0.0714929	0.0308278	0.100721	-0.070872	0.0310783	-0.00773	0.0418534
	-34.596	0.0468699	0.0848716	0.0240733	0.0662918	0.025767	0.0419741	-0.0430959	-0.0297957	-0.0210317	0.0714929	0.0309855	0.100408	-0.0707143	0.0310783	-0.00757	0.0418534
	-34.496	0.0510915	0.0785205	0.0278218	0.0521263	0.0253041	0.0356211	-0.0388743	-0.02443	-0.0172831	0.0651399	0.0347341	0.0865554	-0.0669658	0.0247253	-0.0043	0.0355004
	-34.396	0.0510915	0.0822663	0.028127	0.0554065	0.0253041	0.0393688	-0.0276286	-0.0209936	-0.0172832	0.0767013	0.034734	0.0903043	-0.0669658	0.0287855	-0.0155437	0.050968
	-34.296	0.0548378	0.0822674	0.0393795	0.0441564	0.0290493	0.0393699	-0.0238834	-0.0402124	-0.0213493	0.0767013	0.0380062	0.0903043	-0.0636936	0.0245679	-0.0117973	0.050968
	-34.196	0.0473441	0.0822674	0.0318858	0.0441564	0.0215556	0.0393699	-0.0313772	-0.0284936	-0.0288442	0.0767013	0.0192668	0.0785855	-0.0824331	0.0245679	-0.0188181	0.050968
	-34.096	0.0510915	0.0822674	0.0356343	0.0441564	0.0253041	0.0393699	-0.0159099	-0.0284936	-0.0250956	0.0767013	0.0152028	0.0903043	-0.0786845	0.0245679	-0.00382	0.050968
	-33.996	0.0554708	0.0796628	0.0395406	0.0415511	0.0292104	0.0367646	-0.0120036	-0.031099	-0.0329081	0.0740959	0.0191091	0.0876989	-0.0747783	0.0219625	8.14e-05	0.0483626
	-33.896	0.0532238	0.0680499	0.0379349	0.0377502	0.0283829	0.0329649	-0.0133045	-0.0348998	-0.034209	0.0699826	0.0178082	0.0838981	-0.0760787	0.0298816	-0.00122	0.0445618
	-33.796	0.045882	0.0706528	0.0343299	0.0403551	0.0435309	0.0355678	-0.0094	-0.0322958	-0.0307782	0.0650874	0.0217109	0.0747834	-0.0721765	0.0207658	0.00268	0.0354471
	-33.696	0.0421357	0.0733091	0.0305837	0.0430117	0.0397847	0.0382241	-0.013621	-0.0296395	-0.0457713	0.0677429	0.0184377	0.0777522	-0.0762278	0.0234221	-0.00106	0.0498222
	-33.596	0.0458832	0.0770591	0.0343323	0.0467606	0.0435333	0.0419741	-0.0328369	-0.0263582	-0.0420227	0.0718054	0.0217133	0.0890022	-0.0796814	0.0271721	-0.00903	0.0535721
	-33.496	0.0576019	0.0770591	0.0346375	0.0467606	0.0435333	0.0419741	-0.0328369	-0.0376082	-0.0415497	0.0793054	0.0217133	0.0890022	-0.0724792	0.0271721	-0.00903	0.0535721
	-33.396	0.0574431	0.0772153	0.041986	0.0351981	0.0433745	0.0416616	-0.0329958	-0.037452	-0.0304628	0.0791492	0.0215544	0.0888459	-0.0801454	0.0273283	-0.00919	0.0537284
	-33.296	0.0537974	0.0809642	0.0383413	0.0506668	0.0397299	0.0341605	-0.0366403	-0.0337031	-0.0341085	0.0753992	0.0179098	0.0775948	-0.08379	0.0232647	-0.0128377	0.0574773
	-33.196	0.0445803	0.0809653	0.0291239	0.050668	0.0422312	0.0341616	-0.034139	-0.0219832	-0.031606	0.0753992	0.0204112	0.0850959	-0.0812887	0.0232658	-0.010336	0.0574784
	-33.096	0.0533803	0.0853403	0.0266774	0.0428543	0.0397847	0.0380678	-0.0248668	-0.0183894	-0.0340526	0.0793054	0.0179647	0.0890022	-0.0837352	0.0271721	-0.0132548	0.0613846
	-32.996	0.0458832	0.0967464	0.0421448	0.0430105	0.0435333	0.038224	-0.0211182	-0.0257333	-0.030304	0.0716491	0.0217133	0.0891584	-0.0799866	0.0273283	-0.00903	0.0615408
	-32.896	0.0458851	0.0962258	0.0418415	0.0429585	0.0435353	0.0381721	-0.0211162	-0.0257853	-0.0299968	0.0789409	0.0220204	0.0895751	-0.0799846	0.0272763	-0.00903	0.0614888
	-32.796	0.0491172	0.0873708	0.0370924	0.0450419	0.0462935	0.0324421	-0.018358	-0.0233903	-0.0200356	0.0700867	0.0322859	0.10322	-0.0655077	0.03014	-0.00627	0.0638839
	-32.696	0.0613509	0.0849757	0.0380808	0.0273355	0.0472819	0.022547	-0.0290883	-0.026254	-0.0265554	0.0676909	0.0332743	0.100825	-0.076238	0.038995	-0.00559	0.0614888
	-32.596	0.0623372	0.091382	0.0395406	0.0337397	0.0487416	0.0289533	-0.0276286	-0.0232853	-0.0133769	0.0740971	0.0269216	0.107231	-0.0747783	0.0336825	-0.0116374	0.0678951
	-32.496	0.0510915	0.079662	0.0395406	0.0337386	0.0487416	0.0367646	-0.0276286	-0.0232865	-0.0133769	0.0740959	0.0269216	0.10723	-0.0752513	0.0336813	-0.0116374	0.0678939
	-32.396	0.0510915	0.0874789	0.0398458	0.0298355	0.0487416	0.0250502	-0.0276286	-0.0271896	-0.0133769	0.0701928	0.0269216	0.103327	-0.0747783	0.0297794	-0.0116374	0.0757096
	-32.296	0.0485891	0.0827342	0.0328275	0.036344	0.04624	0.0310867	-0.0184115	-0.0209956	-0.0158793	0.0767013	0.0244199	0.109834	-0.0772799	0.0362847	-0.0141398	0.089716
	-32.196	0.0510915	0.0937778	0.028127	0.0366062	0.0487416	0.0200991	-0.0159099	-0.0165145	-0.0250956	0.0769617	0.0269216	0.110096	-0.0743052	0.0368595	-0.0116374	0.0827909
	-32.096	0.0507863	0.0886735	0.0473531	0.0427501	0.0487416	0.0259324	-0.016215	-0.0103688	-0.0250956	0.0831074	0.0269216	0.104835	-0.0630595	0.0501928	-0.0116374	0.0964366
	-31.996	0.0385335	0.0861744	0.0423024	0.0397815	0.043691	0.0159324	-0.028773	-0.0128686	-0.0301463	0.0806075	0.0218709	0.109836	-0.0798289	0.0401929	-0.016688	0.0936242
	-31.896	0.0494843	0.0860187	0.0457447	0.0283764	0.0474384	0.0157774	-0.0367432	-0.0130237	-0.0263977	0.0804525	0.0256195	0.10968	-0.0760815	0.0403504	-0.0129395	0.0859692
	-31.796	0.0421346	0.0863298	0.0383962	0.0286877	0.0480703	0.0160886	-0.044398	-0.0127125	-0.02624	0.0807638	0.0257772	0.121398	-0.0756175	0.0364428	-0.0127817	0.0862804
	-31.696	0.0463459	0.0819548	0.0423024	0.0324377	0.0632222	0.0198387	-0.0404918	-0.00162	-0.0223338	0.0845138	0.0296834	0.117961	-0.0642039	0.0401929	-0.00935	0.0900305
	-31.596	0.0536957	0.0748717	0.04245	0.0208231	0.0630646	0.0194741	-0.0406494	-0.0127645	-0.0224915	0.084618	0.0295258	0.125252	-0.0643616	0.0402971	-0.020752	0.0901347
	-31.496	0.0533905	0.0806531	0.0496521	0.0194168	0.0630646	-0.00443	-0.0406494	-0.0141708	-0.0224915	0.0832117	0.017807	0.104627	-0.0643616	0.0388908	-0.0129395	0.0882596
	-31.396	0.0459856	0.073048	0.0305285	0.019312	0.063167	0.017963	-0.040547	-0.0142756	-0.022389	0.0831068	0.0179095	0.104835	-0.0642591	0.038786	-0.012837	0.0769048
	-31.296	0.0369263	0.0707593	0.0331871	0.0170226	0.0658256	-0.00729	-0.0378884	-0.00485	-0.0197296	0.0808175	0.020568	0.109734	-0.0733193	0.036966	-0.0101776	0.0746161
	-31.196	0.0445811	0.0640903	0.0408427	0.0220743	0.0734812	-0.00224	-0.0302328	0.000204	-0.0120748	0.0858679	0.0282237	0.107283	-0.0656637	0.0449846	-0.00283	0.0796659
	-31.096	0.0444794	0.0679445	0.0410461	0.0259272	0.0850983	0.00208	-0.0303345	0.00406	-0.0121765	0.0897221	0.0281219	0.111138	-0.0657654	0.0380574	-0.010437	0.0835201
	-30.996	0.0421804	0.0674758	0.0459493	0.0259273	0.0827993	0.0133283	-0.0326335	-0.00766	-0.0144755	0.101441	0.0258229	0.103325	-0.0680644	0.0493075	-0.012736	0.0835201
	-30.896	0.047287	0.0563844	0.0438522	0.026086	0.0761856	0.013487	-0.0272217	-0.0075	-0.00937	0.0898809	0.0309296	0.103484	-0.0624863	0.0494662	-0.00732	0.0836788
	-30.796	0.0458832	0.0619013	0.0499577	0.0311356	0.0747837	0.0185351	-0.0211177	0.00895	-0.0107727	0.106649	0.0299992	0.0968131	-0.0526424	0.0545143	-0.00153	0.0887269
	-30.696	0.0419758	0.0753924	0.0538635	0.0260322	0.0786896	0.0212449	-0.0175171	-0.00756	0.00485	0.109358	0.0451508	0.099523	-0.0565491	0.0572241	0.00659	0.0914367
	-30.596	0.0382283	0.0671111	0.0501149	0.0285314	0.074941	0.0232762	-0.0404918	0.00666	0.0011	0.111858	0.0414022	0.102023	-0.0599925	0.0597242	0.00284	0.0939367
	-30.496	0.0457255	0.0783612	0.0497996	0.0285314	0.0746256	0.0120262	-0.0408071	-0.00506	-0.0109304	0.111545	0.0410868	0.102023	-0.0528005	0.0597242	0.00253	0.0939367
	-30.396	0.0382284	0.0822662	0.0501149	0.0402502	0.0749409	0.0159312	-0.0404917	-0.00115	0.0011	0.107951	0.0296835	0.105929	-0.0524852	0.0519105	0.00284	0.0973743
	-30.296	0.0421357	0.0822674	0.0540211	0.0324377	0.0671284	0.0159324	-0.044398	-0.00115	-0.0064	0.107951	0.0335896	0.105461	-0.0488841	0.0519117	0.00675	0.0861242
	-30.196	0.046044	0.0939862	0.0579274	0.040251	0.0710347	0.0159324	-0.0409648	-0.00115	0.00501	0.107483	0.0374959	0.0942105	-0.0638987	0.0519117	0.0101858	0.0861242
	-30.096	0.0562998	0.0967988	0.0681864	0.0430628	0.0812937	0.0187451	-0.0419515	0.00119	0.015269	0.0990452	0.0477549	0.0970231	-0.0464376	0.0547243	0.00967	0.0889369
	-29.996	0.0562439	0.10211	0.0681305	0.0480627	0.0812378	0.0237449	-0.0420074	-0.00459	0.015213	0.104045	0.0398865	0.102023	-0.0540009	0.0519117	0.0208588	0.0936242
	-29.896	0.0550995	0.109299	0.0669864	0.0480627	0.0800937	0.023745	-0.0431519	0.00666	0.0137634	0.104045	0.0387421	0.102023	-0.0551449	0.0519117	0.0197144	0.0864368
	-29.796	0.043279	0.10227	0.0668844	0.0482213	0.0802968	0.0118723	-0.0432536	0.00635	0.00615	0.104204	0.0386404	0.101869	-0.055247	0.0520702	0.0191396	0.105814
	-29.696	0.043279	0.117424	0.0665792	0.0554065	0.0878041	0.0120262	-0.0432536	0.00276	0.00615	0.111545	0.0386403	0.102023	-0.055247	0.0597242	0.00789	0.113155
	-29.596	0.043279	0.11758	0.0590718	0.0443127	0.087499	0.0121824	-0.0432536	0.00291	0.00615	0.104201	0.0386403	0.102179	-0.055247	0.0598804	0.00789	0.094093
	-29.496	0.0460408	0.11987	0.0618337	0.0466032	0.0827535	0.00666	-0.0404918	0.0052	0.00892	0.106492	0.0409291	0.10447	-0.0529582	0.0504522	0.0106557	0.0963835
	-29.396	0.0499482	0.116123	0.0579274	0.0350419	0.0788472	0.00244	-0.0365843	0.0127044	0.0128236	0.102274	0.0335908	0.0929085	-0.0602977	0.0467045	0.0145631	0.0926347
	-29.296	0.0561422	0.113833	0.0641206	0.0405651	0.0845674	-0.0110957	-0.0303923	-0.000834	0.0190175	0.088735	0.0397829	0.0906199	-0.061917	0.0444148	0.0204518	0.0903461
	-29.196	0.0549978	0.121434	0.0625051	0.0481677	0.0721791	-0.00349	-0.0315349	-0.00495	0.0178731	0.0963367	0.0386403	0.0982209	-0.0630595	0.0520158	0.0118002	0.0974784
	-29.096	0.0551554	0.12409	0.051417	0.0430106	0.0723368	-0.000838	-0.0318502	-0.00261	0.0180308	0.106337	0.038798	0.100877	-0.0629018	0.0546721	0.0236765	0.0888847
	-28.996	0.0513509	0.131432	0.0551198	0.0506669	0.0763448	0.00682	-0.039088	0.00927	0.0220388	0.102743	0.042806	0.108533	-0.0588939	0.0626408	0.0272115	0.0970097
	-28.896	0.0574442	0.124039	0.053704	0.0504594	0.0824363	0.00692	-0.0329946	0.00937	0.0281321	0.102848	0.0488993	0.116451	-0.0528024	0.0702458	0.0298716	0.100083
	-28.796	0.0538533	0.126641	0.050116	0.0533747	0.0788483	0.00952	-0.0368896	0.0119738	0.0245412	0.105451	0.0453095	0.119053	-0.0681091	0.0725354	0.0262807	0.0914355
	-28.696	0.0576019	0.125236	0.0538635	0.0519702	0.0825958	0.00812	-0.0406494	-0.00115	0.0282898	0.103733	0.0373383	0.117648	-0.0643616	0.0639429	0.0300293	0.089718
	-28.596	0.0576019	0.129299	0.061676	0.0560314	0.0825958	0.0121824	-0.0406494	0.0146313	0.0282898	0.100295	0.0370331	0.122023	-0.0643616	0.0755054	0.0300293	0.0862805
	-28.496	0.0576019	0.135182	0.0533905	0.0623856	0.0708771	0.0182242	-0.0411224	0.00927	0.0282898	0.0988367	0.0295258	0.135877	-0.0643616	0.0818596	0.0300293	0.0926347
	-28.396	0.0460408	0.121489	0.0423024	0.0599402	0.0710347	0.00859	-0.0639292	0.00682	0.0284475	0.0963913	0.0296834	0.133432	-0.0642039	0.0716024	0.030187	0.0901892
	-28.296	0.0533244	0.12914	0.0500567	0.0679062	0.078789	0.0237424	-0.056175	0.0144726	0.0362041	0.104045	0.0374376	0.14077	-0.0564497	0.0792529	0.0379436	0.0973718
	-28.196	0.0447399	0.131851	0.0527191	0.0781148	0.0814514	0.0261408	-0.0535126	0.0171835	0.0383911	0.0950346	0.0401001	0.135981	-0.0537872	0.0699325	0.0406048	0.0771138
	-28.096	0.0485891	0.131799	0.0565694	0.0777504	0.0774892	0.0185888	-0.0496623	0.0171315	0.0309957	0.0949827	0.0434774	0.135929	-0.0577494	0.0623805	0.0441488	0.0887806
	-27.996	0.043279	0.135442	0.0590719	0.0667077	0.0799917	0.0228587	-0.0549723	0.0210889	0.0334981	0.0989401	0.0347341	0.132074	-0.055247	0.066338	0.0391439	0.092738
	-27.896	0.0507863	0.13034	0.0587667	0.0766044	0.0799917	0.0324422	-0.0666911	0.0234855	0.0334981	0.101337	0.0269216	0.134471	-0.0477397	0.0687339	0.0386709	0.0951347
	-27.796	0.0354665	0.125343	0.0512594	0.0791059	0.0799917	0.0199459	-0.0666911	0.0184886	0.0334981	0.0963382	0.0269216	0.129005	-0.0630595	0.0637376	0.0274251	0.0781064
	-27.696	0.0354666	0.133049	0.0507863	0.0793126	0.0795186	0.0276512	-0.0666911	0.0257251	0.0334981	0.104045	0.0266164	0.125461	-0.0630595	0.0714429	0.0274252	0.0783117
	-27.596	0.0351512	0.132892	0.0396983	0.0791564	0.0684306	0.0274949	-0.0665334	0.0143189	0.0336558	0.103889	0.0192668	0.125304	-0.0629018	0.0712866	0.0275828	0.0781555
	-27.496	0.027654	0.12654	0.0434469	0.0728023	0.0721792	0.0211408	-0.06309	0.00796	0.0374044	0.0975346	0.0230153	0.11895	-0.0591532	0.0649325	0.0308584	0.0713326
	-27.396	0.0315603	0.129142	0.0548593	0.0754064	0.0760843	0.0237442	-0.066691	0.0105689	0.0413107	0.100139	0.0269216	0.121554	-0.0552481	0.0675359	0.0235189	0.0626867
	-27.296	0.0278582	0.12883	0.0436522	0.0755627	0.0723845	0.0124948	-0.070392	0.0107251	0.0376086	0.0924825	0.0232207	0.11046	-0.0589479	0.0676928	0.0198168	0.0511242
	-27.196	0.030419	0.12133	0.0462087	0.0793127	0.0746358	0.0237449	-0.0678355	0.0141627	0.051885	0.0962325	0.0257772	0.125461	-0.0563914	0.0714429	0.0220724	0.0545617
	-27.096	0.0406748	0.12133	0.0681864	0.0793127	0.0776927	0.0354637	-0.0575765	0.00666	0.0504252	0.0962325	0.0360362	0.125461	-0.0461324	0.0636304	0.024821	0.0470617
	-26.996	0.0315603	0.125235	0.0707906	0.0832189	0.0878042	0.0390575	-0.0549723	0.0105689	0.0530294	0.100139	0.0386403	0.129367	-0.0432231	0.0675367	0.0274251	0.050968
	-26.896	0.0317179	0.12534	0.0592295	0.0833231	0.0876566	0.0316616	-0.0552877	0.010673	0.053187	0.100243	0.0461375	0.129471	-0.0355581	0.0676408	0.0275828	0.0510722
	-26.796	0.0328624	0.127841	0.0603736	0.0975431	0.0812934	0.0341621	-0.0653893	0.0131735	0.0543315	0.102744	0.0360359	0.131971	-0.0461327	0.0701413	0.0287272	0.0535726
	-26.696	0.0330228	0.131903	0.0605316	0.101137	0.0814514	0.0385367	-0.0652313	0.0172357	0.0544891	0.106806	0.0366669	0.124315	-0.0459747	0.062016	0.0288877	0.0576348
	-26.596	0.0420786	0.135653	0.0695902	0.0941043	0.0787913	0.0494741	-0.0639852	0.0209855	0.0635478	0.110555	0.0569712	0.120252	-0.0369161	0.0545158	0.0379435	0.0531034
	-26.496	0.0445811	0.135653	0.0720927	0.104886	0.0808207	0.0419741	-0.0614828	0.0209856	0.0543315	0.110555	0.0516612	0.119783	-0.0347188	0.0545159	0.040446	0.0418534
	-26.396	0.0446828	0.135757	0.0717214	0.0937395	0.0696767	0.0423904	-0.061381	0.0210894	0.0544332	0.110659	0.0517629	0.108637	-0.0421245	0.0546197	0.0400747	0.0419573
	-26.296	0.0471853	0.134509	0.0629773	0.0807722	0.0721784	0.0483299	-0.0591845	0.0198412	0.0569356	0.109411	0.0542646	0.107389	-0.0396228	0.0533715	0.0313314	0.0407091
	-26.196	0.0511503	0.138257	0.0669403	0.0962398	0.0761414	0.0445783	-0.0627289	0.0235897	0.0604248	0.11316	0.0582275	0.111138	-0.0356598	0.05712	0.0349912	0.0444576
	-26.096	0.0521901	0.138257	0.0761007	0.084521	0.0853017	0.0445783	-0.045756	0.0157772	0.0583394	0.11316	0.0673879	0.111138	-0.0269725	0.05712	0.0288289	0.0444576
	-25.996	0.0471853	0.138413	0.0786031	0.0846772	0.0799917	0.0447345	-0.0432536	0.0159334	0.0613149	0.101597	0.0698903	0.0995751	-0.0357157	0.0455575	0.0391439	0.0441451
	-25.896	0.0471841	0.142162	0.0786019	0.0884273	0.0796853	0.0484834	-0.0432548	0.0196834	0.0725594	0.105347	0.0694161	0.103013	-0.0357169	0.0493063	0.0394479	0.0366451
	-25.796	0.0431213	0.141695	0.0745404	0.100146	0.0681165	0.0484845	-0.0473163	0.0196834	0.0680237	0.105347	0.0545819	0.0958251	-0.0393054	0.0493075	0.0428925	0.0366451
	-25.696	0.0395323	0.119194	0.0631358	0.0884281	0.0645243	0.0484845	-0.0509084	0.00796	0.0649058	0.105347	0.0617625	0.103325	-0.0204061	0.0493075	0.0389983	0.0366451
	-25.596	0.0453084	0.13258	0.0693868	0.10275	0.0703023	0.0510888	-0.0446574	0.010569	0.0711568	0.107951	0.0567678	0.0978044	-0.0371196	0.0440993	0.0302327	0.0392494
	-25.496	0.0317637	0.121487	0.0670878	0.0911888	0.0572306	0.0512461	-0.0547689	0.0107262	0.0688578	0.108109	0.0544688	0.0904616	-0.0394185	0.0442565	0.0351359	0.0394066
	-25.396	0.0372416	0.12914	0.0720911	0.0988439	0.0612879	0.0588989	-0.049764	0.0183814	0.0738627	0.115295	0.0594736	0.0981168	-0.0348882	0.0519093	0.0212198	0.0470617
	-25.296	0.0478555	0.129142	0.0714609	0.0988439	0.049885	0.0584325	-0.0499228	0.0183814	0.06168	0.104514	0.0593149	0.0981168	-0.0345724	0.0519117	0.0285684	0.0470617
	-25.196	0.0330212	0.140861	0.0566254	0.0985303	0.0462952	0.0471824	-0.0535126	0.0183814	0.0505829	0.115764	0.0557251	0.0984293	-0.0381622	0.0519117	0.0366985	0.0467492
	-25.096	0.0367686	0.12534	0.0603739	0.0875419	0.0500437	0.0433805	-0.0424245	0.0145794	0.0543315	0.111493	0.0594737	0.102127	-0.0464376	0.0481097	0.0287272	0.0432598
	-24.996	0.0367686	0.131588	0.0603739	0.101604	0.0500437	0.0577552	-0.0614828	0.0211416	0.0543315	0.106805	0.0477549	0.10869	-0.0536397	0.0546719	0.0287272	0.049822
	-24.896	0.0393728	0.127839	0.0629773	0.105042	0.0526471	0.0610355	-0.0588786	0.0248918	0.0569356	0.102743	0.0616048	0.112908	-0.043529	0.0584209	0.0430501	0.0535721
	-24.796	0.039271	0.12784	0.0628764	0.0975418	0.0525462	0.0497866	-0.0511678	0.0248917	0.0568339	0.102743	0.0385386	0.124158	-0.0436299	0.058422	0.0429484	0.0535721
	-24.696	0.0367686	0.127684	0.0600688	0.0973843	0.0497386	0.0415052	-0.0614828	0.0247354	0.0538584	0.102587	0.0360362	0.112283	-0.0461324	0.0582657	0.0401408	0.052947
	-24.596	0.0368703	0.123934	0.0526632	0.0936356	0.0345205	0.0302553	-0.0535685	0.0327043	0.0427144	0.0871179	0.0361379	0.108533	-0.0460307	0.0545158	0.0210164	0.0379471
	-24.496	0.0471853	0.113518	0.0551656	0.0910314	0.0370229	0.0279636	-0.0513713	0.0301001	0.0452169	0.0842013	0.0386403	0.105929	-0.0438334	0.0519116	0.0235189	0.0353429
	-24.396	0.0430196	0.113413	0.0588113	0.0904578	0.0401956	0.0350464	-0.0552317	0.0295265	0.0485585	0.0765964	0.041982	0.105824	-0.047695	0.0518068	0.0271657	0.0352381
	-24.296	0.0367686	0.110914	0.0525633	0.0767086	0.0227019	0.0253603	-0.0611757	0.015778	0.0269877	0.0740972	0.0282255	0.103326	-0.0536379	0.0493083	0.0209147	0.0327396
	-24.196	0.0444786	0.0991424	0.0524597	0.076656	0.0304108	0.0328074	-0.0540771	0.0157251	0.0346985	0.074045	0.0281219	0.103273	-0.0465393	0.0492554	0.0208122	0.0326867
	-24.096	0.0418752	0.0974237	0.0498555	0.0754064	0.0199941	0.031245	-0.0641886	0.0144751	0.0238088	0.072795	0.0255178	0.0942105	-0.0563456	0.0480054	0.0182088	0.0314367
	-23.996	0.0394745	0.0861737	0.0474548	0.0675939	0.0172882	0.0237449	-0.0665894	0.0144751	0.0101624	0.072795	0.0231171	0.0942105	-0.051239	0.0480054	0.0158081	0.0431555
	-23.896	0.0419769	0.085861	0.0499565	0.0558751	0.0200951	0.0237449	-0.0640869	0.0144751	0.0126648	0.072795	0.0256195	0.0942105	-0.0482643	0.0484741	0.0186157	0.0431554
	-23.796	0.0419781	0.0782563	0.0382397	0.0557703	0.0122845	0.0236401	-0.0640857	0.0143702	0.012666	0.0648776	0.0256207	0.0941056	-0.0370166	0.0596193	0.0261242	0.0430506
	-23.696	0.045882	0.075757	0.0538635	0.053271	0.0161896	0.0211408	-0.0601807	0.0115585	0.016571	0.0623784	0.0295258	0.0916063	-0.0331116	0.05712	0.0300281	0.0405513
	-23.596	0.0418752	0.0752883	0.0376638	0.053271	0.0121816	0.0211408	-0.0524699	0.00406	0.0125631	0.0626908	0.0255178	0.0916063	-0.0371196	0.0649325	0.0260213	0.0405513
	-23.496	0.0388997	0.0601344	0.0356344	0.049366	0.00968	0.0172357	-0.0549723	0.00828	0.0100606	0.0662858	0.0230153	0.0880138	-0.039149	0.0610274	0.0239919	0.0366463
	-23.396	0.0274506	0.0562233	0.0357361	0.0532698	0.010086	0.0211384	-0.0545654	0.0196822	0.0106354	0.0701897	0.0231171	0.0991051	-0.0278015	0.0652426	0.0353394	0.0410189
	-23.296	0.0107281	0.0523206	0.0343339	0.0493647	0.0161912	0.0172356	-0.0484603	0.00797	0.0204785	0.0550345	0.0217149	0.0880137	-0.0292037	0.0688398	0.0339367	0.0483649
	-23.196	0.0228534	0.0598715	0.0466258	0.0491043	0.02801	0.016974	-0.0483602	0.0077	0.0322978	0.0655554	0.0257212	0.0952521	-0.0170797	0.0685782	0.0457568	0.0476346
	-23.096	0.03302	0.0523195	0.0605316	0.0493648	0.0306702	0.0172345	-0.0457001	0.00796	0.0232391	0.0545659	0.0283813	0.0837938	-0.00691	0.0610262	0.0484161	0.0366451
	-22.996	0.0405172	0.0485194	0.0602163	0.0455635	0.0303548	0.0137457	-0.0460154	0.00416	0.0229238	0.0507646	0.028066	0.0799926	-0.00723	0.0650375	0.048406	0.0328438
	-22.896	0.0413043	0.0514854	0.0605303	0.0480627	0.0306689	0.0237442	-0.0452282	0.00666	0.0232379	0.0537325	0.0361927	0.0824918	-0.00691	0.0675359	0.0562274	0.035343
	-22.796	0.0525513	0.0627362	0.0605316	0.0480627	0.0189514	0.0237449	-0.0344543	0.0144751	0.0232391	0.0649825	0.0361938	0.0824918	-0.00644	0.0672241	0.0445099	0.035343
	-22.696	0.0562999	0.0627362	0.0642802	0.0480619	0.023173	0.0237449	-0.0414785	0.0144751	0.0269877	0.0532638	0.0399424	0.0821792	0.00856	0.0597242	0.0482585	0.0236242
	-22.596	0.048645	0.0602882	0.0527191	0.0456147	0.0458221	0.021297	-0.0300751	0.00421	0.0271454	0.0508159	0.0401001	0.0725438	0.00871	0.0575887	0.0484161	0.0328951
	-22.496	0.0484873	0.0641933	0.0528666	0.049521	0.0227	0.0131721	-0.0302328	0.0159335	0.0269877	0.0547221	0.0399424	0.0839501	0.00856	0.0611825	0.0482585	0.0368014
	-22.396	0.0484322	0.0680482	0.0600136	0.0533759	0.0226448	0.00953	-0.0185692	0.0119758	0.0269325	0.058577	0.0398872	0.087805	0.00881	0.0647237	0.0403908	0.0289375
	-22.296	0.0517223	0.0708604	0.0553225	0.0558751	0.025461	0.0237441	-0.015753	0.0222868	0.0414684	0.0610762	0.0427034	0.0821784	0.0188234	0.0597233	0.0429027	0.0431547
	-22.196	0.0629711	0.0665382	0.0556284	0.0557695	0.0259348	0.0236408	-0.0157522	0.0221834	0.0297495	0.0722221	0.0427043	0.0745751	0.0113169	0.05962	0.0353984	0.0430513
	-22.096	0.0810394	0.0615905	0.0730896	0.0508232	0.0469666	0.018693	-0.00549	0.0172357	0.0400085	0.0560243	0.0529633	0.0696273	0.0215759	0.0546722	0.0459595	0.0381036
	-21.996	0.0849457	0.0691415	0.0697937	0.0586893	0.0396271	0.0148403	-0.00206	0.0251017	0.0439148	0.0638904	0.0568695	0.0657746	0.0254822	0.0625382	0.057373	0.0459696
	-21.896	0.0812429	0.069661	0.0657869	0.0663961	0.0359254	0.0225447	-0.0092	0.0328085	0.039739	0.0715972	0.0531667	0.0734814	0.0217806	0.0702427	0.0419515	0.0536764
	-21.796	0.0868694	0.0767453	0.0711055	0.0662906	0.041717	0.0341604	-0.00388	0.0248906	0.0338146	0.0711793	0.0584864	0.073376	0.0270991	0.0701396	0.0477459	0.053571
	-21.696	0.101772	0.0653403	0.0860087	0.0503556	0.0598857	0.0185366	0.00321	0.0209855	0.0333964	0.0597742	0.0658824	0.0694709	0.034495	0.0662346	0.0781052	0.0496659
	-21.596	0.10348	0.069403	0.0805155	0.046917	0.0503489	0.0225993	-0.00258	0.0250482	0.0351054	0.0638368	0.0793101	0.0735336	0.036204	0.0702972	0.0798136	0.0537286
	-21.496	0.110987	0.0728403	0.0874125	0.0508243	0.0578562	0.0265065	0.00492	0.0289554	0.0423075	0.0560254	0.0863444	0.0886908	0.0437113	0.0742045	0.087321	0.0576358
	-21.396	0.111145	0.065444	0.0800629	0.0542093	0.0580139	0.0303591	0.00508	0.0328092	0.0349579	0.0711291	0.0752564	0.0812946	0.043869	0.0783695	0.0874787	0.0614896
	-21.296	0.107082	0.0680987	0.0720927	0.0456136	0.0617625	0.032545	0.00883	0.0354627	0.0387076	0.0625334	0.0790049	0.0839481	0.0476176	0.0885242	0.0912284	0.0641431
	-21.196	0.107342	0.0679445	0.0723521	0.0454593	0.0620219	0.0328595	0.00939	0.0353084	0.0384928	0.0623784	0.0672404	0.0837938	0.047877	0.0961825	0.0797698	0.0636763
	-21.096	0.113286	0.0703403	0.0786031	0.0481669	0.0682729	0.0355679	0.0231527	0.0377043	0.0334981	0.0650867	0.0659841	0.0861897	0.054128	0.0985783	0.0860189	0.0588847
	-20.996	0.110148	0.0589362	0.082667	0.0437928	0.0723368	0.0321313	0.0272166	0.0145802	0.037562	0.0608689	0.070048	0.0825968	0.0581919	0.087173	0.0900828	0.0545106
	-20.896	0.121099	0.0615907	0.0864145	0.0351992	0.0765573	0.0460369	0.0309652	0.0289554	0.0295919	0.0560253	0.0733236	0.0852533	0.0619394	0.0820162	0.0938314	0.045917
	-20.796	0.10989	0.0654954	0.0827148	0.0391043	0.0836303	0.0494729	0.0272643	0.0328593	0.0254169	0.0599304	0.058377	0.0891572	0.0577666	0.0859209	0.0901294	0.0615397
	-20.696	0.115211	0.0692466	0.088033	0.0545732	0.0777028	0.0419741	0.0325826	0.0366105	0.0194906	0.051493	0.0636953	0.0929084	0.0518392	0.0892033	0.0876386	0.0532596
	-20.596	0.122864	0.0574759	0.0956879	0.0429587	0.0858307	0.0428597	0.0399323	0.0370274	0.0271454	0.0403473	0.0710449	0.104575	0.059494	0.0783702	0.103104	0.0578952
	-20.496	0.12677	0.0680464	0.0995941	0.0455635	0.10051	0.0642145	0.0363312	0.0466634	0.0307465	0.0429521	0.0674438	0.0917113	0.0555878	0.0962874	0.0991974	0.0675313
	-20.396	0.11906	0.0708622	0.103129	0.0483771	0.0932714	0.0670272	0.0398669	0.038227	0.0272479	0.0457657	0.0826983	0.106244	0.0595953	0.0987877	0.103206	0.0473762
	-20.296	0.129217	0.0692428	0.102038	0.0584786	0.103121	0.0766578	0.0387746	0.0483255	0.0374044	0.0553985	0.081606	0.115873	0.06975	0.101387	0.113363	0.0574746
	-20.196	0.12531	0.0670071	0.0978292	0.0554612	0.0917104	0.0631721	0.0348714	0.0460898	0.0334981	0.0419097	0.0773977	0.102388	0.0658468	0.0986826	0.109456	0.0552389
	-20.096	0.12531	0.075757	0.0903219	0.045771	0.0917104	0.071922	0.0348714	0.0548397	0.0330251	0.0423784	0.0698903	0.110825	0.054128	0.0961825	0.109456	0.0639888
	-19.996	0.13354	0.0757068	0.0868327	0.065096	0.0882212	0.0723407	0.0313822	0.0549459	0.017985	0.0393596	0.0659281	0.111556	0.0506388	0.0966012	0.105967	0.0639388
	-19.896	0.143169	0.0741393	0.0964591	0.0671252	0.0978477	0.0823357	0.0410118	0.0569752	0.0205803	0.0490451	0.064785	0.121554	0.0607383	0.106596	0.11607	0.0626868
	-19.796	0.138592	0.0781541	0.0918825	0.0441057	0.092798	0.0822879	0.036432	0.0537993	0.0189628	0.0418068	0.0709779	0.121347	0.0671022	0.106548	0.122738	0.0629484
	-19.696	0.141866	0.0585173	0.0956319	0.0402502	0.0849965	0.0784324	0.0398763	0.0496314	0.0114644	0.0454513	0.0634816	0.113429	0.0628713	0.102693	0.126485	0.066593
	-19.596	0.129069	0.0507049	0.0940806	0.0399377	0.0762431	0.0785887	0.0311228	0.0493189	0.0102183	0.0456075	0.0619303	0.106085	0.0503794	0.10238	0.11352	0.0667492
	-19.496	0.125468	0.0392988	0.0904795	0.0285315	0.0801493	0.0779638	0.0345561	0.0457252	0.0141245	0.0567014	0.0583293	0.105461	0.0538127	0.0905055	0.117427	0.0662806
	-19.396	0.129003	0.0392484	0.0940133	0.0287938	0.0836831	0.066976	0.0195058	0.0456751	0.0181325	0.0336825	0.0623372	0.0944729	0.0465737	0.0795177	0.120962	0.0468554
	-19.296	0.127915	0.0375272	0.092923	0.0264493	0.0825928	0.0724421	0.0296601	0.0444224	0.0279847	0.0441504	0.079831	0.100408	0.0567292	0.0857652	0.119568	0.0418527
	-19.196	0.128437	0.0262258	0.0934448	0.0157731	0.0831146	0.0539534	0.0301819	0.0446836	0.0209961	0.0444098	0.0691071	0.0927003	0.0569458	0.0857139	0.112583	0.0418015
	-19.096	0.140732	0.025132	0.106049	0.0143648	0.0954132	0.0603595	0.0427856	0.0510897	0.0335999	0.0508159	0.0814056	0.0878563	0.0620422	0.08462	0.125183	0.0328951
	-18.996	0.131978	0.0293499	0.104497	0.018584	0.074941	0.0645787	0.0412343	0.0553089	0.0318807	0.0545664	0.0726522	0.103794	0.0607961	0.0883705	0.123937	0.0371143
	-18.896	0.135413	0.032476	0.100896	0.0217098	0.0905659	0.0678598	0.0376344	0.0589035	0.0245423	0.0469109	0.0760865	0.107076	0.0642292	0.0804014	0.127844	0.0402401
	-18.796	0.128015	0.0252348	0.0969317	0.0144688	0.093941	0.0638999	0.0414813	0.0629113	0.0283904	0.0509199	0.0686877	0.103584	0.0568316	0.0769103	0.131692	0.0329979
	-18.696	0.119118	0.0311738	0.0997518	0.0205653	0.0855153	0.0590576	0.0443013	0.0688503	0.0312093	0.0573264	0.0715078	0.109523	0.0593465	0.0828493	0.134041	0.0469056
	-18.596	0.126409	0.0394549	0.107351	0.0204064	0.092809	0.0746824	0.0519002	0.0654126	0.0388082	0.0648263	0.0908254	0.106085	0.0594381	0.0911304	0.130391	0.0389367
	-18.496	0.121404	0.0394049	0.0976613	0.00911	0.0878042	0.0746324	0.0544027	0.0650501	0.0413106	0.0568075	0.0933278	0.106035	0.0614675	0.0910804	0.125081	0.0276367
	-18.396	0.124166	0.0454938	0.0891766	0.0230099	0.0905651	0.0805652	0.0571645	0.0639535	0.0440724	0.063211	0.0957845	0.11197	0.0529827	0.0971694	0.127538	0.0337277
	-18.296	0.116037	0.0355507	0.0927661	0.013064	0.0936816	0.066872	0.0602802	0.0615084	0.0473571	0.0495151	0.0913928	0.0979626	0.0562671	0.0867575	0.12362	0.0237826
	-18.196	0.113277	0.0387257	0.0904795	0.0170225	0.0798442	0.0705158	0.0467478	0.0654647	0.037089	0.0531597	0.0778605	0.0944188	0.0460002	0.0794637	0.120861	0.0272701
	-18.096	0.105779	0.0249757	0.0825094	0.033271	0.0638936	0.0680158	0.0504964	0.0704647	0.0291189	0.0501909	0.0816091	0.0994188	0.038503	0.072745	0.113363	0.0210201
	-17.996	0.0981242	0.0251331	0.082194	0.0221784	0.0640513	0.0677044	0.0506541	0.0701533	0.0180308	0.0390982	0.0812937	0.0995762	0.0386607	0.0843086	0.11352	0.0207087
	-17.896	0.0981242	0.0284121	0.0709483	0.0256148	0.0410868	0.0716085	0.0503489	0.0626522	0.0255381	0.0503472	0.0697428	0.102856	0.0383555	0.0800876	0.11352	0.0132076
	-17.796	0.105474	0.00524	0.0786008	0.0182197	0.0484341	0.0637457	0.0504941	0.0624447	0.0256856	0.0429521	0.069888	0.0917113	0.0380277	0.0689437	0.121175	0.013
	-17.696	0.0975948	0.0116426	0.0787048	0.0321265	0.0405579	0.0548389	0.0501251	0.0576003	0.0175018	0.0456077	0.0699921	0.0940544	0.026886	0.0711306	0.120971	0.00816
	-17.596	0.0849457	-0.00742	0.0769958	0.024469	0.0279083	0.0512449	0.0374756	0.0615063	0.0126648	0.0495138	0.0759277	0.0904605	0.0254822	0.0637866	0.100342	0.0120617
	-17.496	0.0883789	-0.00445	0.0733948	0.0207165	0.0315094	0.0549926	0.0413818	0.065254	0.00876	0.0527927	0.0685883	0.0942081	0.0293884	0.0675343	0.104248	0.0158094
	-17.396	0.0767709	-0.0271064	0.0728647	0.016344	0.023945	0.0506212	0.0410196	0.0613501	0.0084	0.0493576	0.068226	0.0898356	0.0293314	0.0636316	0.103718	0.0119055
	-17.296	0.0680186	-0.0160651	0.0522566	0.0052	0.0222273	0.0394749	0.0322676	0.0609864	-0.000356	0.0494626	0.0594741	0.0786905	0.0280867	0.0637354	0.0912272	0.0120105
	-17.196	0.0701497	-0.0327847	0.0473531	0.00723	0.00577	0.0415054	0.0234578	0.0522355	0.00225	0.0402429	0.0620778	0.0811897	0.0306905	0.0662346	0.0935262	0.0145097
	-17.096	0.0585988	-0.043566	0.0468801	-0.00433	0.0132802	0.0302554	0.0426839	0.0639543	0.00225	0.0519617	0.0737966	0.0890022	0.0302175	0.0667033	0.0855459	0.0145097
	-16.996	0.0484873	-0.036221	0.0330302	-0.0157394	-0.00464	0.0377554	0.0397746	0.0478605	-0.000356	0.047743	0.0707194	0.076971	0.0160624	0.0852971	0.0638835	0.0184159
	-16.896	0.0480143	-0.036066	0.0335032	-0.0155832	-0.00464	0.0304116	0.0205485	0.0484855	-0.000829	0.0407116	0.0594737	0.0774397	-0.00316	0.0624845	0.0638835	0.0181034
	-16.796	0.0366669	-0.0327866	0.0446472	-0.0123026	0.00307	0.033691	0.0321656	0.0519212	-0.0234222	0.0516485	0.059372	0.080719	-0.00327	0.0662327	0.0637817	0.010289
	-16.696	0.0341644	-0.0460137	0.0421448	-0.0259973	0.000565	0.0196826	0.0296631	0.0419753	-0.00296	0.0417014	0.0568695	0.0670232	-0.00577	0.0637868	0.0495605	0.000343
	-16.596	0.0337016	-0.0271076	0.0302684	-0.0178748	0.000407	0.0198387	0.0290324	0.0496314	-0.0148366	0.0493575	0.0567118	0.0746793	-0.00593	0.0711304	0.0489298	0.008
	-16.496	0.0248922	-0.0309077	0.0289663	-0.010426	-0.00137	0.0160375	0.00477	0.0453614	-0.0161387	0.0455563	0.043691	0.070878	0.00449	0.0601417	0.036382	0.0159168
	-16.396	0.0206705	-0.0290354	0.0252188	-0.00808	-0.0163614	0.0179109	0.00102	0.036923	-0.0198873	0.0478992	0.0399424	0.0732209	0.000744	0.0696713	0.0326334	0.00654
	-16.296	0.00932	-0.0443461	0.025116	-0.0118332	-0.0164642	0.00291	0.000916	0.0439554	-0.00827	0.0436805	0.0395356	0.0691596	0.000641	0.070142	0.0447235	0.00279
	-16.196	0.00932	-0.0516909	0.0246429	-0.0116758	-0.0159912	0.00276	0.000916	0.0328605	-0.00874	0.0325867	0.0320282	0.0618147	0.000641	0.0698283	0.0559677	0.0141972
	-16.096	0.00469	-0.0479409	0.0200094	-0.0084	-0.00985	-0.000995	-0.00419	0.0366105	-0.0250956	0.0363367	0.0269216	0.0655647	-0.0161845	0.0623283	0.0503896	0.0067
	-15.996	0.0159353	-0.0480963	0.0200094	-0.0119886	-0.0103251	-0.00115	-0.00419	0.0361426	-0.0250956	0.0244625	0.0269216	0.0766592	-0.0161845	0.0504541	0.0391439	0.00654
	-15.896	0.013274	-0.0489317	0.0173489	-0.0209493	-0.0237583	-0.0023	-0.00685	0.0274943	-0.0277569	0.035033	0.0237873	0.064261	-0.0188449	0.0489937	0.0364826	0.00539
	-15.796	0.0146332	-0.0464803	0.00699	-0.0263116	-0.0116276	-0.00735	-0.00549	0.0107274	-0.0185852	0.0299833	0.0139003	0.0592128	-0.00577	0.0364452	0.0378418	0.000345
	-15.696	0.0106244	-0.0284097	0.00298	-0.0274582	-0.0268809	-0.000995	-0.0095	0.0170793	-0.0304057	0.0363367	0.00989	0.0655647	-0.00978	0.0427971	0.0218091	0.0067
	-15.596	0.00812	-0.0287222	0.000478	-0.0274582	-0.0293833	0.00682	-0.0120036	0.0170793	-0.0329081	0.0441492	0.00739	0.0655647	-0.0122782	0.0427971	0.0118001	0.0067
	-15.496	0.0121307	-0.036222	0.00418	-0.0196455	-0.0331879	0.00635	-0.008	0.0287982	-0.0289001	0.0363369	0.00359	0.0543148	-0.00827	0.0427972	0.0158081	0.0067
	-15.396	0.0133311	-0.0360652	-0.00182	-0.0273011	-0.0319879	-0.00474	-0.0068	0.0289551	-0.0198873	0.0364937	0.00479	0.0657217	-0.00707	0.0429541	0.0170084	0.00685
	-15.296	0.0130709	-0.0297144	0.00543	-0.013136	-0.0322476	0.00161	-0.00706	0.034837	-0.0196744	0.0428464	0.00453	0.0720724	-0.0190487	0.0493048	0.0167483	0.0132049
	-15.196	0.0107833	-0.0321597	0.00314	-0.0155821	-0.0345357	-0.00115	-0.00934	0.0211418	-0.0107168	0.0403992	0.00224	0.0696272	-0.0213369	0.0468596	0.0144607	0.0107597
	-15.096	0.0116577	-0.0285659	0.00449	-0.0119894	-0.0331879	-0.00506	-0.008	0.0247355	-0.00937	0.043993	0.00359	0.0732209	-0.019989	0.0504533	0.0158081	0.0260722
	-14.996	0.00291	-0.0321586	0.00699	-0.0233957	-0.0306854	-0.00865	-0.00549	0.0216104	-0.00687	0.0482116	0.0139008	0.0696271	-0.0252991	0.0468595	0.0183105	0.0107596
[truncated: 12,150 more rows]

## Sheet: ActC IAP, ActRIIA-Fc
	Time (s)	ActC IAP 10nM		ActC IAP 5nM		ActC IAP 2.5nM		ActC IAP 1.25nM		ActC IAP 0.625nM		ActC IAP 0.3125nM		ActC IAP 0.15625nM		ActC IAP 0.078125nM
[truncated: 12,604 more rows]

[truncated: 1 more sheets: ActC IAP, ActRIIB-Fc]
